# Supplementary material for: Proteomic and transcriptomic analyses of early and late-chronic Toxoplasma gondii infection shows novel and stage specific transcripts
Source: BMC Genomics. 2019 Nov 14;20:859. doi: 10.1186/s12864-019-6213-0 (PMC6857164; doi:10.1186/s12864-019-6213-0)
Supplement: Supplementary file 1 — Additional file 1: Table S1. Unique peptides identified from bradyzoites. Data shows either T. gondii or mouse peptides identified in each sample with their spectral count value. The pooled sample represents peptides identified when protein from all samples is mixed before processing for LC-MS/MS. [file 12864_2019_6213_MOESM1_ESM.csv]

Sequence	Proteins (Uniprot ID)	Leading razor protein	ToxoDB Gene ID	ToxoDB Gene Name	ToxoDB Product Description	BZ_21DPI_1	BZ_21DPI_2	BZ_21DPI_3	BZ_28DPI_1	BZ_28DPI_2	BZ_28DPI_3	BZ_90DPI_1	BZ_90DPI_2	BZ_90DPI_3	BZ_120DPI_1	BZ_120DPI_2	BZ_120DPI_3	BZ_150DPI_1	BZ_150DPI_2	BZ_150DPI_3	Pool	IsToxo
ALDPDTSYIAGPK	S8G8W7;S8EXK9	S8G8W7	TGME49_200240	MIC17B	microneme protein MIC17B	0	2731100	1721800	49319000	0	79360000	99878000	55051000	995470	9957700	13897000	8336900	760730	2997400	1815600	122350000	Yes
CNQHPHCSFFTFYSNGNR	S8G8W7;S8EXK9	S8G8W7	TGME49_200240	MIC17B	microneme protein MIC17B	0	0	0	13057000	0	10792000	18058000	16718000	0	0	2288200	0	0	0	0	8730800	Yes
CPLCLVDSFDFR	S8G8W7;S8EXK9;S8F0R5	S8G8W7	TGME49_200240	MIC17B	microneme protein MIC17B	0	0	0	10957000	0	16609000	26225000	36482000	466970	2547700	3511300	1038300	665250	336870	0	36869000	Yes
GAPGLNTLLACQQGCAAEPR	S8G8W7;S8EXK9	S8G8W7	TGME49_200240	MIC17B	microneme protein MIC17B	0	2048500	10750000	68488000	0	33077000	101870000	66919000	0	6624400	4998000	3017800	0	0	0	131190000	Yes
KPSQEKNNADAVSGPK	S8G8W7;S8EXK9	S8G8W7	TGME49_200240	MIC17B	microneme protein MIC17B	0	0	0	0	0	0	0	0	0	0	0	0	0	0	0	5762900	Yes
NNADAVSGPK	S8G8W7;S8EXK9	S8G8W7	TGME49_200240	MIC17B	microneme protein MIC17B	0	972990	0	29235000	0	24508000	31318000	19004000	310720	3104500	5839900	3152200	513000	1201700	829010	27605000	Yes
NNADAVSGPKR	S8G8W7;S8EXK9	S8G8W7	TGME49_200240	MIC17B	microneme protein MIC17B	0	0	0	314010	0	2158800	0	981430	0	158020	365370	169910	0	0	0	0	Yes
RCPLCLVDSFDFR	S8G8W7;S8EXK9;S8F0R5	S8G8W7	TGME49_200240	MIC17B	microneme protein MIC17B	0	711890	0	12353000	0	16521000	15224000	12075000	0	2218700	3354900	1787800	0	0	513940	24266000	Yes
AGDYSAPK	S8GIC9;S8G8W7;S8EXK9	S8GIC9	TGME49_200250	MIC17A	microneme protein MIC17A	0	4343000	0	102810000	0	64931000	101300000	52954000	1208000	13696000	17330000	12034000	2156700	3880600	2562100	0	Yes
ANSAAECQQMCLNDER	S8GIC9;S8G8W7;S8EXK9	S8GIC9	TGME49_200250	MIC17A	microneme protein MIC17A	223570	11294000	4543500	250500000	1422300	224700000	264050000	207720000	1975200	21902000	31458000	17697000	5611500	3124300	4198700	399280000	Yes
CDFFTWQQAGK	S8GIC9;S8G8W7;S8EXK9	S8GIC9	TGME49_200250	MIC17A	microneme protein MIC17A	839240	8616800	2120700	138950000	1927000	203420000	271160000	183120000	2038400	20034000	38617000	17235000	5355100	4009000	3348400	252990000	Yes
CNQHPQCGFFTFYSNENR	S8GIC9	S8GIC9	TGME49_200250	MIC17A	microneme protein MIC17A	0	20421000	0	299700000	0	253670000	327980000	355470000	3713200	19768000	84466000	33611000	7655200	11559000	9833000	312380000	Yes
CPLCLVDNYDFR	S8GIC9	S8GIC9	TGME49_200250	MIC17A	microneme protein MIC17A	0	7183600	0	71298000	0	73773000	158160000	3629300	922490	0	13460000	0	0	0	825090	118140000	Yes
CPLCLVDNYDFRGETNMHK	S8GIC9	S8GIC9	TGME49_200250	MIC17A	microneme protein MIC17A	0	0	0	6708900	0	13964000	4412900	10425000	0	0	1221300	0	0	0	0	0	Yes
CVFMHFNNDGCTLSGINATAQTDANSK	S8GIC9;S8G8W7;S8F0R5	S8GIC9	TGME49_200250	MIC17A	microneme protein MIC17A	0	9788100	4038000	131640000	0	160000000	221250000	180030000	8428000	29275000	30136000	13670000	4412900	7274500	3007400	113400000	Yes
EYVGFSLTEFAK	S8GIC9	S8GIC9	TGME49_200250	MIC17A	microneme protein MIC17A	0	0	0	12934000	0	13681000	52703000	34053000	0	5610800	3696700	1798300	916390	1130800	0	48107000	Yes
GKEYVGFSLTEFAK	S8GIC9	S8GIC9	TGME49_200250	MIC17A	microneme protein MIC17A	0	4391300	3777300	59681000	0	85461000	78265000	160590000	4190900	14376000	17346000	9641600	3373700	2929600	3006400	212800000	Yes
HCGLPTTCVK	S8GIC9;S8G8W7;S8EXK9;S8F0R5	S8GIC9	TGME49_200250	MIC17A	microneme protein MIC17A	0	8505600	0	174720000	0	168320000	184870000	161310000	1621000	11649000	25779000	19427000	2686500	4815800	4507900	26894000	Yes
HCGLPTTCVKER	S8GIC9;S8G8W7;S8EXK9;S8F0R5	S8GIC9	TGME49_200250	MIC17A	microneme protein MIC17A	0	0	0	811020	0	554220	1071400	623740	0	0	0	0	0	0	0	1621200	Yes
KPSQENNNANAVSGPK	S8GIC9	S8GIC9	TGME49_200250	MIC17A	microneme protein MIC17A	499650	9181300	6663700	210880000	0	119060000	167830000	113500000	2279600	23588000	31386000	26431000	3580100	9968100	7061100	229200000	Yes
KPSQENNNANAVSGPKR	S8GIC9	S8GIC9	TGME49_200250	MIC17A	microneme protein MIC17A	0	2181600	0	19009000	0	54457000	3589500	24089000	352070	3275500	8356700	2949600	273070	753990	1491400	43964000	Yes
RCPLCLVDNYDFR	S8GIC9	S8GIC9	TGME49_200250	MIC17A	microneme protein MIC17A	0	2661800	3087200	55212000	0	68547000	73734000	51468000	846400	5849900	9858700	5369900	1744200	1853700	1355700	94559000	Yes
RCPLCLVDNYDFRGETNMHK	S8GIC9	S8GIC9	TGME49_200250	MIC17A	microneme protein MIC17A	0	0	0	5655700	0	18761000	3423500	3924500	0	1105400	2372700	1208100	0	0	360680	4300800	Yes
SEVGTFESCQMK	S8GIC9;S8G8W7;S8EXK9;S8F0R5	S8GIC9	TGME49_200250	MIC17A	microneme protein MIC17A	949120	9656700	5547300	196910000	1653600	219410000	247730000	148160000	1978800	18324000	16523000	18231000	5690700	4761000	3909500	306680000	Yes
SFHPDTSYIAGPK	S8GIC9	S8GIC9	TGME49_200250	MIC17A	microneme protein MIC17A	0	4759000	2241700	108030000	410850	106540000	101280000	228890000	1166900	13627000	17694000	10377000	2270300	2535000	2060500	391520000	Yes
SGAPGLNTLLACQQGCAAEPK	S8GIC9	S8GIC9	TGME49_200250	MIC17A	microneme protein MIC17A	0	8101400	0	160160000	0	261980000	214670000	183130000	2151200	20328000	36968000	20397000	2382900	7105600	5649600	392370000	Yes
SGAPGLNTLLACQQGCAAEPKCK	S8GIC9	S8GIC9	TGME49_200250	MIC17A	microneme protein MIC17A	0	0	0	0	0	0	0	0	0	0	0	0	0	0	0	1819400	Yes
TCTDEHWCIMK	S8GIC9;S8G8W7;S8EXK9	S8GIC9	TGME49_200250	MIC17A	microneme protein MIC17A	0	3701900	324030	43638000	0	94850000	104780000	102690000	0	9680300	15175000	5031900	1577800	860240	555020	126840000	Yes
TKYAGETVATFPK	S8GIC9;S8G8W7;S8EXK9;S8F0R5	S8GIC9	TGME49_200250	MIC17A	microneme protein MIC17A	1032400	3231400	2776600	97874000	0	215800000	29930000	122440000	2460500	22249000	25636000	19441000	1695100	4554300	4783700	145460000	Yes
VGDAALCQQR	S8GIC9	S8GIC9	TGME49_200250	MIC17A	microneme protein MIC17A	0	20745000	4638500	237380000	2813500	413460000	0	214690000	0	25352000	49275000	37695000	8413800	12093000	7045600	468530000	Yes
YAGETVATFPK	S8GIC9;S8G8W7;S8EXK9;S8F0R5	S8GIC9	TGME49_200250	MIC17A	microneme protein MIC17A	1016700	8259400	0	171130000	3988200	168560000	328010000	200340000	2810200	31080000	33124000	23221000	6291100	9028500	4556300	383870000	Yes
NNANAVSGPK	S8F0R5	S8F0R5	TGME49_200270		PAN/Apple domain-containing protein	0	0	0	704470	0	424000	1253300	0	0	0	0	85680	0	0	0	0	Yes
SLHPDNEYVAGPK	S8F0R5	S8F0R5	TGME49_200270		PAN/Apple domain-containing protein	0	0	0	647580	0	794080	1596900	717150	0	0	0	0	0	0	0	0	Yes
TVVECQMGCAAEPK	S8F0R5	S8F0R5	TGME49_200270		PAN/Apple domain-containing protein	0	0	0	0	0	0	0	0	0	0	0	0	0	0	0	1190900	Yes
DSDSTSSGGAAPR	S8G8W2	S8G8W2	TGME49_200290	ROM1	rhomboid protease ROM1	0	0	0	397130	0	753010	0	0	0	0	0	116250	0	0	0	687650	Yes
TEDEADEHTPLYNAETGSR	S8G8W2	S8G8W2	TGME49_200290	ROM1	rhomboid protease ROM1	0	0	0	2094300	0	4158900	1407500	0	0	0	0	415080	0	0	0	2878900	Yes
AGPEGASLLLVR	S8F6K7	S8F6K7	TGME49_201150		heavy metal translocating P-type ATPase subfamily protein	0	0	0	1238500	0	2266300	1412600	0	0	414770	0	0	0	0	0	3782100	Yes
DSTEDASETTAGVAR	S8F6K7	S8F6K7	TGME49_201150		heavy metal translocating P-type ATPase subfamily protein	0	0	0	1653800	0	2090000	1047300	0	0	219250	324170	338940	0	0	0	2438100	Yes
EVVSLLQSR	S8F6K7	S8F6K7	TGME49_201150		heavy metal translocating P-type ATPase subfamily protein	0	0	0	0	0	0	0	0	0	0	0	0	0	0	0	1653400	Yes
INEEESLLSEALLTGESMPVSK	S8F6K7	S8F6K7	TGME49_201150		heavy metal translocating P-type ATPase subfamily protein	0	0	0	0	0	0	0	0	0	0	0	0	0	0	0	809640	Yes
LGGFNCGCLDSPAVAK	S8F6K7	S8F6K7	TGME49_201150		heavy metal translocating P-type ATPase subfamily protein	0	0	0	0	0	1199200	0	0	0	0	0	0	0	0	0	0	Yes
LSSPSPSSSSFSSSSR	S8F6K7	S8F6K7	TGME49_201150		heavy metal translocating P-type ATPase subfamily protein	0	0	0	0	0	1901600	0	0	0	0	0	0	0	0	0	0	Yes
QSGVASVTAAPDGGAPER	S8F6K7	S8F6K7	TGME49_201150		heavy metal translocating P-type ATPase subfamily protein	0	0	0	1078400	0	2637800	613150	0	0	166260	427690	421350	0	0	0	0	Yes
RPSSPAPGVGPVAER	S8F6K7	S8F6K7	TGME49_201150		heavy metal translocating P-type ATPase subfamily protein	0	0	0	0	0	0	0	0	0	0	0	0	0	0	0	2003400	Yes
SAACTGQPGAAILSR	S8F6K7	S8F6K7	TGME49_201150		heavy metal translocating P-type ATPase subfamily protein	0	0	0	0	0	0	0	0	0	0	0	0	0	0	0	2241900	Yes
TALATADEVGLSR	S8F6K7	S8F6K7	TGME49_201150		heavy metal translocating P-type ATPase subfamily protein	0	0	0	0	0	0	0	0	0	0	0	0	0	0	0	2570400	Yes
VAAFVSWLEK	S8F6K7	S8F6K7	TGME49_201150		heavy metal translocating P-type ATPase subfamily protein	0	0	0	1130800	0	1913800	635600	0	0	0	0	0	0	0	0	0	Yes
ALGEQESHAGAIIMQQEQR	S8GET0	S8GET0	TGME49_201260	ST3	sugar transporter ST3	0	0	0	1042200	0	1520100	0	0	0	0	0	0	0	0	0	922410	Yes
AVESCEGVQTDSK	S8F3I3	S8F3I3	TGME49_201400	SAP18	Sin3-associated polypeptide SAP18	0	467220	0	1542500	0	6571700	1627700	882850	0	476810	1063800	940680	0	101850	210110	5017800	Yes
CTTPPFLLR	S8F3I3	S8F3I3	TGME49_201400	SAP18	Sin3-associated polypeptide SAP18	0	0	0	0	0	0	0	0	0	0	0	0	0	0	0	4886200	Yes
DGEGEPEAFPYR	S8F3I3	S8F3I3	TGME49_201400	SAP18	Sin3-associated polypeptide SAP18	0	0	1776800	0	0	2563200	0	0	0	0	0	0	0	0	0	0	Yes
EGVEAVSSVENTANR	S8F3I3	S8F3I3	TGME49_201400	SAP18	Sin3-associated polypeptide SAP18	0	0	0	2843400	0	6326300	3696100	0	0	0	1107000	945900	0	0	0	0	Yes
HSTTPLLPPLSR	S8F3I3	S8F3I3	TGME49_201400	SAP18	Sin3-associated polypeptide SAP18	0	0	0	0	0	4617600	2432800	0	0	0	492360	0	0	0	0	3963000	Yes
KDHGAASILAEEDGMR	S8F3I3	S8F3I3	TGME49_201400	SAP18	Sin3-associated polypeptide SAP18	0	0	0	0	0	1378700	521110	0	0	0	0	206270	0	0	0	6601800	Yes
LVQDAEMAGIMK	S8F3I3	S8F3I3	TGME49_201400	SAP18	Sin3-associated polypeptide SAP18	0	0	0	0	0	1736200	961320	0	0	0	0	0	0	0	0	0	Yes
SGPGAFWGSGDR	S8F3I3	S8F3I3	TGME49_201400	SAP18	Sin3-associated polypeptide SAP18	0	0	0	0	0	0	0	0	0	0	0	0	0	0	0	3167700	Yes
VDDQHSFEQFQQR	S8F3I3	S8F3I3	TGME49_201400	SAP18	Sin3-associated polypeptide SAP18	0	0	0	2583700	0	8567300	4514700	855280	0	1026200	0	0	0	0	0	9417100	Yes
VVQEEPEGVK	S8F3I3	S8F3I3	TGME49_201400	SAP18	Sin3-associated polypeptide SAP18	0	0	0	0	0	0	0	0	0	0	0	0	0	0	0	10000000	Yes
AAFEAALEEK	S8GP08	S8GP08	TGME49_201680		eukaryotic initiation factor-3 subunit 10, putative	0	0	0	0	0	0	0	0	0	0	0	0	0	0	0	2360100	Yes
ADELLSVGQQDAALK	S8GP08	S8GP08	TGME49_201680		eukaryotic initiation factor-3 subunit 10, putative	0	0	0	1722300	0	2610100	1518600	0	0	0	0	502770	0	0	0	0	Yes
DEIQNGDAQKPEDDGFTTVSR	S8GP08	S8GP08	TGME49_201680		eukaryotic initiation factor-3 subunit 10, putative	0	0	0	1640600	0	1889700	1053200	0	0	441230	0	440520	0	0	0	0	Yes
EEELPLLIR	S8GP08	S8GP08	TGME49_201680		eukaryotic initiation factor-3 subunit 10, putative	0	0	0	1395600	0	2249000	912260	357190	0	383480	0	399970	0	0	0	2653600	Yes
GEQDEGFER	S8GP08	S8GP08	TGME49_201680		eukaryotic initiation factor-3 subunit 10, putative	0	208960	0	2222600	0	3439900	0	720920	0	392320	162970	461210	0	83985	0	0	Yes
HQLCNLAK	S8GP08	S8GP08	TGME49_201680		eukaryotic initiation factor-3 subunit 10, putative	0	0	0	2212200	0	2143500	1420000	0	0	239150	161650	368790	0	0	0	2116900	Yes
HVQLCVDENKLR	S8GP08	S8GP08	TGME49_201680		eukaryotic initiation factor-3 subunit 10, putative	0	0	0	0	0	2519700	0	0	0	0	0	654250	0	0	0	1100900	Yes
IISQHANIQSLGK	S8GP08	S8GP08	TGME49_201680		eukaryotic initiation factor-3 subunit 10, putative	0	0	0	4405900	0	3946700	1740700	0	0	650260	377890	0	0	149280	0	1220500	Yes
QKDFEQQAQEQR	S8GP08	S8GP08	TGME49_201680		eukaryotic initiation factor-3 subunit 10, putative	0	0	0	0	0	0	0	0	0	0	0	0	0	0	0	5468500	Yes
QRELEIEEK	S8GP08	S8GP08	TGME49_201680		eukaryotic initiation factor-3 subunit 10, putative	0	0	0	0	0	0	0	0	0	0	0	0	0	0	0	1210300	Yes
RADELLSVGQQDAALK	S8GP08	S8GP08	TGME49_201680		eukaryotic initiation factor-3 subunit 10, putative	0	0	0	996360	0	1698200	932550	0	0	0	216120	0	0	0	0	0	Yes
SETAAQMLEEIKK	S8GP08	S8GP08	TGME49_201680		eukaryotic initiation factor-3 subunit 10, putative	0	0	0	0	0	1847800	1413200	0	0	0	0	0	0	0	0	1345900	Yes
SHFALILK	S8GP08	S8GP08	TGME49_201680		eukaryotic initiation factor-3 subunit 10, putative	0	0	0	0	0	0	0	0	0	0	0	0	0	0	0	1496900	Yes
VAAAALSEHLSAGK	S8GP08	S8GP08	TGME49_201680		eukaryotic initiation factor-3 subunit 10, putative	0	0	0	0	0	3741000	2593100	0	0	0	478030	433180	0	137540	0	5380900	Yes
WQEEQLAR	S8GP08	S8GP08	TGME49_201680		eukaryotic initiation factor-3 subunit 10, putative	0	0	0	0	1006200	2261900	558550	0	0	496860	0	482430	0	0	77497	0	Yes
FASQNSETTAEKR	S8F3F2	S8F3F2	TGME49_201710		WD domain, G-beta repeat-containing protein	0	0	0	0	0	1630400	0	0	0	0	0	160080	0	0	0	0	Yes
FNSFPSSAAAAVAR	S8F3F2	S8F3F2	TGME49_201710		WD domain, G-beta repeat-containing protein	0	0	0	0	0	0	0	0	0	0	0	0	0	0	0	1526800	Yes
IAQQFLSQLAAR	S8F3F2	S8F3F2	TGME49_201710		WD domain, G-beta repeat-containing protein	0	0	0	0	0	0	0	0	0	0	0	0	0	0	0	1559100	Yes
SAFSSAGDIELVTCSADKSVK	S8F3F2	S8F3F2	TGME49_201710		WD domain, G-beta repeat-containing protein	413990000	412030000	0	0	0	360830000	0	0	0	0	481260000	0	321870000	0	0	0	Yes
ADWGQLATAIKPMLK	S8F9G8	S8F9G8	TGME49_201780	MIC2	microneme protein MIC2	0	0	0	13802000	0	23978000	26574000	22550000	0	1131700	1598000	773850	0	0	0	19710000	Yes
CVCPMGYQAR	S8F9G8	S8F9G8	TGME49_201780	MIC2	microneme protein MIC2	0	0	0	8348300	0	9877000	13383000	11065000	0	926370	1183400	1042000	0	230690	0	3138600	Yes
ELGGIVTVLAVGHYVK	S8F9G8	S8F9G8	TGME49_201780	MIC2	microneme protein MIC2	0	948100	0	22183000	0	31680000	41568000	31401000	1553400	4704500	3744100	3279500	1520900	932150	790550	14549000	Yes
LVIGMTDGESDSDFR	S8F9G8	S8F9G8	TGME49_201780	MIC2	microneme protein MIC2	0	1010100	0	17619000	0	17151000	39314000	16175000	0	4404600	1633100	3277700	0	636060	0	39113000	Yes
NALPPGLGSQNGESDESLVSK	S8F9G8	S8F9G8	TGME49_201780	MIC2	microneme protein MIC2	0	0	0	0	0	0	0	0	0	0	0	0	0	0	0	1524000	Yes
NKPCDLPTFETK	S8F9G8	S8F9G8	TGME49_201780	MIC2	microneme protein MIC2	0	0	0	7598700	0	20307000	18232000	15900000	0	0	1673700	2151300	0	0	0	26914000	Yes
NVEYEPCSYPACGASCTYVWSDWNK	S8F9G8	S8F9G8	TGME49_201780	MIC2	microneme protein MIC2	0	0	0	2298800	0	2117500	5364900	0	0	0	0	0	0	0	0	0	Yes
QILFTGSRPGR	S8F9G8	S8F9G8	TGME49_201780	MIC2	microneme protein MIC2	0	0	0	0	0	0	0	0	0	0	0	0	0	0	0	4564100	Yes
QLAAHAVLDMPYKK	S8F9G8	S8F9G8	TGME49_201780	MIC2	microneme protein MIC2	0	0	0	4741500	0	8102600	9695200	6573000	0	248730	1037600	0	0	0	0	0	Yes
SMCGCSGTSDDDSPCPLYLR	S8F9G8	S8F9G8	TGME49_201780	MIC2	microneme protein MIC2	0	0	0	1809300	0	3468000	7603800	7339600	0	0	0	0	0	0	0	11771000	Yes
SRNPWNEDQQHGGLSCEQQHPGGR	S8F9G8	S8F9G8	TGME49_201780	MIC2	microneme protein MIC2	0	0	0	32705000	0	42000000	36969000	25182000	364320	0	0	5105400	0	1031700	769950	54201000	Yes
TCVEQGGLEEIR	S8F9G8	S8F9G8	TGME49_201780	MIC2	microneme protein MIC2	0	0	1740900	0	0	0	0	23554000	0	2856100	0	0	0	751730	0	36556000	Yes
TEVSAPQPGTPTCPDCPAPMGR	S8F9G8	S8F9G8	TGME49_201780	MIC2	microneme protein MIC2	0	0	0	16803000	0	19040000	24078000	17779000	0	1121000	1994500	1664800	0	216650	0	25643000	Yes
TIDQQNEALPEDLK	S8F9G8	S8F9G8	TGME49_201780	MIC2	microneme protein MIC2	0	1006300	0	20669000	0	22842000	29423000	20288000	0	3738500	3468200	4366600	0	1622900	676900	57716000	Yes
TRTEVSAPQPGTPTCPDCPAPMGR	S8F9G8	S8F9G8	TGME49_201780	MIC2	microneme protein MIC2	0	0	0	12313000	0	16519000	14359000	14675000	0	691280	1129000	783450	0	0	0	23282000	Yes
TRYNDPPPQGAGR	S8F9G8	S8F9G8	TGME49_201780	MIC2	microneme protein MIC2	0	0	0	2113300	0	2263900	1474200	1892000	0	0	260750	445750	0	138070	0	0	Yes
YNDPPPQGAGR	S8F9G8	S8F9G8	TGME49_201780	MIC2	microneme protein MIC2	0	0	0	1711600	0	991670	3612900	1331800	0	152730	147300	198110	0	90391	0	3373700	Yes
FIGDINFSPVVDSR	S8F3D0	S8F3D0	TGME49_201840	ASP1	aspartyl protease ASP1	0	0	0	8701900	0	7537100	8088700	0	0	1901500	0	1174500	0	0	409660	17812000	Yes
MIIDSGTSLIVGPLDEVKR	S8F3D0	S8F3D0	TGME49_201840	ASP1	aspartyl protease ASP1	0	0	0	0	0	0	0	0	0	0	0	0	0	0	0	1079000	Yes
SDGDLIAPTTK	S8F3D0	S8F3D0	TGME49_201840	ASP1	aspartyl protease ASP1	0	0	0	2024400	0	2327400	0	0	0	305320	0	206400	0	0	0	0	Yes
ANSAGEDVDAAGAFAEL	A0A125YR16	A0A125YR16	TGME49_201860		hypothetical protein	0	0	0	0	0	0	0	0	0	0	0	0	0	0	0	2127700	Yes
EAFLDMWEEHK	A0A125YR16	A0A125YR16	TGME49_201860		hypothetical protein	0	0	0	0	0	0	2175000	0	0	0	0	0	0	0	0	0	Yes
ADVDAGLAIVPGSETGK	S8F6A1	S8F6A1	TGME49_202020		DnAK-TPR	0	0	0	21122000	0	13198000	48089000	22125000	0	9281300	1752100	2395300	0	3501700	725590	3162400	Yes
AFLEETFSK	S8F6A1	S8F6A1	TGME49_202020		DnAK-TPR	435300	4760100	0	79354000	0	52334000	94234000	67772000	609110	15970000	10505000	3324200	1732800	3163700	1026100	101550000	Yes
AGVAGTNVVAADVLNSLAR	S8F6A1	S8F6A1	TGME49_202020		DnAK-TPR	0	9943400	0	206250000	1335900	131640000	279470000	191270000	0	47451000	22908000	12714000	5649200	10518000	3324100	312560000	Yes
AKADVDAGLAIVPGSETGK	S8F6A1	S8F6A1	TGME49_202020		DnAK-TPR	0	1613900	1991000	31393000	0	31114000	36896000	26711000	702460	13320000	5308300	4744900	1078100	4738200	1182300	48376000	Yes
ALAIDSKNADALFQR	S8F6A1	S8F6A1	TGME49_202020		DnAK-TPR	0	0	0	0	0	0	0	0	0	0	0	0	0	0	0	1443100	Yes
ALCDVNQAAIDLK	S8F6A1	S8F6A1	TGME49_202020		DnAK-TPR	0	2693700	0	63972000	0	37736000	85736000	40480000	0	6793600	8068300	1899200	0	1853900	702920	104240000	Yes
AQTTEAVEDR	S8F6A1	S8F6A1	TGME49_202020		DnAK-TPR	606660	7686600	7527600	135600000	750900	75405000	133360000	79892000	872120	30654000	16529000	9498600	2763600	10858000	2813900	193640000	Yes
DAETALGALHQAPLEEVK	S8F6A1	S8F6A1	TGME49_202020		DnAK-TPR	0	1578800	0	82643000	0	36861000	170980000	72288000	0	15572000	6600200	2093700	1349400	5524800	0	120200000	Yes
DAETALGALHQAPLEEVKHAYENFR	S8F6A1	S8F6A1	TGME49_202020		DnAK-TPR	0	1439000	0	11962000	0	15517000	5007100	8911300	0	5869000	1975500	0	0	888790	0	20491000	Yes
DLMILTAAQGVEK	S8F6A1	S8F6A1	TGME49_202020		DnAK-TPR	0	1348000	0	40263000	0	14907000	64440000	22378000	341800	7719300	3303600	1661000	1103400	1485100	0	62557000	Yes
EIKDAETALGALHQAPLEEVK	S8F6A1	S8F6A1	TGME49_202020		DnAK-TPR	0	2780000	0	73975000	0	56390000	54811000	67569000	0	19459000	10879000	6222600	0	5475900	0	99794000	Yes
EIKDAETALGALHQAPLEEVKHAYENFR	S8F6A1	S8F6A1	TGME49_202020		DnAK-TPR	0	1385500	0	10963000	0	18190000	3642300	7401700	0	4984600	2281000	1373900	0	695190	0	18498000	Yes
FIPSSIAYAGK	S8F6A1	S8F6A1	TGME49_202020		DnAK-TPR	0	1563300	1577900	34433000	0	20877000	39517000	20769000	287040	8380900	3238900	2242100	0	2612700	503150	41673000	Yes
HAYENFR	S8F6A1	S8F6A1	TGME49_202020		DnAK-TPR	0	2193800	0	61151000	0	23740000	72710000	39823000	0	22268000	5001400	3602900	820740	3466400	843630	112950000	Yes
HFDKLCAPLQAK	S8F6A1	S8F6A1	TGME49_202020		DnAK-TPR	0	255450	0	6312200	0	7202300	1593000	4139500	0	1043700	699070	261140	0	273860	0	0	Yes
HLPHIGVLVVPSSITEK	S8F6A1	S8F6A1	TGME49_202020		DnAK-TPR	0	2609100	0	47368000	0	17442000	71994000	45684000	0	7682200	4447700	2439100	1807200	2508400	713460	94840000	Yes
IPLPVAVGAFVGR	S8F6A1	S8F6A1	TGME49_202020		DnAK-TPR	0	2613000	0	58967000	0	25817000	150040000	112810000	796000	10451000	6507400	2287400	3936400	3172200	1498800	159070000	Yes
ISALINWWCCEK	S8F6A1	S8F6A1	TGME49_202020		DnAK-TPR	0	742750	0	22495000	0	10996000	44726000	28603000	0	5149500	2340600	911070	0	1615300	0	28286000	Yes
KHFDKLCAPLQAK	S8F6A1	S8F6A1	TGME49_202020		DnAK-TPR	0	1226800	0	14940000	0	26655000	3084700	7152400	0	2998600	2799700	384320	0	465460	301590	0	Yes
LCAPLQAK	S8F6A1	S8F6A1	TGME49_202020		DnAK-TPR	0	0	1027000	49023000	0	15998000	72850000	28836000	0	5372300	4065000	946780	0	1162600	274650	0	Yes
LFEAIENER	S8F6A1	S8F6A1	TGME49_202020		DnAK-TPR	0	0	0	122480000	0	70835000	145090000	83329000	0	33037000	13247000	11832000	0	11016000	0	148190000	Yes
LFGEEAEAR	S8F6A1	S8F6A1	TGME49_202020		DnAK-TPR	0	3710900	0	58195000	0	33503000	104160000	49372000	0	25456000	9528800	0	41475000	6353900	0	0	Yes
LHTAGLHLSGACSTEQNMSGIDLIR	S8F6A1	S8F6A1	TGME49_202020		DnAK-TPR	0	2215400	0	97446000	0	32689000	114750000	72734000	0	8565500	5522500	903770	2167100	1622900	0	31266000	Yes
LLWMTAMETDIQK	S8F6A1	S8F6A1	TGME49_202020		DnAK-TPR	0	0	0	15473000	0	3070100	34810000	28193000	0	8123500	1870200	0	0	831680	0	10847000	Yes
LPAEYESLIR	S8F6A1	S8F6A1	TGME49_202020		DnAK-TPR	0	0	0	75458000	0	47612000	137690000	80446000	0	11186000	7708600	3143800	0	4549300	571010	149280000	Yes
LPNAVLLK	S8F6A1	S8F6A1	TGME49_202020		DnAK-TPR	0	1453100	3400000	52290000	0	19806000	74820000	30465000	0	16456000	4780800	4517300	1235700	5747900	726210	77747000	Yes
LPNAVLLKR	S8F6A1	S8F6A1	TGME49_202020		DnAK-TPR	0	0	1764900	21531000	0	6078400	1259100	0	0	10087000	851070	2116900	0	490900	0	9737200	Yes
LQSATGASVK	S8F6A1	S8F6A1	TGME49_202020		DnAK-TPR	304490	5748900	1947500	122460000	906900	59331000	102700000	64347000	599320	20254000	11908000	8740100	3079100	6803100	2084000	143290000	Yes
NADALFQR	S8F6A1	S8F6A1	TGME49_202020		DnAK-TPR	0	2814900	0	0	0	24849000	0	33625000	0	22609000	4869000	0	0	5617300	948360	96842000	Yes
RFIPSSIAYAGK	S8F6A1	S8F6A1	TGME49_202020		DnAK-TPR	0	0	0	5179200	0	6685100	7017400	6356100	0	1839900	1339200	794550	0	805900	0	50536000	Yes
RTMDIVVSQLGQESNAK	S8F6A1	S8F6A1	TGME49_202020		DnAK-TPR	0	773650	4268100	40676000	0	25274000	33391000	25687000	0	10248000	3429500	2539800	932460	2306000	272660	49347000	Yes
RYLLAHFESYAFEIQQAAMTVK	S8F6A1	S8F6A1	TGME49_202020		DnAK-TPR	0	0	0	2440200	2273400	0	1885100	0	0	732860	0	0	0	0	0	1576400	Yes
SAAYMSMNDFSR	S8F6A1	S8F6A1	TGME49_202020		DnAK-TPR	0	660980	1810700	45618000	0	18258000	37720000	26175000	0	7206000	1390100	1969400	0	1723900	0	32378000	Yes
SAWIHSTIAEAVHCEVK	S8F6A1	S8F6A1	TGME49_202020		DnAK-TPR	0	1683400	3704100	67120000	0	39114000	69181000	42873000	3085500	7297600	6885500	2707000	2048800	2852700	0	14372000	Yes
STLLTQALDNCNK	S8F6A1	S8F6A1	TGME49_202020		DnAK-TPR	946210	6385600	0	144760000	0	0	141160000	0	991520	23911000	0	0	1423700	9267600	2151500	149690000	Yes
SYLMNSEPR	S8F6A1	S8F6A1	TGME49_202020		DnAK-TPR	0	566140	0	10782000	0	5385400	13322000	6211000	0	12717000	0	1909300	0	2377600	0	49792000	Yes
TAAIELQLHNYLQLAK	S8F6A1	S8F6A1	TGME49_202020		DnAK-TPR	445620	0	0	1552200	0	1694600	6917500	9684900	0	1298800	771790	0	0	404980	0	0	Yes
TASDADKTAAIELQLHNYLQLAK	S8F6A1	S8F6A1	TGME49_202020		DnAK-TPR	0	2129200	0	35885000	0	48592000	41998000	44898000	1521800	18445000	8781100	0	1495100	6319300	1334100	9761700	Yes
TASTEQDPLVVR	S8F6A1	S8F6A1	TGME49_202020		DnAK-TPR	0	0	0	39520000	0	21834000	44372000	29857000	0	6824000	4366700	2708700	0	1825800	0	6812800	Yes
TMDIVVSQLGQESNAK	S8F6A1	S8F6A1	TGME49_202020		DnAK-TPR	0	369610	0	46005000	0	30280000	69030000	39343000	0	9807000	3335400	2874800	0	3287400	0	60460000	Yes
VEQGELER	S8F6A1	S8F6A1	TGME49_202020		DnAK-TPR	274800	4721400	6460100	98530000	1694300	38078000	125930000	56978000	747670	19711000	7848600	7163500	2372100	5321800	1591600	118590000	Yes
VLGSATAGDIGVLDAVNELAK	S8F6A1	S8F6A1	TGME49_202020		DnAK-TPR	0	6798700	0	154990000	0	97872000	208030000	140530000	1449700	25640000	14650000	7228200	2441300	7180500	1677300	244950000	Yes
VNAEPNDTIMELPLWIPVHTVEQAK	S8F6A1	S8F6A1	TGME49_202020		DnAK-TPR	695020	399940	0	143970000	0	77239000	163780000	112640000	0	36500000	12585000	9413300	0	2289300	0	155000000	Yes
VRLFGEEAEAR	S8F6A1	S8F6A1	TGME49_202020		DnAK-TPR	0	0	0	1527600	0	3719700	1237200	643640	0	910450	0	277450	0	198070	0	0	Yes
WVEDGGAGAALGAVYWAADK	S8F6A1	S8F6A1	TGME49_202020		DnAK-TPR	0	0	0	1555900	0	0	2470700	2493400	0	0	0	0	0	0	0	0	Yes
WVEDGGAGAALGAVYWAADKK	S8F6A1	S8F6A1	TGME49_202020		DnAK-TPR	0	3371300	12925000	61395000	0	34806000	69888000	57805000	3952900	22110000	11870000	4259400	5090100	4338300	1862400	59513000	Yes
YLLAHFESYAFEIQQAAMTVK	S8F6A1	S8F6A1	TGME49_202020		DnAK-TPR	0	0	4661700	60328000	0	43917000	3900600	2245600	1945100	41577000	5049300	3882900	0	7203800	0	18358000	Yes
YVDNLVDR	S8F6A1	S8F6A1	TGME49_202020		DnAK-TPR	0	1561200	0	39528000	0	16654000	91379000	36531000	434540	15929000	2997000	3152300	0	3452600	418250	0	Yes
YVDNLVDRNPPYR	S8F6A1	S8F6A1	TGME49_202020		DnAK-TPR	0	3655900	2238800	47970000	0	51999000	27543000	49816000	598590	18224000	8501500	4711100	0	3163500	949040	0	Yes
IIVGPDGQVTVTNDGATILNK	S8F368	S8F368	TGME49_202370		T-complex protein 1, epsilon subunit (TCP-1-epsilon), putative	0	0	0	0	0	0	1756200	0	0	0	0	0	0	0	0	0	Yes
SNILAACAVADTLR	S8F368	S8F368	TGME49_202370		T-complex protein 1, epsilon subunit (TCP-1-epsilon), putative	0	0	0	0	0	0	0	0	0	0	0	0	0	0	0	2647000	Yes
ECILSGLLSTHGK	A0A125YTR8	A0A125YTR8	TGME49_202380		rab GDI alpha, putative	0	0	0	0	0	0	0	0	0	0	0	0	0	0	0	1493600	Yes
NAYYGGESASLNLTHLYEK	A0A125YTR8	A0A125YTR8	TGME49_202380		rab GDI alpha, putative	3847500	7557500	0	2670500	6473700	935730	7867900	11823000	2923700	1697000	1419800	0	19497000	0	1756700	0	Yes
ATPFLPLDSGLR	S8F9B5	S8F9B5	TGME49_202390		S15 sporozoite-expressed protein	0	0	0	0	0	0	0	0	0	0	0	0	0	0	0	0	Yes
EEPAAEASAAPGVAPAAPEEEPIVDAGAAPASPK	S8F9B5	S8F9B5	TGME49_202390		S15 sporozoite-expressed protein	0	0	0	0	0	0	0	0	0	0	0	0	0	0	0	584010	Yes
EIVAPAPK	S8F9B5	S8F9B5	TGME49_202390		S15 sporozoite-expressed protein	0	0	0	0	0	0	0	0	0	0	0	0	0	0	0	4110300	Yes
GQPAPETSAAPNATATAPEEGANKPQEAAPVSDK	S8F9B5	S8F9B5	TGME49_202390		S15 sporozoite-expressed protein	0	0	0	0	0	0	0	0	0	0	0	0	0	0	0	1676200	Yes
GWGGVSPDVALR	S8F9B5	S8F9B5	TGME49_202390		S15 sporozoite-expressed protein	0	0	0	2044100	0	2808100	2797900	0	1095500	705910	0	459660	0	0	0	0	Yes
INKPGKPHVNVVAK	S8F9B5	S8F9B5	TGME49_202390		S15 sporozoite-expressed protein	0	0	0	0	0	0	0	0	0	0	0	0	0	0	0	1754600	Yes
LQALDSVDGR	S8F9B5	S8F9B5	TGME49_202390		S15 sporozoite-expressed protein	0	345780	0	3335200	0	3405300	3994500	0	0	1746700	671000	1395500	0	268070	0	9000400	Yes
LTVPEGTLVWNLNQACDSK	S8F9B5	S8F9B5	TGME49_202390		S15 sporozoite-expressed protein	0	0	0	0	0	0	0	0	0	0	0	0	0	0	0	3565200	Yes
TFFSAEELAK	S8F9B5	S8F9B5	TGME49_202390		S15 sporozoite-expressed protein	0	0	0	1709300	11021000	2304000	4840900	1627400	0	0	0	0	0	0	0	3503800	Yes
VTFAENDTQK	S8F9B5	S8F9B5	TGME49_202390		S15 sporozoite-expressed protein	0	327380	2034500	4314200	0	5695900	5481900	2373500	0	1979200	0	1151100	0	451710	288980	9275800	Yes
AAAFTESGVCR	S8GEF4	S8GEF4	TGME49_202460		diacylglycerol kinase accessory domain (presumed) domain-containing protein	0	0	0	0	0	2135100	0	0	0	126430	0	0	0	0	0	2623200	Yes
AEAGKTDPDGVPTAGEDQR	S8GEF4	S8GEF4	TGME49_202460		diacylglycerol kinase accessory domain (presumed) domain-containing protein	0	0	0	0	0	0	0	0	0	0	0	0	0	0	0	2200800	Yes
GEIQDDNVIR	S8GEF4	S8GEF4	TGME49_202460		diacylglycerol kinase accessory domain (presumed) domain-containing protein	0	146430	0	547360	0	1250200	0	0	0	126180	369830	332670	0	63508	0	0	Yes
TDPDGVPTAGEDQR	S8GEF4	S8GEF4	TGME49_202460		diacylglycerol kinase accessory domain (presumed) domain-containing protein	0	0	0	0	0	0	0	0	0	0	0	0	0	0	0	1331700	Yes
VLFIFINPTSGGNK	S8GEF4	S8GEF4	TGME49_202460		diacylglycerol kinase accessory domain (presumed) domain-containing protein	0	0	1702200	0	0	3204200	1803700	962030	0	0	0	676530	0	0	226120	4442600	Yes
MYFTYVVRPGEAPEGR	A0A125YZ77	A0A125YZ77	TGME49_202500		GAPM1a	0	0	0	0	0	0	0	0	0	0	0	0	0	0	0	0	Yes
HAQLSPTPLVDVGYALLHR	S8F656	S8F656	TGME49_202540		3'5'-cyclic nucleotide phosphodiesterase domain-containing protein	0	0	0	2760100	0	5686700	2585600	0	0	669400	677970	780620	0	0	0	3950500	Yes
HLSVGTSTHK	S8F656	S8F656	TGME49_202540		3'5'-cyclic nucleotide phosphodiesterase domain-containing protein	0	0	0	2168500	0	2349200	640280	0	47446	0	475280	466160	0	0	0	3333600	Yes
IRDGGSASPSTHLSR	S8F656	S8F656	TGME49_202540		3'5'-cyclic nucleotide phosphodiesterase domain-containing protein	0	0	0	0	0	1429000	0	0	0	0	0	291200	0	0	0	0	Yes
LTPQSLADFQAR	S8F656	S8F656	TGME49_202540		3'5'-cyclic nucleotide phosphodiesterase domain-containing protein	0	0	0	0	0	0	0	0	0	0	0	0	0	0	0	2645700	Yes
RGDSAPCSSPSQR	S8F656	S8F656	TGME49_202540		3'5'-cyclic nucleotide phosphodiesterase domain-containing protein	0	0	0	0	0	1086100	0	0	0	0	96134	69864	0	0	0	1213000	Yes
SGDLGTPFAGSEALALVR	S8F656	S8F656	TGME49_202540		3'5'-cyclic nucleotide phosphodiesterase domain-containing protein	0	0	0	0	0	0	0	0	0	0	0	0	0	0	0	3782500	Yes
SGSGDVILR	S8F656	S8F656	TGME49_202540		3'5'-cyclic nucleotide phosphodiesterase domain-containing protein	0	0	0	0	0	1114800	637370	0	0	0	0	0	0	0	0	0	Yes
TPELSLGIPVSEEAAR	S8F656	S8F656	TGME49_202540		3'5'-cyclic nucleotide phosphodiesterase domain-containing protein	0	0	0	1125900	0	3013500	0	0	0	0	0	460920	0	0	0	0	Yes
VCQAFQSLAEHDLVFR	S8F656	S8F656	TGME49_202540		3'5'-cyclic nucleotide phosphodiesterase domain-containing protein	0	0	0	0	0	3478300	0	0	0	562170	0	0	0	0	0	2382100	Yes
AEGQGAPQTEVK	S8F348	S8F348	TGME49_202550		NLI interacting factor family phosphatase	0	267230	0	1763900	343560	2855600	1304100	0	0	413110	267550	621430	0	169980	135270	3560900	Yes
AGGECTQGCGEEGEMR	S8F348	S8F348	TGME49_202550		NLI interacting factor family phosphatase	0	0	0	755650	0	1458200	0	0	0	0	0	0	0	0	0	782860	Yes
ANDEVEAQR	S8F348	S8F348	TGME49_202550		NLI interacting factor family phosphatase	0	0	0	2464400	225700	5080400	3074700	0	0	782440	0	969620	0	234160	191470	0	Yes
APAFGPSPLSPASR	S8F348	S8F348	TGME49_202550		NLI interacting factor family phosphatase	0	0	0	0	0	3626600	0	0	0	0	0	0	0	0	0	2064700	Yes
ARETGVESVTK	S8F348	S8F348	TGME49_202550		NLI interacting factor family phosphatase	0	0	0	779680	0	2289500	319870	0	0	209280	420630	457370	0	82663	0	0	Yes
ASAPLSPSPLSSVDCGPSTDR	S8F348	S8F348	TGME49_202550		NLI interacting factor family phosphatase	19360000	4727400	21756000	14397000	0	8074700	9058300	3739500	17508000	23655000	12490000	21389000	6280000	15935000	14676000	151210000	Yes
ASSPEAVDATR	S8F348	S8F348	TGME49_202550		NLI interacting factor family phosphatase	132430	339170	0	916230	786430	2466000	1305100	0	128870	605620	228040	523990	0	135120	218610	0	Yes
ATTEDLVPGDSGEAER	S8F348	S8F348	TGME49_202550		NLI interacting factor family phosphatase	0	0	0	1516200	0	3392700	1243000	0	0	412320	0	684060	0	0	0	4908400	Yes
CCGEENLPAEGDR	S8F348	S8F348	TGME49_202550		NLI interacting factor family phosphatase	0	0	0	754700	0	1563100	1146500	0	0	151500	0	0	0	0	0	2088800	Yes
DAQEGTEETQGAPGAR	S8F348	S8F348	TGME49_202550		NLI interacting factor family phosphatase	0	521040	0	4186300	0	8313000	4706000	0	0	1085900	1241900	1881400	0	358710	291400	10765000	Yes
DFIPSSGAQETPIGMLR	S8F348	S8F348	TGME49_202550		NLI interacting factor family phosphatase	0	0	0	2473600	0	6553800	2234500	2509300	0	0	0	0	0	0	0	0	Yes
DLVHAAPSR	S8F348	S8F348	TGME49_202550		NLI interacting factor family phosphatase	0	0	0	1531600	0	3014900	1382600	0	0	379620	0	566160	0	0	0	1839600	Yes
ECTFAASGWPQGR	S8F348	S8F348	TGME49_202550		NLI interacting factor family phosphatase	0	0	0	881770	0	3695300	2259900	0	0	0	0	597680	0	204730	0	3004300	Yes
EGDDAPAPSK	S8F348	S8F348	TGME49_202550		NLI interacting factor family phosphatase	0	0	0	0	0	0	0	0	0	0	0	0	0	0	0	4283100	Yes
ETGVESVTK	S8F348	S8F348	TGME49_202550		NLI interacting factor family phosphatase	0	192760	0	0	0	7271900	6637500	0	0	0	0	0	637730	0	137060	0	Yes
ETSLSPTACSKPANLK	S8F348	S8F348	TGME49_202550		NLI interacting factor family phosphatase	0	0	0	2810600	0	6913200	0	855130	0	0	893050	0	0	0	0	0	Yes
FQSYAAVPAASSSAVATTSTPIQRPLASQSTPGSALR	S8F348	S8F348	TGME49_202550		NLI interacting factor family phosphatase	0	0	0	8061400	0	21261000	8497900	0	0	1507900	0	3597100	0	0	0	7297500	Yes
FVQPVLFVGNK	S8F348	S8F348	TGME49_202550		NLI interacting factor family phosphatase	0	552510	0	3476700	0	12219000	3968100	0	0	1630400	1697900	1758600	0	366570	391300	12741000	Yes
GAANPQSSANQQSAK	S8F348	S8F348	TGME49_202550		NLI interacting factor family phosphatase	0	163980	0	1100900	0	2946300	770640	0	0	224950	246300	350460	0	74501	92292	3233700	Yes
GDQTAEGSPEAAR	S8F348	S8F348	TGME49_202550		NLI interacting factor family phosphatase	0	0	0	1923200	0	2800400	0	0	0	421370	0	826380	0	119100	0	0	Yes
GFNQEGACVPFAAQGAAYSPSR	S8F348	S8F348	TGME49_202550		NLI interacting factor family phosphatase	0	0	0	2040900	0	8058400	0	0	0	0	0	876340	0	0	0	4343800	Yes
GQGEDAGGEETSEPK	S8F348	S8F348	TGME49_202550		NLI interacting factor family phosphatase	0	0	0	1432000	0	2555000	1094300	0	0	315040	368250	503800	0	120010	0	0	Yes
GVSSVAQTAVLGASSR	S8F348	S8F348	TGME49_202550		NLI interacting factor family phosphatase	0	0	0	5137400	0	11727000	4703700	1190100	0	1347100	1286100	1515400	0	395130	334710	10968000	Yes
KATTEDLVPGDSGEAER	S8F348	S8F348	TGME49_202550		NLI interacting factor family phosphatase	0	0	0	1157500	0	2069500	871690	0	0	236170	527220	506590	0	0	0	2417600	Yes
KETYHAAASTR	S8F348	S8F348	TGME49_202550		NLI interacting factor family phosphatase	0	452290	0	1806700	0	9876500	2426400	596700	69562	787060	1079300	1313500	0	405040	0	0	Yes
KPSSAAGHSVGQVLAR	S8F348	S8F348	TGME49_202550		NLI interacting factor family phosphatase	0	0	0	4357000	0	11023000	3392000	0	0	947230	465000	862200	0	324950	0	10210000	Yes
LEAPSPHTPAAASVR	S8F348	S8F348	TGME49_202550		NLI interacting factor family phosphatase	0	0	0	0	0	7869300	5060200	0	124140	884230	752090	1373100	0	0	267370	7532300	Yes
LPSEVAGLNASDQYR	S8F348	S8F348	TGME49_202550		NLI interacting factor family phosphatase	0	0	0	2266300	0	5025200	3982200	0	0	1119000	964770	908080	0	315850	0	0	Yes
LPVLLASAGNESACSR	S8F348	S8F348	TGME49_202550		NLI interacting factor family phosphatase	0	0	0	3298100	0	4085600	0	0	0	916140	0	0	0	0	0	3636500	Yes
LQGDDGEIPSVCPPVLVSTSSVVHGQTLSLPR	S8F348	S8F348	TGME49_202550		NLI interacting factor family phosphatase	0	0	0	3824600	0	8306300	2737500	0	0	0	0	1810300	0	0	0	0	Yes
LTASLGCQSATVHSEASTPTQR	S8F348	S8F348	TGME49_202550		NLI interacting factor family phosphatase	0	0	0	0	0	2108200	1595200	0	0	203630	0	0	0	0	0	0	Yes
LVDALSAFPLLSK	S8F348	S8F348	TGME49_202550		NLI interacting factor family phosphatase	0	0	0	3042700	775620	4120900	4101900	0	0	0	0	0	0	0	0	7670300	Yes
RPDAETTGAGAPTVPLPLSPTSFDLR	S8F348	S8F348	TGME49_202550		NLI interacting factor family phosphatase	0	0	0	6949600	0	17162000	8091400	0	0	1839800	1267000	3245200	0	0	0	18736000	Yes
RPDAETTGAGAPTVPLPLSPTSFDLRR	S8F348	S8F348	TGME49_202550		NLI interacting factor family phosphatase	0	0	0	0	0	1950800	0	0	0	0	0	0	0	0	0	0	Yes
RPSDPPGVSPEYLPGVSAGAAPR	S8F348	S8F348	TGME49_202550		NLI interacting factor family phosphatase	0	0	0	3501200	0	6948000	2725300	0	0	1038600	0	974450	0	330370	0	3126200	Yes
RPVSTVQGSHSR	S8F348	S8F348	TGME49_202550		NLI interacting factor family phosphatase	0	85273	0	1296300	0	1927600	4206700	369290	0	199320	245910	467790	0	191660	0	6376300	Yes
RPVSTVQGSHSRPAGVCVAAPK	S8F348	S8F348	TGME49_202550		NLI interacting factor family phosphatase	0	0	0	4599400	0	12999000	2402000	1203600	0	0	1291900	1551800	0	304560	317730	7760600	Yes
SASSSEVLLWHNEGEER	S8F348	S8F348	TGME49_202550		NLI interacting factor family phosphatase	0	0	0	3382300	0	6565000	3131600	0	0	746440	1188900	756880	0	376240	0	5524900	Yes
SEAHQVVSR	S8F348	S8F348	TGME49_202550		NLI interacting factor family phosphatase	0	487740	0	5165600	0	10410000	4212000	0	32276	1251100	1232300	2100500	0	154150	278170	0	Yes
SGTFLEENPSVLSVALSYVDTRPPGEDR	S8F348	S8F348	TGME49_202550		NLI interacting factor family phosphatase	0	0	0	0	0	0	0	0	0	0	0	0	0	0	0	3998200	Yes
SPSPSSLVR	S8F348	S8F348	TGME49_202550		NLI interacting factor family phosphatase	0	262610	0	1883100	0	3992900	0	2087600	138750	1110100	785770	1331900	414320	218150	205290	0	Yes
SSTQLAPESLCR	S8F348	S8F348	TGME49_202550		NLI interacting factor family phosphatase	0	1142200	0	6259900	0	6732600	5202000	0	1036500	545330	0	1065800	0	158100	345690	0	Yes
TLESQVLSPQK	S8F348	S8F348	TGME49_202550		NLI interacting factor family phosphatase	0	0	0	819500	0	2566500	992350	0	0	0	349550	477070	0	0	0	3061200	Yes
TNSVAFGSLVSVPGAR	S8F348	S8F348	TGME49_202550		NLI interacting factor family phosphatase	0	0	0	3330600	0	11569000	3511700	0	0	1509400	989140	1503800	0	424980	0	8140300	Yes
TPPVGGAACAPQTVTWQGEMSPVSGR	S8F348	S8F348	TGME49_202550		NLI interacting factor family phosphatase	0	0	0	0	0	2990300	0	0	0	0	0	0	0	0	0	0	Yes
TSAVSIPCSVSPQLQGVR	S8F348	S8F348	TGME49_202550		NLI interacting factor family phosphatase	0	0	0	3565900	0	10087000	3193000	0	0	641410	953040	896590	0	0	0	7426500	Yes
VAAEEGPQPSWFCGAPR	S8F348	S8F348	TGME49_202550		NLI interacting factor family phosphatase	0	0	0	0	0	0	0	0	0	0	0	0	0	0	0	3116500	Yes
VAAQPRPTQVNGGTMSEAQTAK	S8F348	S8F348	TGME49_202550		NLI interacting factor family phosphatase	0	0	0	0	0	2233800	0	0	0	102000	0	0	0	0	0	0	Yes
VFLPVSSTAGMPGVHSAGR	S8F348	S8F348	TGME49_202550		NLI interacting factor family phosphatase	0	0	0	3141500	0	3066000	5194200	0	0	0	0	0	0	0	0	12266000	Yes
VNAGLSENTPQEEGEER	S8F348	S8F348	TGME49_202550		NLI interacting factor family phosphatase	0	693380	589520	3932000	0	12186000	3912500	1023100	0	827990	1043300	2102700	0	418330	373560	6431500	Yes
VSAGLPSGPSYPSASR	S8F348	S8F348	TGME49_202550		NLI interacting factor family phosphatase	0	0	4238000	2373200	0	10300000	4504300	1776800	0	1267300	1824100	1869000	0	543980	291780	10689000	Yes
VTQMLLLLPELR	S8F348	S8F348	TGME49_202550		NLI interacting factor family phosphatase	0	0	1620700	0	0	0	671480	0	0	0	0	0	0	0	0	0	Yes
VVLACVSQRPPNVSSAPTVLPVTGALPASGAPQWSLGAGTEPQR	S8F348	S8F348	TGME49_202550		NLI interacting factor family phosphatase	0	0	0	5389000	0	12290000	4134100	0	0	0	0	0	0	0	0	0	Yes
YVDKEDPSLPSK	S8F348	S8F348	TGME49_202550		NLI interacting factor family phosphatase	0	530270	0	3709000	0	8499800	3659200	868870	153490	1102000	1194100	2151100	0	450210	368460	8504200	Yes
SKDLEQGSTGPDYNVYYPR	S8GNR6	S8GNR6	TGME49_202620		hypothetical protein	0	0	0	0	0	0	1532200	0	0	0	0	0	0	0	0	2065900	Yes
SLGHYNPDVIR	S8GED8	S8GED8	TGME49_202680		peptidase M16, alpha subunit, putative	0	0	0	2583600	0	1038300	0	1062400	0	0	0	0	0	0	0	3683300	Yes
TIEVLGANAGCVVGR	S8GED8	S8GED8	TGME49_202680		peptidase M16, alpha subunit, putative	0	0	0	0	0	0	0	0	0	0	0	0	0	0	0	1754700	Yes
TVASPVYTGGDVR	S8GED8	S8GED8	TGME49_202680		peptidase M16, alpha subunit, putative	0	0	0	3617600	0	1690500	1722600	1243600	0	353510	0	0	0	0	0	3548200	Yes
IFVVFGPILSCQLLPSQENPQQHR	A0A125YU00	A0A125YU00	TGME49_202770		RNA recognition motif-containing protein	0	0	0	1712600	0	0	0	2140200	0	0	0	0	0	0	0	4122900	Yes
VGRPTAVGTGGQQLQR	A0A125YU00	A0A125YU00	TGME49_202770		RNA recognition motif-containing protein	0	0	0	839430	0	0	1759500	0	0	191400	0	0	0	0	0	0	Yes
VYIGNVPFGFSSEDLKK	A0A125YU00	A0A125YU00	TGME49_202770		RNA recognition motif-containing protein	0	0	0	0	0	0	0	0	0	0	0	0	0	0	0	3800900	Yes
AHSVVPPLPPVNYTTVRPGSTSINMYPGVEK	S8GEB0	S8GEB0	TGME49_202930		hypothetical protein	0	0	0	0	0	3280000	2482700	0	0	0	0	0	0	0	0	0	Yes
ASSWAVHEFHKPLK	S8GEB0	S8GEB0	TGME49_202930		hypothetical protein	0	0	0	0	0	0	0	0	0	0	0	0	0	0	0	7106600	Yes
LLCFGHQGDER	S8GEB0	S8GEB0	TGME49_202930		hypothetical protein	0	0	0	1556200	0	3202900	1883800	0	0	290460	641960	891040	0	0	192240	5568800	Yes
QAVAAPAQTVLMVPASAR	S8GEB0	S8GEB0	TGME49_202930		hypothetical protein	0	0	0	1675500	0	4213700	2466100	0	0	765190	0	0	0	0	0	0	Yes
ASELASAESHMVSR	S8F953	S8F953	TGME49_203150		hypothetical protein	0	0	0	0	0	641750	0	0	0	0	0	0	0	0	0	0	Yes
EASEEPGENLSPTNR	S8F953	S8F953	TGME49_203150		hypothetical protein	0	0	0	0	0	1352600	393480	0	0	0	0	0	0	0	0	0	Yes
GPAEGQLGNR	S8F953	S8F953	TGME49_203150		hypothetical protein	0	0	0	292600	0	811280	344340	0	0	0	0	210830	0	0	0	0	Yes
LAASSPDLPVSR	S8F953	S8F953	TGME49_203150		hypothetical protein	0	0	0	0	0	0	0	0	0	0	0	0	0	0	0	952890	Yes
CLAQPDEAGDGLVTEGYGR	S8GE76	S8GE76	TGME49_203240		hypothetical protein	0	0	0	0	0	2337900	1210100	0	0	0	0	0	0	0	0	1917600	Yes
GEAQAGEAANLSHAER	S8GE76	S8GE76	TGME49_203240		hypothetical protein	0	0	0	2479500	0	4047000	2028700	971070	0	446950	499930	743650	0	171430	0	3318700	Yes
GGGPQAQPNSK	S8GE76	S8GE76	TGME49_203240		hypothetical protein	0	0	0	0	0	1001300	281030	0	0	121580	123660	169850	0	39351	0	0	Yes
LVSPEATAQLLQTK	S8GE76	S8GE76	TGME49_203240		hypothetical protein	0	0	0	0	0	0	0	0	0	0	0	0	0	0	0	4331400	Yes
QNLVASPFIPR	S8GE76	S8GE76	TGME49_203240		hypothetical protein	0	0	0	0	0	0	0	0	0	0	0	0	0	0	0	2575000	Yes
RLVSPEATAQLLQTK	S8GE76	S8GE76	TGME49_203240		hypothetical protein	0	0	0	0	0	0	0	0	0	0	0	0	0	0	0	928800	Yes
SAVLDISPEAINDTAAVVK	S8GE76	S8GE76	TGME49_203240		hypothetical protein	0	0	0	0	0	0	0	0	0	0	0	0	0	0	0	2448400	Yes
SLLSSAVPQSLHLQLR	S8GE76	S8GE76	TGME49_203240		hypothetical protein	0	0	0	0	0	0	0	0	0	0	0	0	0	0	0	2778500	Yes
TAANALSQELR	S8GE76	S8GE76	TGME49_203240		hypothetical protein	0	251670	0	2257800	0	5619000	2004800	0	0	854420	868150	841870	0	0	131970	3976400	Yes
VDAGNVDLLTCTVNVAAAAAASAPQVSGLR	S8GE76	S8GE76	TGME49_203240		hypothetical protein	0	0	0	0	0	0	0	0	0	0	0	0	0	0	0	1239000	Yes
VSLNGVPVYR	S8GE76	S8GE76	TGME49_203240		hypothetical protein	0	0	0	865190	0	1969300	0	0	0	714200	0	0	0	106330	0	0	Yes
AYGIPAESTDTTSGDDVEEAFR	S8GE72	S8GE72	TGME49_203290		hypothetical protein	0	0	0	0	0	0	0	0	0	0	0	0	0	0	0	4493000	Yes
GATDDDVAVDK	S8GE72	S8GE72	TGME49_203290		hypothetical protein	0	0	0	2912700	0	3448400	2533000	1623600	0	572100	267200	329590	0	0	0	0	Yes
KLPLFFIDVEDNK	S8GE72	S8GE72	TGME49_203290		hypothetical protein	0	0	0	2312800	0	2346200	1994200	1315500	0	1049000	0	267800	0	0	0	3351300	Yes
YPCDRYVVK	S8GE72	S8GE72	TGME49_203290		hypothetical protein	0	2211000	0	0	0	2473900	4067600	10487000	2243400	0	2190700	0	2447900	0	0	0	Yes
ASVESQLPR	A0A125YI90	A0A125YI90	TGME49_203310	GRA7	dense granule protein GRA7	0	0	2363700	24405000	0	39801000	74684000	15775000	320440	10371000	4213000	6098700	184050	1702400	748270	0	Yes
EPLETEPDEQEEVHFR	A0A125YI90	A0A125YI90	TGME49_203310	GRA7	dense granule protein GRA7	0	0	0	0	0	0	0	0	0	0	0	0	0	0	0	4221800	Yes
GTDDHLTTSMDK	A0A125YI90	A0A125YI90	TGME49_203310	GRA7	dense granule protein GRA7	0	0	1498200	11579000	0	17152000	32288000	6006700	0	2166500	2322900	770510	0	508170	172150	50240000	Yes
IRNSDFFDGQAPVDSLRPTNAGVDSK	A0A125YI90	A0A125YI90	TGME49_203310	GRA7	dense granule protein GRA7	0	0	0	1855500	0	42170000	0	0	0	0	0	0	0	0	0	7434000	Yes
KLALPAVGMGASYFAADR	A0A125YI90	A0A125YI90	TGME49_203310	GRA7	dense granule protein GRA7	0	0	0	3034100	0	6072700	24404000	5938800	0	0	1114200	509940	0	0	0	7596800	Yes
LALPAVGMGASYFAADR	A0A125YI90	A0A125YI90	TGME49_203310	GRA7	dense granule protein GRA7	0	781110	0	7850000	0	31305000	57157000	3931200	0	5395000	1666800	1716700	0	638960	0	64767000	Yes
NSDFFDGQAPVDSLRPTNAGVDSK	A0A125YI90	A0A125YI90	TGME49_203310	GRA7	dense granule protein GRA7	0	0	0	93564000	0	8145800	370120000	5223900	0	28514000	0	21622000	0	0	2897900	26783000	Yes
QPALEQEVPESGK	A0A125YI90	A0A125YI90	TGME49_203310	GRA7	dense granule protein GRA7	0	0	0	625410	0	985160	7015600	0	0	937210	0	616450	0	124410	0	2368000	Yes
QPALEQEVPESGKDGEDARQ	A0A125YI90	A0A125YI90	TGME49_203310	GRA7	dense granule protein GRA7	0	0	0	3010000	0	4184900	28118000	4966300	0	704990	0	0	0	178470	0	0	Yes
REPLETEPDEQEEVHFR	A0A125YI90	A0A125YI90	TGME49_203310	GRA7	dense granule protein GRA7	0	9722700	8431300	105180000	2439200	179040000	365410000	91039000	1439700	30942000	16358000	22278000	0	7909200	4875700	1053700	Yes
REPLETEPDEQEEVHFRK	A0A125YI90	A0A125YI90	TGME49_203310	GRA7	dense granule protein GRA7	496140	1147400	0	4141000	849800	9432900	6804700	3128400	0	1588100	0	1097300	0	267200	447880	8911200	Yes
SDAEVTDDNIYEEHTDR	A0A125YI90	A0A125YI90	TGME49_203310	GRA7	dense granule protein GRA7	0	4471800	2912800	38513000	975700	54535000	138720000	59241000	1341300	14054000	8138000	7583700	1901600	2143100	1817100	126110000	Yes
SDAEVTDDNIYEEHTDRK	A0A125YI90	A0A125YI90	TGME49_203310	GRA7	dense granule protein GRA7	0	2617800	6229700	51621000	1355400	85059000	183190000	35697000	1687900	10816000	3001900	11992000	646310	4294600	2223400	0	Yes
SDAEVTDDNIYEEHTDRKVVPR	A0A125YI90	A0A125YI90	TGME49_203310	GRA7	dense granule protein GRA7	0	0	0	0	0	0	0	0	0	0	0	0	0	0	0	946330	Yes
SRQPALEQEVPESGK	A0A125YI90	A0A125YI90	TGME49_203310	GRA7	dense granule protein GRA7	0	0	0	0	0	7281400	11481000	0	0	0	0	0	0	812900	0	8276700	Yes
SRQPALEQEVPESGKDGEDAR	A0A125YI90	A0A125YI90	TGME49_203310	GRA7	dense granule protein GRA7	0	713370	1281900	7749100	0	52366000	30968000	5150300	442200	8684100	1485600	9405000	234450	3041800	1825400	42938000	Yes
AAGAAAAATEAPSPK	S8F5Z3	S8F5Z3	TGME49_203320		zinc finger in N-recognin protein	0	0	0	0	0	0	0	0	0	0	0	0	0	0	0	462330	Yes
LFGQAASVAESPR	S8F5Z3	S8F5Z3	TGME49_203320		zinc finger in N-recognin protein	0	0	0	0	0	0	0	0	0	0	0	0	0	0	0	730160	Yes
SGELEPVADSEGR	S8F5Z3	S8F5Z3	TGME49_203320		zinc finger in N-recognin protein	0	0	0	0	0	0	0	0	0	0	0	0	0	0	0	725180	Yes
TFQLHHVFGDVSGR	S8F5Z3	S8F5Z3	TGME49_203320		zinc finger in N-recognin protein	0	0	0	0	0	0	0	0	0	0	0	0	0	0	0	693350	Yes
FGEASVEEPEPTSQTGDDGDAGDR	S8F2W0	S8F2W0	TGME49_203400		hypothetical protein	0	0	0	1516400	0	2023900	552100	0	0	0	0	342050	0	0	0	2871000	Yes
KQHHAAEELIR	S8F2W0	S8F2W0	TGME49_203400		hypothetical protein	0	0	0	1375800	0	1694900	487000	0	0	79337	0	0	0	0	0	1659300	Yes
QHHAAEELIR	S8F2W0	S8F2W0	TGME49_203400		hypothetical protein	91766	252630	3208500	1049600	0	1861200	1039800	0	0	0	0	271610	459230	0	0	0	Yes
TVGCFSIAHQHFTENRPLYK	S8F2W0	S8F2W0	TGME49_203400		hypothetical protein	0	0	0	1963000	5474100	2237700	970270	0	0	0	0	0	1446800	0	0	0	Yes
VFLGLLSVQEK	S8F2W0	S8F2W0	TGME49_203400		hypothetical protein	0	0	8171100	1216400	0	1720800	1143400	0	0	0	0	239920	0	0	0	1631300	Yes
DLAIPVGALENGSTGFSDGDGSAR	S8GNF3	S8GNF3	TGME49_203682		hypothetical protein	0	0	0	4131500	0	5661800	24841000	0	0	766260	0	0	0	0	0	15602000	Yes
IAAGGGPR	S8F918	S8F918	TGME49_203685		hypothetical protein	0	0	2117400	0	0	0	0	9774600	0	0	0	0	0	0	0	0	Yes
RPHHYGNVQGAPRPPSEQGSTESSR	S8F918	S8F918	TGME49_203685		hypothetical protein	0	0	0	12934000	0	8304100	44550000	10276000	0	1338300	541600	730400	0	331690	214300	26279000	Yes
VQPPVPTQTPTEDRPDEAAQTEDIVPESKPPVSAK	S8F918	S8F918	TGME49_203685		hypothetical protein	0	0	0	18962000	0	17719000	81770000	19270000	0	4013100	1706100	2375900	0	1673300	0	0	Yes
LASAPSLPSVSPSK	S8F5V7	S8F5V7	TGME49_203688		hypothetical protein	0	1226900	1885000	18336000	0	0	84090000	18520000	0	4942500	2785700	0	0	0	0	74255000	Yes
SAEEEPEKPSSGGVSR	S8F5V7	S8F5V7	TGME49_203688		hypothetical protein	0	0	0	0	0	0	0	0	0	0	0	0	0	0	0	30422000	Yes
HLAYKPYCDIAPSMMCSK	A0A125YRZ8	A0A125YRZ8	TGME49_203720		vitamin k epoxide reductase family protein	0	0	0	1895300	0	3003000	2497600	1070500	0	0	0	0	0	0	0	0	Yes
QTGADTATAEEISDR	A0A125YRZ8	A0A125YRZ8	TGME49_203720		vitamin k epoxide reductase family protein	0	0	0	0	0	0	0	0	0	0	0	0	0	0	0	2208700	Yes
QTGADTATAEEISDRLDR	A0A125YRZ8	A0A125YRZ8	TGME49_203720		vitamin k epoxide reductase family protein	0	0	0	0	0	0	0	0	0	0	0	0	0	0	0	2056200	Yes
VALSPYSHMLSLFGLAEPHGR	A0A125YRZ8	A0A125YRZ8	TGME49_203720		vitamin k epoxide reductase family protein	0	1933700	0	20782000	0	30646000	16874000	8500100	458970	5235300	2801900	1808500	0	631320	304610	19450000	Yes
EIYYLPPSR	S8F914	S8F914	TGME49_203750		hypothetical protein	0	4103100	7469500	7739900	3068000	0	4191300	0	5940500	7988200	0	5700700	2776500	5652700	5623700	0	Yes
LIAAEALEALPR	S8F914	S8F914	TGME49_203750		hypothetical protein	0	0	0	0	0	0	0	0	0	0	0	0	0	0	0	1122800	Yes
LVHSLASSSSSAER	S8F914	S8F914	TGME49_203750		hypothetical protein	0	0	0	422990	0	858530	520640	0	0	127730	0	170040	0	0	0	1059600	Yes
VDGAAQQVEAINR	S8F914	S8F914	TGME49_203750		hypothetical protein	0	0	0	0	0	0	0	0	0	0	0	0	0	0	0	1245600	Yes
HLEQMHQLR	S8GE08	S8GE08	TGME49_203980		hypothetical protein	0	0	0	0	0	0	0	0	0	0	0	0	0	0	0	743900	Yes
LVTEDEAAER	S8GE08	S8GE08	TGME49_203980		hypothetical protein	0	0	0	973660	0	0	1384700	435090	0	0	196560	581520	0	70735	0	0	Yes
RREEDPAFHQQLLLR	S8GE08	S8GE08	TGME49_203980		hypothetical protein	0	0	0	0	0	0	0	0	0	0	0	0	0	0	0	1671500	Yes
VAASLGEAAESLKGPK	S8GE08	S8GE08	TGME49_203980		hypothetical protein	0	0	0	0	0	0	0	0	0	0	0	0	0	0	0	2272300	Yes
YHLEPYDASLEEEEER	S8GE08	S8GE08	TGME49_203980		hypothetical protein	0	0	0	0	0	0	0	0	0	0	0	0	0	0	0	986710	Yes
AQLFSTDEGPVSESASK	A0A125YHX4	A0A125YHX4	TGME49_203990	ROP12	rhoptry protein ROP12	0	0	0	1273300	0	3051700	3604200	0	0	0	1154600	2659400	0	0	0	0	Yes
EAQEDEVDDIPTDR	A0A125YHX4	A0A125YHX4	TGME49_203990	ROP12	rhoptry protein ROP12	0	0	0	862840	0	1781400	2762800	0	0	198180	660600	2666500	0	0	0	5979600	Yes
EEPPAATGVPSAPSSPAR	A0A125YHX4	A0A125YHX4	TGME49_203990	ROP12	rhoptry protein ROP12	0	0	0	0	0	1063600	979760	0	0	0	0	1114900	0	0	0	0	Yes
LDAELEEK	A0A125YHX4	A0A125YHX4	TGME49_203990	ROP12	rhoptry protein ROP12	0	0	0	0	0	0	1623000	0	0	0	453060	1905600	0	0	0	2155000	Yes
LQEDEFNR	A0A125YHX4	A0A125YHX4	TGME49_203990	ROP12	rhoptry protein ROP12	0	0	0	0	0	0	0	0	0	0	0	0	0	0	0	1022900	Yes
DILHDPGR	A0A125YV57	A0A125YV57	TGME49_204020	RPL8	ribosomal protein RPL8	0	0	136280000	894520	0	0	0	20936000	324490	727860	0	0	853410	0	0	0	Yes
GLVKDILHDPGR	A0A125YV57	A0A125YV57	TGME49_204020	RPL8	ribosomal protein RPL8	0	0	21120000	0	0	0	0	14581000	0	0	0	0	0	0	0	0	Yes
LRPLDFAER	A0A125YV57	A0A125YV57	TGME49_204020	RPL8	ribosomal protein RPL8	0	0	0	2207300	0	2053300	1727300	1810500	0	413650	0	0	0	0	0	4191400	Yes
MPEGTVVSNVEEK	A0A125YV57	A0A125YV57	TGME49_204020	RPL8	ribosomal protein RPL8	0	0	0	3529600	0	2274900	1439800	2408500	0	0	0	0	0	0	0	1663900	Yes
NAALTIGNILPLNK	A0A125YV57	A0A125YV57	TGME49_204020	RPL8	ribosomal protein RPL8	0	0	0	6319800	0	5998400	0	0	0	774830	0	0	0	0	0	0	Yes
TSGTYATIVGHSDDGSK	A0A125YV57	A0A125YV57	TGME49_204020	RPL8	ribosomal protein RPL8	0	0	0	1777300	0	1606800	1255700	1604300	0	558110	0	0	0	0	0	2819900	Yes
QCSVQQPLLQGK	S8F5S3	S8F5S3	TGME49_204050	SUB1	subtilisin SUB1	0	0	0	0	0	1184000	0	0	0	0	0	153150	0	0	0	0	Yes
RPLVCVLDTGIDYNHPDLR	S8F5S3	S8F5S3	TGME49_204050	SUB1	subtilisin SUB1	0	0	0	0	0	2182600	0	0	0	0	0	0	0	0	0	0	Yes
DLAQLVLQQDAGVESIESQMQAAHSHIK	S8GE00	S8GE00	TGME49_204060		SNARE domain-containing protein	0	0	0	0	0	4494100	0	0	0	0	0	0	0	0	0	1466700	Yes
DSFVAPVVDQNERPER	S8GE00	S8GE00	TGME49_204060		SNARE domain-containing protein	0	0	0	0	0	3398200	567010	0	0	371380	0	512620	0	0	0	0	Yes
RIVESLHDR	S8GE00	S8GE00	TGME49_204060		SNARE domain-containing protein	0	0	0	0	0	0	0	0	0	0	0	0	0	0	0	1283800	Yes
SEANGAEGLPRPTSAPLSPLAPGDR	S8GE00	S8GE00	TGME49_204060		SNARE domain-containing protein	0	0	0	7008700	6647900	1798400	0	0	0	0	0	0	0	0	0	0	Yes
SGLSQATIGSGELSETSPAGHVPGVGAR	S8GE00	S8GE00	TGME49_204060		SNARE domain-containing protein	0	0	0	2784600	0	6096800	1945300	0	0	637910	0	627920	0	0	0	3927200	Yes
EAYLLGKPLEAPSASSASASR	S8GNB2	S8GNB2	TGME49_204120		hypothetical protein	0	0	0	0	0	0	0	0	0	0	0	0	0	0	0	1753500	Yes
GGDGGGGESLPAGEADR	S8GNB2	S8GNB2	TGME49_204120		hypothetical protein	0	0	0	0	0	1487000	662450	0	0	0	0	0	0	0	0	0	Yes
VKTEGGELFNSVQR	S8GNB2	S8GNB2	TGME49_204120		hypothetical protein	0	0	1721000	0	485110	1063400	0	0	0	0	0	0	0	0	0	0	Yes
AAAPLSAVYTK	S8F8Y9	S8F8Y9	TGME49_204130	PLP1	perforin-like protein PLP1	138620	0	0	4744900	0	0	0	0	0	0	0	536500	0	0	0	0	Yes
AVNSDGNVDVK	S8F8Y9	S8F8Y9	TGME49_204130	PLP1	perforin-like protein PLP1	0	0	0	6149900	0	5833400	7676400	0	0	713710	379210	584500	0	213200	56538	0	Yes
CDGVGTASSETDEGR	S8F8Y9	S8F8Y9	TGME49_204130	PLP1	perforin-like protein PLP1	0	0	0	3521400	0	3379300	4785900	2437300	0	463320	334150	362220	0	180380	0	5526500	Yes
DKFLQCPENASECK	S8F8Y9	S8F8Y9	TGME49_204130	PLP1	perforin-like protein PLP1	0	0	0	2351500	0	2303900	2335200	0	0	220560	0	117580	0	0	0	8399600	Yes
ELVNVAELGSHGNANKR	S8F8Y9	S8F8Y9	TGME49_204130	PLP1	perforin-like protein PLP1	0	0	1482600	4061200	0	7732400	6227100	3949300	0	826950	1070800	455610	0	0	0	5847100	Yes
FEVQPLYHLLPVEK	S8F8Y9	S8F8Y9	TGME49_204130	PLP1	perforin-like protein PLP1	0	0	0	12220000	0	4767000	9192500	6086800	0	0	0	0	0	0	0	11493000	Yes
FLQCPENASECK	S8F8Y9	S8F8Y9	TGME49_204130	PLP1	perforin-like protein PLP1	0	0	0	1117800	0	1557700	2240100	1071000	0	164420	0	0	0	0	0	1846600	Yes
FTYAQNEDGVSNDLTVLQPLGGYVR	S8F8Y9	S8F8Y9	TGME49_204130	PLP1	perforin-like protein PLP1	2345700	0	39243000	7564600	6179800	5380900	5077600	16533000	0	0	0	0	6716800	0	948380	3645300	Yes
GTSSDETSPGDR	S8F8Y9	S8F8Y9	TGME49_204130	PLP1	perforin-like protein PLP1	0	0	0	1006700	0	751910	1465200	546910	0	182460	0	114250	0	62267	0	2220700	Yes
GVDHGMLWLFDR	S8F8Y9	S8F8Y9	TGME49_204130	PLP1	perforin-like protein PLP1	0	0	0	608470	0	1056700	2262900	0	0	0	0	0	0	0	0	1006000	Yes
HALFGWIICK	S8F8Y9	S8F8Y9	TGME49_204130	PLP1	perforin-like protein PLP1	0	0	1369300	2873900	0	2763200	5334100	3308700	0	380260	0	0	0	0	0	2115800	Yes
MQLGGVSGGAGQGTSSK	S8F8Y9	S8F8Y9	TGME49_204130	PLP1	perforin-like protein PLP1	0	0	0	1171300	0	505480	1277500	0	0	227820	0	0	0	0	0	1221700	Yes
QAVPQESVADLNR	S8F8Y9	S8F8Y9	TGME49_204130	PLP1	perforin-like protein PLP1	0	0	0	3537200	0	5122400	5080800	2755400	500890	0	544470	553660	0	271690	0	6558300	Yes
SSGEGSSDSDSLLSVVHR	S8F8Y9	S8F8Y9	TGME49_204130	PLP1	perforin-like protein PLP1	0	0	0	7540100	0	5329000	7847600	3558000	0	1251900	0	600310	0	310890	0	12271000	Yes
SVGLTPQDLSALTGVTR	S8F8Y9	S8F8Y9	TGME49_204130	PLP1	perforin-like protein PLP1	0	0	0	5449600	0	6188500	7083100	4842600	0	0	0	0	0	0	0	0	Yes
TNAPNEVEEGQQLGADSPSQVSVPADADSGPTSK	S8F8Y9	S8F8Y9	TGME49_204130	PLP1	perforin-like protein PLP1	0	0	0	4052500	0	3294400	5021200	0	0	1256900	0	0	0	0	0	6706200	Yes
TVPAINYLGAGYDHVR	S8F8Y9	S8F8Y9	TGME49_204130	PLP1	perforin-like protein PLP1	0	0	0	0	0	0	0	0	0	0	0	0	0	0	0	7427100	Yes
GAGSPEAPPVAGGASGDPAQAGQEVK	S8GDZ2	S8GDZ2	TGME49_204160		GYF domain-containing protein	0	0	0	0	0	0	0	0	0	0	0	0	0	0	0	659750	Yes
LQELLQTQR	S8GDZ2	S8GDZ2	TGME49_204160		GYF domain-containing protein	0	0	0	0	0	0	0	0	0	0	0	0	0	0	0	1913500	Yes
RGAAAAGPAGSAAATAAEGALAAPK	S8GDZ2	S8GDZ2	TGME49_204160		GYF domain-containing protein	0	0	0	0	0	0	0	0	0	0	0	0	0	0	0	942010	Yes
HETAHFPR	S8GDY9	S8GDY9	TGME49_204310		hypothetical protein	0	0	0	0	0	1413200	0	0	0	97835	114950	172980	0	0	0	0	Yes
IAPHHLEVAAPR	S8GDY9	S8GDY9	TGME49_204310		hypothetical protein	0	264980	0	457520	0	1124100	526710	0	0	0	205660	0	372640	0	0	0	Yes
IYDEVDLPSER	S8GDY9	S8GDY9	TGME49_204310		hypothetical protein	0	0	0	0	0	837580	0	0	0	0	0	0	0	0	0	0	Yes
LILEPGTHYVK	S8GDY9	S8GDY9	TGME49_204310		hypothetical protein	0	0	0	0	0	0	0	0	0	0	0	0	0	0	0	975130	Yes
SELLVEEEETKPAR	S8GDY9	S8GDY9	TGME49_204310		hypothetical protein	0	0	0	0	0	0	0	0	0	0	0	0	0	0	0	1753700	Yes
SDEAEGSESQASVGGR	S8F2P8	S8F2P8	TGME49_204340		hypothetical protein	0	0	0	802480	0	627790	613110	0	0	0	0	0	0	0	0	0	Yes
CVDALVPVGR	S8F8X7	S8F8X7	TGME49_204400		ATPase synthase subunit alpha, putative	0	0	0	2003200	0	1690000	0	992200	0	232520	0	0	0	0	0	0	Yes
CVDALVPVGRGQR	S8F8X7	S8F8X7	TGME49_204400		ATPase synthase subunit alpha, putative	0	5953900	2003600	38865000	2883100	93631000	35179000	9525600	0	0	12666000	0	0	1596900	0	0	Yes
FESLFIDYINANHQDILK	S8F8X7	S8F8X7	TGME49_204400		ATPase synthase subunit alpha, putative	575360	0	0	5105900	1436500	1549800	4214400	2355800	0	0	0	0	0	0	0	0	Yes
IVDVPIGPGLLGR	S8F8X7	S8F8X7	TGME49_204400		ATPase synthase subunit alpha, putative	0	0	0	0	0	5624600	5074000	0	0	1057000	0	0	0	0	0	10709000	Yes
SVLEGDSVKR	S8F8X7	S8F8X7	TGME49_204400		ATPase synthase subunit alpha, putative	0	0	0	0	0	0	0	0	0	0	0	0	0	0	0	2166400	Yes
TAVAVDAIINQK	S8F8X7	S8F8X7	TGME49_204400		ATPase synthase subunit alpha, putative	0	0	0	882770	0	1095700	1083700	0	0	0	0	0	524350	0	0	0	Yes
TQTSTEEVGR	S8F8X7	S8F8X7	TGME49_204400		ATPase synthase subunit alpha, putative	0	0	0	3654200	0	1316600	941000	1130000	0	366060	0	144030	0	171630	0	0	Yes
VVDALGNPIDGK	S8F8X7	S8F8X7	TGME49_204400		ATPase synthase subunit alpha, putative	0	0	0	0	0	1301000	1680100	0	0	0	0	0	0	0	0	0	Yes
VVDALGNPIDGKGPIPAK	S8F8X7	S8F8X7	TGME49_204400		ATPase synthase subunit alpha, putative	0	0	0	0	0	0	0	0	0	0	0	0	0	0	0	1046400	Yes
GCDGDQEDAESR	A0A125YI66	A0A125YI66	TGME49_204490		hypothetical protein	0	0	0	537670	0	1259200	513470	0	0	45474	143400	91419	0	0	0	0	Yes
LSGAEEGCQYEIAK	A0A125YI66	A0A125YI66	TGME49_204490		hypothetical protein	0	0	0	1220900	0	2430500	0	0	0	0	0	0	0	0	0	0	Yes
AALVDGIRPMLPK	A0A125YJF8	A0A125YJF8	TGME49_204530	MIC11	microneme protein MIC11	0	0	0	2752400	0	5739500	2183900	2658200	0	0	794430	0	0	0	0	3218500	Yes
EVAIDVFR	A0A125YJF8	A0A125YJF8	TGME49_204530	MIC11	microneme protein MIC11	0	0	0	0	0	0	0	0	0	0	0	0	0	0	0	5147300	Yes
GEVQQTCEELADLAAR	A0A125YJF8	A0A125YJF8	TGME49_204530	MIC11	microneme protein MIC11	0	0	0	20674000	0	37406000	15658000	0	0	2119800	3984400	6980200	0	0	0	45891000	Yes
IKEVAIDVFR	A0A125YJF8	A0A125YJF8	TGME49_204530	MIC11	microneme protein MIC11	0	804650	0	6322900	0	31665000	12899000	13051000	0	0	2131600	1117100	0	0	146500	98071000	Yes
ADPFSDGDLGAASR	S8F8W2	S8F8W2	TGME49_205010		U2 small nuclear ribonucleoprotein family protein, putative	0	0	0	0	0	0	0	0	0	0	0	0	0	0	0	2127400	Yes
AEDYQFFAK	S8F8W2	S8F8W2	TGME49_205010		U2 small nuclear ribonucleoprotein family protein, putative	0	0	0	0	0	2025200	0	0	0	0	303150	0	0	0	0	0	Yes
AGGAHIIQQIVEDLKDPSEPFR	S8F8W2	S8F8W2	TGME49_205010		U2 small nuclear ribonucleoprotein family protein, putative	0	0	0	0	0	0	0	0	0	0	0	0	0	0	0	1836200	Yes
AGGAHIIQQIVEDLKDPSEPFRK	S8F8W2	S8F8W2	TGME49_205010		U2 small nuclear ribonucleoprotein family protein, putative	0	0	0	0	0	0	0	0	0	0	0	0	0	0	0	1251900	Yes
EGYEIVPPPADYNPPPSSAAAAAAR	S8F8W2	S8F8W2	TGME49_205010		U2 small nuclear ribonucleoprotein family protein, putative	0	0	0	0	0	0	0	0	0	0	0	0	0	0	0	575130	Yes
IKPYLPQICGVIR	S8F8W2	S8F8W2	TGME49_205010		U2 small nuclear ribonucleoprotein family protein, putative	0	0	0	0	0	0	0	0	0	0	0	0	0	0	0	1167100	Yes
KIQLLLLK	S8F8W2	S8F8W2	TGME49_205010		U2 small nuclear ribonucleoprotein family protein, putative	0	0	0	0	0	0	0	0	0	0	0	0	0	0	0	1971600	Yes
LQEDAELQR	S8F8W2	S8F8W2	TGME49_205010		U2 small nuclear ribonucleoprotein family protein, putative	0	0	0	0	0	0	0	0	0	0	0	0	0	0	0	957310	Yes
RWDWGTAGAEDEGLTEAER	S8F8W2	S8F8W2	TGME49_205010		U2 small nuclear ribonucleoprotein family protein, putative	0	0	0	0	0	0	0	0	0	0	0	0	0	0	0	364940	Yes
VQENVIDLVGR	S8F8W2	S8F8W2	TGME49_205010		U2 small nuclear ribonucleoprotein family protein, putative	0	0	0	1751900	0	2337500	2051000	0	0	781910	0	0	0	0	0	4887200	Yes
EAQTACTAGLGVCGR	S8F2M0	S8F2M0	TGME49_205130		hypothetical protein	0	7730200	8396800	0	0	5014900	7635600	0	9059000	7283800	5001000	10267000	5084300	8921500	7546300	0	Yes
ILQHLSEYAFAR	S8F2M0	S8F2M0	TGME49_205130		hypothetical protein	0	0	0	0	0	0	0	0	0	0	0	0	0	0	0	2829500	Yes
KSPQLAEDFYVR	S8F2M0	S8F2M0	TGME49_205130		hypothetical protein	0	0	0	0	0	0	0	0	0	0	0	0	0	0	0	2609900	Yes
KVSANDALETVER	S8F2M0	S8F2M0	TGME49_205130		hypothetical protein	0	0	0	0	0	0	0	0	0	0	0	0	0	0	0	1923100	Yes
LEGTHDPVYGCR	S8F2M0	S8F2M0	TGME49_205130		hypothetical protein	0	0	0	0	0	2153400	1356600	1033500	0	0	1147200	1350800	0	175550	0	3481600	Yes
SGCAANSSPSSSSSNLR	S8F2M0	S8F2M0	TGME49_205130		hypothetical protein	0	0	0	1753600	0	1162000	1716900	1020700	0	149500	470100	951170	0	0	0	2245000	Yes
VSANDALETVER	S8F2M0	S8F2M0	TGME49_205130		hypothetical protein	0	0	0	0	0	0	0	0	0	0	0	0	0	0	0	3198900	Yes
AKEDGNESPTASASALAGASR	S8GDU1	S8GDU1	TGME49_205240		cleft lip and palate transmembrane protein 1 (clptm1) protein	0	0	0	598960	0	2720200	594900	0	0	335710	0	325080	0	0	0	0	Yes
NSFPVRVPLSLLLDR	S8GDU1	S8GDU1	TGME49_205240		cleft lip and palate transmembrane protein 1 (clptm1) protein	0	0	0	0	0	0	0	0	0	0	0	0	0	0	0	2679300	Yes
QFAPPTGAATASGSR	S8GDU1	S8GDU1	TGME49_205240		cleft lip and palate transmembrane protein 1 (clptm1) protein	0	0	0	0	0	906860	676990	0	0	0	0	367370	0	0	0	1767500	Yes
TEVVPEIEESQTLQR	S8GDU1	S8GDU1	TGME49_205240		cleft lip and palate transmembrane protein 1 (clptm1) protein	0	0	0	1398600	0	3354200	1265600	0	0	403990	0	496240	0	0	0	3268300	Yes
TLGAAPAPTAELQQLHRDDDLQQPGSEEK	S8GDU1	S8GDU1	TGME49_205240		cleft lip and palate transmembrane protein 1 (clptm1) protein	0	0	0	1962400	0	5465400	0	0	0	0	0	0	0	193570	0	0	Yes
AAQNFEQQEHLHTE	A0A125YQL1	A0A125YQL1	TGME49_205250	ROP18	rhoptry protein ROP18	387300	0	0	8840500	0	8020000	5276600	0	0	1021600	586800	1286800	0	212000	0	0	Yes
ILAHMQEQIGQPQALGNSER	A0A125YQL1	A0A125YQL1	TGME49_205250	ROP18	rhoptry protein ROP18	0	0	0	6186400	0	1515100	3380400	0	0	0	0	0	0	0	0	5038000	Yes
VNAQETNQR	A0A125YQL1	A0A125YQL1	TGME49_205250	ROP18	rhoptry protein ROP18	0	0	0	1037300	0	688660	578380	0	0	156380	0	113820	0	0	0	0	Yes
AATVLATETQPR	S8GN45	S8GN45	TGME49_205320		hypothetical protein	0	0	0	0	0	0	0	0	0	0	0	0	0	0	0	0	Yes
DAETQEAPADSQR	S8GN45	S8GN45	TGME49_205320		hypothetical protein	0	0	0	1630200	0	2756600	2649100	0	0	200880	0	557030	0	239260	0	3604200	Yes
DKETESATDAGTTVAPSDTQSNAHVPEK	S8GN45	S8GN45	TGME49_205320		hypothetical protein	0	0	0	1784600	0	3562700	1883900	0	0	0	704110	528930	0	0	0	6915300	Yes
DKETESATDAGTTVAPSDTQSNAHVPEKR	S8GN45	S8GN45	TGME49_205320		hypothetical protein	0	0	0	4232600	0	11785000	2978700	0	0	492360	1759300	0	0	466590	0	9301100	Yes
EDDAGPSDSAPAAAWDK	S8GN45	S8GN45	TGME49_205320		hypothetical protein	0	0	0	0	0	2095000	1749400	0	0	0	0	0	0	0	0	0	Yes
EESSAGATVVTPEVGEPSGTK	S8GN45	S8GN45	TGME49_205320		hypothetical protein	0	0	0	2301000	0	8843000	3299300	0	0	447920	723140	1276000	0	244280	0	2524700	Yes
ETCQKPVGSQVASDSLDTK	S8GN45	S8GN45	TGME49_205320		hypothetical protein	0	1368300	0	4949400	0	15375000	4312900	2000100	0	819730	2618500	2205200	0	329260	383950	21239000	Yes
GEVEITESGETAEADQDTDIR	S8GN45	S8GN45	TGME49_205320		hypothetical protein	0	0	0	0	0	0	0	0	0	0	0	0	0	0	0	781240	Yes
GSEHEGGADAPAAEAEAK	S8GN45	S8GN45	TGME49_205320		hypothetical protein	0	796960	0	4437300	0	9596200	4475700	0	209470	646690	1936900	2037500	0	492960	217610	13434000	Yes
IGAGRDEACSSTER	S8GN45	S8GN45	TGME49_205320		hypothetical protein	0	471050	0	2896300	0	5862500	1229500	0	90940	322540	0	767010	0	0	179630	5884500	Yes
KDSQTVFVSEPVSQSVAHFR	S8GN45	S8GN45	TGME49_205320		hypothetical protein	0	0	0	6470400	0	24256000	8926400	0	0	0	4346100	2049100	0	0	0	19583000	Yes
KTESAVTTVFENQPK	S8GN45	S8GN45	TGME49_205320		hypothetical protein	0	0	0	0	0	6194300	2235200	0	0	0	0	0	0	0	0	7447700	Yes
KVSPLKDAETQEAPADSQR	S8GN45	S8GN45	TGME49_205320		hypothetical protein	0	0	0	799500	0	6317700	0	0	0	0	0	832700	0	145900	0	0	Yes
MAAVVSEESIQK	S8GN45	S8GN45	TGME49_205320		hypothetical protein	0	0	0	0	0	1713500	0	0	0	0	0	1137400	0	0	0	0	Yes
QHLQTVFESQR	S8GN45	S8GN45	TGME49_205320		hypothetical protein	0	511540	0	3409100	0	8377200	6429000	609000	219790	811980	1311000	1386000	0	316710	163210	9320200	Yes
SEELEIEDNSETTSPQEGK	S8GN45	S8GN45	TGME49_205320		hypothetical protein	0	0	0	1008500	0	1801300	1135400	0	0	0	0	305190	0	0	0	699650	Yes
SLTSTADFR	S8GN45	S8GN45	TGME49_205320		hypothetical protein	0	1865300	1591400	10047000	0	28499000	11333000	0	958280	1900700	4509300	4180400	0	867190	1166400	24381000	Yes
STSEVSTEGEALPGAR	S8GN45	S8GN45	TGME49_205320		hypothetical protein	0	0	0	0	0	2158200	1570700	0	0	157270	0	324440	0	117330	0	2361300	Yes
TESAVTTVFENQPK	S8GN45	S8GN45	TGME49_205320		hypothetical protein	0	0	0	1724500	0	6669600	1696500	0	0	0	827790	839740	0	0	143650	4880500	Yes
TVFESIPEPSK	S8GN45	S8GN45	TGME49_205320		hypothetical protein	0	0	0	0	0	0	0	0	0	0	0	0	0	0	0	4876800	Yes
TVFESQPLQSR	S8GN45	S8GN45	TGME49_205320		hypothetical protein	0	910800	0	4982600	0	16009000	5086100	1023100	236360	770590	1913900	1539200	0	386880	463210	11835000	Yes
VLREDDAGPSDSAPAAAWDK	S8GN45	S8GN45	TGME49_205320		hypothetical protein	0	0	0	2131400	0	9437100	3194100	0	0	979410	1099000	1216800	0	517070	0	7631700	Yes
VLREDDAGPSDSAPAAAWDKSEELEIEDNSETTSPQEGK	S8GN45	S8GN45	TGME49_205320		hypothetical protein	0	0	0	0	0	0	0	0	0	0	0	0	0	0	0	2497200	Yes
VSPLKDAETQEAPADSQR	S8GN45	S8GN45	TGME49_205320		hypothetical protein	0	0	0	0	0	0	0	0	0	0	0	0	0	0	0	11028000	Yes
YDTSPETVGTGPTVFESQPTLTR	S8GN45	S8GN45	TGME49_205320		hypothetical protein	0	0	0	0	0	6131000	2452300	0	0	0	0	0	0	0	0	6306500	Yes
HEELSFEGENSWSQADTYFAR	A0A125YNT4	A0A125YNT4	TGME49_205330		hypothetical protein	0	0	0	764140	0	0	3540900	0	0	785900	0	0	0	0	0	0	Yes
GGSKDVLNEVER	S8GDS3	S8GDS3	TGME49_205440		CCT chaperonin gamma subunit	0	0	0	0	0	0	0	0	0	0	0	0	0	0	0	443470	Yes
TEEITKEDVGTK	S8GDS3	S8GDS3	TGME49_205440		CCT chaperonin gamma subunit	0	0	0	1449200	0	846740	0	427020	0	142820	0	0	0	0	0	1822000	Yes
TLAQNCGTNVVK	S8GDS3	S8GDS3	TGME49_205440		CCT chaperonin gamma subunit	0	0	0	2091000	0	1541300	1292600	1230200	0	146100	0	0	0	79916	0	0	Yes
VLLLDCPLEYK	S8GDS3	S8GDS3	TGME49_205440		CCT chaperonin gamma subunit	0	0	0	0	0	0	0	0	0	0	0	0	0	0	0	2898200	Yes
VTGATIVNR	S8GDS3	S8GDS3	TGME49_205440		CCT chaperonin gamma subunit	0	0	0	0	0	0	0	0	0	0	0	0	0	0	0	2984000	Yes
ETVSAPSHMTCLSK	S8F5K7	S8F5K7	TGME49_205470		translation elongation factor 2 family protein, putative	0	0	0	1503500	0	1711900	0	0	0	0	0	0	0	0	0	0	Yes
GHVFHEEQR	S8F5K7	S8F5K7	TGME49_205470		translation elongation factor 2 family protein, putative	0	487590	0	8013500	116890	4169700	3498800	1994600	0	0	226300	144420	0	176160	0	0	Yes
LWGNNFYNAK	S8F5K7	S8F5K7	TGME49_205470		translation elongation factor 2 family protein, putative	0	0	0	2562200	0	1956200	2114900	1417700	0	492760	0	0	0	0	0	0	Yes
LYMVAEPFPDGLADAIEAGQVNAR	S8F5K7	S8F5K7	TGME49_205470		translation elongation factor 2 family protein, putative	0	0	0	2059200	0	1371600	0	0	0	0	0	0	0	0	0	0	Yes
RGHVFHEEQR	S8F5K7	S8F5K7	TGME49_205470		translation elongation factor 2 family protein, putative	0	0	0	0	0	4545900	1497200	1149400	0	0	0	0	0	0	0	3512800	Yes
RVLYACQLASAPR	S8F5K7	S8F5K7	TGME49_205470		translation elongation factor 2 family protein, putative	0	0	0	1546400	0	1461200	865630	611650	0	0	0	0	0	0	0	1952700	Yes
SGTLTTLDTAHNIADMK	S8F5K7	S8F5K7	TGME49_205470		translation elongation factor 2 family protein, putative	0	0	0	2513100	0	2717000	1914600	0	0	0	0	0	0	0	0	0	Yes
STLTDSLVSK	S8F5K7	S8F5K7	TGME49_205470		translation elongation factor 2 family protein, putative	0	0	0	9290800	0	4759300	2086000	1295400	0	459550	0	0	0	125200	0	0	Yes
VFSGTVATGQK	S8F5K7	S8F5K7	TGME49_205470		translation elongation factor 2 family protein, putative	0	876140	0	7578700	0	6367800	4123200	2459900	0	1025700	318960	290450	0	271980	0	8036100	Yes
VLYACQLASAPR	S8F5K7	S8F5K7	TGME49_205470		translation elongation factor 2 family protein, putative	0	0	2266400	6092200	0	4461500	2995400	1272900	0	269300	0	0	0	0	0	5569400	Yes
VTDGALVVVDTIEGVCVQTETVLR	S8F5K7	S8F5K7	TGME49_205470		translation elongation factor 2 family protein, putative	200900000	44973000	18111000	127390000	57884000	24815000	82024000	35502000	17374000	70431000	30813000	17006000	51042000	31894000	12109000	166740000	Yes
YRVENLYEGPMDDEAAQGIR	S8F5K7	S8F5K7	TGME49_205470		translation elongation factor 2 family protein, putative	0	0	0	2657200	0	1727100	1606800	0	0	0	0	0	0	0	0	1288700	Yes
LLQLEQQQNSGLSR	S8F8S4	S8F8S4	TGME49_205510		nucleolar protein 5, putative	367560	1552300	0	1375700	8985100	1958900	1294300	4255600	0	0	1214500	332220	2176700	0	0	2563600	Yes
LSEEAEEEEDEKPR	S8F8S4	S8F8S4	TGME49_205510		nucleolar protein 5, putative	0	0	0	1630300	0	1300100	877900	0	0	242740	0	337180	0	79213	0	0	Yes
GVHTPQLEGGALPEGK	S8GDR3	S8GDR3	TGME49_205540		DEAD/DEAH box helicase domain-containing protein	0	0	0	0	0	0	0	0	0	0	0	0	0	0	0	677130	Yes
LASSASAQQVQQR	S8GDR3	S8GDR3	TGME49_205540		DEAD/DEAH box helicase domain-containing protein	0	0	0	657170	0	1790400	521850	0	0	0	270910	171940	0	0	0	949610	Yes
VLLATDVAAR	S8GDR3	S8GDR3	TGME49_205540		DEAD/DEAH box helicase domain-containing protein	0	0	0	0	0	731600	0	0	0	0	0	0	0	0	0	0	Yes
DVDLVMSQVECSR	A0A125YY47	A0A125YY47	TGME49_205558		NAC domain-containing protein	0	0	0	2035900	0	12968000	5041600	0	0	0	0	1859900	0	0	0	11132000	Yes
EAEGEVDETGVDPK	A0A125YY47	A0A125YY47	TGME49_205558		NAC domain-containing protein	100910	0	4144800	5713500	0	0	5921600	2205300	0	0	1882000	3634300	0	761290	448960	22754000	Yes
FTQAANAQFPANGAATAADSK	A0A125YY47	A0A125YY47	TGME49_205558		NAC domain-containing protein	0	0	0	1937000	0	7533800	2946500	0	0	0	0	1367800	0	578600	0	5135100	Yes
HILFVVPKPDVYK	A0A125YY47	A0A125YY47	TGME49_205558		NAC domain-containing protein	0	1057300	2766200	3314600	0	15901000	6498100	2461600	0	0	2257200	2533400	0	0	0	13388000	Yes
IEDLNSQAHSAAAQR	A0A125YY47	A0A125YY47	TGME49_205558		NAC domain-containing protein	573650	3529200	5656800	14567000	0	63895000	21214000	704900	797020	1477700	8517300	9223500	0	1670800	1659400	53785000	Yes
LEEVNQEEDAGTPEGR	A0A125YY47	A0A125YY47	TGME49_205558		NAC domain-containing protein	0	755810	0	2240100	0	14093000	3216100	1026200	0	0	602250	3136900	0	273980	268800	4665700	Yes
SKHILFVVPKPDVYK	A0A125YY47	A0A125YY47	TGME49_205558		NAC domain-containing protein	0	0	0	0	0	5108900	0	0	0	0	941560	0	0	0	0	0	Yes
SLASDTYVIFGEAK	A0A125YY47	A0A125YY47	TGME49_205558		NAC domain-containing protein	0	0	0	3335900	0	17205000	6382000	2172500	0	0	1828900	1550000	0	0	0	16532000	Yes
AFSAVIPESAK	A0A125YNJ5	A0A125YNJ5	TGME49_205580		nuclear factor NF4	885250	1238900	0	11101000	0	22296000	11788000	3049800	481320	2060200	3506600	3058400	0	1123800	564120	19750000	Yes
DPSVSPAVTDAAPGEAEGVAAAK	A0A125YNJ5	A0A125YNJ5	TGME49_205580		nuclear factor NF4	0	1043800	0	9905400	0	25761000	11925000	2019200	0	899750	2506100	2709300	0	419580	0	24524000	Yes
EKPVPVYLTDLQTGAIR	A0A125YNJ5	A0A125YNJ5	TGME49_205580		nuclear factor NF4	0	0	0	21606000	0	3483500	15757000	0	0	3697300	0	0	0	1558000	0	4088500	Yes
ETEEPEFDSAAMR	A0A125YNJ5	A0A125YNJ5	TGME49_205580		nuclear factor NF4	0	394390	0	5976400	0	9025600	6359000	0	0	737990	413790	628190	0	0	0	3576200	Yes
IDGGATHTTATSANGK	A0A125YNJ5	A0A125YNJ5	TGME49_205580		nuclear factor NF4	0	0	0	8552900	0	14444000	0	0	0	1907200	1340900	1562400	0	0	610480	11024000	Yes
KPEENANTEEK	A0A125YNJ5	A0A125YNJ5	TGME49_205580		nuclear factor NF4	0	796280	0	6535200	0	13656000	3769400	0	114280	900810	1516500	1115900	0	372560	257740	0	Yes
KPEENANTEEKQEDGTGGATSPAVSNLK	A0A125YNJ5	A0A125YNJ5	TGME49_205580		nuclear factor NF4	0	0	0	0	0	0	0	0	0	0	0	0	0	0	0	2778700	Yes
KPRDPSVSPAVTDAAPGEAEGVAAAK	A0A125YNJ5	A0A125YNJ5	TGME49_205580		nuclear factor NF4	0	0	0	1050600	0	14261000	0	0	0	317970	747410	791630	0	92518	0	2285700	Yes
LHLFTMGR	A0A125YNJ5	A0A125YNJ5	TGME49_205580		nuclear factor NF4	0	0	0	539320	0	1892600	0	0	0	0	159760	0	0	0	0	0	Yes
LTSEGFIHELQHGHR	A0A125YNJ5	A0A125YNJ5	TGME49_205580		nuclear factor NF4	0	2729700	0	23589000	0	51048000	28145000	5525800	651430	1892300	7165200	5809500	0	2024700	882360	46454000	Yes
QEDGTGGATSPAVSNLK	A0A125YNJ5	A0A125YNJ5	TGME49_205580		nuclear factor NF4	0	904840	0	7112500	0	14586000	3772900	0	0	1318200	2047700	1319800	0	465230	207410	0	Yes
SGALPLFWSAAELAANPR	A0A125YNJ5	A0A125YNJ5	TGME49_205580		nuclear factor NF4	0	257960	0	2324400	0	4228100	2797500	0	0	492900	0	403930	0	0	0	13146000	Yes
TAGADAAGASAK	A0A125YNJ5	A0A125YNJ5	TGME49_205580		nuclear factor NF4	0	0	3244200	2645500	0	4546900	2096300	401270	0	389320	694730	565750	0	172240	121430	5129700	Yes
TVLVHLLR	A0A125YNJ5	A0A125YNJ5	TGME49_205580		nuclear factor NF4	0	0	0	0	0	0	0	0	0	0	0	0	0	0	0	7008800	Yes
YGWCTAESR	A0A125YNJ5	A0A125YNJ5	TGME49_205580		nuclear factor NF4	0	0	0	0	0	0	0	0	0	0	0	0	0	0	0	3092200	Yes
HPSENNPADLSLTHGFADTR	S8F2I6	S8F2I6	TGME49_205625		hypothetical protein	0	0	0	1909600	0	1519700	1480300	0	0	0	0	0	0	219570	0	3953900	Yes
MDAQKPSPYHGASPVSCSSSSSR	S8F2I6	S8F2I6	TGME49_205625		hypothetical protein	0	0	0	0	0	0	0	0	0	0	0	0	0	0	0	0	Yes
QNDAPDQVES	S8GN16	S8GN16	TGME49_205680		hypothetical protein	0	0	0	989230	0	1122400	888700	0	0	255280	0	534070	0	0	0	2839300	Yes
RLPGSEVGATSTVHSSK	S8GN16	S8GN16	TGME49_205680		hypothetical protein	0	1152800	887330	8952300	0	13290000	12956000	2427800	160130	1825800	3358800	3905300	0	1091400	693640	10252000	Yes
RLPGSEVGATSTVHSSKR	S8GN16	S8GN16	TGME49_205680		hypothetical protein	0	457260	0	2568100	0	9401300	746860	802610	0	999470	1054200	820050	0	168470	336990	3654300	Yes
SRQNDAPDQVES	S8GN16	S8GN16	TGME49_205680		hypothetical protein	0	264250	0	2600600	0	5600800	1468700	871790	0	680130	1106500	1337800	0	229700	223840	0	Yes
VHALASDGGR	S8GN16	S8GN16	TGME49_205680		hypothetical protein	0	0	0	1547600	0	1610800	751350	0	0	454800	613130	0	0	115960	0	7392700	Yes
FADENFSYK	S8F5I7	S8F5I7	TGME49_205700		cyclophilin precursor	0	1987700	0	19165000	0	21241000	14089000	17344000	0	3915000	0	0	0	0	0	0	Yes
IEFELFADVVPK	S8F5I7	S8F5I7	TGME49_205700		cyclophilin precursor	0	0	0	0	0	0	0	0	0	0	0	0	0	0	0	4475100	Yes
IIPQFMCQGGDFTR	S8F5I7	S8F5I7	TGME49_205700		cyclophilin precursor	0	0	0	0	0	0	0	0	0	0	0	0	0	0	0	10254000	Yes
MNGTGGESIYGEK	S8F5I7	S8F5I7	TGME49_205700		cyclophilin precursor	0	703110	1343000	21480000	0	13565000	9324100	8497000	209680	2748600	1073200	1127800	0	779050	168310	11385000	Yes
VFFDISIDK	S8F5I7	S8F5I7	TGME49_205700		cyclophilin precursor	0	0	0	0	0	0	0	0	0	0	0	0	0	0	0	10251000	Yes
VFFDISIDKKPAGR	S8F5I7	S8F5I7	TGME49_205700		cyclophilin precursor	0	1232200	0	10102000	0	16430000	1484000	7518100	0	1119500	1119700	510790	0	0	0	25321000	Yes
HASHLIALLHQSAR	S8F8Q7	S8F8Q7	TGME49_205740		hypothetical protein	0	0	0	0	0	0	0	0	0	0	0	0	0	0	0	578920	Yes
KGPNQHELR	S8F8Q7	S8F8Q7	TGME49_205740		hypothetical protein	0	0	0	444400	0	1313900	0	0	0	42603	0	118220	0	0	0	0	Yes
LAPFGFASLSAHTK	S8F8Q7	S8F8Q7	TGME49_205740		hypothetical protein	0	0	0	0	0	2839500	0	0	0	0	0	0	0	0	0	0	Yes
STTEQNTQTFFER	S8F8Q7	S8F8Q7	TGME49_205740		hypothetical protein	0	0	0	690430	0	2128800	0	0	0	0	0	0	0	0	0	0	Yes
CHPGGITLHR	S8F2H8	S8F2H8	TGME49_206320		hypothetical protein	152260	0	0	2187600	0	2426800	1727400	0	0	0	467770	575120	0	0	0	0	Yes
FTYQALAQLMKDPEFLK	S8F2H8	S8F2H8	TGME49_206320		hypothetical protein	0	0	0	2274400	0	9488800	3632100	0	0	0	738460	1396600	0	0	0	0	Yes
TSVAVSSHSPKPAPQSQSSVR	S8F2H8	S8F2H8	TGME49_206320		hypothetical protein	0	0	0	0	0	0	0	0	0	0	0	0	0	0	0	0	Yes
TTAPSASGNSTSSHDQR	S8F2H8	S8F2H8	TGME49_206320		hypothetical protein	0	180200	0	3609900	708670	8083700	3451200	0	279140	883060	0	1868500	0	41254	0	9568100	Yes
DQSVEGAAETPGSGR	S8F2H1	S8F2H1	TGME49_206450		autophagy-related cysteine peptidase atg4, putative	0	0	0	0	0	0	0	0	0	0	0	0	0	0	0	401190	Yes
FAEAGQATETQR	S8F2H1	S8F2H1	TGME49_206450		autophagy-related cysteine peptidase atg4, putative	0	0	0	0	0	1195300	529710	0	0	0	249400	299720	0	0	0	978640	Yes
GVQAAEAIDEEGGKK	S8F2H1	S8F2H1	TGME49_206450		autophagy-related cysteine peptidase atg4, putative	0	0	0	0	0	0	0	0	0	0	0	0	0	0	0	1389300	Yes
HALLTGFASATLSPHTPDR	S8F2H1	S8F2H1	TGME49_206450		autophagy-related cysteine peptidase atg4, putative	0	0	0	0	0	0	0	0	0	0	0	0	0	0	0	641910	Yes
LENIHLDNSCNAAGTDDSLPNR	S8F2H1	S8F2H1	TGME49_206450		autophagy-related cysteine peptidase atg4, putative	0	0	0	0	0	0	0	0	0	0	0	0	0	0	0	1887300	Yes
LVALSELSPFR	S8F2H1	S8F2H1	TGME49_206450		autophagy-related cysteine peptidase atg4, putative	0	0	0	0	0	2827500	1781700	0	0	284700	911840	0	0	0	0	2343400	Yes
NREEDSGETGETPDEQIDETPDGAAVDCLR	S8F2H1	S8F2H1	TGME49_206450		autophagy-related cysteine peptidase atg4, putative	0	0	0	0	0	0	0	0	0	0	0	0	0	0	0	967940	Yes
RIVESPLLGSPAGPSAAAVADDVR	S8F2H1	S8F2H1	TGME49_206450		autophagy-related cysteine peptidase atg4, putative	0	0	0	0	0	2345100	0	0	0	0	0	0	0	0	0	0	Yes
VGCVSSDAAEVQHK	S8F2H1	S8F2H1	TGME49_206450		autophagy-related cysteine peptidase atg4, putative	0	0	0	0	0	1307600	0	0	0	0	276630	318030	0	0	0	0	Yes
FCVPNYPNIR	S8F5G1	S8F5G1	TGME49_206470	PDHE3II	pyruvate dehydrogenase complex subunit PDH-E3II	0	0	0	2046900	0	1263700	2010400	1336100	0	0	0	0	0	0	0	0	Yes
IDGLSIDIDK	S8F5G1	S8F5G1	TGME49_206470	PDHE3II	pyruvate dehydrogenase complex subunit PDH-E3II	0	0	0	0	0	0	0	0	0	0	0	0	0	0	0	1387600	Yes
LDAGHIILATGSEASPLPGNVVPIDEK	S8F5G1	S8F5G1	TGME49_206470	PDHE3II	pyruvate dehydrogenase complex subunit PDH-E3II	0	0	0	4774900	0	3944500	3765300	0	0	793570	0	0	0	0	0	0	Yes
NGVDYYVGEGK	S8F5G1	S8F5G1	TGME49_206470	PDHE3II	pyruvate dehydrogenase complex subunit PDH-E3II	0	0	0	0	0	0	0	0	0	0	0	0	0	0	0	545780	Yes
NLGLEELGIETDR	S8F5G1	S8F5G1	TGME49_206470	PDHE3II	pyruvate dehydrogenase complex subunit PDH-E3II	0	0	0	1924600	0	1873300	1697900	0	0	0	0	0	0	0	0	0	Yes
VVSTLTQGIEHLFR	S8F5G1	S8F5G1	TGME49_206470	PDHE3II	pyruvate dehydrogenase complex subunit PDH-E3II	0	0	0	2260100	0	2136500	1802700	1537500	0	723220	0	0	0	0	0	3636700	Yes
AEEVCGAWR	S8GMZ4	S8GMZ4	TGME49_206510	TLN4	toxolysin TLN4	0	0	0	0	0	0	0	0	0	0	0	0	0	0	0	2945700	Yes
APSSTLPNR	S8GMZ4	S8GMZ4	TGME49_206510	TLN4	toxolysin TLN4	0	0	1518400	3355700	0	5528600	0	2214600	0	0	928030	1235300	0	238190	0	0	Yes
CAADQNAAGAK	S8GMZ4	S8GMZ4	TGME49_206510	TLN4	toxolysin TLN4	0	0	0	0	0	0	0	0	0	0	0	0	0	0	0	933840	Yes
CGLPGLSPSASPSAEVR	S8GMZ4	S8GMZ4	TGME49_206510	TLN4	toxolysin TLN4	0	0	0	4618900	0	5013900	7363000	3455400	0	842490	1026100	898690	0	229700	0	5847600	Yes
CYKPENMTIAVR	S8GMZ4	S8GMZ4	TGME49_206510	TLN4	toxolysin TLN4	0	0	0	965010	0	651570	1932400	1209700	0	0	0	0	0	0	0	0	Yes
DTSAYSVFSVPALK	S8GMZ4	S8GMZ4	TGME49_206510	TLN4	toxolysin TLN4	0	0	0	1483100	0	1177500	2836200	0	0	0	0	0	0	0	0	3023600	Yes
ESSELPLGPR	S8GMZ4	S8GMZ4	TGME49_206510	TLN4	toxolysin TLN4	0	0	0	0	0	0	0	0	0	0	0	0	0	0	0	4603300	Yes
EVPPAMTLATIVQGSQR	S8GMZ4	S8GMZ4	TGME49_206510	TLN4	toxolysin TLN4	0	0	0	2301100	0	2483200	3854700	3049900	0	0	590150	0	0	0	0	3003500	Yes
FLSCPAILK	S8GMZ4	S8GMZ4	TGME49_206510	TLN4	toxolysin TLN4	0	0	0	2158500	0	3306400	3680200	2269500	0	378440	0	0	0	0	0	4918300	Yes
FSQLDLR	S8GMZ4	S8GMZ4	TGME49_206510	TLN4	toxolysin TLN4	0	0	0	2887900	0	2595100	1189000	2560700	0	363730	0	0	0	0	0	4381700	Yes
IEGNSSSSETASHQR	S8GMZ4	S8GMZ4	TGME49_206510	TLN4	toxolysin TLN4	0	358350	0	0	0	7898600	8458700	4419200	0	1254600	1306000	1429900	0	431290	0	0	Yes
IFATLAGER	S8GMZ4	S8GMZ4	TGME49_206510	TLN4	toxolysin TLN4	0	0	41643000	4025600	0	3145700	5953900	1971800	0	636870	538970	672040	0	0	0	6343400	Yes
IVVDNFFTDPVEAR	S8GMZ4	S8GMZ4	TGME49_206510	TLN4	toxolysin TLN4	0	0	0	4110200	0	3924600	9737200	6973100	0	1081900	947640	1075000	0	0	0	9075800	Yes
KFGTGDFDTLCK	S8GMZ4	S8GMZ4	TGME49_206510	TLN4	toxolysin TLN4	0	0	0	0	0	0	0	0	0	0	0	0	0	0	0	2169600	Yes
LAVLPQRPDMVIAGGEFVSLPGDR	S8GMZ4	S8GMZ4	TGME49_206510	TLN4	toxolysin TLN4	0	0	0	0	0	0	0	0	0	0	0	0	0	0	0	3797300	Yes
NAEPFNKPIVR	S8GMZ4	S8GMZ4	TGME49_206510	TLN4	toxolysin TLN4	0	0	0	2790000	0	2059900	2964500	2387300	0	728430	0	154820	0	0	0	0	Yes
NGEQVEDGDEELAER	S8GMZ4	S8GMZ4	TGME49_206510	TLN4	toxolysin TLN4	0	0	0	2167700	0	1509500	2178200	0	0	429130	0	368770	0	0	0	2671900	Yes
RGDGQSPTVASPSGAAPK	S8GMZ4	S8GMZ4	TGME49_206510	TLN4	toxolysin TLN4	0	0	0	0	0	0	0	0	0	0	0	0	0	0	0	1174700	Yes
RPAPPAGPR	S8GMZ4	S8GMZ4	TGME49_206510	TLN4	toxolysin TLN4	0	0	0	0	0	0	0	0	0	0	0	0	0	0	0	872950	Yes
RVPEICQSLSPVQFPIK	S8GMZ4	S8GMZ4	TGME49_206510	TLN4	toxolysin TLN4	0	0	0	4713600	0	3684400	5857300	0	0	547100	0	788410	0	0	0	0	Yes
RVPEICQSLSPVQFPIKGGR	S8GMZ4	S8GMZ4	TGME49_206510	TLN4	toxolysin TLN4	0	0	0	0	0	3063700	0	0	0	0	0	0	0	0	0	1812400	Yes
SATSFSDYFGEVTSQIASR	S8GMZ4	S8GMZ4	TGME49_206510	TLN4	toxolysin TLN4	0	0	0	3444200	0	3048100	6338600	0	0	0	1141900	0	0	0	0	6457500	Yes
SAVTDASSQFEDFK	S8GMZ4	S8GMZ4	TGME49_206510	TLN4	toxolysin TLN4	0	0	0	11006000	0	3220600	4691800	0	0	0	0	1090100	0	0	0	9702900	Yes
SESLEDAEVEEER	S8GMZ4	S8GMZ4	TGME49_206510	TLN4	toxolysin TLN4	0	368280	0	4297400	0	6019200	7263500	5830600	0	1262900	1696600	1445800	0	231830	160330	12686000	Yes
SILENLEAK	S8GMZ4	S8GMZ4	TGME49_206510	TLN4	toxolysin TLN4	0	0	0	0	0	0	0	0	0	0	0	0	0	0	0	2906300	Yes
TPLEQGLDVLK	S8GMZ4	S8GMZ4	TGME49_206510	TLN4	toxolysin TLN4	0	0	0	0	0	2528400	0	0	0	0	0	712360	0	0	0	0	Yes
VSAEDATAQNTLYGK	S8GMZ4	S8GMZ4	TGME49_206510	TLN4	toxolysin TLN4	0	0	0	4803900	0	3481300	5274200	2887300	0	830340	514040	549960	0	107650	0	9565400	Yes
YVQANSPETEAHADK	S8GMZ4	S8GMZ4	TGME49_206510	TLN4	toxolysin TLN4	0	0	0	1147400	0	963490	3747500	1080200	0	558670	205510	393200	0	169450	0	2590200	Yes
DLKPENFLFLDSAR	S8F5F3	S8F5F3	TGME49_206590	CDPK2A	calcium-dependent protein kinase CDPK2A	0	0	0	0	0	0	2498400	1004000	0	725360	0	0	0	0	0	3086000	Yes
GTSPASSEAGDQR	S8F5F3	S8F5F3	TGME49_206590	CDPK2A	calcium-dependent protein kinase CDPK2A	0	0	0	0	0	0	0	0	0	0	0	0	0	0	0	1959300	Yes
HPHVAGQPHMSSR	S8F5F3	S8F5F3	TGME49_206590	CDPK2A	calcium-dependent protein kinase CDPK2A	0	0	0	0	0	0	0	0	0	0	0	0	0	0	0	1139900	Yes
HPNSSSTSGVAR	S8F5F3	S8F5F3	TGME49_206590	CDPK2A	calcium-dependent protein kinase CDPK2A	0	0	0	1095700	0	934000	1274300	681980	0	318570	104930	160440	0	86305	0	0	Yes
LFETFEDHR	S8F5F3	S8F5F3	TGME49_206590	CDPK2A	calcium-dependent protein kinase CDPK2A	0	0	0	0	0	0	0	0	0	0	0	0	0	0	0	1990800	Yes
LGQSASPADR	S8F5F3	S8F5F3	TGME49_206590	CDPK2A	calcium-dependent protein kinase CDPK2A	0	0	0	0	0	0	0	0	0	0	0	0	0	0	0	1889200	Yes
LQAPTPSQR	S8F5F3	S8F5F3	TGME49_206590	CDPK2A	calcium-dependent protein kinase CDPK2A	0	0	0	0	0	0	862710	0	0	0	0	0	0	0	0	0	Yes
STSATATLSPQPYTPTPESHR	S8F5F3	S8F5F3	TGME49_206590	CDPK2A	calcium-dependent protein kinase CDPK2A	0	0	0	928680	0	1956300	1462200	995180	0	939390	0	615500	0	0	0	0	Yes
TVNAAAVASPETR	S8F5F3	S8F5F3	TGME49_206590	CDPK2A	calcium-dependent protein kinase CDPK2A	0	0	0	0	0	0	0	0	0	0	0	0	0	0	0	960070	Yes
YTAEQALQHPWVTTLAR	S8F5F3	S8F5F3	TGME49_206590	CDPK2A	calcium-dependent protein kinase CDPK2A	0	0	9592000	2227600	0	2741200	4375100	2566200	0	851460	800470	0	0	0	0	0	Yes
FEVHTVEASAPVLR	S8F2F9	S8F2F9	TGME49_206640		hypothetical protein	0	0	0	0	0	0	0	0	0	0	0	0	0	0	0	1902500	Yes
VHPETGEVTR	S8F2F9	S8F2F9	TGME49_206640		hypothetical protein	0	0	0	0	0	0	0	0	0	0	0	0	0	0	0	542650	Yes
CMVQVLFAR	S8F8N1	S8F8N1	TGME49_206670		hypothetical protein	0	0	0	0	0	1485300	0	0	0	0	0	0	0	0	0	0	Yes
DNNLLSPDGASGKR	S8F8N1	S8F8N1	TGME49_206670		hypothetical protein	0	0	0	0	0	1634900	0	0	0	0	0	0	0	0	0	0	Yes
DRGPGSSLLDLPHYPGGGGPDGDGDR	S8F8N1	S8F8N1	TGME49_206670		hypothetical protein	0	0	0	0	0	0	0	0	0	0	0	0	0	0	0	3185200	Yes
DRGPGSSLLDLPHYPGGGGPDGDGDRGR	S8F8N1	S8F8N1	TGME49_206670		hypothetical protein	0	0	0	0	0	4270600	0	0	0	0	0	0	0	0	0	0	Yes
EIKDEGDGTADALVAAVK	S8F8N1	S8F8N1	TGME49_206670		hypothetical protein	0	0	0	0	0	0	0	0	0	0	0	0	0	0	0	2819600	Yes
EQDDEDGEQEDEDR	S8F8N1	S8F8N1	TGME49_206670		hypothetical protein	0	0	0	122740	0	585480	0	0	0	0	0	209890	0	65730	0	0	Yes
EQEEDLEKPEEEHAEHLGDEESHER	S8F8N1	S8F8N1	TGME49_206670		hypothetical protein	0	0	0	771240	0	2915500	0	0	0	0	0	651020	0	0	0	0	Yes
EVDAVGAGQGTGDAK	S8F8N1	S8F8N1	TGME49_206670		hypothetical protein	0	652770	447260	1750200	0	9106800	2625000	513150	145630	538850	669920	833900	0	161670	0	5415300	Yes
FASGQPDAGQGSDSSR	S8F8N1	S8F8N1	TGME49_206670		hypothetical protein	0	338240	0	1143600	0	5359100	2220500	423590	0	335450	492320	478380	0	140880	78187	3470800	Yes
FDEGLLGR	S8F8N1	S8F8N1	TGME49_206670		hypothetical protein	0	0	0	1154500	0	4930500	0	1523400	0	535050	738480	499440	0	0	242480	0	Yes
GAAGANAGNVQNLR	S8F8N1	S8F8N1	TGME49_206670		hypothetical protein	0	0	0	2399700	0	11445000	3362900	0	0	698690	1340200	1433000	0	402400	0	8003300	Yes
GDPSIRPPGVLDVNQR	S8F8N1	S8F8N1	TGME49_206670		hypothetical protein	0	0	0	0	0	0	0	0	0	0	0	0	0	0	0	6756600	Yes
GEAGGEDEESGQLLMVCR	S8F8N1	S8F8N1	TGME49_206670		hypothetical protein	0	0	0	0	0	0	0	0	0	0	0	0	0	0	0	1147700	Yes
GGQSGPCCPPPPPPQQPGPGGVADGRPGGGK	S8F8N1	S8F8N1	TGME49_206670		hypothetical protein	0	0	0	0	0	3492300	0	0	0	0	0	352000	0	0	0	2986200	Yes
GLAFQGNLSGAGHAPPGEAGPEGHLGR	S8F8N1	S8F8N1	TGME49_206670		hypothetical protein	0	0	0	2213800	0	7675100	2470000	0	0	0	1382300	0	0	379890	0	4543600	Yes
GQDEEGTNSGVQPHTTGR	S8F8N1	S8F8N1	TGME49_206670		hypothetical protein	0	0	2131300	2516600	0	11965000	3324200	0	0	477180	0	1135400	0	421550	0	0	Yes
GVGADSVYHHHSMQGR	S8F8N1	S8F8N1	TGME49_206670		hypothetical protein	0	476550	0	1409700	0	7613700	498890	0	0	105060	574530	402730	0	0	0	6652500	Yes
KADGSSSDPLMDLLR	S8F8N1	S8F8N1	TGME49_206670		hypothetical protein	0	0	0	0	0	2358800	0	0	0	0	0	0	0	0	0	0	Yes
LEGEHEKGEGESEER	S8F8N1	S8F8N1	TGME49_206670		hypothetical protein	0	261680	0	0	0	7265800	0	0	0	87373	116130	203890	0	0	81359	0	Yes
LERPVSFWR	S8F8N1	S8F8N1	TGME49_206670		hypothetical protein	0	0	0	727520	0	0	2293100	0	0	0	0	0	0	0	0	5986600	Yes
LGDPSMPSPGQADDR	S8F8N1	S8F8N1	TGME49_206670		hypothetical protein	0	0	0	0	0	1849800	0	0	0	0	0	158440	0	0	0	0	Yes
LKAELFSK	S8F8N1	S8F8N1	TGME49_206670		hypothetical protein	0	0	0	0	0	0	0	0	0	0	0	0	0	0	0	2221300	Yes
LQLETEVK	S8F8N1	S8F8N1	TGME49_206670		hypothetical protein	0	0	0	0	0	0	0	0	0	0	0	0	0	0	0	4908000	Yes
MTIEEQMNDYR	S8F8N1	S8F8N1	TGME49_206670		hypothetical protein	0	0	0	0	0	1551800	0	0	0	0	0	0	0	0	0	0	Yes
NHLYGLLVGR	S8F8N1	S8F8N1	TGME49_206670		hypothetical protein	0	0	0	0	0	1001600	0	0	0	0	0	0	0	0	0	3789300	Yes
QGAGAGPADGVPDGR	S8F8N1	S8F8N1	TGME49_206670		hypothetical protein	0	0	0	1459600	0	7594600	2049800	0	0	440860	688190	819340	0	289070	123810	1109800	Yes
QGGSAPHSSGEGSLR	S8F8N1	S8F8N1	TGME49_206670		hypothetical protein	0	0	0	2217200	0	6263100	2117100	0	0	476060	994300	835270	0	296480	0	0	Yes
RGQAATAAGSGSAAFAPAGPSGDPR	S8F8N1	S8F8N1	TGME49_206670		hypothetical protein	0	375490	0	0	0	7526300	2558700	0	0	276110	787950	735470	0	0	0	1728900	Yes
SYGLDEHR	S8F8N1	S8F8N1	TGME49_206670		hypothetical protein	0	167340	0	567670	0	3807800	929670	279040	0	156400	276830	312150	0	86671	0	0	Yes
VGEVEEVVSSR	S8F8N1	S8F8N1	TGME49_206670		hypothetical protein	0	0	0	1620400	0	9851600	3942200	1798300	0	701100	0	695030	0	0	156660	10409000	Yes
YSIWQLGADTR	S8F8N1	S8F8N1	TGME49_206670		hypothetical protein	0	0	0	1201900	0	6341400	1751800	0	0	0	0	0	0	0	0	4915900	Yes
APTGQNSTGPQGSGSFDFGEQLTK	S8F2F5	S8F2F5	TGME49_206690	GAPM2B	glideosome-associated protein with multiple-membrane spans GAPM2B	0	0	0	2337600	0	3275600	2611900	0	0	0	0	0	0	0	0	2973400	Yes
CLTGEFR	S8F2F5	S8F2F5	TGME49_206690	GAPM2B	glideosome-associated protein with multiple-membrane spans GAPM2B	0	0	0	0	0	0	0	0	0	0	0	0	0	0	0	3628700	Yes
NLNENMLPFDK	S8F2F5	S8F2F5	TGME49_206690	GAPM2B	glideosome-associated protein with multiple-membrane spans GAPM2B	0	0	0	6199900	0	13306000	5583700	2075200	0	1142200	1174200	0	0	0	0	0	Yes
SETSGPYTHQATMGTAAYGSGR	S8F2F5	S8F2F5	TGME49_206690	GAPM2B	glideosome-associated protein with multiple-membrane spans GAPM2B	0	503650	0	5765500	0	8377500	5714400	1370000	0	1094700	851900	1308700	0	168130	0	7832400	Yes
AAATLEVK	S8EVL5	S8EVL5	TGME49_207130	SAG2Y	SAG-related sequence SRS49A	0	1478600	8419800	19117000	1283300	49836000	25313000	7624000	518980	3038700	4611300	6347300	0	719030	838550	2613200	Yes
AKPENDEMLWGNAACTK	S8EVL5	S8EVL5	TGME49_207130	SAG2Y	SAG-related sequence SRS49A	0	5984900	4726600	88939000	6074200	163610000	91401000	31416000	1619600	20137000	19825000	24326000	0	1754800	2100500	169910000	Yes
CGAGLQLR	S8EVL5	S8EVL5	TGME49_207130	SAG2Y	SAG-related sequence SRS49A	0	7220200	0	64415000	0	96510000	71816000	560750	3093100	32584000	19644000	45131000	0	0	5023600	150640000	Yes
CKDGQVALAITSTTK	S8EVL5;S8ESK6	S8EVL5	TGME49_207130	SAG2Y	SAG-related sequence SRS49A	0	1504900	1521300	56795000	1080500	158820000	62890000	14334000	1226900	18016000	18464000	28872000	0	3072400	3689500	63358000	Yes
CVPPNPPSGGSGR	S8EVL5;S8ESK6	S8EVL5	TGME49_207130	SAG2Y	SAG-related sequence SRS49A	0	1341100	5308100	13331000	618790	26591000	13206000	3772200	327810	2389700	2732500	4846900	782900	873570	704840	33247000	Yes
DGQVALAITSTTK	S8EVL5;S8ESK6	S8EVL5	TGME49_207130	SAG2Y	SAG-related sequence SRS49A	0	0	0	0	0	0	0	0	0	4654900	0	0	0	0	0	0	Yes
EVDASSLIFTPPTSK	S8EVL5	S8EVL5	TGME49_207130	SAG2Y	SAG-related sequence SRS49A	1404900	16963000	17215000	119420000	6992100	285140000	149890000	34514000	5301000	48226000	34922000	55709000	1481600	10316000	9317800	302630000	Yes
FFEHVFIEEQSQSSR	S8EVL5;S8ESK6	S8EVL5	TGME49_207130	SAG2Y	SAG-related sequence SRS49A	0	15284000	23621000	96542000	7306300	252650000	174730000	67582000	11974000	33319000	34065000	46867000	4085100	8217000	7702600	226630000	Yes
FKCGAGLQLR	S8EVL5	S8EVL5	TGME49_207130	SAG2Y	SAG-related sequence SRS49A	0	0	0	0	0	18105000	1505700	0	0	546680	1523800	0	0	0	0	0	Yes
LSSTNQEVK	S8EVL5	S8EVL5	TGME49_207130	SAG2Y	SAG-related sequence SRS49A	1335600	19194000	0	244570000	6376000	283350000	176190000	39300000	6228100	54072000	64166000	78759000	1230500	0	13067000	185730000	Yes
LSSTNQEVKFK	S8EVL5	S8EVL5	TGME49_207130	SAG2Y	SAG-related sequence SRS49A	0	0	0	181090	0	0	1735200	0	0	0	0	199260	0	0	0	921320	Yes
QVTGSGSSTTCLIQVSVFSQKPTPVPDANK	S8EVL5	S8EVL5	TGME49_207130	SAG2Y	SAG-related sequence SRS49A	2386500	25348000	22624000	236110000	14001000	496940000	291660000	80520000	21313000	74561000	62787000	101720000	9495900	18982000	23102000	148670000	Yes
QVTGSGSSTTCLIQVSVFSQKPTPVPDANKCK	S8EVL5	S8EVL5	TGME49_207130	SAG2Y	SAG-related sequence SRS49A	0	2193200	0	0	0	19035000	0	0	0	0	0	0	0	0	0	0	Yes
SESGYSLK	S8EVL5	S8EVL5	TGME49_207130	SAG2Y	SAG-related sequence SRS49A	321020	4397200	4235200	63611000	2518000	62871000	86145000	12270000	0	21429000	10244000	91581	0	5412100	2794700	78057000	Yes
SVTFGCNESATLEPR	S8EVL5;S8ESK6	S8EVL5	TGME49_207130	SAG2Y	SAG-related sequence SRS49A	1700500	19733000	15847000	170920000	10820000	348190000	235930000	57903000	14937000	43697000	46760000	56443000	4081700	12018000	11803000	245950000	Yes
TKSESGYSLK	S8EVL5	S8EVL5	TGME49_207130	SAG2Y	SAG-related sequence SRS49A	244010	4712000	3524000	44523000	0	51736000	23455000	4968700	1548500	18149000	8457000	26108000	0	4011000	4330800	129310000	Yes
TPFTVYFLCDPTSSSGGDSGSK	S8EVL5	S8EVL5	TGME49_207130	SAG2Y	SAG-related sequence SRS49A	0	18188000	15510000	176650000	7744200	400300000	220730000	45877000	7549500	44725000	47814000	64942000	0	10309000	9618200	454530000	Yes
CDEGLELHK	S8ESK6	S8ESK6	TGME49_207140	SAG2X	SAG-related sequence SRS49B	0	0	0	1890400	0	3929700	5561600	0	0	355980	0	341330	0	0	0	2231100	Yes
EIDASAFTFTPQSQGAK	S8ESK6	S8ESK6	TGME49_207140	SAG2X	SAG-related sequence SRS49B	0	0	0	0	0	22891000	8988700	0	0	0	0	0	0	0	0	1829000	Yes
FKCDEGLELHK	S8ESK6	S8ESK6	TGME49_207140	SAG2X	SAG-related sequence SRS49B	0	0	0	3050400	0	3999300	3166700	0	0	1023000	0	1035600	0	191420	141680	3530600	Yes
GNLPTTPLTVYFSCDPK	S8ESK6	S8ESK6	TGME49_207140	SAG2X	SAG-related sequence SRS49B	0	0	0	6342200	0	14429000	7733800	0	0	2310100	1580600	2872900	0	485890	0	18159000	Yes
KPTEDGKLCGNIACTK	S8ESK6	S8ESK6	TGME49_207140	SAG2X	SAG-related sequence SRS49B	0	0	0	0	0	0	0	0	0	0	0	0	0	0	0	2868200	Yes
NNSTPDTEYSLGVK	S8ESK6	S8ESK6	TGME49_207140	SAG2X	SAG-related sequence SRS49B	0	806340	0	4544000	0	11373000	2481500	0	0	1283400	1104400	1761900	0	131370	410150	14842000	Yes
VEASESNKPCVVQVSVFSQKPTPVPDANK	S8ESK6	S8ESK6	TGME49_207140	SAG2X	SAG-related sequence SRS49B	0	3076100	0	24999000	0	50064000	27614000	0	0	5835200	3976100	7481300	0	1499100	1617900	41584000	Yes
AKVPASATTCIVQVSVFSQTAVTVPETNK	S8GD90	S8GD90	TGME49_207160	SAG2C	SAG-related sequence SRS49D	0	2118800	0	10115000	2398700	48389000	14911000	14762000	4130200	5192600	4860600	4419000	0	1489100	1984800	2333200	Yes
CGTDLQLR	S8GD90	S8GD90	TGME49_207160	SAG2C	SAG-related sequence SRS49D	3387100	22132000	16909000	211550000	12215000	0	164410000	37535000	6040600	56206000	61142000	89960000	2862700	10052000	10093000	270240000	Yes
CKNGQVTVAVTSK	S8GD90;S8G443	S8GD90	TGME49_207160	SAG2C	SAG-related sequence SRS49D	0	588940	0	3064000	0	9416400	0	0	0	133340	239280	481390	0	96855	0	1581500	Yes
CVSPASAR	S8GD90	S8GD90	TGME49_207160	SAG2C	SAG-related sequence SRS49D	0	25422000	22805000	234410000	12401000	405180000	168360000	57899000	5412600	40106000	55470000	74710000	1575400	12387000	13380000	377860000	Yes
ENPAGSNKFWGNAACTK	S8GD90	S8GD90	TGME49_207160	SAG2C	SAG-related sequence SRS49D	1419900	23166000	8763000	110630000	0	479140000	12069000	23417000	4436600	29051000	43130000	36571000	0	3687300	8537500	199950000	Yes
EQVGTQTECK	S8GD90;S8G443	S8GD90	TGME49_207160	SAG2C	SAG-related sequence SRS49D	3753700	34505000	29191000	421430000	31914000	224160000	319190000	117230000	6292500	68531000	103140000	126800000	3167400	17921000	18298000	0	Yes
EVDASSVTFTSSPSPAK	S8GD90	S8GD90	TGME49_207160	SAG2C	SAG-related sequence SRS49D	3230800	36126000	27219000	266860000	11608000	600420000	173550000	43234000	10314000	60334000	79173000	96843000	2075800	17549000	17980000	535080000	Yes
FKCGTDLQLR	S8GD90	S8GD90	TGME49_207160	SAG2C	SAG-related sequence SRS49D	0	2036700	0	4340800	379890	29852000	2118000	0	490300	1536300	2457700	2338000	0	127750	1051400	60276000	Yes
FWGNAACTK	S8GD90	S8GD90	TGME49_207160	SAG2C	SAG-related sequence SRS49D	1364200	11163000	15110000	152140000	9148900	141250000	202310000	29377000	2791500	30784000	21217000	29419000	0	6214000	4973800	243250000	Yes
NGQVTVAVTSK	S8GD90;S8G443	S8GD90	TGME49_207160	SAG2C	SAG-related sequence SRS49D	0	222090	0	10105000	365810	13092000	2915800	858630	174070	988000	507350	0	0	307170	82160	12507000	Yes
NSSLPLSPFTVYFSCDPPSTTGVGETGK	S8GD90	S8GD90	TGME49_207160	SAG2C	SAG-related sequence SRS49D	1624900	19664000	10955000	134880000	10080000	366500000	78150000	28338000	5015300	26017000	21259000	30790000	0	5480900	3906500	326160000	Yes
PALLDHVFIEK	S8GD90	S8GD90	TGME49_207160	SAG2C	SAG-related sequence SRS49D	0	0	0	0	0	0	2974800	0	0	0	0	0	0	0	0	3361000	Yes
SKSVTFGCSEGATLKPALLDHVFIEK	S8GD90	S8GD90	TGME49_207160	SAG2C	SAG-related sequence SRS49D	0	3087300	0	3995500	0	38180000	3140300	3063900	0	1771300	2202800	1300200	0	0	0	39834000	Yes
SVTFGCSEGATLKPALLDHVFIEK	S8GD90	S8GD90	TGME49_207160	SAG2C	SAG-related sequence SRS49D	11849000	157200000	146140000	1171300000	83155000	39330000	1098000000	404910000	97758000	128680000	107670000	91742000	28156000	71646000	80677000	1040500000	Yes
VAGNKGTEYSLALK	S8GD90	S8GD90	TGME49_207160	SAG2C	SAG-related sequence SRS49D	0	5730800	0	7009900	0	82163000	2910900	2754900	828350	3033200	6017400	4923200	0	0	2188700	93476000	Yes
VPASATTCIVQVSVFSQTAVTVPETNK	S8GD90	S8GD90	TGME49_207160	SAG2C	SAG-related sequence SRS49D	0	0	0	2707400	0	12971000	0	7921300	0	0	0	3400300	0	0	904550	0	Yes
AANTTATGTHPAQECHLK	A0A125YH00	A0A125YH00	TGME49_207210		hypothetical protein	0	0	0	0	0	0	0	0	0	0	0	0	0	0	0	0	Yes
AANTTATGTHPAQECHLKHPPEFDGGK	A0A125YH00	A0A125YH00	TGME49_207210		hypothetical protein	0	0	0	0	0	0	0	0	0	0	0	0	0	0	0	0	Yes
EFEKEPHSWEEFK	A0A125YH00	A0A125YH00	TGME49_207210		hypothetical protein	0	0	0	7240300	0	3074700	26987000	6161900	0	2230000	0	1106300	3447400	777480	0	4063200	Yes
EFEKEPHSWEEFKEK	A0A125YH00	A0A125YH00	TGME49_207210		hypothetical protein	0	753680	2395000	31876000	0	15191000	70340000	11077000	0	7494400	2027700	2529800	0	1749400	429940	0	Yes
EPHSWEEFK	A0A125YH00	A0A125YH00	TGME49_207210		hypothetical protein	694690	579060	0	935890	0	567690	2436500	994820	0	595340	1012700	407410	1531800	164900	0	0	Yes
EPHSWEEFKEK	A0A125YH00	A0A125YH00	TGME49_207210		hypothetical protein	0	0	0	0	0	0	0	0	0	0	0	0	0	0	0	6723400	Yes
EWANSAK	A0A125YH00	A0A125YH00	TGME49_207210		hypothetical protein	380660	483230	1722200	13262000	951200	0	14223000	0	177900	2084800	1220100	1205000	0	913110	266340	0	Yes
HEGKEFEKEPHSWEEFK	A0A125YH00	A0A125YH00	TGME49_207210		hypothetical protein	0	998570	0	24373000	0	16989000	24176000	9238700	0	6185900	2413600	3374100	0	1291500	567380	3340900	Yes
HPPEFDGGK	A0A125YH00	A0A125YH00	TGME49_207210		hypothetical protein	0	1767100	0	35442000	0	17489000	43332000	12290000	0	6466900	2662600	4709800	0	1687800	582870	34705000	Yes
HPPEFDGGKVHPWVASFEHFMR	A0A125YH00	A0A125YH00	TGME49_207210		hypothetical protein	0	0	0	2984200	0	9144900	0	0	0	0	0	0	0	0	0	0	Yes
IFGHHEK	A0A125YH00	A0A125YH00	TGME49_207210		hypothetical protein	0	517380	2894700	23506000	0	10635000	32061000	7977000	205060	5251800	2289900	2741000	0	1155800	294870	0	Yes
IFGHHEKGEEK	A0A125YH00	A0A125YH00	TGME49_207210		hypothetical protein	805580	4947200	5367300	108910000	300270	56558000	76599000	34814000	317580	22975000	16670000	13561000	649930	3542500	3026200	72261000	Yes
IFGHHEKGEEKLER	A0A125YH00	A0A125YH00	TGME49_207210		hypothetical protein	0	339700	0	3661300	0	6550400	1725600	366790	0	367100	694270	354220	0	0	0	9032300	Yes
TYFSLSAWEK	A0A125YH00	A0A125YH00	TGME49_207210		hypothetical protein	0	2407500	0	23824000	1220900	43632000	47177000	0	0	11438000	5905000	0	1764200	2131200	0	40835000	Yes
VHPWVASFEHFMR	A0A125YH00	A0A125YH00	TGME49_207210		hypothetical protein	0	4457300	12067000	175960000	0	121180000	222570000	99356000	754270	10719000	14892000	6415500	0	2436500	470340	94209000	Yes
ESVPLVVLLR	A0A125YYJ1	A0A125YYJ1	TGME49_207440	RPS4	ribosomal protein RPS4	0	0	0	3274700	0	1918200	2111600	0	0	220630	0	0	0	0	0	3841700	Yes
FEAGNMAMVTGGHNVGR	A0A125YYJ1	A0A125YYJ1	TGME49_207440	RPS4	ribosomal protein RPS4	0	0	0	1714500	0	1422900	571800	893450	0	0	0	0	0	0	0	0	Yes
GVPALITHDGR	A0A125YYJ1	A0A125YYJ1	TGME49_207440	RPS4	ribosomal protein RPS4	0	0	0	2788300	0	1407300	0	0	0	0	0	0	0	0	0	3278100	Yes
HLGGFDIIHLR	A0A125YYJ1	A0A125YYJ1	TGME49_207440	RPS4	ribosomal protein RPS4	0	766260	0	5629500	0	4785400	2773500	3860800	0	0	0	0	0	0	0	9700500	Yes
ISNVFVIGK	A0A125YYJ1	A0A125YYJ1	TGME49_207440	RPS4	ribosomal protein RPS4	0	0	0	0	0	0	0	0	0	0	0	0	0	0	0	5609500	Yes
GPANCCIAVAANK	A0A125YXV4	A0A125YXV4	TGME49_207460		Rab5B protein	0	0	0	1689400	0	3149000	1246600	555120	0	632400	535670	806210	0	91442	0	4734400	Yes
TGCNVGLLFEQLAK	A0A125YXV4	A0A125YXV4	TGME49_207460		Rab5B protein	724990	0	1534700	2094100	0	3524600	0	0	0	0	0	760380	0	0	0	2922600	Yes
FLADQSEFALAR	A0A125YZL8	A0A125YZL8	TGME49_207620		pyridine nucleotide-disulfide oxidoreductase domain-containing protein	0	0	0	0	0	0	0	0	0	0	0	0	0	0	0	2008900	Yes
NVTVIGQETVPFER	A0A125YZL8	A0A125YZL8	TGME49_207620		pyridine nucleotide-disulfide oxidoreductase domain-containing protein	0	0	0	0	0	0	0	0	0	0	0	0	0	0	0	1590800	Yes
VEHWAVAMQQGR	A0A125YZL8	A0A125YZL8	TGME49_207620		pyridine nucleotide-disulfide oxidoreductase domain-containing protein	2557200	2044800	0	0	29871000	4488800	0	13071000	1651300	0	2728100	469330	6566400	0	0	27621000	Yes
VVAQIPDEVPVR	A0A125YZL8	A0A125YZL8	TGME49_207620		pyridine nucleotide-disulfide oxidoreductase domain-containing protein	0	0	0	0	0	0	0	0	0	0	0	0	0	0	0	2391300	Yes
EVLEVGGKPLTIHFLR	S8FC74	S8FC74	TGME49_207640		isoleucyl-tRNA synthetase family protein	0	0	0	1436400	0	2330400	1337500	0	0	1367900	0	0	0	0	0	0	Yes
HFIDDITIPDPR	S8FC74	S8FC74	TGME49_207640		isoleucyl-tRNA synthetase family protein	0	0	0	0	0	0	0	0	0	0	0	0	0	0	0	990720	Yes
KDENIVTFR	S8FC74	S8FC74	TGME49_207640		isoleucyl-tRNA synthetase family protein	0	0	0	0	0	0	0	0	0	0	0	0	0	0	0	604240	Yes
NLSHAELVAFEK	S8FC74	S8FC74	TGME49_207640		isoleucyl-tRNA synthetase family protein	0	0	0	962150	0	1502900	951650	0	0	0	0	0	0	0	0	1202500	Yes
YAHQTGHYVDR	S8FC74	S8FC74	TGME49_207640		isoleucyl-tRNA synthetase family protein	0	0	0	0	0	0	0	0	0	0	0	0	0	0	0	769300	Yes
YAHQTGHYVDRR	S8FC74	S8FC74	TGME49_207640		isoleucyl-tRNA synthetase family protein	0	0	0	0	0	0	0	0	0	0	0	0	0	0	0	421510	Yes
YVLGADDLTLR	S8FC74	S8FC74	TGME49_207640		isoleucyl-tRNA synthetase family protein	0	0	0	0	0	0	0	0	0	0	0	0	0	0	0	2640800	Yes
EDSQSPAVR	A0A125YUF8	A0A125YUF8	TGME49_207710		phosphatidylinositol synthase, putative	0	0	1574700	0	0	15976000	5967300	1898000	0	0	1968300	3134000	0	648270	0	0	Yes
LVACDIFGAPSS	A0A125YUF8	A0A125YUF8	TGME49_207710		phosphatidylinositol synthase, putative	0	1137100	0	5155600	0	9422600	7435800	1426900	0	1577900	1412300	1184100	0	0	0	6417700	Yes
RLVACDIFGAPSS	A0A125YUF8	A0A125YUF8	TGME49_207710		phosphatidylinositol synthase, putative	0	1954500	1653200	10673000	0	17564000	11654000	3375300	0	1853000	1574300	2475200	0	629510	706250	22903000	Yes
SVQAASDSDLSHEQK	A0A125YUF8	A0A125YUF8	TGME49_207710		phosphatidylinositol synthase, putative	0	595730	2091600	8033100	2125300	10476000	8844900	6453400	0	7001900	915630	1666500	0	2125300	216890	73994000	Yes
TLTNLLQGLYGAR	A0A125YUF8	A0A125YUF8	TGME49_207710		phosphatidylinositol synthase, putative	0	0	0	2601600	0	1924600	4674900	0	0	0	0	0	0	0	0	4898400	Yes
DKEIDIHEDPLEGIELDPPEDCEPVIMK	A0A125YVG8	A0A125YVG8	TGME49_207830		MORN repeat-containing protein	0	1098000	0	2907500	0	8244400	4022100	0	0	0	1487500	1547100	0	0	891740	8237000	Yes
EANDKPQLSTGHAEALPGVVAAGGAQDSSDAK	A0A125YVG8	A0A125YVG8	TGME49_207830		MORN repeat-containing protein	0	0	0	7379500	0	17567000	10466000	1863000	0	1865700	1652600	5396100	0	1063100	0	15635000	Yes
EVTQDGSTYQGEYR	A0A125YVG8	A0A125YVG8	TGME49_207830		MORN repeat-containing protein	0	577800	0	5163700	0	7582000	8015000	1532700	0	1858000	1241100	1969300	0	514920	260530	0	Yes
GTHQATAETKPR	A0A125YVG8	A0A125YVG8	TGME49_207830		MORN repeat-containing protein	0	0	0	12276000	0	0	5993200	0	194900	2510400	3986400	6006800	0	0	0	0	Yes
IYEGDWSMSR	A0A125YVG8	A0A125YVG8	TGME49_207830		MORN repeat-containing protein	0	0	0	1384400	0	2666800	2057000	1259800	0	157100	376020	206820	0	0	0	2567600	Yes
LALWTQGVR	A0A125YVG8	A0A125YVG8	TGME49_207830		MORN repeat-containing protein	0	0	0	4366400	0	0	7272600	0	0	1648400	0	2928600	0	598150	0	9519900	Yes
LTWPDGSAYEGGFK	A0A125YVG8	A0A125YVG8	TGME49_207830		MORN repeat-containing protein	0	0	0	2851100	0	9165900	6160500	2608100	0	1666200	0	1864100	0	343300	0	0	Yes
LVRPDGSKYEGEFVQGK	A0A125YVG8	A0A125YVG8	TGME49_207830		MORN repeat-containing protein	0	0	0	1306400	0	4672100	950640	0	0	491240	942800	1013700	0	0	0	5235000	Yes
MQSPSGDVYEGEFSK	A0A125YVG8	A0A125YVG8	TGME49_207830		MORN repeat-containing protein	0	0	0	5011100	0	9165100	9671800	2060700	0	1721800	802770	2514600	0	696940	214780	4377800	Yes
VGGAGETGAATSTEPK	A0A125YVG8	A0A125YVG8	TGME49_207830		MORN repeat-containing protein	0	1600600	2215700	14609000	0	33875000	18938000	4861900	461800	4046800	4244700	8424500	348060	1748800	1466300	41297000	Yes
WLDEEESQEDGVLETK	A0A125YVG8	A0A125YVG8	TGME49_207830		MORN repeat-containing protein	0	0	0	3166100	0	4376100	4288100	1777100	0	976760	820150	1163700	0	0	0	0	Yes
YEGEFVQGK	A0A125YVG8	A0A125YVG8	TGME49_207830		MORN repeat-containing protein	0	0	0	5182700	0	9620100	7790300	0	0	2077600	1513000	3055400	0	701380	0	0	Yes
FVVFLTDPDAPSR	A0A125YWH5	A0A125YWH5	TGME49_207930		phosphatidylethanolamine-binding protein	0	0	0	4647200	0	0	6990100	5325900	0	734870	869380	520500	0	0	0	10643000	Yes
HAHAVASENGLQLVGVDWFTVEHK	A0A125YWH5	A0A125YWH5	TGME49_207930		phosphatidylethanolamine-binding protein	0	0	0	5632300	0	0	0	0	0	0	0	0	0	0	0	0	Yes
LNPVAAEWAHWVASTEGTTIQSNSK	A0A125YWH5	A0A125YWH5	TGME49_207930		phosphatidylethanolamine-binding protein	0	0	0	0	0	0	0	0	0	0	0	0	0	0	0	3784400	Yes
TFLPYAPPTPPK	A0A125YWH5	A0A125YWH5	TGME49_207930		phosphatidylethanolamine-binding protein	0	0	0	0	0	1817100	0	1412000	0	0	0	0	0	0	0	2869300	Yes
HFLNEAESTEHEQGGQTER	A0A125YH43	A0A125YH43	TGME49_207950		hypothetical protein	0	0	0	998790	0	916300	0	0	0	187990	0	0	0	0	0	0	Yes
APTIGEPVPDVSLEQCAAQCK	A0A125YP11	A0A125YP11	TGME49_208030	MIC4	microneme protein MIC4	0	0	0	8027000	0	14343000	8381400	2803900	0	0	0	0	0	0	0	12460000	Yes
AVDGCTHFTYNDDSK	A0A125YP11	A0A125YP11	TGME49_208030	MIC4	microneme protein MIC4	0	0	0	4691000	0	3425900	2832800	0	0	381090	0	463160	0	160100	0	6019800	Yes
CTHFTFNDNTR	A0A125YP11	A0A125YP11	TGME49_208030	MIC4	microneme protein MIC4	0	0	0	2806200	0	3218400	2334500	2675500	0	453690	325270	0	0	124550	0	0	Yes
CYLIGSGFSAHR	A0A125YP11	A0A125YP11	TGME49_208030	MIC4	microneme protein MIC4	0	0	0	5849800	0	5465100	4590400	2148500	0	512290	777470	261810	0	0	0	8535200	Yes
ECSHYTYNVK	A0A125YP11	A0A125YP11	TGME49_208030	MIC4	microneme protein MIC4	0	0	0	0	0	1184500	0	0	0	0	0	0	0	0	0	0	Yes
EGKPDLYDLTGGK	A0A125YP11	A0A125YP11	TGME49_208030	MIC4	microneme protein MIC4	0	0	0	0	0	0	0	0	0	0	0	0	0	0	0	2215900	Yes
GVLGVTSGPK	A0A125YP11	A0A125YP11	TGME49_208030	MIC4	microneme protein MIC4	0	0	0	12047000	1002200000	12019000	13183000	701860000	0	0	0	0	0	0	0	0	Yes
KTGVTGVTVGPR	A0A125YP11	A0A125YP11	TGME49_208030	MIC4	microneme protein MIC4	0	0	0	2103400	0	2566200	1555500	903600	0	126210	0	232980	0	0	0	0	Yes
LDLSCVHSDNK	A0A125YP11	A0A125YP11	TGME49_208030	MIC4	microneme protein MIC4	0	0	0	11445000	0	3008900	9044400	1600000	0	0	1502700	169290	0	0	0	0	Yes
MQLYSSPGDR	A0A125YP11	A0A125YP11	TGME49_208030	MIC4	microneme protein MIC4	0	0	0	0	0	989970	0	0	0	0	0	0	0	0	0	0	Yes
NDVDGVVSGPYTFCDNGENLQVLEAK	A0A125YP11	A0A125YP11	TGME49_208030	MIC4	microneme protein MIC4	0	0	0	0	0	0	0	0	0	0	0	0	0	0	0	1816400	Yes
RNDVDGVVSGPYTFCDNGENLQVLEAK	A0A125YP11	A0A125YP11	TGME49_208030	MIC4	microneme protein MIC4	0	0	0	6803500	0	5630600	3751300	0	0	1024800	0	0	0	0	0	4285900	Yes
TCDTSCLR	A0A125YP11	A0A125YP11	TGME49_208030	MIC4	microneme protein MIC4	0	0	0	3725300	0	4223600	2256700	1080800	0	112490	431470	231980	0	0	0	0	Yes
TGVTGVTVGPR	A0A125YP11	A0A125YP11	TGME49_208030	MIC4	microneme protein MIC4	0	0	3138900	1576700	2988700	4243200	4179800	1658700	1023700	424390	0	420980	0	140320	0	0	Yes
AETLATELK	S8FC47	S8FC47	TGME49_208370		myosin heavy chain, putative	0	0	0	0	0	0	0	0	0	0	0	0	0	0	0	2473000	Yes
AFSGVEHPVIAGIVPR	S8FC47	S8FC47	TGME49_208370		myosin heavy chain, putative	0	781500	0	7195300	0	14989000	9548700	2484300	0	2033500	1789400	2393300	0	503870	493060	20659000	Yes
ALTQTIDNNFEDFSR	S8FC47	S8FC47	TGME49_208370		myosin heavy chain, putative	0	0	0	0	0	0	0	0	0	0	0	0	0	0	0	7061500	Yes
ELEELVNGSDTPQIR	S8FC47	S8FC47	TGME49_208370		myosin heavy chain, putative	0	0	0	1879300	0	0	2297500	0	0	0	0	0	0	0	0	1316000	Yes
ETGASNALSEEHATR	S8FC47	S8FC47	TGME49_208370		myosin heavy chain, putative	0	0	0	3054700	0	2512900	4696800	1180200	0	915970	583500	0	0	0	0	6210000	Yes
EVHSSIQNVQGEMQTALDR	S8FC47	S8FC47	TGME49_208370		myosin heavy chain, putative	0	0	0	0	0	0	0	0	0	0	0	0	0	0	0	2574300	Yes
GAEHELSFEGFPTAVVR	S8FC47	S8FC47	TGME49_208370		myosin heavy chain, putative	0	0	2295800	3010800	0	4361100	3861400	0	0	0	1294500	1356700	0	0	0	7523200	Yes
GTSANVDHLQGR	S8FC47	S8FC47	TGME49_208370		myosin heavy chain, putative	0	0	0	1962300	0	2550700	2236000	0	0	384010	397120	566480	0	122890	0	2372900	Yes
HFAEQVSSSGLKEDFR	S8FC47	S8FC47	TGME49_208370		myosin heavy chain, putative	0	0	0	1595200	0	1271200	1372100	1080900	0	0	0	0	0	0	0	1705400	Yes
ISGTQALIQR	S8FC47	S8FC47	TGME49_208370		myosin heavy chain, putative	0	0	0	0	0	0	0	0	0	0	0	0	0	0	0	3590700	Yes
KGYSPEFGDLEK	S8FC47	S8FC47	TGME49_208370		myosin heavy chain, putative	0	0	1481400	1175400	0	3669900	1756700	0	0	0	522040	873620	0	296800	0	3164000	Yes
LKDYQEQIDSLLNDVGLTK	S8FC47	S8FC47	TGME49_208370		myosin heavy chain, putative	0	0	0	0	0	0	0	0	0	0	0	0	0	0	0	2129500	Yes
LQEEHQLVLR	S8FC47	S8FC47	TGME49_208370		myosin heavy chain, putative	0	0	0	2140900	0	1397500	0	885220	0	300620	0	183310	0	0	0	2525600	Yes
QELAVIEEALTNEK	S8FC47	S8FC47	TGME49_208370		myosin heavy chain, putative	0	0	0	3739700	0	6654200	6269900	0	0	2474300	1431500	1502700	0	353510	0	11472000	Yes
QILQQVDDVGK	S8FC47	S8FC47	TGME49_208370		myosin heavy chain, putative	0	0	0	1209100	0	1819800	1518500	0	0	0	0	332990	0	127840	0	1997800	Yes
QLATSAEAVK	S8FC47	S8FC47	TGME49_208370		myosin heavy chain, putative	1405500	4625200	21182000	6852500	3236400	2342300	2905800	2466100	1732700	294300	0	489770	3946800	0	491280	0	Yes
QLETQLQK	S8FC47	S8FC47	TGME49_208370		myosin heavy chain, putative	0	0	0	0	0	0	0	0	0	0	0	0	0	0	0	1043500	Yes
QLLGIGSVR	S8FC47	S8FC47	TGME49_208370		myosin heavy chain, putative	0	0	0	1439600	0	1572500	1478900	0	0	0	0	0	0	0	0	0	Yes
RLEAHVMDLIK	S8FC47	S8FC47	TGME49_208370		myosin heavy chain, putative	0	0	0	0	0	0	0	0	0	0	0	0	0	0	0	452250	Yes
RSDVGGDVDEFVLR	S8FC47	S8FC47	TGME49_208370		myosin heavy chain, putative	0	0	0	0	0	0	0	0	0	0	0	0	0	0	0	1610000	Yes
SAHAVEDLGQECYK	S8FC47	S8FC47	TGME49_208370		myosin heavy chain, putative	0	0	1687100	0	0	1453900	1329400	1515900	0	0	0	0	0	0	0	0	Yes
SDVGGDVDEFVLR	S8FC47	S8FC47	TGME49_208370		myosin heavy chain, putative	0	0	0	0	0	0	0	0	0	0	0	0	0	0	0	3313200	Yes
TQSAAAEQDADR	S8FC47	S8FC47	TGME49_208370		myosin heavy chain, putative	0	0	0	1866400	0	1622900	1399000	641800	0	231900	185520	318640	0	91688	48162	3283000	Yes
VASEASDTPGR	S8FC47	S8FC47	TGME49_208370		myosin heavy chain, putative	0	0	0	4287900	0	5579200	3769900	0	0	1884300	1446200	1904000	0	475000	0	0	Yes
VEQTEEAFR	S8FC47	S8FC47	TGME49_208370		myosin heavy chain, putative	0	0	0	0	0	0	0	0	0	0	0	0	0	0	0	1322800	Yes
VNSNTDVTEMEK	S8FC47	S8FC47	TGME49_208370		myosin heavy chain, putative	0	0	0	0	0	0	0	0	0	0	0	0	0	0	0	1006500	Yes
VSSATAAAQSVAAALAEFEK	S8FC47	S8FC47	TGME49_208370		myosin heavy chain, putative	0	0	0	0	0	0	0	0	0	0	0	0	0	0	0	2021200	Yes
LQDTLAATQGHIR	S8GUV7	S8GUV7	TGME49_208400		hypothetical protein	0	0	0	2575400	0	2466200	0	0	0	0	0	0	0	0	0	0	Yes
TGSGVEEQNNHSEETDAR	S8GUV7	S8GUV7	TGME49_208400		hypothetical protein	0	0	0	0	0	0	0	0	0	0	0	0	0	0	0	509540	Yes
LFQEFLTSSTEMSPHLTGLVADCR	A0A125YRX4	A0A125YRX4	TGME49_208420		Sodium:neurotransmitter symporter family protein	0	0	0	0	0	0	0	0	0	0	0	0	0	0	0	1348800	Yes
VASLGTAGAVADR	A0A125YRX4	A0A125YRX4	TGME49_208420		Sodium:neurotransmitter symporter family protein	0	0	0	0	0	2363700	0	0	0	0	461920	257930	0	0	0	1827000	Yes
DCACPLILTPNCGTDR	A0A125YV09	A0A125YV09	TGME49_208450	PI2	protease inhibitor PI2	0	0	0	742500	0	1028300	4579400	0	0	0	0	0	0	0	0	0	Yes
GCPCPLNLMLNCGVDGVTYDNHCLR	A0A125YV09	A0A125YV09	TGME49_208450	PI2	protease inhibitor PI2	0	0	0	0	0	0	12954000	0	0	0	0	0	0	0	0	5679100	Yes
HEGPCEADEQK	A0A125YV09	A0A125YV09	TGME49_208450	PI2	protease inhibitor PI2	0	0	0	4262800	0	5479800	16623000	2381300	0	633350	687540	2602500	0	214880	42573	17862000	Yes
IEDLKDCACPLILTPNCGTDR	A0A125YV09	A0A125YV09	TGME49_208450	PI2	protease inhibitor PI2	0	0	0	4386500	0	6889900	16711000	4161100	0	0	0	2596000	0	0	0	8711500	Yes
IEDLKDCACPLILTPNCGTDRK	A0A125YV09	A0A125YV09	TGME49_208450	PI2	protease inhibitor PI2	0	0	0	2146800	0	5485900	4818700	0	0	0	0	0	0	0	0	15751000	Yes
LLHEGPCEGDTEEIWDDQ	A0A125YV09	A0A125YV09	TGME49_208450	PI2	protease inhibitor PI2	0	0	0	10372000	0	13626000	41989000	5853400	0	1933300	1566900	5072400	0	468270	0	23355000	Yes
LLHEGPCR	A0A125YV09	A0A125YV09	TGME49_208450	PI2	protease inhibitor PI2	0	0	0	0	0	8094400	38919000	1050500	0	0	0	5756000	0	0	0	25406000	Yes
LNCGVDGVTYSNHCVR	A0A125YV09	A0A125YV09	TGME49_208450	PI2	protease inhibitor PI2	0	1298700	3152000	25330000	604560	32935000	112910000	17066000	0	3565100	2990900	9905100	459410	804860	545310	45567000	Yes
NLELNCGGDHVTYANHCIR	A0A125YV09	A0A125YV09	TGME49_208450	PI2	protease inhibitor PI2	0	0	1393500	24890000	0	24182000	52287000	18056000	0	2133600	3423000	12098000	0	433030	0	45535000	Yes
QLPVQHGDNEIDVPER	A0A125YV09	A0A125YV09	TGME49_208450	PI2	protease inhibitor PI2	0	0	0	0	0	9819700	25386000	0	0	0	0	4676900	0	470350	0	0	Yes
RIEDLKDCACPLILTPNCGTDR	A0A125YV09	A0A125YV09	TGME49_208450	PI2	protease inhibitor PI2	0	0	0	0	0	0	0	0	0	0	0	0	0	0	0	1558000	Yes
TLFSQQDDESENDALEEEEQR	A0A125YV09	A0A125YV09	TGME49_208450	PI2	protease inhibitor PI2	0	0	0	11411000	0	10784000	40272000	7794100	892740	3227100	983270	5082000	0	487450	359760	21291000	Yes
VELKHEGPCEADEQK	A0A125YV09	A0A125YV09	TGME49_208450	PI2	protease inhibitor PI2	0	0	0	0	0	1084300	471790	0	0	0	0	453580	0	0	0	0	Yes
VKLLHEGPCR	A0A125YV09	A0A125YV09	TGME49_208450	PI2	protease inhibitor PI2	0	0	0	0	0	0	0	0	0	0	0	0	0	0	0	1972500	Yes
DRFPSAADAAAATGGTASEAGEK	A0A125YN39	A0A125YN39	TGME49_208500		protein phosphatase 2C domain-containing protein	0	0	0	0	0	1759300	508600	0	0	0	555940	503690	0	0	0	1434300	Yes
FVIDEAVKR	A0A125YN39	A0A125YN39	TGME49_208500		protein phosphatase 2C domain-containing protein	0	0	0	0	0	0	0	0	0	0	0	0	0	0	0	1748800	Yes
TTGDIVLPSTGEATEANAPVGGVAQTHESR	A0A125YN39	A0A125YN39	TGME49_208500		protein phosphatase 2C domain-containing protein	0	0	0	0	0	2308900	0	0	0	0	0	0	0	0	0	2444300	Yes
FSEENVEFFR	A0A125YMB6	A0A125YMB6	TGME49_208530		nicotinate phosphoribosyltransferase	0	0	0	1534100	0	1080800	790610	816020	0	0	0	0	0	0	0	0	Yes
LVVEPLSLEEAR	A0A125YMB6	A0A125YMB6	TGME49_208530		nicotinate phosphoribosyltransferase	0	0	0	2395900	0	1793100	1363100	0	0	0	0	0	0	0	0	0	Yes
ALYEIAEQR	S8FC35	S8FC35	TGME49_208560		carrier superfamily protein	0	0	0	2445500	0	1856100	928030	0	0	258010	0	0	0	0	0	0	Yes
EHDVQAVQATENSVVK	S8FC35	S8FC35	TGME49_208560		carrier superfamily protein	0	0	0	1401600	0	935620	1291900	0	0	236470	0	129170	0	0	0	0	Yes
EHDVQAVQATENSVVKR	S8FC35	S8FC35	TGME49_208560		carrier superfamily protein	0	0	0	1569900	0	1178000	0	0	0	163160	0	0	0	53237	0	0	Yes
GTSGEADHDGGQTPDTR	S8FC35	S8FC35	TGME49_208560		carrier superfamily protein	0	0	0	1635100	0	1201200	620090	0	0	147730	0	0	0	114330	0	0	Yes
LAIQSLLYPIDVVR	S8FC35	S8FC35	TGME49_208560		carrier superfamily protein	0	0	0	1826500	0	1648500	1296400	1058600	0	0	0	0	0	0	0	3955300	Yes
SQVDSEPGSATR	S8FC35	S8FC35	TGME49_208560		carrier superfamily protein	0	0	0	1805500	0	1433200	712270	445840	0	166160	0	0	0	101420	0	0	Yes
AADLSISPVHTAGIGEK	S8GKM6	S8GKM6	TGME49_208580		DNA ligase 1, putative	0	0	0	1214600	0	4808800	0	0	0	0	611530	404140	0	187650	0	2390000	Yes
AATGFSEEALQQHHK	S8GKM6	S8GKM6	TGME49_208580		DNA ligase 1, putative	0	0	0	0	0	2134200	728260	0	0	0	0	267450	0	70280	0	0	Yes
ADATANLLAGLAPEESAVPLR	S8GKM6	S8GKM6	TGME49_208580		DNA ligase 1, putative	0	0	0	0	0	2951700	0	0	0	0	0	0	0	0	0	1846100	Yes
ELQHIEDLGK	S8GKM6	S8GKM6	TGME49_208580		DNA ligase 1, putative	0	0	0	0	0	1314300	0	0	0	0	0	83281	357540	0	0	0	Yes
IQLHLVSEQAAK	S8GKM6	S8GKM6	TGME49_208580		DNA ligase 1, putative	0	0	0	0	0	3042500	0	0	0	0	0	0	0	0	0	0	Yes
LTIDGVFDQVK	S8GKM6	S8GKM6	TGME49_208580		DNA ligase 1, putative	0	0	0	707290	0	3164200	0	0	0	0	0	0	0	0	0	0	Yes
QTSILSFLSR	S8GKM6	S8GKM6	TGME49_208580		DNA ligase 1, putative	0	0	0	0	0	2493700	0	0	0	0	0	0	0	0	0	1345700	Yes
TGASTATVYQALAFACFLTHNAR	S8GKM6	S8GKM6	TGME49_208580		DNA ligase 1, putative	0	0	0	0	0	0	0	0	0	0	0	0	0	0	0	1004400	Yes
AGVLPAGLSAVLSK	A0A125YWH0	A0A125YWH0	TGME49_208590		vacuolar ATP synthase subunit 54kD, putative	0	0	0	2510300	0	2077600	3749300	2306400	0	704030	528650	729440	0	0	0	0	Yes
LANAEGSSQVK	A0A125YWH0	A0A125YWH0	TGME49_208590		vacuolar ATP synthase subunit 54kD, putative	0	135990	0	3737800	0	4905300	3458100	1262500	51103	809660	1075200	1163700	0	390430	158090	7252200	Yes
LATSHLEQK	A0A125YWH0	A0A125YWH0	TGME49_208590		vacuolar ATP synthase subunit 54kD, putative	0	0	0	1820300	0	1381000	982150	0	0	277380	451310	569870	0	0	0	2847800	Yes
LLDTSTDKTTLAVACYDLGEFAR	A0A125YWH0	A0A125YWH0	TGME49_208590		vacuolar ATP synthase subunit 54kD, putative	0	0	0	2889100	0	4013300	1013300	0	0	0	0	0	0	0	0	0	Yes
SGTFSDSQVEYLVQGLLHGR	A0A125YWH0	A0A125YWH0	TGME49_208590		vacuolar ATP synthase subunit 54kD, putative	0	0	0	3447800	0	2779700	3950500	0	0	0	0	0	0	0	0	6777200	Yes
AAEDSSDIEK	A0A125YH18	A0A125YH18	TGME49_209030	ACT1	actin ACT1	0	2111600	2782800	63999000	0	33723000	56152000	27847000	729870	17530000	6126800	4264200	946120	4367300	1115200	88752000	Yes
AGVAGDDAPR	A0A125YH18	A0A125YH18	TGME49_209030	ACT1	actin ACT1	550320	5745100	10332000	119890000	1126600	89602000	108370000	88321000	1085600	33075000	14199000	10781000	2814300	13595000	3356100	98699000	Yes
AVFPSIVGKPK	A0A125YH18	A0A125YH18	TGME49_209030	ACT1	actin ACT1	0	0	0	0	0	0	0	0	0	0	0	0	0	0	0	54757000	Yes
CPEALFQPSFLGK	A0A125YH18	A0A125YH18	TGME49_209030	ACT1	actin ACT1	0	4357100	0	4313200	422700000	0	0	0	0	20469000	0	5137000	0	0	843150	1454600000	Yes
DCYVGDEAQSK	A0A125YH18;Q8BFZ3	A0A125YH18	TGME49_209030	ACT1	actin ACT1	0	2852800	1731600	61933000	0	39092000	71224000	33384000	324680	9109400	4281200	3605500	1414800	3304800	714290	84909000	Yes
DCYVGDEAQSKR	A0A125YH18;Q8BFZ3	A0A125YH18	TGME49_209030	ACT1	actin ACT1	0	2889500	0	30205000	0	34484000	10446000	16474000	0	5170700	3819900	2691400	0	1086100	437540	40556000	Yes
DLTEYMMK	A0A125YH18	A0A125YH18	TGME49_209030	ACT1	actin ACT1	0	0	0	11425000	0	11176000	20516000	18722000	0	2736200	1749500	588210	0	828100	166680	0	Yes
EEYDESGPSIVHR	A0A125YH18	A0A125YH18	TGME49_209030	ACT1	actin ACT1	0	3571400	6208900	79834000	895270	70225000	118290000	129350000	588330	16543000	10735000	4264300	4283300	5018600	1149100	127580000	Yes
EEYDESGPSIVHRK	A0A125YH18	A0A125YH18	TGME49_209030	ACT1	actin ACT1	0	1325500	0	1715000	0	18739000	1750300	11043000	0	2663300	1185300	699340	0	653130	0	9982900	Yes
ELTSLAPSTMK	A0A125YH18	A0A125YH18	TGME49_209030	ACT1	actin ACT1	0	3431300	2861700	65826000	0	46593000	70999000	53668000	641820	21749000	5878900	4875200	0	3729700	2028600	52885000	Yes
FRCPEALFQPSFLGK	A0A125YH18	A0A125YH18	TGME49_209030	ACT1	actin ACT1	0	8105000	0	91467000	0	112910000	35089000	61601000	2464500	24409000	11834000	7287000	0	4722700	1909000	138780000	Yes
GYGFTTSAEK	A0A125YH18	A0A125YH18	TGME49_209030	ACT1	actin ACT1	0	2107500	1434900	87555000	0	45050000	84719000	60998000	0	13035000	7815700	2542400	1718700	2304100	0	89114000	Yes
GYGFTTSAEKEIVR	A0A125YH18	A0A125YH18	TGME49_209030	ACT1	actin ACT1	0	0	0	13988000	0	6235800	2044200	11329000	0	5723600	0	192280	0	942750	0	35431000	Yes
KDLYGNVVLSGGTTMYEGIGER	A0A125YH18	A0A125YH18	TGME49_209030	ACT1	actin ACT1	0	0	11964000	4164900	0	2683800	6689200	2579900	0	1014800	0	0	0	0	0	0	Yes
LCYIALDFDEEMK	A0A125YH18	A0A125YH18	TGME49_209030	ACT1	actin ACT1	0	0	0	1032900	0	1393100	2226000	5805000	0	536240	0	0	0	0	0	9377300	Yes
NPGIMVGMEEK	A0A125YH18	A0A125YH18	TGME49_209030	ACT1	actin ACT1	0	1025000	8731700	30143000	0	22880000	25784000	27534000	0	4934900	1978700	1413200	0	1221200	0	19786000	Yes
SYELPDGNIITVGNER	A0A125YH18	A0A125YH18	TGME49_209030	ACT1	actin ACT1	0	10405000	11032000	171190000	0	142250000	208700000	147310000	1620800	40797000	17169000	12188000	3965200	986480	3397600	260360000	Yes
TTFDSIMK	A0A125YH18	A0A125YH18	TGME49_209030	ACT1	actin ACT1	0	2358000	0	28548000	0	37028000	31181000	29329000	0	1548100	2796100	990210	1015700	0	400380	0	Yes
TTGIVLDSGDGVSHTVPIYEGYALPHAIMR	A0A125YH18	A0A125YH18	TGME49_209030	ACT1	actin ACT1	1589000	21509000	0	385340000	0	242630000	445580000	421670000	3086900	45281000	40856000	8415400	7523100	4335600	2037100	527380000	Yes
VVAPPER	A0A125YH18	A0A125YH18	TGME49_209030	ACT1	actin ACT1	0	1348900	1455300	30669000	0	18191000	52816000	23453000	0	5509000	2195900	40047	0	1527700	0	0	Yes
ACNDGIACSSR	S8GKK0	S8GKK0	TGME49_209060		thrombospondin type 1 domain-containing protein	0	93697	0	961900	0	2345400	724410	0	0	47497	251490	255260	0	0	0	0	Yes
ACQLVETR	S8GKK0	S8GKK0	TGME49_209060		thrombospondin type 1 domain-containing protein	0	0	0	1798500	0	4968800	0	0	0	0	419720	686350	0	0	0	0	Yes
ASLSLPSGAGGWGDER	S8GKK0	S8GKK0	TGME49_209060		thrombospondin type 1 domain-containing protein	0	0	0	2531500	0	5847000	2005500	0	0	0	0	0	0	0	0	0	Yes
CHNFVVSSFFSSALCR	S8GKK0	S8GKK0	TGME49_209060		thrombospondin type 1 domain-containing protein	0	0	0	0	0	2179200	697500	0	0	0	0	0	0	0	0	0	Yes
GPLDLPSGFQR	S8GKK0	S8GKK0	TGME49_209060		thrombospondin type 1 domain-containing protein	0	0	0	1556100	0	4376300	1689700	0	0	0	0	0	0	0	0	5450400	Yes
LCAADPDCTFFSLDR	S8GKK0	S8GKK0	TGME49_209060		thrombospondin type 1 domain-containing protein	0	0	0	0	0	4054400	1984400	0	0	0	0	0	0	0	0	3489400	Yes
NSATAQAALGFLPSEK	S8GKK0	S8GKK0	TGME49_209060		thrombospondin type 1 domain-containing protein	0	0	0	2027400	0	4540300	1950500	0	0	0	0	849620	0	0	0	0	Yes
SILKPLLSDSGK	S8GKK0	S8GKK0	TGME49_209060		thrombospondin type 1 domain-containing protein	0	0	0	1708600	0	5049900	2400200	0	0	0	0	498030	0	0	0	0	Yes
SSSALLEAPSEAESVSACATR	S8GKK0	S8GKK0	TGME49_209060		thrombospondin type 1 domain-containing protein	0	0	0	0	0	2404500	0	0	0	0	0	0	0	0	0	4494900	Yes
VDVDQDLAFWDDEDEASKDDK	S8GKK0	S8GKK0	TGME49_209060		thrombospondin type 1 domain-containing protein	0	0	0	0	0	0	0	0	0	0	0	0	0	0	0	2793300	Yes
FPHSFLDPEALQLHNLR	S8GKJ4	S8GKJ4	TGME49_209100		PUB domain-containing protein	0	0	0	0	0	0	0	0	0	0	0	0	0	0	0	2089800	Yes
IGYYLNNAYSDTVLR	S8GKJ0	S8GKJ0	TGME49_209140		anti-silencing protein, ASF1 family protein	0	0	0	2080700	0	7502000	3044200	0	0	0	853270	655750	0	0	0	3823000	Yes
LAALSSSGLPSHQSLADGER	S8GKJ0	S8GKJ0	TGME49_209140		anti-silencing protein, ASF1 family protein	0	1023700	0	2121800	0	13971000	2817400	0	0	214020	1061600	1199100	0	303260	0	8143700	Yes
SVVNVTNIR	S8GKJ0	S8GKJ0	TGME49_209140		anti-silencing protein, ASF1 family protein	0	0	0	0	0	0	0	0	0	0	0	0	0	0	0	0	Yes
VVYVGSAECEK	S8GKJ0	S8GKJ0	TGME49_209140		anti-silencing protein, ASF1 family protein	0	0	0	0	0	0	0	0	0	0	0	0	0	0	0	3905100	Yes
VVYVGSAECEKK	S8GKJ0	S8GKJ0	TGME49_209140		anti-silencing protein, ASF1 family protein	0	0	0	0	0	3331200	461580	0	0	0	0	311630	0	0	0	2664600	Yes
AETHTVGADLSK	A0A125YVL2	A0A125YVL2	TGME49_209160		myristoyl CoA:protein N-myristoyltransferase	0	0	0	0	0	0	0	0	0	0	0	0	0	0	0	0	Yes
LVGFITATPSQIR	A0A125YVL2	A0A125YVL2	TGME49_209160		myristoyl CoA:protein N-myristoyltransferase	0	0	0	0	0	0	0	0	0	0	0	0	0	0	0	1287800	Yes
MAETHTVGADLSK	A0A125YVL2	A0A125YVL2	TGME49_209160		myristoyl CoA:protein N-myristoyltransferase	3356300	0	0	1779200	10191000	1746200	3099900	7124700	0	0	3176600	571020	3682400	0	173120	0	Yes
APVLQPAPWLQLR	A0A125YYQ0	A0A125YYQ0	TGME49_209170		hypothetical protein	0	0	0	0	0	0	0	0	0	0	0	0	0	0	0	3199300	Yes
TALHLEEETVDEK	A0A125YYQ0	A0A125YYQ0	TGME49_209170		hypothetical protein	0	0	0	3047300	0	1563000	2220500	0	0	272820	0	141600	0	0	0	1634100	Yes
CYLKPEAGLNAK	A0A125YN33	A0A125YN33	TGME49_209180		PAN domain-containing protein	0	0	0	1964400	0	2081200	2426900	0	171070	388960	373670	332900	0	0	0	0	Yes
EDIVAEEDCQR	A0A125YN33	A0A125YN33	TGME49_209180		PAN domain-containing protein	0	0	0	2711800	0	3827000	4386800	1899300	0	233420	840450	654780	0	128620	0	7335000	Yes
ELANTSNADLCQK	A0A125YN33	A0A125YN33	TGME49_209180		PAN domain-containing protein	0	0	0	2002300	0	2026800	5394000	2305800	0	291870	556050	418610	0	119240	0	0	Yes
LCQLFNSDAK	A0A125YN33	A0A125YN33	TGME49_209180		PAN domain-containing protein	0	0	34691000	1286000	0	2407000	2759400	0	0	0	706340	251880	0	0	0	3362500	Yes
NTHASIQEILSPK	A0A125YN33	A0A125YN33	TGME49_209180		PAN domain-containing protein	0	0	0	754140	0	1698500	1607200	1257600	0	0	0	216880	0	0	0	11898000	Yes
SCNQSCFLEGQK	A0A125YN33	A0A125YN33	TGME49_209180		PAN domain-containing protein	0	0	0	1078400	0	1849500	2226300	2933000	0	257610	0	408970	0	0	0	4681600	Yes
STELATSGTTSGPK	A0A125YN33	A0A125YN33	TGME49_209180		PAN domain-containing protein	0	0	0	1932100	0	3608700	4319500	2343100	0	277670	0	565210	0	200500	0	4277000	Yes
TGYFDIVDGDTDTVTVPR	A0A125YN33	A0A125YN33	TGME49_209180		PAN domain-containing protein	0	0	0	0	0	0	0	0	0	0	0	0	0	0	0	1901300	Yes
VEVTEAQGFVSGPR	A0A125YN33	A0A125YN33	TGME49_209180		PAN domain-containing protein	0	0	0	3348300	0	6831600	7904600	4453700	0	598150	1425400	792840	0	0	0	9817200	Yes
ETPETTGDTAALK	A0A125YYJ9	A0A125YYJ9	TGME49_209190		ABC transporter transmembrane region domain-containing protein	0	0	0	0	0	0	0	0	0	0	0	0	0	0	0	692160	Yes
LLTQELRPQQGTVTLDGVDVQAIPTR	A0A125YYJ9	A0A125YYJ9	TGME49_209190		ABC transporter transmembrane region domain-containing protein	0	0	0	0	0	3548100	0	0	0	0	0	0	0	0	0	0	Yes
LQEQSGDTSER	A0A125YYJ9	A0A125YYJ9	TGME49_209190		ABC transporter transmembrane region domain-containing protein	0	0	0	564500	0	920520	441950	0	0	136350	158470	127820	0	0	0	1186600	Yes
SAPTSSLASLLLPAHASEAK	A0A125YYJ9	A0A125YYJ9	TGME49_209190		ABC transporter transmembrane region domain-containing protein	0	0	0	0	0	1543600	0	0	0	0	0	0	0	0	0	0	Yes
AAYLGESEGDWAGR	S8FEY2	S8FEY2	TGME49_209210		hypothetical protein	0	0	0	595150	0	2488000	2070000	0	0	0	539740	333960	0	0	0	0	Yes
ADSEVGGGLASAAGGR	S8FEY2	S8FEY2	TGME49_209210		hypothetical protein	0	0	0	0	0	2206900	1153600	0	0	0	246520	583590	0	0	0	1944900	Yes
ASFLPTVLPAPSFELPHGHESGCGAYAAAAGDQEFAR	S8FEY2	S8FEY2	TGME49_209210		hypothetical protein	0	0	0	0	0	7523100	3017500	0	959160	0	1887500	0	0	0	0	0	Yes
DDGEGGEETMELLEK	S8FEY2	S8FEY2	TGME49_209210		hypothetical protein	0	0	0	0	0	0	0	0	0	0	0	0	0	0	0	389820	Yes
DGEFRPDLTVMDIPR	S8FEY2	S8FEY2	TGME49_209210		hypothetical protein	0	0	0	0	0	2194500	1729700	0	0	0	0	0	0	0	0	1217500	Yes
EANLEEQKEESTR	S8FEY2	S8FEY2	TGME49_209210		hypothetical protein	0	0	0	0	0	0	0	0	0	0	0	0	0	0	0	6579500	Yes
EKPIFLSDICR	S8FEY2	S8FEY2	TGME49_209210		hypothetical protein	0	0	0	0	0	2130000	1994500	0	0	0	0	0	0	0	0	0	Yes
EREDEALGR	S8FEY2	S8FEY2	TGME49_209210		hypothetical protein	0	0	0	268210	0	2237900	1087100	0	0	0	321330	313240	0	0	62148	0	Yes
EVEATGYEQR	S8FEY2	S8FEY2	TGME49_209210		hypothetical protein	0	0	0	0	0	2127500	1718000	0	0	0	343270	465130	0	0	0	0	Yes
GEEDFFEAER	S8FEY2	S8FEY2	TGME49_209210		hypothetical protein	0	0	0	0	0	3100100	1587400	0	0	0	0	796820	0	0	0	0	Yes
HHGYAAETEEGGFGILPR	S8FEY2	S8FEY2	TGME49_209210		hypothetical protein	0	0	0	0	0	5531500	1600200	0	0	0	0	0	0	0	0	0	Yes
HYREEEDVER	S8FEY2	S8FEY2	TGME49_209210		hypothetical protein	0	0	2639700	1325600	0	6292700	2962200	899110	97813	328270	1477000	1097900	0	278580	183470	0	Yes
LFPLQDEEADAK	S8FEY2	S8FEY2	TGME49_209210		hypothetical protein	0	0	0	0	0	2809200	0	0	0	0	593860	502280	0	0	0	0	Yes
LLIFGTSAEGR	S8FEY2	S8FEY2	TGME49_209210		hypothetical protein	0	0	0	0	0	0	0	0	0	0	0	0	0	0	0	5195000	Yes
MDLTGEESGSPAELPR	S8FEY2	S8FEY2	TGME49_209210		hypothetical protein	0	0	0	0	0	0	0	0	0	0	0	0	0	0	0	0	Yes
MEELLIFGSER	S8FEY2	S8FEY2	TGME49_209210		hypothetical protein	0	0	0	0	0	0	0	0	0	0	0	0	0	0	0	2799500	Yes
NDMCTEGVAR	S8FEY2	S8FEY2	TGME49_209210		hypothetical protein	0	0	0	0	0	0	0	0	0	0	0	0	0	0	0	1493600	Yes
QKVPAAMPLLPGDGVPR	S8FEY2	S8FEY2	TGME49_209210		hypothetical protein	0	0	0	0	0	3518000	0	0	0	0	0	0	0	0	0	0	Yes
RAAFEPSLLLAPPFGAGLFPGADDR	S8FEY2	S8FEY2	TGME49_209210		hypothetical protein	0	0	0	0	0	0	0	0	0	0	0	0	0	0	0	10313000	Yes
RAEADEKDAPDAK	S8FEY2	S8FEY2	TGME49_209210		hypothetical protein	0	0	3725400	847500	0	5248600	2315000	0	0	90273	749220	656030	0	188420	142610	7263800	Yes
REVEATGYEQR	S8FEY2	S8FEY2	TGME49_209210		hypothetical protein	0	0	0	0	0	1674900	0	0	0	0	360140	291790	0	0	0	0	Yes
RGGKPGAGSLGSASEGR	S8FEY2	S8FEY2	TGME49_209210		hypothetical protein	0	290330	0	572260	0	3538900	982340	0	0	132870	1137600	373810	0	156810	151280	2589300	Yes
RRGEEGAVLAGSFGGSAGPYAGAGPEER	S8FEY2	S8FEY2	TGME49_209210		hypothetical protein	0	0	0	0	0	4033100	3117200	0	0	0	1335900	799680	0	0	0	0	Yes
RTNTLAEDCER	S8FEY2	S8FEY2	TGME49_209210		hypothetical protein	0	0	0	0	0	0	0	0	0	0	0	0	0	0	0	680480	Yes
SALQRPVLGVLVGDTYFIK	S8FEY2	S8FEY2	TGME49_209210		hypothetical protein	0	0	0	0	0	0	0	0	0	0	0	0	0	0	0	6976700	Yes
SRYEDEAFLR	S8FEY2	S8FEY2	TGME49_209210		hypothetical protein	0	0	0	0	0	2398400	0	0	0	0	0	0	0	0	0	2156400	Yes
TNTLAEDCER	S8FEY2	S8FEY2	TGME49_209210		hypothetical protein	0	0	0	0	0	3585900	1606700	0	0	0	509380	500150	0	0	65846	0	Yes
TSSAQNAPSAHIYAER	S8FEY2	S8FEY2	TGME49_209210		hypothetical protein	0	516300	0	1284900	0	8465100	3508200	1326700	191330	395040	1168900	1447800	0	323920	233930	5234700	Yes
VELEDNGLR	S8FEY2	S8FEY2	TGME49_209210		hypothetical protein	0	0	0	0	0	0	0	0	0	0	0	0	0	0	0	2027100	Yes
VQEYLAWLVR	S8FEY2	S8FEY2	TGME49_209210		hypothetical protein	0	0	0	0	0	0	0	0	0	0	0	0	0	0	0	0	Yes
YAEDDEFPR	S8FEY2	S8FEY2	TGME49_209210		hypothetical protein	0	0	0	414190	0	1857100	1447000	0	0	172960	359080	231930	0	0	0	2176700	Yes
AQQTLQLLQPGR	S8FEX8	S8FEX8	TGME49_209280		hypothetical protein	0	0	0	0	0	1296500	769820	0	0	0	0	0	0	0	0	1048400	Yes
ASAEQEAQAAK	S8FEX8	S8FEX8	TGME49_209280		hypothetical protein	0	0	0	0	0	0	0	0	0	0	0	0	0	0	0	879010	Yes
CTLEAQQLKR	S8FEX8	S8FEX8	TGME49_209280		hypothetical protein	0	0	0	0	0	889180	0	0	0	0	0	0	0	0	0	561850	Yes
EANQENGEVETVER	S8FEX8	S8FEX8	TGME49_209280		hypothetical protein	0	0	0	0	0	0	0	0	0	0	0	0	0	0	0	908400	Yes
GPHGETLAPR	S8FEX8	S8FEX8	TGME49_209280		hypothetical protein	0	0	0	0	0	0	0	0	0	0	0	0	0	0	0	1767700	Yes
LAALETELAAAHAEVYK	S8FEX8	S8FEX8	TGME49_209280		hypothetical protein	0	0	0	0	0	1406400	0	0	0	0	0	0	0	0	0	0	Yes
QTPVSSSSCATTR	S8FEX8	S8FEX8	TGME49_209280		hypothetical protein	0	0	0	0	0	0	0	0	0	0	0	0	0	0	0	1325500	Yes
REHGEEWLGDR	S8FEX8	S8FEX8	TGME49_209280		hypothetical protein	0	0	0	0	0	1002100	0	0	0	0	0	169790	0	74500	0	886260	Yes
SETLGDSAAAGR	S8FEX8	S8FEX8	TGME49_209280		hypothetical protein	0	0	0	422040	0	1451200	736340	0	0	0	0	0	0	0	0	0	Yes
VDAAALELDHVPR	S8FEX8	S8FEX8	TGME49_209280		hypothetical protein	0	0	0	0	0	0	0	0	0	0	0	0	0	0	0	1855000	Yes
AGPGSPAGGPTDSDADFLGSGAHSSSR	S8F8W3	S8F8W3	TGME49_209450		TLD protein	0	0	0	2867100	0	4482700	2485700	0	0	572670	0	1000600	0	0	0	6058200	Yes
QQQLAANQR	S8F8W3	S8F8W3	TGME49_209450		TLD protein	0	0	0	1056300	0	887060	544780	0	0	237210	0	281000	0	94919	0	1635700	Yes
EVSSPLPESANLDEDETALSGPGR	S8GKG9	S8GKG9	TGME49_209500		hypothetical protein	0	0	0	0	0	0	0	0	0	0	0	0	0	0	0	451600	Yes
VASSPAAESGAGALGR	S8GKG9	S8GKG9	TGME49_209500		hypothetical protein	0	0	0	0	0	0	0	0	0	0	0	0	0	0	0	836690	Yes
VQTAESALGASSALR	S8GKG9	S8GKG9	TGME49_209500		hypothetical protein	2326200	2637400	123150000	2071200	7074600	3111300	1394200	5776800	0	0	2103300	1239000	3796900	0	0	0	Yes
AAAQQLQQSA	A0A125YSN3	A0A125YSN3	TGME49_209600		hypothetical protein	0	0	0	4807600	0	0	3176100	0	0	0	0	0	0	0	0	0	Yes
ALDQLVDEGK	A0A125YSN3	A0A125YSN3	TGME49_209600		hypothetical protein	0	2158300	0	6171100	1337100	0	3585100	0	0	1074200	2063200	4277600	0	583840	867850	0	Yes
EAADTNPPATLCAVVDLPQNR	A0A125YSN3	A0A125YSN3	TGME49_209600		hypothetical protein	0	0	0	0	0	0	0	0	0	0	0	1541500	0	0	0	0	Yes
EFIGNNLTAWLK	A0A125YSN3	A0A125YSN3	TGME49_209600		hypothetical protein	0	0	0	2355500	0	3239400	6660100	3048800	0	0	1226200	1436600	0	0	0	4279200	Yes
LLSFDELFK	A0A125YSN3	A0A125YSN3	TGME49_209600		hypothetical protein	0	789740	2880200	7603200	1483100	7681000	10612000	4612000	0	0	2775300	0	0	738770	0	13968000	Yes
NTLETGDSLR	A0A125YSN3	A0A125YSN3	TGME49_209600		hypothetical protein	0	0	0	0	0	0	0	0	0	0	0	0	0	0	0	14490000	Yes
QAVITEIVAVK	A0A125YSN3	A0A125YSN3	TGME49_209600		hypothetical protein	0	0	2647200	3369900	0	3748900	5658200	2781500	0	1313300	1138700	3810100	0	652930	319320	11073000	Yes
SLSLVFLEEDQR	A0A125YSN3	A0A125YSN3	TGME49_209600		hypothetical protein	0	0	0	2703000	0	2913400	4192600	0	0	0	470370	1500100	0	0	0	9749200	Yes
VIDTQAGELGLSLGGAEGTSHAK	A0A125YSN3	A0A125YSN3	TGME49_209600		hypothetical protein	0	0	0	8464500	0	12806000	15432000	6218000	0	1476800	5440000	8565000	0	1490200	728130	24119000	Yes
VLPDTENVKK	A0A125YSN3	A0A125YSN3	TGME49_209600		hypothetical protein	0	483320	977180	4488600	0	5632700	7308800	1713500	0	638960	1543000	4121900	0	554590	0	0	Yes
VLVDDNAIHFIAEAR	A0A125YSN3	A0A125YSN3	TGME49_209600		hypothetical protein	0	984400	0	10785000	0	12629000	15007000	22747000	0	2790900	5089600	7053400	0	1084300	1035400	22002000	Yes
YKVLPDTENVKK	A0A125YSN3	A0A125YSN3	TGME49_209600		hypothetical protein	0	0	1255000	872180	0	2900300	0	0	0	205980	524930	992060	0	0	91909	2849100	Yes
ELEEQLGIDTADTAVNAAEVAR	A0A125YSM4	A0A125YSM4	TGME49_209720		hypothetical protein	0	0	0	0	0	0	0	0	0	0	0	0	0	0	0	8747400	Yes
GGDGDQAAAGLEYQDVVK	A0A125YSM4	A0A125YSM4	TGME49_209720		hypothetical protein	0	0	0	6094200	0	9279600	4758000	0	0	1613400	0	1914000	0	296130	0	9324500	Yes
RELEEQLGIDTADTAVNAAEVAR	A0A125YSM4	A0A125YSM4	TGME49_209720		hypothetical protein	0	0	0	0	0	0	0	0	0	0	0	0	0	0	0	1829300	Yes
RRELEEQLGIDTADTAVNAAEVAR	A0A125YSM4	A0A125YSM4	TGME49_209720		hypothetical protein	0	0	0	0	0	0	0	0	0	0	0	0	0	0	0	6014200	Yes
AAAGELQPAEAEEAR	S8FBP4	S8FBP4	TGME49_209755		hypothetical protein	0	0	0	0	0	0	0	0	0	0	0	0	0	0	0	1916500	Yes
AGMPEITIR	S8FBP4	S8FBP4	TGME49_209755		hypothetical protein	2281800	5617300	67944000	0	5783500	575020	3266700	0	0	0	684040	0	0	713710	0	0	Yes
AVVDTAEQVR	S8FBP4	S8FBP4	TGME49_209755		hypothetical protein	0	345530	0	1342900	1435300	1123600	4487300	0	0	206720	0	413520	0	0	0	4193200	Yes
DEMKPALTDEKR	S8FBP4	S8FBP4	TGME49_209755		hypothetical protein	0	0	0	0	0	0	0	0	0	0	0	0	0	0	0	1857700	Yes
DETKPALTEEK	S8FBP4	S8FBP4	TGME49_209755		hypothetical protein	0	0	0	0	0	530200	1959800	0	0	255200	0	323370	0	0	0	0	Yes
DKLVLPGEGEGHVLPK	S8FBP4	S8FBP4	TGME49_209755		hypothetical protein	0	0	0	1843700	3446500	3529200	7801000	0	0	956280	480250	1277000	0	300980	0	5413000	Yes
EGEERPAEPTEGEERPVGPK	S8FBP4	S8FBP4	TGME49_209755		hypothetical protein	0	0	0	2106300	2707000	3023900	14569000	0	0	339850	607290	3082800	0	260490	0	0	Yes
EGEERPVVPDVDK	S8FBP4	S8FBP4	TGME49_209755		hypothetical protein	0	0	0	0	0	0	0	0	0	0	0	0	0	0	0	587960	Yes
EKPVLPGEGEGHVLPK	S8FBP4	S8FBP4	TGME49_209755		hypothetical protein	0	0	0	0	0	0	0	0	0	0	0	0	0	0	0	3603600	Yes
GVVSSEEEKPVSPK	S8FBP4	S8FBP4	TGME49_209755		hypothetical protein	0	0	0	242340	0	458910	2117000	0	0	0	0	135730	0	0	0	0	Yes
HETKPALTDEK	S8FBP4	S8FBP4	TGME49_209755		hypothetical protein	0	222030	0	1127700	0	2302100	7958500	0	0	0	410240	1045300	0	294590	0	0	Yes
HETKPALTDEKR	S8FBP4	S8FBP4	TGME49_209755		hypothetical protein	0	1515100	940160	3094400	7206000	6237100	41035000	12005000	103010	743480	857570	1954100	356200	281980	228020	9397500	Yes
HETKPALTEEGR	S8FBP4	S8FBP4	TGME49_209755		hypothetical protein	0	0	0	1077600	0	0	2557300	0	0	211100	0	0	0	132580	0	0	Yes
IPATVMDEAR	S8FBP4	S8FBP4	TGME49_209755		hypothetical protein	0	0	0	0	0	0	0	0	0	0	0	0	0	0	0	872530	Yes
KKPVSPGEGEGHVLPK	S8FBP4	S8FBP4	TGME49_209755		hypothetical protein	0	0	0	901520	570880	2176900	3976300	1142900	0	265270	0	527380	0	99449	144300	0	Yes
KPVLPEEDQKPVLPETGAK	S8FBP4	S8FBP4	TGME49_209755		hypothetical protein	0	0	0	0	0	0	0	0	0	0	0	0	0	0	0	2308300	Yes
KPVLPGEGKR	S8FBP4	S8FBP4	TGME49_209755		hypothetical protein	0	0	0	0	0	0	0	0	0	0	0	0	0	0	0	664200	Yes
LVLPGEGEGHVLPK	S8FBP4	S8FBP4	TGME49_209755		hypothetical protein	0	1058800	0	2343500	2319300	6745000	20633000	4947600	0	749310	0	2024900	0	0	0	17918000	Yes
TEMERPAAGSMEK	S8FBP4	S8FBP4	TGME49_209755		hypothetical protein	0	0	0	828920	0	0	4079100	0	0	495430	0	0	0	0	0	0	Yes
VEGEAFFR	S8FBP4	S8FBP4	TGME49_209755		hypothetical protein	0	0	0	0	0	0	0	0	0	0	0	0	0	0	0	4243000	Yes
EECPSLVGVPR	A0A125YSC7	A0A125YSC7	TGME49_209800		formate/nitrite transporter protein	0	0	0	0	0	0	0	0	0	0	0	0	0	0	0	501490	Yes
SPESSATGGTGAAASPTATS	A0A125YSC7	A0A125YSC7	TGME49_209800		formate/nitrite transporter protein	0	0	0	1279000	0	1303600	996210	0	0	202560	0	335550	0	0	0	1312300	Yes
VVTASPDTYLHVIDYGLKK	A0A125YSC7	A0A125YSC7	TGME49_209800		formate/nitrite transporter protein	0	0	0	0	0	0	0	0	0	0	0	0	0	0	0	1399000	Yes
GERPPGDGDELLLNR	S8GKA1	S8GKA1	TGME49_209830		myosin heavy chain, putative	0	0	0	0	0	0	0	0	0	0	0	0	0	0	0	3055100	Yes
AAEDAVACR	S8GUL9	S8GUL9	TGME49_209850		RNA recognition motif-containing protein	0	254120	0	0	0	11208000	0	185190	0	50090	1219000	0	0	0	0	0	Yes
AGPVGFAEVLSHGR	S8GUL9	S8GUL9	TGME49_209850		RNA recognition motif-containing protein	0	1166700	0	7120400	0	18112000	9141900	2283800	0	1170400	1403700	1197600	0	0	300020	8441300	Yes
ALVSFLPPGCR	S8GUL9	S8GUL9	TGME49_209850		RNA recognition motif-containing protein	0	0	0	0	0	0	0	0	0	0	0	0	0	0	0	2139900	Yes
CFASPHAACEER	S8GUL9	S8GUL9	TGME49_209850		RNA recognition motif-containing protein	0	416990	0	1800100	0	3737800	1435300	0	0	221970	483180	266900	0	0	0	2429100	Yes
DYDQDYSSPR	S8GUL9	S8GUL9	TGME49_209850		RNA recognition motif-containing protein	0	0	0	824110	0	1720600	742340	0	0	124210	136260	188290	0	55504	0	1757500	Yes
EEALTSFK	S8GUL9	S8GUL9	TGME49_209850		RNA recognition motif-containing protein	0	0	0	2945500	686760	6364800	2406900	0	0	0	0	0	0	72906	0	0	Yes
ERDVEDILFK	S8GUL9	S8GUL9	TGME49_209850		RNA recognition motif-containing protein	0	0	0	0	0	0	0	0	0	0	0	0	0	0	0	2445100	Yes
ERDWEAADSK	S8GUL9	S8GUL9	TGME49_209850		RNA recognition motif-containing protein	0	153310	0	1595000	0	3503300	1804100	468030	0	0	453750	517150	0	0	60427	2582400	Yes
GKDELEDR	S8GUL9	S8GUL9	TGME49_209850		RNA recognition motif-containing protein	0	484750	0	2730000	0	6896700	2642800	0	107150	658610	973090	1001500	0	248680	202500	0	Yes
GRPTCIYVGNLPR	S8GUL9	S8GUL9	TGME49_209850		RNA recognition motif-containing protein	0	917870	0	5716700	0	18917000	4820100	1599700	0	1014600	1418100	1361000	0	441650	0	12184000	Yes
GVVEFEHAEDLK	S8GUL9	S8GUL9	TGME49_209850		RNA recognition motif-containing protein	0	2173700	0	7240500	0	25276000	6223500	0	0	1857300	1762800	2107400	0	802780	0	19808000	Yes
LGSNPNFIPMGGASGPPR	S8GUL9	S8GUL9	TGME49_209850		RNA recognition motif-containing protein	0	0	0	0	0	0	0	0	0	0	0	0	0	0	0	1741500	Yes
METNHSGPEAAR	S8GUL9	S8GUL9	TGME49_209850		RNA recognition motif-containing protein	0	0	0	0	0	0	0	0	0	0	0	0	0	0	0	0	Yes
RAGPVGFAEVLSHGR	S8GUL9	S8GUL9	TGME49_209850		RNA recognition motif-containing protein	0	0	0	1982300	0	6651000	0	0	0	683170	0	407660	0	0	0	0	Yes
RTDELEDR	S8GUL9	S8GUL9	TGME49_209850		RNA recognition motif-containing protein	0	825680	0	5669800	0	15362000	4199000	1014200	0	989300	0	1409700	0	0	210100	8438500	Yes
VEFTAQPAR	S8GUL9	S8GUL9	TGME49_209850		RNA recognition motif-containing protein	0	0	1458100	3289900	0	10922000	4335900	0	0	983030	1181700	0	0	0	0	0	Yes
KRTESFALYIYK	A0A125YMF5	A0A125YMF5	TGME49_209910		histone H2Bv	0	0	0	0	0	1988700	0	0	0	622620	0	0	0	0	0	0	Yes
QVHPETGVSK	A0A125YMF5	A0A125YMF5	TGME49_209910		histone H2Bv	0	0	0	2417700	0	960550	0	2825300	0	421010	0	0	0	63788	0	2568400	Yes
QVHPETGVSKK	A0A125YMF5	A0A125YMF5	TGME49_209910		histone H2Bv	0	288210	0	4033600	0	0	819920	2355400	0	0	0	0	0	0	0	0	Yes
SMSIMNSFINDIFDR	A0A125YMF5	A0A125YMF5	TGME49_209910		histone H2Bv	0	0	0	0	0	0	0	0	0	0	0	0	0	0	0	1910000	Yes
TESFALYIYK	A0A125YMF5	A0A125YMF5	TGME49_209910		histone H2Bv	0	0	0	0	0	0	0	0	0	0	0	0	0	0	0	3459900	Yes
AHQVFAVLFYK	A0A125YN61	A0A125YN61	TGME49_209950		thioredoxin, putative	0	0	0	0	0	0	0	0	0	0	0	0	0	0	0	514850	Yes
DLFAMESYPSVVVFNPHLK	A0A125YN61	A0A125YN61	TGME49_209950		thioredoxin, putative	0	0	2342800	2049000	0	2348100	1896500	0	0	0	0	0	0	0	0	0	Yes
ELTAEETDMLEALK	A0A125YN61	A0A125YN61	TGME49_209950		thioredoxin, putative	0	0	0	2351300	0	0	0	0	0	0	0	0	0	0	0	0	Yes
FEGTPNYASLSK	A0A125YN61	A0A125YN61	TGME49_209950		thioredoxin, putative	0	0	0	1756500	0	1290500	0	0	0	0	0	0	0	0	0	0	Yes
ASSSLVDVINFLR	S8GK81	S8GK81	TGME49_209985		cAMP-dependent protein kinase	0	1839600	0	37179000	1553700	23775000	78462000	48041000	463650	8156800	1646400	1775900	667290	1480400	582720	3114300	Yes
FTTGMAGVTDR	S8GK81;S8GUJ9	S8GK81	TGME49_209985		cAMP-dependent protein kinase	0	654040	0	43507000	2785200	7046800	47033000	48737000	0	8406900	545880	1337500	0	1444300	0	57966000	Yes
GDGDSADQSEGRPVVLVPK	S8GK81	S8GK81	TGME49_209985		cAMP-dependent protein kinase	0	0	0	30966000	0	15175000	52205000	27588000	0	5096900	0	1344400	0	1294500	0	52452000	Yes
GNIDEEGITEVATTGVPPQTQSSGR	S8GK81	S8GK81	TGME49_209985		cAMP-dependent protein kinase	0	0	0	7083300	0	3856800	7349500	5785900	0	857420	0	522010	0	0	0	5346400	Yes
IVSLKDPVDAMHR	S8GK81	S8GK81	TGME49_209985		cAMP-dependent protein kinase	0	1608000	0	22815000	0	19771000	25213000	16953000	0	2768500	1119400	431510	389350	555010	0	19574000	Yes
LENSHPATLYQTVR	S8GK81	S8GK81	TGME49_209985		cAMP-dependent protein kinase	0	1832500	1533900	42696000	0	20598000	53080000	33581000	245460	8242000	1559600	2710500	0	1662500	382080	52661000	Yes
LLAPIETLVYR	S8GK81	S8GK81	TGME49_209985		cAMP-dependent protein kinase	0	5530800	0	79361000	4462800	48515000	193250000	90639000	903790	17554000	4530300	3222700	2408800	3346100	883790	143590000	Yes
LPFDLGTPGVDSSEK	S8GK81	S8GK81	TGME49_209985		cAMP-dependent protein kinase	0	1929700	0	43731000	2044800	30403000	87046000	43937000	0	9303400	2297400	2641700	0	3019900	449320	84732000	Yes
LPFDLGTPGVDSSEKLENSHPATLYQTVR	S8GK81	S8GK81	TGME49_209985		cAMP-dependent protein kinase	0	4943600	0	62539000	0	49830000	76110000	68581000	0	12777000	3577900	2536400	0	1963600	511390	102090000	Yes
LSFDVCPSDMPESVK	S8GK81	S8GK81	TGME49_209985		cAMP-dependent protein kinase	0	1999100	4003000	34762000	0	32167000	76271000	56441000	0	7206600	2208000	867930	0	1013300	0	44428000	Yes
NEEAVGQSELASLASSMTVTAPEGEALEVAR	S8GK81;S8GUJ9	S8GK81	TGME49_209985		cAMP-dependent protein kinase	0	2058000	0	33107000	0	14876000	28682000	29276000	0	3796400	0	1001200	3027000	1193600	0	35699000	Yes
SGDASAFDDR	S8GK81	S8GK81	TGME49_209985		cAMP-dependent protein kinase	205130	2891700	0	48096000	2421700	42798000	74774000	57475000	291030	8257200	2722600	1921100	0	0	547790	73646000	Yes
SVLLFSHGLLYLSDLGR	S8GK81;S8FBM1	S8GK81	TGME49_209985		cAMP-dependent protein kinase	0	0	0	9716600	0	7935000	29271000	35990000	0	8948900	3810500	613550	2259700	1267000	0	16556000	Yes
TDEQGAVPGPSQPIPSGTDSTPEGWETVQSGDVPPGEPEPK	S8GK81	S8GK81	TGME49_209985		cAMP-dependent protein kinase	0	0	0	0	0	0	0	0	0	0	0	0	0	0	0	3963700	Yes
TMQLLQETVQGNGETQL	S8GK81	S8GK81	TGME49_209985		cAMP-dependent protein kinase	0	0	0	0	0	0	0	0	0	0	0	0	0	0	0	1735300	Yes
TTESMSVAETEAR	S8GK81	S8GK81	TGME49_209985		cAMP-dependent protein kinase	0	745800	0	8416700	802820	8241000	12452000	9378300	0	966210	366370	132300	0	85788	0	1713200	Yes
VMSWFTSAR	S8GK81	S8GK81	TGME49_209985		cAMP-dependent protein kinase	0	0	0	9027400	0	7079400	11871000	12214000	0	1481100	0	282810	0	214390	0	6764900	Yes
YGAPEVLEHPETPYTYSR	S8GK81	S8GK81	TGME49_209985		cAMP-dependent protein kinase	0	6619700	0	76376000	4549600	62949000	152620000	99133000	553110	16871000	4881900	3934000	2029600	3349700	869190	127590000	Yes
GAEGGSTQEGAVEGPLPQEWR	S8FBM1;S8GUJ9	S8GUJ9	TGME49_210095		hypothetical protein	0	0	0	11972000	0	7657000	26658000	12848000	0	1616100	0	0	0	1080700	0	8508800	Yes
GGESIVTGPENVANDEGGSPSDDLK	S8GUJ9	S8GUJ9	TGME49_210095		hypothetical protein	0	0	0	7264400	0	8478900	16144000	9953700	0	3009600	519660	596880	0	618200	0	16190000	Yes
IVQPEDVPPGGPGPK	S8FBM1;S8GUJ9	S8GUJ9	TGME49_210095		hypothetical protein	0	0	0	0	0	2273700	3861700	3232200	0	1315800	0	446820	0	177640	0	4445100	Yes
IVSLKDPVDAMR	S8GUJ9	S8GUJ9	TGME49_210095		hypothetical protein	0	0	0	9114600	0	8654200	19069000	12713000	0	0	878570	0	0	248700	0	7071400	Yes
LLAPIETLAYR	S8GUJ9	S8GUJ9	TGME49_210095		hypothetical protein	0	0	0	7556200	0	5050200	30539000	12519000	0	2632900	697050	291200	0	441370	0	18353000	Yes
LVESMPSHSSSSIR	S8FBM1;S8GUJ9	S8GUJ9	TGME49_210095		hypothetical protein	0	0	0	16356000	955610	27350000	96747000	57965000	232050	4717700	545320	1065100	0	825290	0	42489000	Yes
QPPPKPPR	S8FBM1;S8GUJ9	S8GUJ9	TGME49_210095		hypothetical protein	0	169170	0	2277600	0	1699100	4214200	0	0	645140	0	0	0	231490	94763	0	Yes
RGGESIVTGPENVANDEGGSPSDDLK	S8GUJ9	S8GUJ9	TGME49_210095		hypothetical protein	0	1300500	0	16166000	0	12802000	32856000	14180000	0	5493700	2242100	1680200	0	1819400	356040	41370000	Yes
RLVESMPSHSSSSIR	S8FBM1;S8GUJ9	S8GUJ9	TGME49_210095		hypothetical protein	0	0	0	1986300	0	1379900	1548500	1839600	0	232570	0	119740	0	0	0	0	Yes
TTESMSVAETEASILK	S8GUJ9	S8GUJ9	TGME49_210095		hypothetical protein	0	0	0	12798000	0	4190500	31722000	17536000	676260	2684900	0	0	0	383900	0	20673000	Yes
AQAAAAPKPAEVK	A0A125YZ11	A0A125YZ11	TGME49_210690	RPS6	ribosomal protein RPS6	0	0	0	4044200	0	4298300	1597500	656290	0	0	0	171850	0	112090	0	0	Yes
GSIVGPDLAVLNLVLVK	A0A125YZ11	A0A125YZ11	TGME49_210690	RPS6	ribosomal protein RPS6	0	0	0	0	0	0	0	0	0	0	0	0	0	0	0	9896500	Yes
LNLANPQAGMQK	A0A125YZ11	A0A125YZ11	TGME49_210690	RPS6	ribosomal protein RPS6	0	0	0	0	0	0	0	0	0	0	0	0	0	0	0	554590	Yes
MGAEVAGDSIGDEFK	A0A125YZ11	A0A125YZ11	TGME49_210690	RPS6	ribosomal protein RPS6	0	0	0	2485700	0	1293700	1434300	0	0	0	0	0	0	0	0	3187900	Yes
KGAAEWATNGR	S8F991	S8F991	TGME49_210700		hypothetical protein	100610	0	31424000	512610	0	0	267170	2450200	0	0	0	0	0	0	0	0	Yes
TASSLHVLSESPVTGLVLLPR	S8F991	S8F991	TGME49_210700		hypothetical protein	0	0	0	0	0	0	0	0	0	0	0	0	0	0	0	996300	Yes
TGTLPLPTMSSAHR	S8F991	S8F991	TGME49_210700		hypothetical protein	0	0	3395400	0	0	0	0	0	0	0	0	0	0	0	0	0	Yes
ELTVGEVAAEVEK	A0A125YKS3	A0A125YKS3	TGME49_210820		hypothetical protein	0	0	0	0	0	0	0	0	0	0	0	0	0	0	0	1816700	Yes
VGEADPLLSFAR	A0A125YKS3	A0A125YKS3	TGME49_210820		hypothetical protein	0	0	0	0	0	0	0	0	0	0	0	0	0	0	0	1972000	Yes
FEEEEEER	A0A125YRL4	A0A125YRL4	TGME49_210980		alternative splicing type 3 and, putative	0	0	0	256820	0	995070	1095300	0	0	0	348660	344090	0	0	0	0	Yes
FFLLDYCPHELFPNTR	A0A125YRL4	A0A125YRL4	TGME49_210980		alternative splicing type 3 and, putative	0	0	0	0	0	0	0	0	0	0	0	0	0	0	0	1341700	Yes
GGRFEEEEEER	A0A125YRL4	A0A125YRL4	TGME49_210980		alternative splicing type 3 and, putative	0	0	0	0	0	0	0	0	0	0	0	0	0	0	0	474440	Yes
LNEEVALLQR	A0A125YRL4	A0A125YRL4	TGME49_210980		alternative splicing type 3 and, putative	0	0	0	0	0	1228300	1225300	0	0	0	0	462070	0	0	0	0	Yes
IFSAYFPPKDPVTMLK	A0A125YG59	A0A125YG59	TGME49_211030		hypothetical protein	0	0	0	0	0	0	0	0	0	0	0	0	0	0	0	868840	Yes
IFVVDNDGLQR	A0A125YG59	A0A125YG59	TGME49_211030		hypothetical protein	0	1559900	0	23707000	0	25124000	18197000	12284000	0	2049300	1426400	1847600	0	528820	0	27296000	Yes
IQSDEQEFIYGK	A0A125YG59	A0A125YG59	TGME49_211030		hypothetical protein	0	1025600	0	8980900	0	13277000	10896000	3922900	0	1253700	1094100	847890	0	587590	0	18337000	Yes
LLCVIQGQNCK	A0A125YG59	A0A125YG59	TGME49_211030		hypothetical protein	0	0	0	11722000	0	12327000	11212000	0	0	0	905320	0	0	0	0	13903000	Yes
LLCVIQGQNCKR	A0A125YG59	A0A125YG59	TGME49_211030		hypothetical protein	0	0	0	0	0	4267400	0	0	0	0	0	286260	0	0	0	3392500	Yes
LSEEVDSSPDSTCK	A0A125YG59	A0A125YG59	TGME49_211030		hypothetical protein	0	782130	0	12698000	0	13581000	11744000	5944900	0	572210	1023500	669880	0	310620	127690	16897000	Yes
LWVGTICKPEENPNTNR	A0A125YG59	A0A125YG59	TGME49_211030		hypothetical protein	0	790090	1374100	13568000	0	15837000	11439000	4677200	0	722170	975300	636490	0	515030	0	15028000	Yes
RLSEEVDSSPDSTCK	A0A125YG59	A0A125YG59	TGME49_211030		hypothetical protein	0	0	0	1785000	0	1569600	1555700	0	0	0	0	0	0	101910	0	0	Yes
VEAPLHMR	A0A125YG59	A0A125YG59	TGME49_211030		hypothetical protein	0	0	0	4123600	0	4912500	3194600	3385400	0	140100	0	173580	0	0	0	0	Yes
VEDQDLLPFVGYCR	A0A125YG59	A0A125YG59	TGME49_211030		hypothetical protein	0	0	8343400	12620000	0	13129000	10662000	4347600	0	0	1030500	0	0	0	0	13045000	Yes
VGTNAPSAQASSAQHVGGAR	A0A125YP59	A0A125YP59	TGME49_211040		Sec61beta family protein	0	1165200	0	13268000	556100	12060000	6815300	3974900	0	1140800	1173500	912160	0	401520	0	13378000	Yes
VTAGGGASSAAGQR	A0A125YP59	A0A125YP59	TGME49_211040		Sec61beta family protein	0	723440	0	9049600	0	7087500	4014100	2785000	0	833140	0	520570	0	168560	117600	6696300	Yes
AAPAAPEQEGPAPPR	S8F9B7	S8F9B7	TGME49_211150		hypothetical protein	0	0	0	0	0	625730	0	0	0	0	0	0	0	0	0	0	Yes
GAATALGSGPR	S8F9B7	S8F9B7	TGME49_211150		hypothetical protein	0	0	80377000	0	0	0	0	7634400	0	0	0	0	0	0	0	0	Yes
TSADAPGVSGTPQATDGR	S8F9B7	S8F9B7	TGME49_211150		hypothetical protein	0	0	0	0	0	0	0	0	0	0	0	0	0	0	0	1078600	Yes
HVSFLGVAGVHEGFILLK	A0A125YSW0	A0A125YSW0	TGME49_211260	ROP26	rhoptry kinase family protein ROP26 (incomplete catalytic triad)	0	0	0	1871600	0	1494300	1332800	0	0	0	0	0	0	0	0	0	Yes
LLYLVNFGAAR	A0A125YSW0	A0A125YSW0	TGME49_211260	ROP26	rhoptry kinase family protein ROP26 (incomplete catalytic triad)	0	0	0	2732300	0	0	1731900	1645800	0	0	0	0	0	0	0	0	Yes
LPSEEDLNLLR	A0A125YSW0	A0A125YSW0	TGME49_211260	ROP26	rhoptry kinase family protein ROP26 (incomplete catalytic triad)	0	0	0	0	0	0	0	0	0	0	0	0	0	0	0	2725000	Yes
NLSPTLAAFLVK	A0A125YSW0	A0A125YSW0	TGME49_211260	ROP26	rhoptry kinase family protein ROP26 (incomplete catalytic triad)	0	0	0	0	0	0	0	0	0	0	0	0	0	0	0	762970	Yes
VRLPSEEDLNLLR	A0A125YSW0	A0A125YSW0	TGME49_211260	ROP26	rhoptry kinase family protein ROP26 (incomplete catalytic triad)	0	0	0	1256000	0	1792200	0	0	0	0	0	0	0	0	0	0	Yes
KVYIGGIEADTTTEELESIFGK	S8GS44	S8GS44	TGME49_211420		RNA recognition motif-containing protein	0	0	1191300	0	0	3873400	8232800	4427600	0	0	0	1932900	0	0	0	7955700	Yes
NPPGFAFLTFDDYR	S8GS44	S8GS44	TGME49_211420		RNA recognition motif-containing protein	0	0	0	4292400	0	5628200	27838000	9915600	0	1738700	910060	2749000	0	0	0	0	Yes
YGTISTVWVAR	S8GS44	S8GS44	TGME49_211420		RNA recognition motif-containing protein	0	0	0	2265300	0	2366700	12191000	4467900	0	0	0	0	0	0	0	6173800	Yes
DGADNDPNNLSR	A0A125YJ44	A0A125YJ44	TGME49_211670		S1 RNA binding domain-containing protein	0	0	0	1779800	0	3039100	1144400	363230	0	379530	362950	409210	0	77233	0	0	Yes
FATDANAVPISSTAAAK	A0A125YJ44	A0A125YJ44	TGME49_211670		S1 RNA binding domain-containing protein	0	946070	0	2938700	0	5668700	2138000	0	0	507660	754230	689020	0	167420	0	4698100	Yes
VDDALAVGDK	A0A125YJ44	A0A125YJ44	TGME49_211670		S1 RNA binding domain-containing protein	0	0	0	0	0	0	0	0	0	0	0	0	0	0	0	1342100	Yes
VPDLDKEGLLHISR	A0A125YJ44	A0A125YJ44	TGME49_211670		S1 RNA binding domain-containing protein	0	0	0	0	0	0	0	0	0	0	0	0	0	0	0	2906800	Yes
DKDVMLEIYAPWCGYCK	A0A125YQJ0	A0A125YQJ0	TGME49_211680		protein disulfide isomerase	0	0	0	0	0	0	0	0	0	0	0	0	0	0	0	1897500	Yes
DLDLVWLCGTEK	A0A125YQJ0	A0A125YQJ0	TGME49_211680		protein disulfide isomerase	0	0	0	7000300	0	5718600	7732600	3539200	0	1213800	841390	751190	0	0	0	7688700	Yes
DLDLVWLCGTEKDFDEAK	A0A125YQJ0	A0A125YQJ0	TGME49_211680		protein disulfide isomerase	0	0	0	2464800	0	3886100	2206200	2990000	0	0	0	0	0	0	0	0	Yes
DVDHLVVAK	A0A125YQJ0	A0A125YQJ0	TGME49_211680		protein disulfide isomerase	0	0	0	0	0	0	0	0	0	0	0	0	0	0	0	1029700	Yes
EAPIAFVAELASK	A0A125YQJ0	A0A125YQJ0	TGME49_211680		protein disulfide isomerase	0	2282400	4158500	28878000	1062500	32305000	28879000	18025000	597440	7185800	2601800	3290800	472440	2140500	440260	51203000	Yes
EYPTLTLFR	A0A125YQJ0	A0A125YQJ0	TGME49_211680		protein disulfide isomerase	0	1531500	0	14158000	0	11746000	14802000	7416800	0	2632700	1336400	1229200	0	877560	0	0	Yes
FVDTESFPLLGPINAENFR	A0A125YQJ0	A0A125YQJ0	TGME49_211680		protein disulfide isomerase	0	0	0	16233000	0	5130600	6178500	6344700	0	2800800	0	0	0	0	0	8941000	Yes
FVDTESFPLLGPINAENFRK	A0A125YQJ0	A0A125YQJ0	TGME49_211680		protein disulfide isomerase	0	809220	0	2577600	0	6214100	0	0	0	1270700	0	0	0	0	0	3996300	Yes
FVLPEATTSLK	A0A125YQJ0	A0A125YQJ0	TGME49_211680		protein disulfide isomerase	0	0	0	22268000	4484900	14736000	30663000	0	0	2382000	1257100	1772400	0	1069300	0	51024000	Yes
FVLPEATTSLKDAAK	A0A125YQJ0	A0A125YQJ0	TGME49_211680		protein disulfide isomerase	0	0	0	0	0	0	0	0	0	0	0	0	0	0	0	15103000	Yes
FYAPWCGHCK	A0A125YQJ0;A0A125YFL4;E9PXX7;Q3TEE8;Q91W90;A0A0R4J1Y7	A0A125YQJ0	TGME49_211680		protein disulfide isomerase	514640	2300600	49370000	23616000	0	43750000	18414000	14031000	631350	3734000	2533400	5369700	0	1497900	837440	48877000	Yes
GHAENALGITEFPGLVFQSK	A0A125YQJ0	A0A125YQJ0	TGME49_211680		protein disulfide isomerase	0	3016400	2904400	53552000	1166400	55191000	48545000	30605000	724580	11362000	3673200	3657800	0	2471600	0	93988000	Yes
ISQFFDDVEAGK	A0A125YQJ0	A0A125YQJ0	TGME49_211680		protein disulfide isomerase	0	0	0	0	0	8111900	15602000	6741700	0	0	0	0	0	0	0	20095000	Yes
ISQFFDDVEAGKIDR	A0A125YQJ0	A0A125YQJ0	TGME49_211680		protein disulfide isomerase	0	1764700	1344600	23686000	0	26614000	20645000	12237000	0	4740000	1399100	2295600	0	1670200	0	38966000	Yes
KFVDTESFPLLGPINAENFR	A0A125YQJ0	A0A125YQJ0	TGME49_211680		protein disulfide isomerase	0	0	0	0	0	0	0	0	0	0	0	0	0	0	0	4915000	Yes
LFEEVANESR	A0A125YQJ0	A0A125YQJ0	TGME49_211680		protein disulfide isomerase	286750	2163500	8958200	36053000	901600	26288000	28453000	14340000	0	5863800	1785200	2865900	0	1603100	372930	18610000	Yes
MTGPAVTEVEGSAEDK	A0A125YQJ0	A0A125YQJ0	TGME49_211680		protein disulfide isomerase	0	0	0	4916600	0	1996800	6283100	0	0	657840	0	239430	0	167460	0	5140000	Yes
MTGPAVTEVEGSAEDKVTK	A0A125YQJ0	A0A125YQJ0	TGME49_211680		protein disulfide isomerase	0	0	0	17263000	0	19257000	8509000	5465700	0	2343700	702510	1068200	0	622740	0	20474000	Yes
NFEEMVIQK	A0A125YQJ0	A0A125YQJ0	TGME49_211680		protein disulfide isomerase	0	813090	0	4991300	0	13858000	14126000	3661400	0	2389700	0	843680	0	217380	0	18628000	Yes
NNEIVLVK	A0A125YQJ0	A0A125YQJ0	TGME49_211680		protein disulfide isomerase	0	0	0	4492700	0	0	6094500	5023700	0	0	0	0	0	0	0	0	Yes
SEPVPEKQDEAVK	A0A125YQJ0	A0A125YQJ0	TGME49_211680		protein disulfide isomerase	0	4817900	0	25472000	599320	23717000	20531000	8673800	0	4019500	1287400	2872200	1669100	927870	0	34166000	Yes
SFVWLDTDQFK	A0A125YQJ0	A0A125YQJ0	TGME49_211680		protein disulfide isomerase	0	0	0	22120000	0	23936000	26357000	15827000	0	4208700	4237200	1992800	0	1278900	0	33046000	Yes
SLKSEPVPEKQDEAVK	A0A125YQJ0	A0A125YQJ0	TGME49_211680		protein disulfide isomerase	0	0	0	872860	0	1829300	0	0	0	0	0	0	0	0	0	0	Yes
TAEAIVEWIEK	A0A125YQJ0	A0A125YQJ0	TGME49_211680		protein disulfide isomerase	0	1519500	0	15001000	0	12330000	13790000	9605300	0	1906300	0	1055600	0	836450	0	19035000	Yes
TVEGLTEFVNK	A0A125YQJ0	A0A125YQJ0	TGME49_211680		protein disulfide isomerase	0	2242800	0	25523000	0	25460000	24142000	15962000	0	4278200	1461600	2769300	0	1568100	0	0	Yes
VDATSETDIADK	A0A125YQJ0	A0A125YQJ0	TGME49_211680		protein disulfide isomerase	0	1194300	0	29964000	0	24115000	25436000	0	374850	4247300	2010400	3830900	0	2212000	543480	21017000	Yes
VDATSETDIADKQGVR	A0A125YQJ0	A0A125YQJ0	TGME49_211680		protein disulfide isomerase	0	306240	0	0	0	6117400	1217100	0	0	242090	0	0	0	0	0	8815700	Yes
YEEGTEAFTGK	A0A125YQJ0	A0A125YQJ0	TGME49_211680		protein disulfide isomerase	0	944890	490840	0	0	13466000	12697000	10279000	0	4375300	1173600	2118400	0	1065300	0	23304000	Yes
YKDVDHLVVAK	A0A125YQJ0	A0A125YQJ0	TGME49_211680		protein disulfide isomerase	0	0	0	0	475270	2850900	1590800	1145800	0	5064500	0	2814000	0	1109300	311680	3795000	Yes
MYLSHAVDGSANAAEEAFR	A0A125YSH5	A0A125YSH5	TGME49_211710		TB2/DP1, HVA22 family protein	0	0	0	14963000	0	19021000	24413000	2887800	0	3297800	2223500	1120200	0	354370	363300	4057200	Yes
MYLSHAVDGSANAAEEAFRR	A0A125YSH5	A0A125YSH5	TGME49_211710		TB2/DP1, HVA22 family protein	0	2083300	0	13996000	0	33885000	9741800	2755200	0	4517700	2868900	3626400	0	256260	639210	9664100	Yes
CELTYGGGDDATTK	S8GEJ3	S8GEJ3	TGME49_212090		hypothetical protein	0	0	0	1046000	0	1571600	1330400	0	0	106580	340060	321700	0	86864	0	1694400	Yes
CELTYGGGDDATTKQPQLR	S8GEJ3	S8GEJ3	TGME49_212090		hypothetical protein	0	0	0	0	0	2261500	0	0	0	0	302860	0	0	0	0	0	Yes
EGDVIEDR	S8GEJ3	S8GEJ3	TGME49_212090		hypothetical protein	0	0	0	2222800	0	6924700	2757400	0	0	551070	817230	0	0	0	0	0	Yes
ELDSSVSTVHSGR	S8GEJ3	S8GEJ3	TGME49_212090		hypothetical protein	0	0	0	0	0	0	0	0	0	0	0	0	0	0	0	2327100	Yes
FASGPVAPYAGLQADR	S8GEJ3	S8GEJ3	TGME49_212090		hypothetical protein	0	0	0	0	0	6042000	4489000	0	0	896020	1373300	940350	0	399790	0	0	Yes
FTPAILSPSVAVSQQR	S8GEJ3	S8GEJ3	TGME49_212090		hypothetical protein	0	0	0	4295000	0	9227800	4170100	0	0	693060	1223200	884720	0	397780	0	8748800	Yes
HYEVPLNNQSIVLDVPSGPEFTGTDPLTGEK	S8GEJ3	S8GEJ3	TGME49_212090		hypothetical protein	0	0	0	3641800	0	9923000	5506100	0	0	0	0	1872500	0	1097100	0	7780800	Yes
KAETAHYPFR	S8GEJ3	S8GEJ3	TGME49_212090		hypothetical protein	0	0	0	2458400	0	7542500	3154600	738590	0	641300	1170900	948620	0	185990	0	4779000	Yes
LASLATDGAPLGAVAAAGSPAPR	S8GEJ3	S8GEJ3	TGME49_212090		hypothetical protein	0	0	0	0	0	0	0	0	0	0	0	0	0	0	0	5811000	Yes
QGAGCLFLR	S8GEJ3	S8GEJ3	TGME49_212090		hypothetical protein	0	0	0	0	0	4347600	2178200	0	0	0	0	497560	0	81417	0	4983700	Yes
RADQCANGISLAYVEAK	S8GEJ3	S8GEJ3	TGME49_212090		hypothetical protein	0	0	0	0	0	1859000	677000	0	0	0	0	0	0	0	0	0	Yes
TATELHAPR	S8GEJ3	S8GEJ3	TGME49_212090		hypothetical protein	0	0	0	0	0	0	0	0	0	0	0	0	0	0	0	4863000	Yes
TLFSATSSIRPGQLQQSPTR	S8GEJ3	S8GEJ3	TGME49_212090		hypothetical protein	0	0	0	5440100	0	9989700	3343900	0	0	976120	3292700	1674000	0	0	0	8193100	Yes
VALTEQLVTGNQIYK	S8GEJ3	S8GEJ3	TGME49_212090		hypothetical protein	0	0	0	0	0	8084100	3927400	0	0	0	0	0	0	0	0	7753700	Yes
VTDVPANR	S8GEJ3	S8GEJ3	TGME49_212090		hypothetical protein	0	0	0	0	0	0	0	0	0	0	0	0	0	0	0	4923000	Yes
VTQPAEGFYSGIK	S8GEJ3	S8GEJ3	TGME49_212090		hypothetical protein	0	0	4681200	4157500	0	10105000	5139100	0	0	944070	1797100	986320	0	363120	255590	0	Yes
SLTQESSAVATEACAETQEK	S8ETY3	S8ETY3	TGME49_212210		hypothetical protein	0	0	0	0	0	0	0	0	0	0	0	0	0	0	0	1843500	Yes
TGSSENNEVLPSFQDAEK	S8ETY3	S8ETY3	TGME49_212210		hypothetical protein	0	0	0	0	0	0	2241300	0	0	0	0	0	0	0	0	0	Yes
NEGGFSHHASQR	A0A125YVV8	A0A125YVV8	TGME49_212220		hypothetical protein	0	0	0	1439000	0	1423300	2494900	0	0	0	177660	431880	0	93063	0	0	Yes
QREEEYDDCSGR	A0A125YVV8	A0A125YVV8	TGME49_212220		hypothetical protein	0	0	0	0	0	0	0	0	0	0	0	0	0	0	0	627170	Yes
RPLVAENHNR	A0A125YVV8	A0A125YVV8	TGME49_212220		hypothetical protein	0	0	0	816930	0	754910	2160000	966130	0	144700	197160	242600	0	56252	0	0	Yes
SPLFALDVLHR	A0A125YVV8	A0A125YVV8	TGME49_212220		hypothetical protein	0	0	0	0	0	0	1212900	1367600	0	0	0	0	0	0	0	2741000	Yes
TLGGLGCSVETPR	A0A125YVV8	A0A125YVV8	TGME49_212220		hypothetical protein	0	0	0	0	0	0	0	0	0	0	0	0	0	0	0	1596300	Yes
CWLVDAESVQK	S8G5D9	S8G5D9	TGME49_212250		XPG N-terminal domain-containing protein	0	0	0	0	0	0	0	0	0	0	0	0	0	0	0	1046100	Yes
DRPHPAGVQLLR	S8G5D9	S8G5D9	TGME49_212250		XPG N-terminal domain-containing protein	0	0	0	0	0	0	0	0	0	0	0	0	0	0	0	2694800	Yes
LVGLDTHPDFPR	S8G5D9	S8G5D9	TGME49_212250		XPG N-terminal domain-containing protein	0	0	0	0	0	0	0	0	0	0	0	0	0	0	0	916360	Yes
LVGLDTHPDFPRL	S8G5D9	S8G5D9	TGME49_212250		XPG N-terminal domain-containing protein	0	0	0	0	0	0	0	0	0	0	0	0	0	0	0	4491800	Yes
QCAKPAVASD	S8F069	S8F069	TGME49_212290	RPS19	ribosomal protein RPS19	0	0	0	0	0	0	0	0	0	0	0	0	0	0	0	2279200	Yes
YILQQFEEMGLVESDPEKPGRR	S8F069	S8F069	TGME49_212290	RPS19	ribosomal protein RPS19	0	0	0	3836600	0	2322100	0	0	0	0	0	0	0	0	0	0	Yes
AETEAAVAEVR	S8G5E3	S8G5E3	TGME49_212300		hypothetical protein	0	0	0	0	0	0	0	0	0	0	0	0	0	0	0	1929600	Yes
AVFQALGHTPQASAVVIR	S8G5E3	S8G5E3	TGME49_212300		hypothetical protein	0	0	0	3875000	0	2514800	3537200	3496900	0	0	0	0	0	0	0	7697300	Yes
FTTDVETYIIESGLKK	S8G5E3	S8G5E3	TGME49_212300		hypothetical protein	0	0	0	1478200	0	1567000	871150	0	0	0	0	0	0	0	0	0	Yes
GIAGVDISQLDESASFER	S8G5E3	S8G5E3	TGME49_212300		hypothetical protein	0	0	0	0	0	0	0	0	0	0	0	0	0	0	0	2849800	Yes
IGGLPLTDVTEFNK	S8G5E3	S8G5E3	TGME49_212300		hypothetical protein	0	0	0	4627000	0	4244700	4390400	0	0	884250	0	0	0	0	0	6165400	Yes
IYQGIAPEPR	S8G5E3	S8G5E3	TGME49_212300		hypothetical protein	0	0	0	2424300	0	1013500	1698900	781420	0	438170	0	183490	0	76969	0	0	Yes
LDELSDAQK	S8G5E3	S8G5E3	TGME49_212300		hypothetical protein	0	0	0	0	0	0	0	0	0	0	0	0	0	0	0	1006900	Yes
LDHLLLLQAVSSAETQLNER	S8G5E3	S8G5E3	TGME49_212300		hypothetical protein	0	0	0	3535100	0	0	4149400	0	0	1096400	0	0	0	0	0	0	Yes
LQTLAESNQK	S8G5E3	S8G5E3	TGME49_212300		hypothetical protein	0	0	0	0	0	1672400	2434600	1050000	0	195180	0	153880	0	0	0	2062300	Yes
SGVGISSMGVMRPDLVMR	S8ETZ0	S8ETZ0	TGME49_212310		vacuolar ATP synthetase	0	0	0	8860900	3106500	19052000	27944000	3638000	0	0	3894100	0	0	0	0	0	Yes
DAAQEDEAIDEDVR	S8GH27	S8GH27	TGME49_212820		ubiquitin family protein	0	0	0	0	0	0	0	0	0	0	0	0	0	0	0	837900	Yes
ECEEELDSSQER	S8GH27	S8GH27	TGME49_212820		ubiquitin family protein	0	0	0	0	0	0	0	0	0	0	0	0	0	0	0	264180	Yes
RAGEEEEEEPHAGGSSER	S8GH27	S8GH27	TGME49_212820		ubiquitin family protein	0	0	0	0	0	0	0	0	0	0	0	0	0	0	0	1979000	Yes
LLVTLIEGFAGK	S8GRG7	S8GRG7	TGME49_212860		hypothetical protein	0	0	0	0	0	2643900	1144700	0	0	0	0	0	0	0	0	3607700	Yes
NSQAADSDANGESTEAR	S8GRG7	S8GRG7	TGME49_212860		hypothetical protein	0	0	0	829120	0	1611400	494220	0	0	69777	0	0	0	0	0	1376100	Yes
SGEEPGVAEAR	S8GRG7	S8GRG7	TGME49_212860		hypothetical protein	0	0	0	2060300	0	4818500	1363200	0	0	261960	244730	340010	0	62761	0	3287900	Yes
SSSGGSVSRSNSSGGDR	S8GRG7	S8GRG7	TGME49_212860		hypothetical protein	0	0	0	2913800	0	4530500	1727800	0	0	0	717710	2583600	0	151820	295640	0	Yes
TEQRPTLAQLLQANGEK	S8GRG7	S8GRG7	TGME49_212860		hypothetical protein	0	0	0	1607300	0	3000100	0	0	0	0	0	0	0	0	0	0	Yes
ASGSSTLDASAPEFFPLRPR	S8F5S4	S8F5S4	TGME49_212980		hypothetical protein	0	0	0	1104500	0	2227400	1185800	0	0	0	0	0	0	0	0	0	Yes
DTDFENAVGNQLLAGTR	S8F5S4	S8F5S4	TGME49_212980		hypothetical protein	0	0	0	0	0	1192500	0	0	0	0	0	0	0	0	0	0	Yes
LAQSSGACYVK	S8F5S4	S8F5S4	TGME49_212980		hypothetical protein	0	0	0	312550	0	1329100	526150	0	0	0	0	93029	0	0	0	0	Yes
KQPETPIDQELSACSILPVCTK	S8F8V6	S8F8V6	TGME49_212990		hypothetical protein	0	0	0	0	0	0	0	0	0	0	0	0	0	0	0	2526900	Yes
SFSSYAADASLGR	S8F8V6	S8F8V6	TGME49_212990		hypothetical protein	0	0	0	0	0	0	0	0	0	0	0	0	0	0	0	0	Yes
APGAHAPEGDENIQADEAANQVAVER	S8F8V9	S8F8V9	TGME49_213040		hypothetical protein	0	0	0	0	0	0	0	0	0	0	0	0	0	0	0	2708700	Yes
LADAGEEEGEGVER	S8F8V9	S8F8V9	TGME49_213040		hypothetical protein	0	0	0	0	0	0	0	0	0	0	0	0	0	0	0	2307200	Yes
LVEEPISSTLEK	S8F8V9	S8F8V9	TGME49_213040		hypothetical protein	1033500	0	0	0	0	2723000	1598700	0	0	235990	1043700	850130	0	231550	0	2628800	Yes
DPVTISYSWQAAHSTFTGHAANSHLILDVNPK	S8FBZ9	S8FBZ9	TGME49_213280	SRS25	SAG-related sequence SRS25	0	0	0	0	0	2878200	6362500	3882000	0	0	0	0	0	0	0	0	Yes
ILVHSGDSVTIQCPGAIASNPQDVSK	S8FBZ9	S8FBZ9	TGME49_213280	SRS25	SAG-related sequence SRS25	0	2421000	0	28296000	2936600	75770000	39613000	18287000	1826000	6217600	12027000	11179000	0	1306300	1993500	64863000	Yes
YVCPGEEPNCTDATK	S8FBZ9	S8FBZ9	TGME49_213280	SRS25	SAG-related sequence SRS25	0	1496300	1379300	24905000	0	42263000	22957000	6067700	449580	2524400	6063200	7355400	0	682530	917880	38514000	Yes
ADAGDAAANQPK	A0A125YHZ2	A0A125YHZ2	TGME49_213350	RPS15	ribosomal protein RPS15	0	0	0	0	0	0	0	0	0	0	0	0	0	0	0	31177000	Yes
HGKPGIGATHSSR	A0A125YHZ2	A0A125YHZ2	TGME49_213350	RPS15	ribosomal protein RPS15	0	314650	0	5396900	0	6357300	993480	956850	0	218490	140970	165110	0	50435	44994	3155200	Yes
MEDLLELFR	A0A125YHZ2	A0A125YHZ2	TGME49_213350	RPS15	ribosomal protein RPS15	0	0	0	1707000	0	1807300	1371600	0	0	195760	0	0	0	0	0	1524800	Yes
NCAFGEKPEPVNTHLR	A0A125YHZ2	A0A125YHZ2	TGME49_213350	RPS15	ribosomal protein RPS15	0	395520	0	0	0	1321400	1351400	1491300	0	0	698170	0	0	0	0	0	Yes
ATGAAPAPTEGHVR	S8FC25	S8FC25	TGME49_213570		hypothetical protein	0	0	0	0	0	0	0	0	0	0	0	0	0	0	0	0	Yes
AFLNVAAEAPASAGPMHLIPGTSSLR	S8FC38	S8FC38	TGME49_213730		lanthionine synthetase C family protein	0	0	0	4478400	0	6753400	3345600	2780000	0	0	0	783790	0	0	0	0	Yes
KGSTVYVGSPGIAYAFLK	S8FC38	S8FC38	TGME49_213730		lanthionine synthetase C family protein	0	0	0	2198200	0	2781300	1880700	0	0	1441700	0	446120	0	0	0	3477400	Yes
LATIQTGDQK	S8FC38	S8FC38	TGME49_213730		lanthionine synthetase C family protein	0	338820	0	0	0	7886600	3826000	0	0	0	1136000	1232000	0	436860	259480	7335900	Yes
LLSPDVVEAGVEQAR	S8FC38	S8FC38	TGME49_213730		lanthionine synthetase C family protein	0	0	0	5091400	0	5720100	4007900	2244300	0	1308800	1031300	1464300	0	0	0	2390500	Yes
QASLDTAQK	S8FC38	S8FC38	TGME49_213730		lanthionine synthetase C family protein	0	0	0	1916800	0	1888800	1375600	531920	0	627390	469880	82627	0	188260	124860	0	Yes
RGEASTEATDAGDAQAADGEEEQQAR	S8GRQ6	S8GRQ6	TGME49_213770		Superkiller viralicidic activity 2 family 2, putative	0	0	0	0	0	0	0	0	0	0	0	0	0	0	0	767650	Yes
ETIPHSGEGASTEDANSLEIGPR	S8F5Z2	S8F5Z2	TGME49_213790		hypothetical protein	0	0	0	0	0	1500100	0	0	0	0	0	0	0	0	0	1048900	Yes
EVFVDSTNSLR	S8F5Z2	S8F5Z2	TGME49_213790		hypothetical protein	0	0	0	0	0	0	0	0	0	0	0	0	0	0	0	1532600	Yes
LLSAAAVAPAPGIVPGASPR	S8F5Z2	S8F5Z2	TGME49_213790		hypothetical protein	0	0	0	0	0	0	0	0	0	0	0	0	0	0	0	1317700	Yes
ATSGAMHSAVLTADGR	A0A125YSM6	A0A125YSM6	TGME49_213900		regulator of chromosome condensation RCC1	0	0	0	1740700	0	5819500	2849900	0	0	173570	3008100	1747400	0	377260	98416	0	Yes
CWTFGCGDGGALGR	A0A125YSM6	A0A125YSM6	TGME49_213900		regulator of chromosome condensation RCC1	0	0	0	0	0	1843200	2387600	0	0	0	1379600	1017900	0	0	0	2774300	Yes
DAYGALGFPDFDAGAGVAPTFISHR	A0A125YSM6	A0A125YSM6	TGME49_213900		regulator of chromosome condensation RCC1	0	0	0	2986200	0	14689000	12673000	0	580080	1894700	9245200	4939600	0	691320	1023300	23983000	Yes
DEALVSPQGGECALADK	A0A125YSM6	A0A125YSM6	TGME49_213900		regulator of chromosome condensation RCC1	0	0	0	2256700	0	3779500	3640600	2111100	0	485860	2252300	2054700	0	262440	0	7048100	Yes
EGELYLAGTYR	A0A125YSM6	A0A125YSM6	TGME49_213900		regulator of chromosome condensation RCC1	0	0	0	0	0	0	0	0	0	0	0	0	0	0	0	3891400	Yes
GAPQLAEEEDPLKPR	A0A125YSM6	A0A125YSM6	TGME49_213900		regulator of chromosome condensation RCC1	0	0	1791800	2071900	0	6865700	3387800	1939900	0	0	4370600	4130700	0	626980	561560	0	Yes
GRGNGESGEGAQEAER	A0A125YSM6	A0A125YSM6	TGME49_213900		regulator of chromosome condensation RCC1	0	0	0	461790	0	1228700	0	0	0	0	428090	430360	0	0	0	2262100	Yes
HSAAPVEK	A0A125YSM6	A0A125YSM6	TGME49_213900		regulator of chromosome condensation RCC1	0	0	0	657930	0	1234400	1561600	0	0	0	766300	1041900	0	199230	0	3572700	Yes
KSASAGVTVK	A0A125YSM6	A0A125YSM6	TGME49_213900		regulator of chromosome condensation RCC1	0	0	0	1200200	0	0	2188000	1727200	0	0	0	1939700	0	0	164230	0	Yes
KSEGFRPDLATPAPAALQVSVFQAFSSVR	A0A125YSM6	A0A125YSM6	TGME49_213900		regulator of chromosome condensation RCC1	0	0	0	0	0	6109800	2436900	3459500	0	0	2397300	0	0	0	0	0	Yes
LAGQVHWVQCGSDHCLAATDAGR	A0A125YSM6	A0A125YSM6	TGME49_213900		regulator of chromosome condensation RCC1	0	0	0	1884200	0	7575500	2193000	2428900	0	466080	5277900	3498300	0	445300	0	3465700	Yes
LALSGPAETGGEGHACPLAQGIAPEAPSVYTPASGDSSR	A0A125YSM6	A0A125YSM6	TGME49_213900		regulator of chromosome condensation RCC1	0	0	0	1950000	0	8357300	7212400	2741800	0	0	5756300	4411000	0	0	0	10419000	Yes
MDANASVER	A0A125YSM6	A0A125YSM6	TGME49_213900		regulator of chromosome condensation RCC1	0	0	0	0	0	0	0	0	0	0	0	0	0	0	0	0	Yes
QGEVGCGAAAGAVVDKFEEIR	A0A125YSM6	A0A125YSM6	TGME49_213900		regulator of chromosome condensation RCC1	0	0	0	0	0	6792300	6242900	3928200	0	0	4474300	0	0	0	0	13701000	Yes
QRPDTDEEEDEAER	A0A125YSM6	A0A125YSM6	TGME49_213900		regulator of chromosome condensation RCC1	0	0	0	0	0	825550	988240	0	0	0	1049700	552120	0	0	0	0	Yes
RHSAAPVEK	A0A125YSM6	A0A125YSM6	TGME49_213900		regulator of chromosome condensation RCC1	0	128140	0	910680	0	5127300	2740200	0	30147	237990	1544300	1936200	0	374600	458470	0	Yes
RPAGFVPVFAASAQTGESEHELKK	A0A125YSM6	A0A125YSM6	TGME49_213900		regulator of chromosome condensation RCC1	0	0	0	0	0	0	2405900	0	0	0	1244800	893140	0	0	0	0	Yes
RPSSAASQQEKPQTVPR	A0A125YSM6	A0A125YSM6	TGME49_213900		regulator of chromosome condensation RCC1	0	431930	1372800	3780500	0	12956000	9437000	4214100	169100	1322200	7844400	7090300	0	1221100	1148600	5847700	Yes
RRPSALETGAEATTGASHAEVGLGDEDGER	A0A125YSM6	A0A125YSM6	TGME49_213900		regulator of chromosome condensation RCC1	0	0	0	0	0	2166400	2742500	2079100	0	433100	1301400	2017400	0	425330	0	0	Yes
RTPFLVDPQLFDSK	A0A125YSM6	A0A125YSM6	TGME49_213900		regulator of chromosome condensation RCC1	0	0	0	0	0	1753300	1257700	0	0	0	1083300	519250	0	0	0	2514000	Yes
SSASAPSTVPAEALER	A0A125YSM6	A0A125YSM6	TGME49_213900		regulator of chromosome condensation RCC1	0	0	0	2780500	0	9777900	6526100	3851700	0	486830	6335700	3669300	0	519420	651810	13997000	Yes
TPFLVDPQLFDSK	A0A125YSM6	A0A125YSM6	TGME49_213900		regulator of chromosome condensation RCC1	0	0	0	0	0	0	8238100	0	0	757590	3777900	3612500	0	491690	0	15516000	Yes
TVGELAPSVR	A0A125YSM6	A0A125YSM6	TGME49_213900		regulator of chromosome condensation RCC1	0	0	1880000	1823000	0	0	3803600	0	0	0	2863900	0	0	273150	256400	10103000	Yes
VEEKHDAVQGGAK	A0A125YSM6	A0A125YSM6	TGME49_213900		regulator of chromosome condensation RCC1	0	0	0	0	0	1389200	275880	0	0	107610	1024000	1142200	0	160490	0	0	Yes
AHGVSAVWAAPAAVQASVQQQLQSR	S8FC61	S8FC61	TGME49_213910		hypothetical protein	0	0	0	0	0	8301500	3085200	0	0	1160800	0	0	0	0	0	2053200	Yes
IPLVIFPEGQK	S8FC61	S8FC61	TGME49_213910		hypothetical protein	0	0	0	0	0	6314200	3512800	0	0	915240	0	943590	0	411330	0	9324100	Yes
IRAPPPNAPAPWFAFLSLSAPPR	S8FC61	S8FC61	TGME49_213910		hypothetical protein	0	0	0	0	0	2177200	0	0	0	0	0	0	0	0	0	0	Yes
HSDLSLCQHHFEALK	S8F934	S8F934	TGME49_213940		CHCH domain-containing protein	0	0	0	574400	0	1274100	497700	0	0	0	0	0	0	0	0	0	Yes
QVEVVHTNASVPAAPVAPVAAPAAAAPR	S8F934	S8F934	TGME49_213940		CHCH domain-containing protein	0	0	0	1975700	0	2034800	1502200	0	0	0	0	0	0	0	0	3031600	Yes
AAALQTVHQLGAVVLTPEQAK	S8G4J8	S8G4J8	TGME49_214080		toxofilin	0	8042200	0	81497000	0	165550000	56291000	5712400	0	16773000	15237000	14841000	0	3813500	4311900	95654000	Yes
AALLDEILR	S8G4J8	S8G4J8	TGME49_214080		toxofilin	0	3444800	698780	31885000	0	68748000	33186000	18960000	1460900	10118000	6352100	7549100	0	1464700	1935200	0	Yes
ALLIENHR	S8G4J8	S8G4J8	TGME49_214080		toxofilin	0	3367000	0	32762000	0	57101000	15323000	23505000	869660	5684700	5629400	5399000	0	851960	1747300	23493000	Yes
ANEQYNVAEEDKNFNEEQHAAQLK	S8G4J8	S8G4J8	TGME49_214080		toxofilin	0	0	0	10068000	0	15474000	9766200	2630600	0	1918700	1280100	0	0	597950	543910	17669000	Yes
ANEQYNVAEEDKNFNEEQHAAQLKK	S8G4J8	S8G4J8	TGME49_214080		toxofilin	0	0	0	8009800	0	11688000	5250900	2133500	0	2177500	0	1634500	0	313870	483370	13085000	Yes
ATQNLDLK	S8G4J8	S8G4J8	TGME49_214080		toxofilin	119050	1664900	0	26421000	0	0	18724000	0	502540	4354000	1559100	0	0	1300000	951160	33172000	Yes
AYEQVQK	S8G4J8	S8G4J8	TGME49_214080		toxofilin	95060	1176300	0	16321000	0	19719000	7567200	5675500	368180	4602400	2382600	3638500	0	0	821960	17991000	Yes
DASGALQSGAVK	S8G4J8	S8G4J8	TGME49_214080		toxofilin	0	0	0	0	0	0	0	18760000	729130	8570400	0	6999800	0	2269700	1483700	0	Yes
DLSLLSPETK	S8G4J8	S8G4J8	TGME49_214080		toxofilin	0	1697600	0	13278000	0	31010000	11943000	6645600	0	3807100	3923700	2821300	0	736970	493370	30992000	Yes
FESGDEGTSTMSPSVAAR	S8G4J8	S8G4J8	TGME49_214080		toxofilin	0	3106700	2411600	43388000	0	63760000	30604000	21395000	815510	5185500	4396500	5425900	0	1105200	1240400	76987000	Yes
KANEQYNVAEEDKNFNEEQHAAQLK	S8G4J8	S8G4J8	TGME49_214080		toxofilin	0	0	1136700	22944000	0	22027000	19688000	9781000	0	3531800	3134000	2802200	0	910430	671810	30133000	Yes
KYENLNTEQQK	S8G4J8	S8G4J8	TGME49_214080		toxofilin	0	1917300	623770	17182000	0	38282000	14472000	7018100	527600	3498400	3984200	3594800	0	1082400	1218100	26727000	Yes
QAALAGQILNEQR	S8G4J8	S8G4J8	TGME49_214080		toxofilin	0	5302600	3099400	67082000	0	98538000	47658000	29269000	0	8589500	0	0	0	2588500	0	88608000	Yes
QQELGLLRPEER	S8G4J8	S8G4J8	TGME49_214080		toxofilin	0	0	0	35757000	0	0	0	0	0	9131200	0	0	0	0	0	0	Yes
YENLNTEQQK	S8G4J8	S8G4J8	TGME49_214080		toxofilin	0	0	0	7152000	0	15070000	5292400	3586400	146740	1754400	1157600	1441000	0	304550	267670	8256700	Yes
AALATGVDWDELGR	S8EZH5	S8EZH5	TGME49_214090		signal peptidase	0	861880	0	3571500	0	21661000	10793000	2578900	0	0	0	2712900	0	698930	0	0	Yes
AATEAPQEVVESR	S8EZH5	S8EZH5	TGME49_214090		signal peptidase	0	796730	0	5504400	0	14923000	5933600	0	0	1114300	3370800	2866300	0	634830	0	12410000	Yes
ADEEIGGGTR	S8EZH5	S8EZH5	TGME49_214090		signal peptidase	0	0	0	688560	0	3550900	1232800	0	0	0	521790	374440	0	102190	51460	0	Yes
AMLLLEAPR	S8EZH5	S8EZH5	TGME49_214090		signal peptidase	0	0	0	1232000	0	3867100	2576100	0	0	548450	0	824530	0	0	0	2348600	Yes
APSVLVGGEEAK	S8EZH5	S8EZH5	TGME49_214090		signal peptidase	0	377200	0	0	0	5772000	7152100	1736300	0	1053200	1111300	0	636380	360490	259940	7958500	Yes
APSVLVGGEEAKTELASSSSSGSAEK	S8EZH5	S8EZH5	TGME49_214090		signal peptidase	0	0	0	0	0	0	0	0	0	0	0	0	0	0	0	1167600	Yes
ATGDVESAVAAVHANVAPGTR	S8EZH5	S8EZH5	TGME49_214090		signal peptidase	0	1426300	2359800	6042500	0	23802000	7902200	0	1116000	1643000	4785000	3785800	0	1019900	866780	32240000	Yes
AVSEGSASACFER	S8EZH5	S8EZH5	TGME49_214090		signal peptidase	0	0	0	1629000	0	4677800	3917700	0	0	0	0	811770	0	0	0	0	Yes
CSVEFSPATLQDEANQAGR	S8EZH5	S8EZH5	TGME49_214090		signal peptidase	0	0	0	0	0	10269000	3547000	0	0	0	0	832630	0	0	0	2812300	Yes
DAIRPIDFSADVVKR	S8EZH5	S8EZH5	TGME49_214090		signal peptidase	0	0	0	1847400	0	14769000	3815900	0	0	0	1779000	1643200	0	0	0	15079000	Yes
DAQQNEILFR	S8EZH5	S8EZH5	TGME49_214090		signal peptidase	0	0	0	2810600	0	12635000	7033700	4039600	0	0	1877100	1669300	750550	373120	0	11511000	Yes
DFLAVENLSR	S8EZH5	S8EZH5	TGME49_214090		signal peptidase	7834200	16328000	26267000	17767000	10931000	14316000	12526000	16433000	5367900	4206000	2940200	2512900	7383300	675490	3865300	26735000	Yes
DLLTLQQYLSDK	S8EZH5	S8EZH5	TGME49_214090		signal peptidase	0	0	0	3514200	0	12714000	6702800	1082500	474400	1467500	1661100	2166500	0	559700	406490	15209000	Yes
DNDEGGDDEVGNAETR	S8EZH5	S8EZH5	TGME49_214090		signal peptidase	0	0	0	798300	0	2678800	2552600	0	0	201450	557670	871100	0	99513	105920	0	Yes
DQQVLQAQQQLQK	S8EZH5	S8EZH5	TGME49_214090		signal peptidase	0	366940	0	2439500	0	6683500	6082400	1092600	0	416970	934200	1260200	0	261000	0	6254200	Yes
EADEKEEEEEQGEK	S8EZH5	S8EZH5	TGME49_214090		signal peptidase	0	0	0	0	0	1279400	0	0	0	0	0	246310	0	0	0	0	Yes
EADEKEEEEEQGEKGEK	S8EZH5	S8EZH5	TGME49_214090		signal peptidase	0	0	0	1472900	0	4955600	3426000	0	64185	199030	615610	528380	0	190260	125830	0	Yes
EETINAEIPSR	S8EZH5	S8EZH5	TGME49_214090		signal peptidase	0	0	23572000	0	0	10216000	1802300	2870800	0	0	697990	1466600	0	187330	955460	1755800	Yes
EGHPLAVHVHELK	S8EZH5	S8EZH5	TGME49_214090		signal peptidase	0	0	0	0	0	9505800	1888200	1213100	0	0	1632600	1436400	0	358480	284600	11413000	Yes
ELASAGEGGETER	S8EZH5	S8EZH5	TGME49_214090		signal peptidase	0	0	0	1431800	0	6439100	1841300	621280	0	252300	662650	833400	0	156880	0	8275900	Yes
ELKEVLEEEGDER	S8EZH5	S8EZH5	TGME49_214090		signal peptidase	0	0	0	0	0	0	0	0	0	0	0	0	0	0	0	1229000	Yes
ETEPGKCDDPPVPLTTLQQCGEFAVCR	S8EZH5	S8EZH5	TGME49_214090		signal peptidase	0	0	0	4259300	0	13110000	5394100	0	0	0	1952100	2355700	0	0	0	3418100	Yes
EVLEEEGDER	S8EZH5	S8EZH5	TGME49_214090		signal peptidase	0	0	0	0	0	9071800	4908500	1169800	0	0	1508500	1669800	0	387660	205860	10007000	Yes
FHWFISSDHYLVLAGR	S8EZH5	S8EZH5	TGME49_214090		signal peptidase	0	0	0	0	0	3223100	0	0	0	0	0	0	0	0	0	0	Yes
FRADEEIGGGTR	S8EZH5	S8EZH5	TGME49_214090		signal peptidase	0	0	0	1322200	0	4264200	1665800	447070	120280	486270	710490	1124100	0	189100	148760	0	Yes
GAAAAAEVVEVQEFVR	S8EZH5	S8EZH5	TGME49_214090		signal peptidase	0	0	0	0	0	6731200	0	4558700	515400	587410	829730	1181500	0	0	0	6268000	Yes
GEKDNDEGGDDEVGNAETR	S8EZH5	S8EZH5	TGME49_214090		signal peptidase	0	0	0	344450	0	1420700	866470	0	0	92622	234860	223990	0	71323	0	0	Yes
GFCSGDVPSAK	S8EZH5	S8EZH5	TGME49_214090		signal peptidase	0	0	0	3756900	0	16981000	5610600	3244200	265750	897330	2072300	0	0	290950	395480	0	Yes
GGPTATANAAAPACAAK	S8EZH5	S8EZH5	TGME49_214090		signal peptidase	0	0	0	2355400	0	10336000	0	790060	0	303260	944790	855190	0	145160	0	6521200	Yes
GNAGQAALR	S8EZH5	S8EZH5	TGME49_214090		signal peptidase	0	0	0	1485800	0	4406800	0	0	0	0	1229200	546890	0	196460	0	2904800	Yes
GQTQSPSGGAPGGER	S8EZH5	S8EZH5	TGME49_214090		signal peptidase	0	538410	0	3384800	0	10337000	3954400	1457700	114020	581730	1806400	1677400	0	424560	231950	8580200	Yes
HFLQQADDDR	S8EZH5	S8EZH5	TGME49_214090		signal peptidase	0	0	1092400	2508200	0	11042000	5099100	1313200	167190	611690	1713500	1881400	0	0	217540	5215500	Yes
HFLQQADDDRQK	S8EZH5	S8EZH5	TGME49_214090		signal peptidase	0	0	0	1368100	0	5800100	2845100	0	0	0	497650	881100	0	159240	0	6287100	Yes
HPTGHLSVQDIAELR	S8EZH5	S8EZH5	TGME49_214090		signal peptidase	0	0	0	1559000	0	2406900	2607400	0	0	0	0	405110	0	0	0	0	Yes
HTLSAPAGAAPAEGGR	S8EZH5	S8EZH5	TGME49_214090		signal peptidase	0	0	2593200	6073800	0	21214000	11360000	3004300	231430	683980	2597900	303230	0	498950	0	13951000	Yes
IAVNEYYR	S8EZH5	S8EZH5	TGME49_214090		signal peptidase	0	743010	0	4148300	0	10134000	6127600	2248800	219390	1048600	1891100	2451600	0	367860	261070	0	Yes
KGEKDNDEGGDDEVGNAETR	S8EZH5	S8EZH5	TGME49_214090		signal peptidase	0	261460	0	2782400	0	13246000	0	0	117000	651390	1558100	971190	0	477940	303120	0	Yes
KLEDIHQHGADR	S8EZH5	S8EZH5	TGME49_214090		signal peptidase	0	0	0	0	0	3570900	3171000	1109000	0	238780	485670	774870	0	371760	124910	2621300	Yes
LADEASVARHVAAR	S8EZH5	S8EZH5	TGME49_214090		signal peptidase	0	0	0	0	0	0	0	0	0	0	0	0	0	0	0	41641000	Yes
LALEEAGSEGPQGSPPSSSSSSSAVLAEGESGAEGSR	S8EZH5	S8EZH5	TGME49_214090		signal peptidase	0	0	0	0	0	0	0	0	0	0	0	0	0	0	0	1625700	Yes
LAPFVSPALAVHALLATTGDESAK	S8EZH5	S8EZH5	TGME49_214090		signal peptidase	0	837310	1622000	4217200	0	24014000	9200600	3613200	1560700	2179800	2716600	3912100	0	879060	1259300	13716000	Yes
LEMGFGLLFR	S8EZH5	S8EZH5	TGME49_214090		signal peptidase	0	0	0	0	0	1557700	0	0	0	0	0	0	0	0	0	0	Yes
LSVPGIQNQLTAAR	S8EZH5	S8EZH5	TGME49_214090		signal peptidase	0	0	0	3549400	0	17536000	6758700	2394300	0	766390	2003800	2816400	0	449300	525580	20855000	Yes
MSLIGAEEIKR	S8EZH5	S8EZH5	TGME49_214090		signal peptidase	0	0	0	0	0	5976300	1400700	11772000	0	0	0	425810	0	77368	0	1387100	Yes
QFADLQVLPSPQDIQR	S8EZH5	S8EZH5	TGME49_214090		signal peptidase	0	0	0	0	0	12990000	6318900	0	0	1019200	1843100	1898700	0	0	0	10905000	Yes
QKDQQVLQAQQQLQK	S8EZH5	S8EZH5	TGME49_214090		signal peptidase	0	0	0	0	0	7617700	2076900	0	0	566650	1369900	1323900	0	234040	369500	8058100	Yes
QLQEQLNQVK	S8EZH5	S8EZH5	TGME49_214090		signal peptidase	0	0	2500100	3937700	0	14619000	6484400	0	0	1477400	3350700	3222400	0	466730	0	12574000	Yes
QLTAIQEAACGK	S8EZH5	S8EZH5	TGME49_214090		signal peptidase	0	567710	0	1562300	0	6252100	3419800	0	0	520240	987110	1766300	0	125690	0	9152200	Yes
QTHTEFLR	S8EZH5	S8EZH5	TGME49_214090		signal peptidase	0	610250	0	1848000	0	8572300	5045000	754910	216940	904530	1703400	2233800	0	448570	249010	0	Yes
RAEPASLLLVQIEEELR	S8EZH5	S8EZH5	TGME49_214090		signal peptidase	0	0	0	1324200	0	6771800	1454800	1791800	0	0	1000100	1143200	0	0	0	5244600	Yes
RASGAEATGASDDGDPVLAQLEK	S8EZH5	S8EZH5	TGME49_214090		signal peptidase	0	0	0	1578200	0	7692900	2507100	0	0	0	1189600	1305800	0	0	0	6210000	Yes
REEAEEPGEASETILVPVDVALSAHGNAQLLHSQVK	S8EZH5	S8EZH5	TGME49_214090		signal peptidase	0	0	0	4269400	0	23385000	7950400	2943900	1341800	1436500	0	3036600	0	0	0	0	Yes
RHPTGHLSVQDIAELR	S8EZH5	S8EZH5	TGME49_214090		signal peptidase	0	0	0	0	0	11236000	1464000	2020000	0	0	1416600	555060	0	316900	0	5385800	Yes
RHTLSAPAGAAPAEGGR	S8EZH5	S8EZH5	TGME49_214090		signal peptidase	0	0	2192400	0	0	2773100	1430200	0	0	0	0	287350	0	0	0	3688100	Yes
RLSPQAHGGDR	S8EZH5	S8EZH5	TGME49_214090		signal peptidase	0	0	0	0	0	0	0	0	0	0	0	0	0	0	0	1989200	Yes
RQTHTEFLR	S8EZH5	S8EZH5	TGME49_214090		signal peptidase	137240	273870	0	1470800	0	5590900	2179600	182320	97419	245340	640150	706290	0	180010	162210	1723400	Yes
RRHPTGHLSVQDIAELR	S8EZH5	S8EZH5	TGME49_214090		signal peptidase	0	0	0	0	0	0	0	0	0	0	0	0	0	0	0	4937100	Yes
RVVTQDGLDEAVESLR	S8EZH5	S8EZH5	TGME49_214090		signal peptidase	0	0	0	0	0	0	0	0	0	0	0	0	0	0	0	1566100	Yes
SATSTHSLTPAGSR	S8EZH5	S8EZH5	TGME49_214090		signal peptidase	0	0	0	0	0	3172500	926480	0	0	78310	328140	843660	0	0	119950	0	Yes
SEEDDGTTSAGTR	S8EZH5	S8EZH5	TGME49_214090		signal peptidase	0	0	0	0	0	1746400	679890	0	0	0	208180	315890	0	50928	0	1820200	Yes
SKEDFFLDVCAR	S8EZH5	S8EZH5	TGME49_214090		signal peptidase	0	0	0	0	0	0	0	0	0	0	0	0	0	0	0	6552000	Yes
SKTQVTWAQALGR	S8EZH5	S8EZH5	TGME49_214090		signal peptidase	0	0	0	0	0	4205100	0	0	0	0	0	487910	0	0	0	1179400	Yes
SPSAAWWVYGR	S8EZH5	S8EZH5	TGME49_214090		signal peptidase	0	0	0	749720	0	3857300	2383400	0	0	0	0	0	0	0	0	0	Yes
SPSVGTQHALR	S8EZH5	S8EZH5	TGME49_214090		signal peptidase	0	0	1393900	1635300	317510	8441600	2903300	0	0	327160	668160	1114500	0	0	183850	1635600	Yes
TELASSSSSGSAEK	S8EZH5	S8EZH5	TGME49_214090		signal peptidase	0	0	0	3557800	0	11472000	4417100	1687100	0	787040	2050500	1907400	0	555070	515570	11573000	Yes
TISALHVDFDGLPPEVIPR	S8EZH5	S8EZH5	TGME49_214090		signal peptidase	0	0	0	1696500	0	5721200	2491000	0	0	0	0	0	0	0	0	0	Yes
TQVTWAQALGR	S8EZH5	S8EZH5	TGME49_214090		signal peptidase	0	0	0	0	0	5408500	4231400	0	0	0	1174400	791880	0	0	0	5108600	Yes
TSAATAAALAAADR	S8EZH5	S8EZH5	TGME49_214090		signal peptidase	0	0	0	0	0	0	0	0	0	0	0	0	0	0	0	1001200	Yes
TSAATAAALAAADRK	S8EZH5	S8EZH5	TGME49_214090		signal peptidase	0	236800	0	2319300	0	15989000	3518700	1758800	0	250550	3182200	2402500	0	407530	322630	6297500	Yes
VTNVYDFSAGGSR	S8EZH5	S8EZH5	TGME49_214090		signal peptidase	0	0	0	0	0	0	0	0	0	0	0	0	0	0	0	7678900	Yes
VVTQDGLDEAVESLR	S8EZH5	S8EZH5	TGME49_214090		signal peptidase	0	0	0	0	0	0	0	0	0	0	0	0	0	0	0	0	Yes
YGDQDEEEK	S8EZH5	S8EZH5	TGME49_214090		signal peptidase	0	0	0	478320	0	1705800	1175900	0	0	171340	304070	370800	0	138130	66281	0	Yes
GLSFYTQAVQGQHATQQAGR	S8ET38	S8ET38	TGME49_214110		protein yipf5, putative	0	0	0	0	0	3666300	2012100	0	0	0	0	0	0	0	0	1686800	Yes
HPGAYTTEATAVEGPVFVSSR	S8ET38	S8ET38	TGME49_214110		protein yipf5, putative	0	0	0	1732500	0	2383500	914410	0	0	0	0	0	0	0	0	2477600	Yes
QGNMQPSHPSVTPGSSAVSTPPQAVHR	S8ET38	S8ET38	TGME49_214110		protein yipf5, putative	0	0	0	0	0	1423900	0	0	0	0	0	0	0	0	0	0	Yes
FSEAHAAPAVCCDVSR	S8ET28	S8ET28	TGME49_214200		WD domain, G-beta repeat-containing protein	0	0	0	382130	0	1446400	0	0	0	0	0	0	0	0	0	0	Yes
LDGPAGEGHPVGYQAAACAAELSEGHQGEPSR	S8ET28	S8ET28	TGME49_214200		WD domain, G-beta repeat-containing protein	0	0	0	0	0	2156000	0	0	0	0	0	0	0	0	0	0	Yes
LTQLQVVQR	S8ET28	S8ET28	TGME49_214200		WD domain, G-beta repeat-containing protein	0	0	0	0	0	0	0	0	0	0	0	0	0	0	0	1126900	Yes
ALETLTGALFQRPPVVAAVKR	A0A125YRK1	A0A125YRK1	TGME49_214210		rRNA pseudouridine synthase	0	0	0	0	0	3578400	0	0	0	0	773050	0	0	0	0	0	Yes
DHLVTMHDVLDAMHVYDSTR	A0A125YRK1	A0A125YRK1	TGME49_214210		rRNA pseudouridine synthase	0	0	0	1548500	0	5071100	2867600	0	0	0	2004500	1394500	0	0	0	0	Yes
DSCVNAICYGAK	A0A125YRK1	A0A125YRK1	TGME49_214210		rRNA pseudouridine synthase	0	0	0	0	0	1944000	0	0	0	0	504710	377240	0	0	0	2488100	Yes
EAEEEESER	A0A125YRK1	A0A125YRK1	TGME49_214210		rRNA pseudouridine synthase	0	161460	0	756450	0	3471200	1035800	0	25697	98543	515730	592420	0	61796	79570	0	Yes
EATSDPGLVASAGTEGGK	A0A125YRK1	A0A125YRK1	TGME49_214210		rRNA pseudouridine synthase	0	0	0	499360	0	4347800	1606300	0	0	0	0	949930	0	114040	0	0	Yes
KTDNYAIEPNSSSPPIDTSK	A0A125YRK1	A0A125YRK1	TGME49_214210		rRNA pseudouridine synthase	0	0	0	0	0	2134400	840390	0	0	0	614830	0	0	0	0	2374100	Yes
KTDNYAIEPNSSSPPIDTSKWPLLLK	A0A125YRK1	A0A125YRK1	TGME49_214210		rRNA pseudouridine synthase	0	0	0	0	0	1589100	0	0	0	0	0	0	0	0	0	0	Yes
LCGSEETENGEATEAAVKEEEQPR	A0A125YRK1	A0A125YRK1	TGME49_214210		rRNA pseudouridine synthase	0	0	0	0	0	3819500	0	0	328260	195680	0	775360	0	0	0	0	Yes
LSQGSENGDAEEEVR	A0A125YRK1	A0A125YRK1	TGME49_214210		rRNA pseudouridine synthase	0	0	0	0	0	0	0	0	0	0	0	0	0	0	0	1569300	Yes
MILAGLLDK	A0A125YRK1	A0A125YRK1	TGME49_214210		rRNA pseudouridine synthase	0	0	0	1020800	0	5065600	1405100	1185900	0	0	1097200	914440	0	0	0	0	Yes
MKEATSDPGLVASAGTEGGK	A0A125YRK1	A0A125YRK1	TGME49_214210		rRNA pseudouridine synthase	0	0	0	0	0	1064900	0	0	0	0	0	0	0	0	0	0	Yes
SQQSAGKEYVCIIR	A0A125YRK1	A0A125YRK1	TGME49_214210		rRNA pseudouridine synthase	0	0	0	0	0	1668100	0	0	0	0	0	0	0	0	0	0	Yes
TGHSGTLDPK	A0A125YRK1;Q9ESX5;B7ZCL7;F6YUI5;A2AN81	A0A125YRK1	TGME49_214210		rRNA pseudouridine synthase	0	127040	6976300	882290	0	900530	451670	0	0	0	352870	0	461220	0	0	0	Yes
TIFPLELLLTGFPR	A0A125YRK1	A0A125YRK1	TGME49_214210		rRNA pseudouridine synthase	0	0	0	0	0	3348800	2385000	1381100	0	0	1216500	0	0	0	0	0	Yes
VKEEPVDEDEEER	A0A125YRK1	A0A125YRK1	TGME49_214210		rRNA pseudouridine synthase	0	779340	0	3388300	0	15062000	4541500	1317500	335020	401770	3946800	3888000	0	293850	483260	0	Yes
AGLAAGNAGLQLLQQLTIR	S8G4I1	S8G4I1	TGME49_214260		alpha-glucan water dikinase 1, putative	0	0	0	2636900	0	4009800	3039400	1747100	0	0	494820	675570	0	0	0	2910400	Yes
APGSGNFFVSLPTHK	S8G4I1	S8G4I1	TGME49_214260		alpha-glucan water dikinase 1, putative	0	0	0	5353100	0	6848900	8746500	7381200	0	991940	889730	963560	0	0	0	16475000	Yes
AVQTPFEEAK	S8G4I1	S8G4I1	TGME49_214260		alpha-glucan water dikinase 1, putative	0	759200	0	5972900	0	0	6271900	2113300	0	1845400	1504700	2334600	0	454130	397560	0	Yes
DASRPLLPEDIQYWK	S8G4I1	S8G4I1	TGME49_214260		alpha-glucan water dikinase 1, putative	0	0	0	3005100	0	0	5870100	0	0	0	0	0	0	0	0	0	Yes
DGSGLEVHPATRPNAMLAR	S8G4I1	S8G4I1	TGME49_214260		alpha-glucan water dikinase 1, putative	0	0	1771100	1722400	0	4574700	0	2245200	0	709780	0	0	0	0	0	2115800	Yes
DVHDALDIKK	S8G4I1	S8G4I1	TGME49_214260		alpha-glucan water dikinase 1, putative	0	0	0	2518600	0	1546900	2028400	1908200	0	124610	359920	0	0	104370	0	0	Yes
EALLADLAR	S8G4I1	S8G4I1	TGME49_214260		alpha-glucan water dikinase 1, putative	0	0	0	0	0	0	0	0	0	0	0	0	0	0	0	7438500	Yes
EGLSQEELEK	S8G4I1	S8G4I1	TGME49_214260		alpha-glucan water dikinase 1, putative	0	0	0	6666800	0	7359000	0	1156500	0	2452800	1164700	0	0	0	0	7815200	Yes
FQTLSEAR	S8G4I1	S8G4I1	TGME49_214260		alpha-glucan water dikinase 1, putative	0	0	0	3603900	0	5310900	5088600	0	0	1140300	0	1595500	0	0	0	8176900	Yes
FVGGTVDSVQEELGR	S8G4I1	S8G4I1	TGME49_214260		alpha-glucan water dikinase 1, putative	0	0	0	8360900	0	9142400	13655000	5944300	0	1738600	0	1032200	0	624090	0	18122000	Yes
FVGGTVDSVQEELGRK	S8G4I1	S8G4I1	TGME49_214260		alpha-glucan water dikinase 1, putative	0	0	0	0	0	0	0	0	0	0	0	0	0	0	0	1853800	Yes
GAPSQWICPPPEMRPPGTVLVDPVR	S8G4I1	S8G4I1	TGME49_214260		alpha-glucan water dikinase 1, putative	0	0	7000300	4329500	0	6560600	5781900	2411600	0	0	938620	1737100	994430	0	0	2014800	Yes
GGAQGQAIR	S8G4I1	S8G4I1	TGME49_214260		alpha-glucan water dikinase 1, putative	0	0	0	3608600	0	2991000	2709000	1257000	0	1170700	502840	1072600	744690	288960	162670	0	Yes
GGEPVVVAFPSK	S8G4I1	S8G4I1	TGME49_214260		alpha-glucan water dikinase 1, putative	0	0	0	0	0	0	0	0	0	0	0	0	0	0	0	5998600	Yes
GHTDAEAPDVR	S8G4I1	S8G4I1	TGME49_214260		alpha-glucan water dikinase 1, putative	0	518240	506290	8681500	0	8141400	5234500	643620	110110	1982000	1439700	2104400	0	684150	315860	13933000	Yes
HGASVQGNASFQR	S8G4I1	S8G4I1	TGME49_214260		alpha-glucan water dikinase 1, putative	0	231690	0	2322400	0	3413700	1940500	1504500	0	383450	0	463430	0	0	0	0	Yes
HKIPESTGNFYEQWHQK	S8G4I1	S8G4I1	TGME49_214260		alpha-glucan water dikinase 1, putative	0	509670	0	3841100	0	3097400	3812500	2657300	0	1087400	0	859680	0	332210	0	0	Yes
IACTFGGFASYPQDDK	S8G4I1	S8G4I1	TGME49_214260		alpha-glucan water dikinase 1, putative	0	0	0	2395200	0	2537800	3546800	0	0	575390	0	0	0	0	0	3784700	Yes
IGELAFLVEDK	S8G4I1	S8G4I1	TGME49_214260		alpha-glucan water dikinase 1, putative	0	0	0	4506600	0	4131700	4462100	2173900	0	2389300	0	1392300	0	0	0	8447000	Yes
ILGEHNISR	S8G4I1	S8G4I1	TGME49_214260		alpha-glucan water dikinase 1, putative	0	646810	6949100	12234000	0	17262000	11255000	5114200	0	2998400	2922500	3402600	0	0	0	18168000	Yes
INEEDPGVDTLFDGIACCLK	S8G4I1	S8G4I1	TGME49_214260		alpha-glucan water dikinase 1, putative	0	0	0	6148600	0	4148000	6367600	0	0	1099400	1079100	0	0	0	0	3613200	Yes
KAVYLGNQVGTEK	S8G4I1	S8G4I1	TGME49_214260		alpha-glucan water dikinase 1, putative	0	0	0	1947300	0	1294700	172650	1280100	0	290090	370880	407990	0	0	0	0	Yes
KLADALDPSVLTPR	S8G4I1	S8G4I1	TGME49_214260		alpha-glucan water dikinase 1, putative	0	0	0	1981600	0	2320200	1641300	0	0	0	0	0	0	0	0	3286700	Yes
LADALDPSVLTPR	S8G4I1	S8G4I1	TGME49_214260		alpha-glucan water dikinase 1, putative	0	0	0	6640200	0	9088100	10980000	4271500	0	2859300	2125400	2752300	0	491080	0	12118000	Yes
LFEEGKPER	S8G4I1	S8G4I1	TGME49_214260		alpha-glucan water dikinase 1, putative	0	0	2624200	6306200	0	9578700	6713700	0	0	2588000	1650100	3097300	0	892680	334930	0	Yes
LHNNTTPDDVGICEAVIGFLESNGDLK	S8G4I1	S8G4I1	TGME49_214260		alpha-glucan water dikinase 1, putative	0	0	0	0	0	0	0	0	0	0	0	0	0	0	0	3351000	Yes
LQQKPMNAEDAMR	S8G4I1	S8G4I1	TGME49_214260		alpha-glucan water dikinase 1, putative	0	363860	0	3366600	0	2996100	2815200	2418200	0	248780	0	329010	0	105340	0	1126700	Yes
LSVPPALLEALQECMR	S8G4I1	S8G4I1	TGME49_214260		alpha-glucan water dikinase 1, putative	0	0	0	431860	0	665280	586520	0	0	0	0	0	0	0	0	793010	Yes
LVEFGASVYK	S8G4I1	S8G4I1	TGME49_214260		alpha-glucan water dikinase 1, putative	0	0	0	2203800	0	2831700	3847700	2418300	0	1653900	0	1134100	0	0	0	8280500	Yes
QGMDGETLDK	S8G4I1	S8G4I1	TGME49_214260		alpha-glucan water dikinase 1, putative	0	0	0	1317500	0	2354800	1616200	0	0	90876	290900	193150	0	0	0	0	Yes
QQGGGNLVLPVHQLLQENEQQTAFLDTIIAVK	S8G4I1	S8G4I1	TGME49_214260		alpha-glucan water dikinase 1, putative	0	0	0	0	0	0	0	0	0	0	0	0	0	0	0	3794700	Yes
QTLLDLSPSSGTSEASQIFEK	S8G4I1	S8G4I1	TGME49_214260		alpha-glucan water dikinase 1, putative	0	0	0	7443600	0	7693400	3034200	0	874140	2851300	1318100	0	0	0	0	13708000	Yes
SAAVSPDILSHVAVR	S8G4I1	S8G4I1	TGME49_214260		alpha-glucan water dikinase 1, putative	0	1096300	0	7670100	0	15403000	10379000	4907700	0	2780100	1414800	3169900	0	375650	376520	24538000	Yes
SECLICPPCLIFR	S8G4I1	S8G4I1	TGME49_214260		alpha-glucan water dikinase 1, putative	0	0	0	3080200	0	3749700	3161900	0	0	0	937410	725440	0	0	0	0	Yes
TASVSSASDGDEER	S8G4I1	S8G4I1	TGME49_214260		alpha-glucan water dikinase 1, putative	0	406100	0	5755000	0	3731400	5002700	2504300	0	1176200	769770	1036200	0	379490	240940	8614600	Yes
TLGDRPSLFDLWQTSGETR	S8G4I1	S8G4I1	TGME49_214260		alpha-glucan water dikinase 1, putative	0	0	0	4572500	0	6099300	5667000	2913300	0	1078900	1262300	1227100	0	0	0	7578600	Yes
TLSASPNQPLLSELR	S8G4I1	S8G4I1	TGME49_214260		alpha-glucan water dikinase 1, putative	0	1351900	0	8912200	0	12302000	9371200	4506900	0	2656900	1408300	2370700	0	426970	408210	14734000	Yes
TSQELFSEASLLGR	S8G4I1	S8G4I1	TGME49_214260		alpha-glucan water dikinase 1, putative	0	0	0	4746400	0	0	3599300	0	0	0	0	0	0	0	0	0	Yes
VAVVIAGQAVPK	S8G4I1	S8G4I1	TGME49_214260		alpha-glucan water dikinase 1, putative	0	0	0	1584100	0	1811300	2014900	999920	0	528450	191170	0	0	0	90431	1699700	Yes
VQGELVSIDHLK	S8G4I1	S8G4I1	TGME49_214260		alpha-glucan water dikinase 1, putative	0	0	0	8262300	0	5588300	8888000	3935500	0	1663500	737770	909220	0	422540	192530	11788000	Yes
YNLMHSFLDGFASK	S8G4I1	S8G4I1	TGME49_214260		alpha-glucan water dikinase 1, putative	0	0	0	4784800	0	4334000	6175300	1909500	0	600300	631750	609830	0	0	0	5961900	Yes
AAMEAAAAVEAAAAAEKK	S8GDQ5	S8GDQ5	TGME49_214270		translation initiation factor IF-2, putative	0	0	0	0	2792500	1717800	0	0	0	0	0	0	0	0	0	0	Yes
CPFIIALNK	S8GDQ5	S8GDQ5	TGME49_214270		translation initiation factor IF-2, putative	0	0	0	1056500	0	1920900	0	0	0	0	0	0	0	0	0	0	Yes
EADDLDDLLAELESPAK	S8GDQ5	S8GDQ5	TGME49_214270		translation initiation factor IF-2, putative	0	0	0	0	0	0	0	0	0	0	0	0	0	0	0	734850	Yes
EKTETPEDAEEAESSR	S8GDQ5	S8GDQ5	TGME49_214270		translation initiation factor IF-2, putative	0	0	0	880710	0	1792400	521730	0	0	0	0	0	0	0	0	1584100	Yes
GVVLGEDQSETSHK	S8GDQ5	S8GDQ5	TGME49_214270		translation initiation factor IF-2, putative	0	0	0	819620	0	2829000	675570	0	0	0	0	0	0	0	0	0	Yes
HLASQGPSTR	S8GDQ5	S8GDQ5	TGME49_214270		translation initiation factor IF-2, putative	0	377620	17160000	3133100	0	4633800	1304700	410990	0	190360	290730	398630	0	74396	0	0	Yes
IPVFGVNIGTVQK	S8GDQ5	S8GDQ5	TGME49_214270		translation initiation factor IF-2, putative	0	0	0	1400200	0	1943900	1559400	0	0	0	0	0	0	0	0	0	Yes
LPGLLIIDTPGHSSFTNLR	S8GDQ5	S8GDQ5	TGME49_214270		translation initiation factor IF-2, putative	0	1393700	0	0	0	17309000	0	0	0	937500	0	1157400	0	490280	0	17981000	Yes
LYGWNSIPWQHDIPK	S8GDQ5	S8GDQ5	TGME49_214270		translation initiation factor IF-2, putative	0	0	0	1654800	0	4169100	1447300	0	0	0	0	0	0	0	0	2177700	Yes
LYWENEDVRK	S8GDQ5	S8GDQ5	TGME49_214270		translation initiation factor IF-2, putative	0	0	0	1112600	0	1923100	308480	0	0	0	0	0	0	0	0	0	Yes
QLQCTILEVK	S8GDQ5	S8GDQ5	TGME49_214270		translation initiation factor IF-2, putative	0	0	0	1877200	0	4897200	1181600	0	0	0	0	0	0	0	0	3058500	Yes
QVDDDDLDAVLEEVGASVPGK	S8GDQ5	S8GDQ5	TGME49_214270		translation initiation factor IF-2, putative	0	0	0	0	0	0	0	0	0	0	0	0	0	0	0	1516600	Yes
SPIVCILGHVDTGK	S8GDQ5	S8GDQ5	TGME49_214270		translation initiation factor IF-2, putative	0	0	0	0	0	3672100	0	0	0	0	0	0	0	0	0	4765200	Yes
TETPEDAEEAESSR	S8GDQ5	S8GDQ5	TGME49_214270		translation initiation factor IF-2, putative	0	170580	0	1645500	0	2991700	596710	0	0	0	0	119880	0	0	0	0	Yes
VGTPLCVPDKGDLR	S8GDQ5	S8GDQ5	TGME49_214270		translation initiation factor IF-2, putative	0	544680	0	3690500	0	8058900	980670	0	0	0	0	393380	0	0	0	0	Yes
VVSLEVNKKPCDK	S8GDQ5	S8GDQ5	TGME49_214270		translation initiation factor IF-2, putative	0	0	0	0	0	5422200	0	0	0	325140	0	0	0	0	0	3579300	Yes
AGAEVVVASVEDTEIVR	S8EW18	S8EW18	TGME49_214290		DJ-1 family protein	0	0	0	0	0	0	0	0	0	0	0	0	0	0	0	1356500	Yes
DSAALTAMLK	S8EW18	S8EW18	TGME49_214290		DJ-1 family protein	0	0	0	0	0	0	0	0	0	0	0	0	0	0	0	1560300	Yes
IVTSVGPSSAIEFALK	S8EW18	S8EW18	TGME49_214290		DJ-1 family protein	0	0	0	6577900	0	3806100	4240500	4590700	0	1099900	0	0	0	0	0	0	Yes
LIAAICASPAVVLQTHGLLQGEK	S8EW18	S8EW18	TGME49_214290		DJ-1 family protein	0	0	0	4180600	0	0	2196000	0	0	0	0	0	0	0	0	0	Yes
LIEVLYNK	S8EW18	S8EW18	TGME49_214290		DJ-1 family protein	0	0	0	0	0	0	0	0	0	0	0	0	0	0	0	4153600	Yes
LIEVLYNKEQAK	S8EW18	S8EW18	TGME49_214290		DJ-1 family protein	0	0	0	0	0	0	0	0	0	0	0	0	0	0	0	648370	Yes
RAGAEVVVASVEDTEIVR	S8EW18	S8EW18	TGME49_214290		DJ-1 family protein	0	0	0	2939600	0	2549700	0	1326400	0	0	0	0	0	0	0	953250	Yes
VLVPVAHDSEEIEAVSIIDTLR	S8EW18	S8EW18	TGME49_214290		DJ-1 family protein	0	2003700	0	20829000	0	21798000	13018000	11701000	1576700	3825400	2116100	990880	1294800	651400	0	27587000	Yes
AIVHPTYR	A0A125YKB1	A0A125YKB1	TGME49_214320	GT1	facilitative glucose transporter GT1	0	0	0	1200700	0	1267800	2569800	233500	0	0	0	259090	0	79517	0	0	Yes
ALGSPSAFR	A0A125YKB1	A0A125YKB1	TGME49_214320	GT1	facilitative glucose transporter GT1	0	659260	1210500	0	0	7413000	489490	0	213780	1670900	0	0	0	304610	0	13069000	Yes
DNVDVEIQR	A0A125YKB1	A0A125YKB1	TGME49_214320	GT1	facilitative glucose transporter GT1	0	0	2264600	8847200	0	15974000	0	890860	0	2397400	0	3624000	0	0	0	0	Yes
GLSIEESPYFK	A0A125YKB1	A0A125YKB1	TGME49_214320	GT1	facilitative glucose transporter GT1	0	0	0	9550300	0	7684400	6243700	0	0	1647600	0	0	0	0	0	28401000	Yes
GMGLTDAAAMNGGR	A0A125YKB1	A0A125YKB1	TGME49_214320	GT1	facilitative glucose transporter GT1	0	0	0	3204700	0	6436400	824990	0	0	356510	0	0	0	0	0	0	Yes
MELNSSPSVPLTR	A0A125YKB1	A0A125YKB1	TGME49_214320	GT1	facilitative glucose transporter GT1	0	2839600	4229700	17085000	0	38367000	9264700	0	0	1075200	2060700	1675700	0	397560	401870	32951000	Yes
QNHFLSFAEVK	A0A125YKF5	A0A125YKF5	TGME49_214340		hypothetical protein	0	0	0	0	0	0	0	0	0	0	0	0	0	0	0	852520	Yes
SFVSPLAASPVGGLHAR	A0A125YKF5	A0A125YKF5	TGME49_214340		hypothetical protein	0	0	0	0	0	0	0	0	0	0	0	0	0	0	0	2610800	Yes
ALETNPHDTMAELLNEYIVNHR	S8EZF6	S8EZF6	TGME49_214490		peptidase M16 inactive domain-containing protein	0	0	0	0	0	0	0	0	0	0	0	0	0	0	0	3764100	Yes
CGTLFSIVSR	S8EZF6	S8EZF6	TGME49_214490		peptidase M16 inactive domain-containing protein	0	0	0	0	0	3204600	1123400	0	0	0	0	0	0	0	0	0	Yes
EETQSCQAAQSLIWPLR	S8EZF6	S8EZF6	TGME49_214490		peptidase M16 inactive domain-containing protein	0	0	0	0	0	0	0	0	0	0	0	0	0	0	0	1485800	Yes
ETSFFLEAADVR	S8EZF6	S8EZF6	TGME49_214490		peptidase M16 inactive domain-containing protein	0	0	0	0	1807200	3453400	1603100	0	0	1421700	1015800	605080	0	409490	0	4889400	Yes
EVVDILGSYLSEGNVAPLQR	S8EZF6	S8EZF6	TGME49_214490		peptidase M16 inactive domain-containing protein	0	0	0	3209900	0	12730000	3247900	0	0	0	482460	0	0	0	0	9942100	Yes
FLVQQLETSLR	S8EZF6	S8EZF6	TGME49_214490		peptidase M16 inactive domain-containing protein	0	0	0	2668300	0	5955600	4327400	0	0	0	870270	0	0	0	0	7452400	Yes
GVLDFLANR	S8EZF6	S8EZF6	TGME49_214490		peptidase M16 inactive domain-containing protein	0	0	0	0	0	0	0	0	0	0	0	0	0	0	0	4407700	Yes
IACGIGSSDAGHVLVSVK	S8EZF6	S8EZF6	TGME49_214490		peptidase M16 inactive domain-containing protein	0	0	0	0	0	0	0	0	0	0	0	0	0	0	0	1633800	Yes
IQEIIAR	S8EZF6	S8EZF6	TGME49_214490		peptidase M16 inactive domain-containing protein	0	364450	1250300	1289500	555610	4104200	1225800	0	0	0	640870	484730	0	57340	208160	6069600	Yes
KLVELVYPGDSGYR	S8EZF6	S8EZF6	TGME49_214490		peptidase M16 inactive domain-containing protein	0	0	0	0	0	0	0	0	0	0	0	0	0	0	0	1621400	Yes
LLDAVANTTAEEVEAVAR	S8EZF6	S8EZF6	TGME49_214490		peptidase M16 inactive domain-containing protein	0	0	0	4611100	0	10498000	4334900	0	0	0	1063100	794480	0	0	0	11012000	Yes
LPASPSSPQSSSPAFHR	S8EZF6	S8EZF6	TGME49_214490		peptidase M16 inactive domain-containing protein	0	972690	0	4053000	0	11288000	4584600	0	0	383590	1212300	1173200	0	253650	374090	9096600	Yes
LRESVGEAQLAK	S8EZF6	S8EZF6	TGME49_214490		peptidase M16 inactive domain-containing protein	0	0	0	0	0	11447000	1001600	0	0	215000	632080	1020400	0	169540	0	5699900	Yes
QNAVDVAGYVR	S8EZF6	S8EZF6	TGME49_214490		peptidase M16 inactive domain-containing protein	0	0	0	1282500	0	2525300	1615800	0	0	0	336710	338680	0	0	0	1823700	Yes
RGGETTCQTGGEEAK	S8EZF6	S8EZF6	TGME49_214490		peptidase M16 inactive domain-containing protein	0	0	0	678520	0	2852500	387370	0	0	0	247440	0	0	54560	0	2783300	Yes
TEVHHLTQNAGSAGVVYSEMEAR	S8EZF6	S8EZF6	TGME49_214490		peptidase M16 inactive domain-containing protein	0	0	0	0	0	4586000	720160	0	0	0	0	0	0	0	0	0	Yes
VGGTVCIVTNK	S8EZF6	S8EZF6	TGME49_214490		peptidase M16 inactive domain-containing protein	0	0	0	1021700	0	2732000	1107700	0	0	0	371260	310400	0	0	0	2335200	Yes
VLGVRPSACDNVFAEPETQSGR	S8EZF6	S8EZF6	TGME49_214490		peptidase M16 inactive domain-containing protein	0	0	0	0	0	23972000	5826100	2538300	0	0	2192900	1671500	0	422660	0	17706000	Yes
VQASIASGTR	S8EZF6	S8EZF6	TGME49_214490		peptidase M16 inactive domain-containing protein	0	0	0	0	0	0	0	0	0	0	0	0	0	0	0	5063800	Yes
VTLVHTEHTLR	S8EZF6	S8EZF6	TGME49_214490		peptidase M16 inactive domain-containing protein	0	0	0	4953300	0	20803000	5528000	0	184290	181290	2575700	2481900	0	323020	410040	7856300	Yes
VYLHSVVVALTGSDEER	S8EZF6	S8EZF6	TGME49_214490		peptidase M16 inactive domain-containing protein	0	0	0	1245100	0	4646000	1670100	0	0	0	743240	775530	0	0	0	2381500	Yes
TALHLAAFEGHR	S8EW00	S8EW00	TGME49_214500		ankyrin repeat-containing protein	0	0	0	0	0	0	0	0	0	0	0	0	0	0	0	977610	Yes
VGAQDGLTPLHFAAQK	S8EW00	S8EW00	TGME49_214500		ankyrin repeat-containing protein	0	0	0	0	0	1442300	0	2052200	0	0	1156200	910520	1329300	0	0	2941800	Yes
AATTLKPDLQER	A0A125YVK8	A0A125YVK8	TGME49_214590		micro-fibrillar-associated protein 1	0	924920	0	1709800	0	3546400	1771400	0	0	0	654870	357390	736890	114390	0	0	Yes
DNFLEALER	A0A125YVK8	A0A125YVK8	TGME49_214590		micro-fibrillar-associated protein 1	0	302370	0	1083600	0	3695500	1139700	0	0	0	0	388520	0	0	0	2963000	Yes
MQAVLQESSR	A0A125YVK8	A0A125YVK8	TGME49_214590		micro-fibrillar-associated protein 1	0	0	0	469100	0	1482000	0	0	0	0	0	231570	0	93922	0	0	Yes
RIHEAIVIEAAK	A0A125YVK8	A0A125YVK8	TGME49_214590		micro-fibrillar-associated protein 1	0	0	0	0	0	730050	269890	0	0	0	0	0	0	0	0	0	Yes
GAHGIIIVYDVTDR	A0A125YLS2	A0A125YLS2	TGME49_214770		small GTP binding protein rab1a, putative	0	0	0	2735800	0	5875800	4979200	832750	0	1140500	0	1816800	0	376540	0	2152400	Yes
MKPEYDYLFK	A0A125YLS2	A0A125YLS2	TGME49_214770		small GTP binding protein rab1a, putative	0	0	0	0	0	0	0	0	0	0	0	0	0	0	0	0	Yes
NAHNVEQAFHIMASEIK	A0A125YLS2	A0A125YLS2	TGME49_214770		small GTP binding protein rab1a, putative	0	3053000	1696100	25292000	0	50858000	27590000	6768900	0	4893300	7524500	5895400	0	1061700	260610	27407000	Yes
TVTYEEGKEFADSCNMR	A0A125YLS2	A0A125YLS2	TGME49_214770		small GTP binding protein rab1a, putative	0	292090	0	3945200	0	15858000	2955200	911650	94620	976720	654730	782460	0	247220	0	9307900	Yes
VQVNQQQSR	A0A125YLS2	A0A125YLS2	TGME49_214770		small GTP binding protein rab1a, putative	0	0	0	2504900	0	1740800	4633400	0	38854	556030	247030	549950	0	222100	0	4088700	Yes
VQVNQQQSRPNANVR	A0A125YLS2	A0A125YLS2	TGME49_214770		small GTP binding protein rab1a, putative	0	0	6235400	50202000	0	94285000	27100000	9028100	639980	9233100	9306100	14639000	0	2565500	2468900	44441000	Yes
MGVDPELCDFIDR	A0A125YXQ7	A0A125YXQ7	TGME49_214790		glycoprotein	0	0	0	0	0	0	0	0	0	0	0	0	0	0	0	2820000	Yes
TIQSEIQHEQSTYEQDADLK	A0A125YXQ7	A0A125YXQ7	TGME49_214790		glycoprotein	0	0	0	0	0	0	0	0	0	0	0	0	0	0	0	1026200	Yes
TIQSEIQHEQSTYEQDADLKK	A0A125YXQ7	A0A125YXQ7	TGME49_214790		glycoprotein	0	0	0	9525900	0	10880000	2758900	0	0	1633700	0	669390	0	810540	0	6906000	Yes
FCGENPQSSLSTPQDVDAHGQSTEATPASSVHASGER	S8GDK2	S8GDK2	TGME49_214840	AP2X7	AP2 domain transcription factor AP2X-7	0	0	0	0	0	0	0	0	0	0	0	0	0	0	0	2938600	Yes
GQAATGSDAAEGEAK	S8GDK2	S8GDK2	TGME49_214840	AP2X7	AP2 domain transcription factor AP2X-7	0	0	0	0	0	0	0	0	0	0	0	0	0	0	0	490690	Yes
LQTGEVGAPFAGVSGDSGDSEEGR	S8GDK2	S8GDK2	TGME49_214840	AP2X7	AP2 domain transcription factor AP2X-7	0	0	0	0	0	0	0	0	0	0	0	0	0	0	0	524570	Yes
RGQAATGSDAAEGEAK	S8GDK2	S8GDK2	TGME49_214840	AP2X7	AP2 domain transcription factor AP2X-7	0	0	0	0	0	0	0	0	0	0	0	0	0	0	0	763440	Yes
TQQGGVGLQGSNAGPGSGAGVGSR	S8GDK2	S8GDK2	TGME49_214840	AP2X7	AP2 domain transcription factor AP2X-7	0	0	0	643100	0	546000	470410	0	0	0	0	0	0	61492	0	0	Yes
GSFTDSVSEDASK	S8GDJ8	S8GDJ8	TGME49_214880		hypothetical protein	0	0	0	993970	0	2986300	694240	0	0	365140	532420	225270	0	162550	0	0	Yes
GTPTAAQAAADCQAASAALR	S8GDJ8	S8GDJ8	TGME49_214880		hypothetical protein	0	0	0	2207500	0	6949000	3081400	0	0	795550	1103800	1197500	0	313650	245030	5538300	Yes
KLPAGVFGPPGHMNYAR	S8GDJ8	S8GDJ8	TGME49_214880		hypothetical protein	0	0	0	0	0	1573700	0	0	0	0	0	0	0	0	0	1094200	Yes
NKSESPGQSGNAQVGAYPR	S8GDJ8	S8GDJ8	TGME49_214880		hypothetical protein	0	0	0	0	0	1291300	0	0	0	0	0	0	0	0	0	0	Yes
QAAIAELSR	S8GDJ8	S8GDJ8	TGME49_214880		hypothetical protein	0	1192300	0	974790	2660100	11813000	1034700	0	621150	627410	0	0	956490	167150	484370	0	Yes
RVPDVFMVFDPEQSGTTPLSR	S8GDJ8	S8GDJ8	TGME49_214880		hypothetical protein	0	0	0	0	0	0	0	0	0	0	0	0	0	0	0	3480500	Yes
SETEAQSGSEQQR	S8GDJ8	S8GDJ8	TGME49_214880		hypothetical protein	0	0	0	0	0	0	0	0	0	0	0	0	0	0	0	822130	Yes
SEVTEDSHTDR	S8GDJ8	S8GDJ8	TGME49_214880		hypothetical protein	0	0	0	0	0	0	0	0	0	0	0	0	0	0	0	513530	Yes
SEVTEDSHTDRDSQGLR	S8GDJ8	S8GDJ8	TGME49_214880		hypothetical protein	0	0	0	0	0	0	0	0	0	0	0	0	0	0	0	2522900	Yes
SLCSSPDVGAVFSR	S8GDJ8	S8GDJ8	TGME49_214880		hypothetical protein	0	0	0	0	0	2945600	0	0	0	0	530110	0	0	0	0	0	Yes
SPSSAASSVFFPGK	S8GDJ8	S8GDJ8	TGME49_214880		hypothetical protein	0	0	0	0	0	0	0	0	0	0	0	0	0	0	0	3029300	Yes
SSATSLNTAAALSGGR	S8GDJ8	S8GDJ8	TGME49_214880		hypothetical protein	0	0	0	0	0	2554300	1005300	0	0	0	0	372700	0	127590	0	0	Yes
KLYASSGLTAINDDPSLGCK	S8GDJ1	S8GDJ1	TGME49_214940		MIC2-associated protein M2AP	0	0	0	0	0	0	0	0	0	0	0	0	0	0	0	6896200	Yes
LYASSGLTAINDDPSLGCK	S8GDJ1	S8GDJ1	TGME49_214940		MIC2-associated protein M2AP	0	0	0	4089900	0	5510800	16961000	10035000	0	1623600	0	1121500	0	0	0	12185000	Yes
NFSGEDSSEIDEK	S8GDJ1	S8GDJ1	TGME49_214940		MIC2-associated protein M2AP	0	0	0	7167000	0	6874000	16891000	5109200	0	1585000	931720	1142200	0	478440	0	12184000	Yes
NFSGEDSSEIDEKEVSLPIK	S8GDJ1	S8GDJ1	TGME49_214940		MIC2-associated protein M2AP	0	0	0	0	1482400	3269900	5122300	4823000	0	0	0	0	0	0	0	11121000	Yes
QAENGRLPSDDEA	S8GDJ1	S8GDJ1	TGME49_214940		MIC2-associated protein M2AP	0	307080	0	4487000	0	7163600	5985700	5116200	0	987190	516320	603600	0	286050	161700	10910000	Yes
SHLASIMCYSK	S8GDJ1	S8GDJ1	TGME49_214940		MIC2-associated protein M2AP	0	0	0	2615900	0	3912600	5295500	2878200	0	118380	427560	0	0	0	0	0	Yes
VTGAGWDNGVLEFYVTRPTK	S8GDJ1	S8GDJ1	TGME49_214940		MIC2-associated protein M2AP	0	0	0	0	0	0	0	0	0	0	0	0	0	0	0	6997700	Yes
LAGNGHGVK	A0A125YG18	A0A125YG18	TGME49_214950		hypothetical protein	0	0	1676200	1190300	0	1730200	470440	0	0	95847	135220	149080	0	71768	33561	0	Yes
TTSAPSEEDPTQKPPK	A0A125YG18	A0A125YG18	TGME49_214950		hypothetical protein	375300	3376800	4113500	30190000	543890	45163000	19964000	3794700	509770	2634400	4131000	5697000	0	1488800	755830	48977000	Yes
ADVLVWEER	S8EZD4	S8EZD4	TGME49_215010		hypothetical protein	0	0	0	0	0	0	0	0	0	0	0	0	0	0	0	1636400	Yes
AEKPTGEWASLAQR	S8EZD4	S8EZD4	TGME49_215010		hypothetical protein	0	0	0	0	0	4510000	1820500	0	0	0	0	0	0	0	0	3377600	Yes
AQWVSPQAAQAPETGGDDLLAGSAAQSAPLFCSPSPQR	S8EZD4	S8EZD4	TGME49_215010		hypothetical protein	0	0	0	0	0	1998600	0	0	0	0	0	0	0	0	0	4188900	Yes
ASGHALPSFWR	S8EZD4	S8EZD4	TGME49_215010		hypothetical protein	0	0	0	1101100	0	1053800	1172000	0	0	0	497890	0	0	130140	0	2328500	Yes
FAPYAVAPAFPFATLAAGTGETGVR	S8EZD4	S8EZD4	TGME49_215010		hypothetical protein	0	0	0	1626400	841440	4878300	1842200	0	0	701980	684450	541730	0	0	0	5403500	Yes
IQQHANSLHATAPAQFSPAPAAVPR	S8EZD4	S8EZD4	TGME49_215010		hypothetical protein	0	0	0	6813100	0	20166000	4321400	0	0	1368700	2034800	2581600	0	0	0	15889000	Yes
RVHPQASGWDSR	S8EZD4	S8EZD4	TGME49_215010		hypothetical protein	0	0	0	1325400	0	3203300	836490	0	0	0	343860	0	0	0	0	2934300	Yes
SPPSSPSANPHASPALVASALPSSR	S8EZD4	S8EZD4	TGME49_215010		hypothetical protein	0	0	0	2840600	0	5421700	2748500	0	0	1327900	0	1474200	0	282180	481200	4286200	Yes
VHPQASGWDSR	S8EZD4	S8EZD4	TGME49_215010		hypothetical protein	0	0	0	0	0	0	0	0	0	0	0	0	0	0	0	1534500	Yes
AGAPGEEASESGAAAEPDAR	S8G4C3	S8G4C3	TGME49_215040		HEAT repeat-containing protein	0	0	0	0	0	0	0	0	0	0	0	0	0	0	0	1962100	Yes
AGVAALLSHLVDANLASQVSPQFR	S8G4C3	S8G4C3	TGME49_215040		HEAT repeat-containing protein	0	0	0	0	0	762230	0	0	0	0	0	0	0	0	0	1283600	Yes
ELQNPVFLQIWR	S8G4C3	S8G4C3	TGME49_215040		HEAT repeat-containing protein	0	0	0	0	0	0	0	0	0	0	0	0	0	0	0	1356400	Yes
GEEYHIVDDSAQLR	S8G4C3	S8G4C3	TGME49_215040		HEAT repeat-containing protein	0	0	0	0	0	0	0	0	0	0	0	0	0	0	0	1087100	Yes
LFQTPSADAR	S8G4C3	S8G4C3	TGME49_215040		HEAT repeat-containing protein	0	0	0	0	0	0	0	0	0	0	0	0	0	0	0	690640	Yes
TQHILLFALK	S8G4C3	S8G4C3	TGME49_215040		HEAT repeat-containing protein	0	0	0	0	0	0	0	0	0	0	0	0	0	0	0	707970	Yes
IDKPQAASEEELR	A0A125YHR0	A0A125YHR0	TGME49_215060		small GTP-binding protein sar1, putative	0	0	0	1570600	0	997640	0	0	0	440240	0	145800	0	86992	0	2310500	Yes
ILFLGLDNAGK	A0A125YHR0	A0A125YHR0	TGME49_215060		small GTP-binding protein sar1, putative	0	0	1540900	2942200	0	1561900	3260800	1671400	0	1274100	0	0	0	0	0	3129800	Yes
TFDLGGHETAR	A0A125YHR0	A0A125YHR0	TGME49_215060		small GTP-binding protein sar1, putative	0	0	0	2054900	0	1000100	1174700	513730	0	401360	0	101820	0	0	0	1390100	Yes
VAQHVPTLHPHSEELIVGK	A0A125YHR0	A0A125YHR0	TGME49_215060		small GTP-binding protein sar1, putative	0	0	0	2828600	0	2944100	1044200	0	0	0	0	0	0	0	0	4376300	Yes
ASVAFQGDDAR	S8EZC4	S8EZC4	TGME49_215220		hypothetical protein	0	931990	0	0	0	12969000	14107000	5580700	298330	3729300	1406000	2940300	0	782030	0	13405000	Yes
ENASVAFQGDDAR	S8EZC4	S8EZC4	TGME49_215220		hypothetical protein	0	0	0	1148000	0	0	1168700	0	0	0	0	0	0	0	0	1603900	Yes
HAHNLSSNVGEFQR	S8EZC4	S8EZC4	TGME49_215220		hypothetical protein	0	314890	0	2993700	0	3330300	3894800	1501500	0	745740	399550	651370	0	215170	0	2647800	Yes
SSIEPTVLSGLALAR	S8EZC4	S8EZC4	TGME49_215220		hypothetical protein	0	0	0	0	0	0	0	0	0	0	0	0	0	0	0	2551000	Yes
TEEITEGAEAR	S8EZC4	S8EZC4	TGME49_215220		hypothetical protein	0	0	0	1280600	0	1291900	0	997840	0	360450	0	354780	0	126770	0	3317300	Yes
VLTSDEGDAGLDAAPR	S8EZC4	S8EZC4	TGME49_215220		hypothetical protein	0	0	0	0	0	3802400	3221100	1863000	0	0	0	0	0	0	0	3250700	Yes
VSVAFQGDDAR	S8EZC4	S8EZC4	TGME49_215220		hypothetical protein	0	415790	0	4862100	0	4891600	6940200	1946900	0	1878300	617070	1196300	0	337930	161140	11101000	Yes
HVQGVACVK	S8EST1	S8EST1	TGME49_215230		RNA recognition motif-containing protein	0	0	0	0	0	0	0	0	0	0	0	0	0	0	0	3676300	Yes
LLSWGDAIDDGSGRR	S8EST1	S8EST1	TGME49_215230		RNA recognition motif-containing protein	0	0	0	0	0	0	0	0	0	0	0	0	0	0	0	1508300	Yes
QGVLATGNESSVVGPVSAETVR	S8EST1	S8EST1	TGME49_215230		RNA recognition motif-containing protein	0	0	0	0	0	0	0	0	0	0	0	0	0	0	0	1364400	Yes
QLDVFFFDGR	S8EST1	S8EST1	TGME49_215230		RNA recognition motif-containing protein	0	0	0	0	0	0	0	0	0	0	0	0	0	0	0	2811400	Yes
SEAAAAVASDPPTQAPDASGAQAVEAK	S8EST1	S8EST1	TGME49_215230		RNA recognition motif-containing protein	0	0	0	0	0	1709700	1333300	0	0	0	1034600	1378200	0	0	0	0	Yes
LCGVGSPSASVGSVLK	S8ESS6	S8ESS6	TGME49_215290		saccharopine dehydrogenase domain-containing protein	0	0	0	0	0	0	0	0	0	0	0	0	0	0	0	1317100	Yes
VIITTVGPYLK	S8ESS6	S8ESS6	TGME49_215290		saccharopine dehydrogenase domain-containing protein	0	0	0	1548600	0	0	1722200	0	0	0	0	0	0	0	0	0	Yes
EGVEATAETFEETPAQPSEQAGER	S8G4A5	S8G4A5	TGME49_215300		hypothetical protein	0	0	0	0	0	0	0	0	0	0	0	0	0	0	0	1446900	Yes
ESEQPASGEASETGR	S8G4A5	S8G4A5	TGME49_215300		hypothetical protein	0	0	0	0	0	0	0	0	0	0	0	0	0	0	0	1056900	Yes
RPLEGEGQGLHAR	S8G4A5	S8G4A5	TGME49_215300		hypothetical protein	0	0	0	0	0	1404800	0	0	0	295550	0	360130	0	0	0	0	Yes
EQVITILR	A0A125YME7	A0A125YME7	TGME49_215430		hypothetical protein	0	0	0	0	0	0	0	0	0	0	0	0	0	0	0	2530900	Yes
IMSSSAPSEPNPR	A0A125YME7	A0A125YME7	TGME49_215430		hypothetical protein	0	0	0	1892900	0	1752800	875260	0	0	0	0	0	0	0	0	841170	Yes
KQFGVDILHPSR	A0A125YKH0	A0A125YKH0	TGME49_215460	RPS24	ribosomal protein RPS24	0	0	0	0	0	0	0	0	0	0	0	0	0	0	0	1344000	Yes
VSDSQSIVVFGLK	A0A125YKH0	A0A125YKH0	TGME49_215460	RPS24	ribosomal protein RPS24	0	0	0	2878800	0	3387000	2615800	0	0	0	0	0	0	0	0	3693200	Yes
AIGEILEGSR	A0A125YJN7	A0A125YJN7	TGME49_215470	RPL1A	ribosomal protein RPL10A	0	0	0	0	0	0	0	0	0	0	0	0	0	0	0	5134900	Yes
ELGLEFMDVEAMKK	A0A125YJN7	A0A125YJN7	TGME49_215470	RPL1A	ribosomal protein RPL10A	0	0	0	0	0	1456900	0	0	0	0	0	0	0	0	0	0	Yes
KYDAFLASQVLIPQIPR	A0A125YJN7	A0A125YJN7	TGME49_215470	RPL1A	ribosomal protein RPL10A	0	355920	0	6055900	0	5462800	2995500	2337900	0	1094800	0	0	0	0	0	5065500	Yes
LLGPGLNK	A0A125YJN7	A0A125YJN7	TGME49_215470	RPL1A	ribosomal protein RPL10A	3427600	4963900	377520000	9516400	4107400	2174100	4892200	173100000	829790	1371400	1177300	326230	7247600	436970	521450	0	Yes
VCVMGDAVHCEQAK	A0A125YJN7	A0A125YJN7	TGME49_215470	RPL1A	ribosomal protein RPL10A	0	0	0	3567900	0	2903800	1292100	1703600	0	0	0	0	0	0	0	0	Yes
ALLEGFLR	A0A125YFK9	A0A125YFK9	TGME49_215775	ROP8	rhoptry protein ROP8	0	3039200	1485200	35078000	1711800	27407000	56329000	34777000	0	9226600	3152000	3547800	1096300	1478500	731060	0	Yes
ATISYHR	A0A125YFK9	A0A125YFK9	TGME49_215775	ROP8	rhoptry protein ROP8	0	0	0	0	0	0	0	0	0	0	0	0	0	0	0	6172200	Yes
DAALGGSEWIFR	A0A125YFK9	A0A125YFK9	TGME49_215775	ROP8	rhoptry protein ROP8	0	0	0	16231000	0	9824700	31690000	15902000	0	4027900	1250000	930400	0	544820	270120	21974000	Yes
FIFPFDLVK	A0A125YFK9;S8EVP5	A0A125YFK9	TGME49_215775	ROP8	rhoptry protein ROP8	0	785840	0	12333000	854190	7273500	30363000	12406000	0	3582400	1009500	1073400	355000	512080	0	18386000	Yes
FIFPFDLVKDPQK	A0A125YFK9;S8EVP5	A0A125YFK9	TGME49_215775	ROP8	rhoptry protein ROP8	0	1031400	0	9455500	0	11532000	7823500	8276400	0	4358600	1365900	1316100	0	405170	665920	13768000	Yes
GFEPPELEAR	A0A125YFK9	A0A125YFK9	TGME49_215775	ROP8	rhoptry protein ROP8	0	1011900	0	10818000	0	10486000	14076000	11874000	0	2968000	938220	2197300	0	577200	296270	24225000	Yes
GGVFLTGFEHLVR	A0A125YFK9;S8EVP5	A0A125YFK9	TGME49_215775	ROP8	rhoptry protein ROP8	0	4438300	0	71187000	1649900	38862000	96183000	64021000	0	16820000	5185700	7879400	1303500	2598400	1017600	108800000	Yes
GTDPGDVVIEELFNR	A0A125YFK9;S8EVP5	A0A125YFK9	TGME49_215775	ROP8	rhoptry protein ROP8	0	0	0	33657000	1332600	26441000	38250000	47782000	0	11274000	2525900	4987100	0	0	0	75398000	Yes
GTDPGDVVIEELFNRIPQANVR	A0A125YFK9;S8EVP5	A0A125YFK9	TGME49_215775	ROP8	rhoptry protein ROP8	0	0	0	0	0	0	0	0	0	0	0	0	0	0	0	21563000	Yes
GTVLGQEDPYAYLEATDQETGESFEVHVPYFTERPPSNAIK	A0A125YFK9;S8EVP5	A0A125YFK9	TGME49_215775	ROP8	rhoptry protein ROP8	0	3937500	0	18147000	0	38020000	28685000	50034000	0	8912800	4625200	3431900	0	0	0	0	Yes
GVTGGSDAGEEAPQTPR	A0A125YFK9	A0A125YFK9	TGME49_215775	ROP8	rhoptry protein ROP8	0	0	0	749650	0	0	7552000	0	0	0	0	0	0	0	0	2569800	Yes
LLPLQAMETPEYEQLR	A0A125YFK9	A0A125YFK9	TGME49_215775	ROP8	rhoptry protein ROP8	4453000	4210300	0	84110000	2196700	95268000	106570000	92734000	0	22102000	6202000	7624000	0	2889200	1048800	81234000	Yes
LQLTLQVIR	A0A125YFK9;S8EVP5	A0A125YFK9	TGME49_215775	ROP8	rhoptry protein ROP8	0	0	0	0	0	0	3777100	5756500	0	0	0	0	0	0	0	3863800	Yes
MQSNLQTFGEVLLSHSSTHK	A0A125YFK9;S8EVP5	A0A125YFK9	TGME49_215775	ROP8	rhoptry protein ROP8	0	0	0	23130000	0	7189400	47071000	25884000	0	2790600	1415200	529630	0	231830	0	16839000	Yes
QMKEEVLR	A0A125YFK9;S8EVP5	A0A125YFK9	TGME49_215775	ROP8	rhoptry protein ROP8	0	0	0	3399400	0	6547400	1924400	6207600	0	108050	612400	271780	0	0	0	0	Yes
QPVFPPDEFPEDVDTNPIYFR	A0A125YFK9	A0A125YFK9	TGME49_215775	ROP8	rhoptry protein ROP8	0	0	0	2502500	0	0	4741400	0	0	0	0	0	0	0	0	0	Yes
RATISYHR	A0A125YFK9	A0A125YFK9	TGME49_215775	ROP8	rhoptry protein ROP8	0	1188200	3564300	25093000	1164900	8323500	20006000	13632000	122060	0	122400	2465300	0	1057000	315950	20803000	Yes
RGVTGGSDAGEEAPQTPR	A0A125YFK9	A0A125YFK9	TGME49_215775	ROP8	rhoptry protein ROP8	0	0	0	0	0	0	3560000	0	0	0	0	0	0	0	0	0	Yes
RGVTGGSDAGEEAPQTPRPSLR	A0A125YFK9	A0A125YFK9	TGME49_215775	ROP8	rhoptry protein ROP8	0	0	0	2682300	0	0	3355500	4104200	0	0	0	0	0	0	0	8062900	Yes
TELSAVLPLYQTDGEPA	A0A125YFK9	A0A125YFK9	TGME49_215775	ROP8	rhoptry protein ROP8	0	2146900	0	22988000	0	0	20880000	17682000	0	6603300	0	0	0	0	0	40700000	Yes
TTSEYMQSAADSLVSTSLWNTGQPFR	A0A125YFK9;S8EVP5	A0A125YFK9	TGME49_215775	ROP8	rhoptry protein ROP8	0	1451500	0	12288000	0	15974000	33589000	24888000	0	5389600	3597200	3039300	0	0	0	29728000	Yes
VESELGERPR	A0A125YFK9;S8EVP5	A0A125YFK9	TGME49_215775	ROP8	rhoptry protein ROP8	785390	9429400	0	98188000	0	14182000	96792000	66541000	973050	4226900	7646800	15448000	1249800	522280	301160	62478000	Yes
ADYGECDSGLPMAVMTVR	A0A125YHY7	A0A125YHY7	TGME49_215910		hypothetical protein	0	0	0	1868100	0	1283500	0	0	0	0	0	0	0	0	0	0	Yes
AFVVLEEGER	A0A125YHY7	A0A125YHY7	TGME49_215910		hypothetical protein	0	0	0	7452500	0	6204700	7731300	3903000	0	2268900	935500	1411800	0	373130	351400	0	Yes
AGDVDEAALSETACPETWYQLR	A0A125YHY7	A0A125YHY7	TGME49_215910		hypothetical protein	0	0	0	0	0	3885200	3520100	0	0	549230	0	0	0	0	0	0	Yes
ATQLPTGSWLEVSVLR	A0A125YHY7	A0A125YHY7	TGME49_215910		hypothetical protein	0	0	0	6159200	0	7576100	8404600	4066600	0	2203500	781660	1057500	0	0	0	13932000	Yes
AYAFVGIVDK	A0A125YHY7	A0A125YHY7	TGME49_215910		hypothetical protein	0	0	0	0	0	0	2206400	0	0	0	0	0	0	0	0	0	Yes
AYAFVGIVDKR	A0A125YHY7	A0A125YHY7	TGME49_215910		hypothetical protein	248330	308550	2770100	6277200	0	6073800	6141500	3688700	0	564320	732280	0	0	0	0	4780700	Yes
CPHLAAGTHTLR	A0A125YHY7	A0A125YHY7	TGME49_215910		hypothetical protein	0	0	0	10073000	0	9904400	8652200	3446100	0	895770	564210	0	0	0	142120	6879300	Yes
CQETLWILHDR	A0A125YHY7	A0A125YHY7	TGME49_215910		hypothetical protein	0	0	0	4787700	0	6456900	7110300	0	0	0	0	0	0	0	0	9585800	Yes
DILPAGLELSSR	A0A125YHY7	A0A125YHY7	TGME49_215910		hypothetical protein	0	0	0	4753100	0	2006400	8010300	4138500	0	933850	0	813690	0	0	0	0	Yes
DPSMSPLAVVDDAVSSVPPSSHFPTVGK	A0A125YHY7	A0A125YHY7	TGME49_215910		hypothetical protein	0	0	0	1677300	0	0	3074100	2136200	0	0	0	0	0	0	0	0	Yes
DVTIRDILPAGLELSSR	A0A125YHY7	A0A125YHY7	TGME49_215910		hypothetical protein	0	0	0	0	0	0	0	0	0	0	0	0	0	0	0	1764500	Yes
DYFPIETEVGAR	A0A125YHY7	A0A125YHY7	TGME49_215910		hypothetical protein	1841900	0	0	2695500	0	0	3110100	1919100	0	0	0	0	0	0	0	0	Yes
EAGLQPPPAWLLGSAPK	A0A125YHY7	A0A125YHY7	TGME49_215910		hypothetical protein	0	0	0	4251100	0	4772200	4084200	0	0	1482400	0	0	0	0	0	6803700	Yes
EASSAAAFEPTFR	A0A125YHY7	A0A125YHY7	TGME49_215910		hypothetical protein	0	692510	0	10462000	0	11201000	12262000	6303100	0	2469100	0	1651400	0	475920	0	18607000	Yes
EATLLECDSEEPRPR	A0A125YHY7	A0A125YHY7	TGME49_215910		hypothetical protein	0	0	0	0	0	0	0	0	0	0	0	0	0	0	0	19767000	Yes
EAVVSCWFPER	A0A125YHY7	A0A125YHY7	TGME49_215910		hypothetical protein	0	0	0	5473000	0	5264200	7595100	4493700	0	1468100	812030	1099900	0	0	0	0	Yes
EDSTSVTSVEEK	A0A125YHY7	A0A125YHY7	TGME49_215910		hypothetical protein	0	0	0	0	0	0	0	0	0	0	0	0	0	0	0	661230	Yes
EFLPFNSATEQCENAPVASVVR	A0A125YHY7	A0A125YHY7	TGME49_215910		hypothetical protein	0	0	0	12844000	0	10220000	12293000	0	0	0	0	0	1130400	0	0	10767000	Yes
EGEEGEGGHTATWGDVDAVALEAEPFAACIR	A0A125YHY7	A0A125YHY7	TGME49_215910		hypothetical protein	0	0	0	0	0	5113000	6534100	2996600	0	0	0	0	0	0	0	3893500	Yes
EVYELFVK	A0A125YHY7	A0A125YHY7	TGME49_215910		hypothetical protein	0	0	0	3940400	0	3572000	5739800	0	0	1129100	0	0	0	236570	0	0	Yes
FAFQPSFGETTLR	A0A125YHY7	A0A125YHY7	TGME49_215910		hypothetical protein	0	0	0	12859000	0	9184000	18392000	9766600	0	0	1483600	1386600	0	0	0	22095000	Yes
FAFQPSFGETTLRK	A0A125YHY7	A0A125YHY7	TGME49_215910		hypothetical protein	0	0	0	3481200	0	6497800	0	0	0	971780	751880	0	0	0	0	7474100	Yes
FGAFSLSLK	A0A125YHY7	A0A125YHY7	TGME49_215910		hypothetical protein	0	372670	0	4593000	0	2886100	4941400	2891500	0	1227500	534850	991980	0	137980	0	0	Yes
FLPDSAAYFSR	A0A125YHY7	A0A125YHY7	TGME49_215910		hypothetical protein	0	0	0	1490700	0	1209400	0	0	0	0	0	0	0	0	0	3773300	Yes
GCGVCPAGTVCSPALGK	A0A125YHY7	A0A125YHY7	TGME49_215910		hypothetical protein	0	0	13233000	0	0	6042100	4951500	3676700	0	926390	1450500	1804800	0	0	0	9548700	Yes
GENLVDGVVFAQMSR	A0A125YHY7	A0A125YHY7	TGME49_215910		hypothetical protein	0	0	1695000	2928500	0	2862600	3549300	0	0	0	0	0	0	0	0	5652600	Yes
GGMSGQQPLGR	A0A125YHY7	A0A125YHY7	TGME49_215910		hypothetical protein	0	358770	0	5613900	0	4742900	5232600	1401300	0	717280	437620	624540	0	198700	90931	4106200	Yes
GRQPIAAVFSVPVVPLGSSLFSENASAPSEPR	A0A125YHY7	A0A125YHY7	TGME49_215910		hypothetical protein	0	0	0	6770100	0	6676600	5099200	3972300	2749600	0	1106200	0	0	0	0	15752000	Yes
GSASFFWFLPR	A0A125YHY7	A0A125YHY7	TGME49_215910		hypothetical protein	0	0	0	0	0	0	0	0	0	0	0	0	0	0	0	4259700	Yes
HIDPAGGFSIVVEDPKPPSVVVSPLK	A0A125YHY7	A0A125YHY7	TGME49_215910		hypothetical protein	0	0	0	4063100	0	1533200	7032200	3046300	0	1093900	0	0	0	0	0	6275700	Yes
IHSFLSAEICPFLPAK	A0A125YHY7	A0A125YHY7	TGME49_215910		hypothetical protein	0	0	0	3671900	0	4135900	4368400	4602800	0	1062700	0	784650	0	0	0	5559000	Yes
ILCTCCLEAFPAAATPFFER	A0A125YHY7	A0A125YHY7	TGME49_215910		hypothetical protein	0	0	0	2205000	0	0	4022400	0	0	0	0	0	0	0	0	0	Yes
IPADAALGSR	A0A125YHY7	A0A125YHY7	TGME49_215910		hypothetical protein	0	306100	5148100	9057800	0	5466200	5009000	2930800	0	1564600	0	676710	0	291820	0	0	Yes
KEGEEGEGGHTATWGDVDAVALEAEPFAACIR	A0A125YHY7	A0A125YHY7	TGME49_215910		hypothetical protein	0	0	0	1897100	0	4554600	2484100	0	0	0	0	0	0	0	0	0	Yes
LAVEQTSATLQK	A0A125YHY7	A0A125YHY7	TGME49_215910		hypothetical protein	0	557040	0	13095000	0	11380000	12728000	7065300	0	3612000	1256200	0	0	0	0	19373000	Yes
LFAASVAETR	A0A125YHY7	A0A125YHY7	TGME49_215910		hypothetical protein	0	549130	13467000	8876900	0	6175300	7952000	5559100	0	2173900	1198000	1309700	0	383260	158020	13764000	Yes
LGWEAWQGGPNVLAGYDR	A0A125YHY7	A0A125YHY7	TGME49_215910		hypothetical protein	0	0	0	4860400	0	3450100	7459200	5552900	0	974460	0	0	0	0	0	4850300	Yes
LLLSDTPLILWK	A0A125YHY7	A0A125YHY7	TGME49_215910		hypothetical protein	0	0	0	6085200	0	8383200	9035300	5135400	0	3185100	888280	1280800	0	0	0	11280000	Yes
LMQPPWLSVLR	A0A125YHY7	A0A125YHY7	TGME49_215910		hypothetical protein	0	0	0	0	0	0	0	0	0	0	0	0	0	0	0	2546200	Yes
LNWPWEFR	A0A125YHY7	A0A125YHY7	TGME49_215910		hypothetical protein	0	0	0	2536300	0	2050600	3455100	1633200	0	605030	0	390550	0	0	0	0	Yes
LQDSWNR	A0A125YHY7	A0A125YHY7	TGME49_215910		hypothetical protein	0	0	0	5591900	0	5514300	5763200	2415000	0	1548500	0	1106700	0	337380	180900	3698100	Yes
LSCPVTLPLDAAQYIFLTTMR	A0A125YHY7	A0A125YHY7	TGME49_215910		hypothetical protein	0	0	0	0	0	0	0	0	0	0	0	0	0	0	0	4156400	Yes
LTAYLPADPEIFR	A0A125YHY7	A0A125YHY7	TGME49_215910		hypothetical protein	0	0	0	8709100	0	6132300	13202000	4032000	0	1639100	743760	664830	0	0	0	0	Yes
LTLVLPHSLALPVAR	A0A125YHY7	A0A125YHY7	TGME49_215910		hypothetical protein	0	0	0	19157000	481400	17613000	19996000	7748900	0	4318900	1926600	2545700	0	0	0	24735000	Yes
LVAFSPPSSSQQESVPVLR	A0A125YHY7	A0A125YHY7	TGME49_215910		hypothetical protein	0	0	0	7292000	0	5084900	7211400	5656700	0	2582700	0	998370	0	0	0	0	Yes
LVDQNVR	A0A125YHY7	A0A125YHY7	TGME49_215910		hypothetical protein	0	0	0	11180000	0	0	12928000	0	173540	2749900	1653500	2533000	0	83615	0	0	Yes
LVLNFQVLSLR	A0A125YHY7	A0A125YHY7	TGME49_215910		hypothetical protein	0	0	0	0	0	0	0	0	0	0	0	0	0	0	0	1998900	Yes
MNSPVALAVLK	A0A125YHY7	A0A125YHY7	TGME49_215910		hypothetical protein	0	0	0	0	0	0	0	0	0	0	0	0	0	0	0	1318800	Yes
MQLVHVASGQALSLR	A0A125YHY7	A0A125YHY7	TGME49_215910		hypothetical protein	0	0	0	3954800	0	3545800	3757900	4237500	0	0	0	0	0	0	0	628520	Yes
MSPESIVHVFSK	A0A125YHY7	A0A125YHY7	TGME49_215910		hypothetical protein	0	0	0	0	0	0	0	0	0	0	0	0	0	0	0	4171700	Yes
NGEFSFVPFDIR	A0A125YHY7	A0A125YHY7	TGME49_215910		hypothetical protein	0	228950	0	6101000	0	5347800	8471800	4631700	0	3153200	0	953750	0	413820	0	12159000	Yes
PAASPFVIPENVIR	A0A125YHY7	A0A125YHY7	TGME49_215910		hypothetical protein	0	0	0	3858000	0	1420700	5989400	0	0	0	0	0	0	0	0	6836100	Yes
PSTEYTPSALHELR	A0A125YHY7	A0A125YHY7	TGME49_215910		hypothetical protein	0	0	0	1176600	0	0	5830900	4029100	0	384430	0	93725	0	157890	0	4640500	Yes
QAHEDLLWDVDGR	A0A125YHY7	A0A125YHY7	TGME49_215910		hypothetical protein	0	0	0	0	0	6272900	10134000	3893700	0	426750	0	0	0	0	0	5038000	Yes
QLAANEVAIFK	A0A125YHY7	A0A125YHY7	TGME49_215910		hypothetical protein	0	0	0	9039700	0	10618000	9897400	6094600	0	2433000	0	1747700	0	0	0	15292000	Yes
QLLALAHAVLK	A0A125YHY7	A0A125YHY7	TGME49_215910		hypothetical protein	0	0	0	0	0	0	0	0	0	0	0	0	0	0	0	2879300	Yes
QLSPGDGGAGGQQLEPPREDSTSVTSVEEK	A0A125YHY7	A0A125YHY7	TGME49_215910		hypothetical protein	0	0	0	0	0	0	0	0	0	0	0	0	0	0	0	5030700	Yes
RDYFPIETEVGAR	A0A125YHY7	A0A125YHY7	TGME49_215910		hypothetical protein	0	0	0	8303900	0	8105500	8886200	0	0	2152000	0	0	0	0	0	11848000	Yes
RLTLVLPHSLALPVAR	A0A125YHY7	A0A125YHY7	TGME49_215910		hypothetical protein	0	0	0	0	0	0	0	0	0	0	0	0	0	0	0	7307200	Yes
SACIVHLR	A0A125YHY7	A0A125YHY7	TGME49_215910		hypothetical protein	0	0	0	3099800	0	1742600	1804700	3617900	0	785970	0	307930	0	0	0	4382100	Yes
SALASFFSR	A0A125YHY7	A0A125YHY7	TGME49_215910		hypothetical protein	0	0	0	0	0	0	0	0	0	0	0	0	0	0	0	7413500	Yes
SASGQLVTLPEDCGR	A0A125YHY7	A0A125YHY7	TGME49_215910		hypothetical protein	0	0	0	10723000	0	9529800	11895000	5558200	0	1773200	0	1461200	0	207130	0	14025000	Yes
SGDAEVSVDSGETHGVAAAAK	A0A125YHY7	A0A125YHY7	TGME49_215910		hypothetical protein	0	0	0	13575000	0	9327700	9126500	5421400	713770	2324200	1620500	1646400	0	311460	0	0	Yes
SVELSEGETPGELIGEVVVR	A0A125YHY7	A0A125YHY7	TGME49_215910		hypothetical protein	0	0	0	0	0	0	0	0	0	0	0	0	0	0	0	6183800	Yes
TALPVTVQVDTDDPSLILNNR	A0A125YHY7	A0A125YHY7	TGME49_215910		hypothetical protein	15966000	0	0	3437900	0	3807200	4074700	2641100	0	1670900	22324000	868320	0	0	0	14518000	Yes
TCEYFLPTAGNLLTR	A0A125YHY7	A0A125YHY7	TGME49_215910		hypothetical protein	0	437020	0	12879000	0	12362000	15704000	6428700	0	0	1517000	0	0	0	0	24768000	Yes
TDAGGQFELPLVLEK	A0A125YHY7	A0A125YHY7	TGME49_215910		hypothetical protein	0	1076400	0	14686000	0	15122000	14486000	7778600	0	3985400	2053100	1784000	0	569370	505050	24578000	Yes
TSTLTGSFAASPR	A0A125YHY7	A0A125YHY7	TGME49_215910		hypothetical protein	0	0	0	4005900	0	4363600	4085200	4007600	0	0	0	0	0	0	0	7305800	Yes
VFYGQFEK	A0A125YHY7	A0A125YHY7	TGME49_215910		hypothetical protein	0	317540	0	6418000	0	5099600	7920800	0	0	1969000	691770	922770	0	262480	0	0	Yes
VHLVLWCSQLQPGETYK	A0A125YHY7	A0A125YHY7	TGME49_215910		hypothetical protein	0	0	0	0	0	0	0	0	0	0	0	0	0	0	0	5446700	Yes
VPEDCPASCSVR	A0A125YHY7	A0A125YHY7	TGME49_215910		hypothetical protein	0	0	0	6226100	0	5122500	0	3435700	0	948570	0	812620	0	342400	0	0	Yes
VSFNESGASAR	A0A125YHY7	A0A125YHY7	TGME49_215910		hypothetical protein	0	0	0	11992000	0	10057000	10259000	6997000	0	2070200	1538700	1125800	0	626840	0	19773000	Yes
VSPAFIDQSVYAVVSHR	A0A125YHY7	A0A125YHY7	TGME49_215910		hypothetical protein	0	872110	0	10368000	0	9429400	14703000	7767500	0	1775500	1189200	879680	0	320390	0	10704000	Yes
VVLVPPLSETPLPISQVDTSSNALMPK	A0A125YHY7	A0A125YHY7	TGME49_215910		hypothetical protein	0	0	0	9399700	0	9765800	7873200	5358200	0	0	0	519700	0	0	0	5218400	Yes
YFDLGPVDLPQVEEEFR	A0A125YHY7	A0A125YHY7	TGME49_215910		hypothetical protein	0	0	0	2800900	0	3511100	2922000	0	0	0	0	0	0	0	0	0	Yes
FAGFLADPDILTR	A0A125YIN2	A0A125YIN2	TGME49_216000	ALV3	alveolin domain containing intermediate filament IMC3	0	2115700	0	24727000	0	54749000	35681000	10632000	1632100	7245400	6784100	9310600	0	0	1971600	66735000	Yes
HHLIEDLQQQVESEFDQK	A0A125YIN2	A0A125YIN2	TGME49_216000	ALV3	alveolin domain containing intermediate filament IMC3	0	1466900	0	15092000	0	29042000	19273000	0	0	2637900	2567900	5546200	0	711150	730620	19585000	Yes
IVETIKPVVK	A0A125YIN2	A0A125YIN2	TGME49_216000	ALV3	alveolin domain containing intermediate filament IMC3	0	1348200	727150	17051000	0	20969000	12525000	4771600	0	5085400	4641700	8133400	0	1361100	1094200	44179000	Yes
LGRPATTLVNPDR	A0A125YIN2	A0A125YIN2	TGME49_216000	ALV3	alveolin domain containing intermediate filament IMC3	0	1238300	851790	12784000	0	0	0	4944300	387240	2793600	2274200	3039300	0	575820	0	25304000	Yes
PATTLVNPDR	A0A125YIN2	A0A125YIN2	TGME49_216000	ALV3	alveolin domain containing intermediate filament IMC3	0	0	0	3261100	0	2169800	5111300	0	0	369020	319360	476270	0	89408	0	0	Yes
RGVMAYQGFKK	A0A125YIN2	A0A125YIN2	TGME49_216000	ALV3	alveolin domain containing intermediate filament IMC3	0	0	0	0	0	3481700	0	0	0	0	0	0	0	0	0	0	Yes
SDAGTPPAVQGELSQPQER	A0A125YIN2	A0A125YIN2	TGME49_216000	ALV3	alveolin domain containing intermediate filament IMC3	0	0	0	0	0	0	0	0	0	0	0	0	0	0	0	0	Yes
VDVTVSQSPAGPHSPLSASPQTGTAASLK	A0A125YIN2	A0A125YIN2	TGME49_216000	ALV3	alveolin domain containing intermediate filament IMC3	0	2664100	3104900	30078000	0	50459000	35571000	13168000	936910	6330400	6772700	11393000	0	2276700	2366500	54355000	Yes
VSATMPTPFQLGPAPAGHANEVNLPFEAR	A0A125YIN2	A0A125YIN2	TGME49_216000	ALV3	alveolin domain containing intermediate filament IMC3	0	2562900	0	37650000	0	63065000	33831000	15041000	0	5195500	6188700	6906800	0	0	0	55922000	Yes
AGLFHFFDDGEGAETLQR	A0A125YIN1	A0A125YIN1	TGME49_216070		hypothetical protein	0	0	0	0	0	2039300	2046900	0	0	0	0	0	0	0	0	1731200	Yes
SSGAAGAGAAPAETGVAEEAGGETAPGR	A0A125YIN1	A0A125YIN1	TGME49_216070		hypothetical protein	0	0	0	0	0	0	0	0	0	0	0	0	0	0	0	982480	Yes
AEESGPEVPAHK	A0A125YQK8	A0A125YQK8	TGME49_216080		apical complex lysine methyltransferase	0	182160	0	699780	0	7882300	4165200	1692500	0	133180	377320	0	101620	0	0	7815200	Yes
AGLQVHPK	A0A125YQK8	A0A125YQK8	TGME49_216080		apical complex lysine methyltransferase	0	0	0	586470	0	3274400	1372200	0	0	0	903550	641080	0	0	0	2985200	Yes
CPLCGTGAMFFK	A0A125YQK8	A0A125YQK8	TGME49_216080		apical complex lysine methyltransferase	0	0	0	0	0	1859600	0	0	0	0	0	0	0	0	0	0	Yes
ELNFDEEAWAR	A0A125YQK8	A0A125YQK8	TGME49_216080		apical complex lysine methyltransferase	0	0	0	0	0	0	0	0	0	0	0	0	0	0	0	1774000	Yes
LAETDKSDVPDAELVYNQATR	A0A125YQK8	A0A125YQK8	TGME49_216080		apical complex lysine methyltransferase	0	0	0	2349700	0	15227000	5299300	0	0	599570	2990700	2652900	0	632560	663140	13778000	Yes
NSGAVLTGAALGGAR	A0A125YQK8	A0A125YQK8	TGME49_216080		apical complex lysine methyltransferase	0	0	0	1396000	0	0	0	0	0	258800	0	0	0	217190	365310	0	Yes
RQHGVLDHTDSIK	A0A125YQK8	A0A125YQK8	TGME49_216080		apical complex lysine methyltransferase	0	0	0	1267200	0	14383000	2267500	0	0	189870	2354800	785180	0	219820	576880	0	Yes
RQHGVLDHTDSIKR	A0A125YQK8	A0A125YQK8	TGME49_216080		apical complex lysine methyltransferase	0	0	0	0	0	1438400	0	0	0	0	465190	0	0	0	0	1308900	Yes
YNSFGHHTEQHGLVLYNR	A0A125YQK8	A0A125YQK8	TGME49_216080		apical complex lysine methyltransferase	0	0	0	1080700	0	7320300	4042100	0	0	0	1198400	834390	0	168630	0	6172000	Yes
ADADAFNEAGDYALAVDK	A0A125YUL2	A0A125YUL2	TGME49_216140		tetratricopeptide repeat-containing protein	0	0	0	0	0	0	0	0	0	0	0	0	0	0	0	3691600	Yes
ADADAFNEAGDYALAVDKYTQALER	A0A125YUL2	A0A125YUL2	TGME49_216140		tetratricopeptide repeat-containing protein	0	0	0	3246400	0	9817200	2627900	0	0	0	0	0	0	0	0	3042100	Yes
AVGGTTGGQLLKEEAGNPADFGSLLPAFK	A0A125YUL2	A0A125YUL2	TGME49_216140		tetratricopeptide repeat-containing protein	0	0	0	0	0	0	0	0	0	0	0	0	0	0	0	7110500	Yes
DAVVSLLQAAFCK	A0A125YUL2	A0A125YUL2	TGME49_216140		tetratricopeptide repeat-containing protein	0	637040	0	7978900	3933600	5672100	5764000	4243600	0	1213500	0	0	0	0	0	9008300	Yes
DKHNWTALQCAAESGAYR	A0A125YUL2	A0A125YUL2	TGME49_216140		tetratricopeptide repeat-containing protein	0	0	0	8344300	0	3181400	5424300	4268300	0	239880	0	204740	0	0	0	3271000	Yes
DSTGETALMIACR	A0A125YUL2	A0A125YUL2	TGME49_216140		tetratricopeptide repeat-containing protein	0	0	0	0	0	1485600	2013700	0	0	0	0	0	0	0	0	0	Yes
DTLSSIPIDR	A0A125YUL2	A0A125YUL2	TGME49_216140		tetratricopeptide repeat-containing protein	0	0	0	10618000	0	8462400	7149300	3161100	0	1273700	839550	610740	0	308210	0	12672000	Yes
EEAGNPADFGSLLPAFK	A0A125YUL2	A0A125YUL2	TGME49_216140		tetratricopeptide repeat-containing protein	0	0	0	0	0	0	0	0	0	0	0	0	0	0	0	4679600	Yes
EPVRDEELISELK	A0A125YUL2	A0A125YUL2	TGME49_216140		tetratricopeptide repeat-containing protein	0	0	0	4011200	0	2505800	2604000	0	0	0	0	0	0	0	0	0	Yes
GADPNYPFNEK	A0A125YUL2	A0A125YUL2	TGME49_216140		tetratricopeptide repeat-containing protein	0	0	0	4987100	0	0	0	1736000	0	0	0	0	0	0	0	0	Yes
HYGAAELLLQK	A0A125YUL2	A0A125YUL2	TGME49_216140		tetratricopeptide repeat-containing protein	0	358680	2372300	6647300	0	6103400	5637100	0	0	861950	252560	226190	0	0	0	2611100	Yes
IFTALQEAR	A0A125YUL2	A0A125YUL2	TGME49_216140		tetratricopeptide repeat-containing protein	0	0	0	0	0	6535100	0	0	0	0	0	334060	0	399060	0	11996000	Yes
LHLSVFPPPLLLACNAR	A0A125YUL2	A0A125YUL2	TGME49_216140		tetratricopeptide repeat-containing protein	0	0	0	3205500	0	2718800	3038200	0	0	0	0	0	0	0	0	2558000	Yes
QDCIAELLLNYK	A0A125YUL2	A0A125YUL2	TGME49_216140		tetratricopeptide repeat-containing protein	0	0	0	5659500	0	3171100	4184300	0	0	0	0	0	0	0	0	6852900	Yes
QLYEACTR	A0A125YUL2	A0A125YUL2	TGME49_216140		tetratricopeptide repeat-containing protein	0	0	0	4811000	0	2418000	3555400	0	0	300920	262850	0	0	137590	0	0	Yes
RPVNAEWILK	A0A125YUL2	A0A125YUL2	TGME49_216140		tetratricopeptide repeat-containing protein	0	0	0	0	0	1846500	1152100	1511600	0	0	0	0	0	0	0	3166100	Yes
TALHYACLGR	A0A125YUL2	A0A125YUL2	TGME49_216140		tetratricopeptide repeat-containing protein	0	534080	0	5976700	0	4192600	5497500	1773300	0	362810	315310	191240	0	0	52296	7822400	Yes
VVGTAAQQHLSDAMK	A0A125YUL2	A0A125YUL2	TGME49_216140		tetratricopeptide repeat-containing protein	0	386570	0	13251000	0	11800000	9853300	0	0	1246400	354030	443080	0	398730	0	13978000	Yes
ALQQHVVIPLK	A0A125YZ88	A0A125YZ88	TGME49_216180		hypothetical protein	0	0	0	5371000	927280	6536800	13927000	2949800	0	1036400	895890	1494700	0	452610	0	15931000	Yes
MQASTEASVSTR	A0A125YZ88	A0A125YZ88	TGME49_216180		hypothetical protein	0	493330	1833000	8572300	0	11206000	5763500	1000600	258630	1941200	1124000	1813500	177290	427420	326610	8186900	Yes
MQASTEASVSTRK	A0A125YZ88	A0A125YZ88	TGME49_216180		hypothetical protein	0	0	0	1459500	0	8714500	307110	0	0	406350	573850	392360	0	0	114810	0	Yes
ALSLEENTEAFR	S8G1U3	S8G1U3	TGME49_216430		TBC domain-containing protein	0	0	0	0	0	0	0	0	0	0	0	0	0	0	0	969640	Yes
ETEETHALEEEEEEALSTLPSPAR	S8G1U3	S8G1U3	TGME49_216430		TBC domain-containing protein	0	0	0	0	0	0	0	0	0	0	0	0	0	0	0	713180	Yes
GGEGDADAGLR	S8G1U3	S8G1U3	TGME49_216430		TBC domain-containing protein	0	0	0	357030	0	644010	384740	0	0	0	0	284810	0	0	0	0	Yes
IGGLGSGGEAAGSGPR	S8G1U3	S8G1U3	TGME49_216430		TBC domain-containing protein	0	0	0	0	0	1895100	784760	1018800	0	0	301190	491680	0	0	0	1687500	Yes
ITIHSVEQLR	S8G1U3	S8G1U3	TGME49_216430		TBC domain-containing protein	0	0	0	0	0	0	0	0	0	0	0	0	0	0	0	772830	Yes
LLLVSAPEPLLVR	S8G1U3	S8G1U3	TGME49_216430		TBC domain-containing protein	0	0	0	0	0	0	0	0	0	0	0	0	0	0	0	1109400	Yes
SFSASSEGSSPSSAR	S8G1U3	S8G1U3	TGME49_216430		TBC domain-containing protein	0	0	0	0	0	1083900	419170	0	0	104460	271450	290190	0	0	0	0	Yes
SREGGATAAAHEGR	S8G1U3	S8G1U3	TGME49_216430		TBC domain-containing protein	0	0	0	0	0	0	0	0	0	0	0	0	0	0	0	5398100	Yes
IFLVVDDEGSK	A0A125YSB6	A0A125YSB6	TGME49_216450		peptidase, T1 family protein	0	0	0	0	0	0	0	0	0	0	0	0	0	0	0	1902400	Yes
IFLVVDDEGSKEGK	A0A125YSB6	A0A125YSB6	TGME49_216450		peptidase, T1 family protein	0	0	0	0	0	0	0	0	0	0	0	0	0	0	0	1743600	Yes
SELYCVETSGCCSK	A0A125YSB6	A0A125YSB6	TGME49_216450		peptidase, T1 family protein	0	0	0	1554200	0	1069300	1071500	0	0	0	0	0	0	0	0	2241900	Yes
VHLAEAAGHQR	S8EWV3	S8EWV3	TGME49_216540		dolichyl-phosphate beta-glucosyltransferase	0	0	0	0	0	0	0	0	0	0	0	0	0	0	0	1737700	Yes
ADVYPTNAEYLATSPPK	A0A125YJZ8	A0A125YJZ8	TGME49_216620		EF hand domain-containing protein	0	0	0	0	0	0	0	0	0	0	0	0	0	0	0	1543800	Yes
AGVQDFYDNVIPQQVSTK	A0A125YJZ8	A0A125YJZ8	TGME49_216620		EF hand domain-containing protein	0	0	0	0	0	1980400	806590	0	0	1099000	0	842730	0	663800	972500	0	Yes
ANDDFHGGSAAQEEK	A0A125YJZ8	A0A125YJZ8	TGME49_216620		EF hand domain-containing protein	0	0	0	1368100	0	2116500	1059400	0	0	305370	304110	444070	0	114990	95119	3278700	Yes
APLCTEPQSAEAVHCPGQCLISTQSK	A0A125YJZ8	A0A125YJZ8	TGME49_216620		EF hand domain-containing protein	0	0	0	1885400	0	3891900	2469200	0	0	296810	0	0	0	0	0	3942400	Yes
APQPGQSYSYAIVAVPR	A0A125YJZ8	A0A125YJZ8	TGME49_216620		EF hand domain-containing protein	0	0	0	0	0	2019200	0	0	0	0	0	0	0	0	0	0	Yes
ELFLPIQHPGMVELDTAQSYK	A0A125YJZ8	A0A125YJZ8	TGME49_216620		EF hand domain-containing protein	0	0	0	0	0	0	0	0	0	0	0	0	0	0	0	2176600	Yes
EYQLGHFAQADDSADGCETR	A0A125YJZ8	A0A125YJZ8	TGME49_216620		EF hand domain-containing protein	0	0	0	0	0	2698500	0	0	0	0	0	0	0	0	0	1434200	Yes
FATVSEVERHPEK	A0A125YJZ8	A0A125YJZ8	TGME49_216620		EF hand domain-containing protein	0	0	0	615620	0	2154900	0	0	0	242360	0	305670	0	0	0	1336300	Yes
FKDQPDVPDAYDQLESPDQQR	A0A125YJZ8	A0A125YJZ8	TGME49_216620		EF hand domain-containing protein	0	0	0	1722100	0	3887000	1868800	0	0	593970	0	682250	0	0	0	3532900	Yes
FQGHPAVVAGDLLDSGDQRPYLELGAK	A0A125YJZ8	A0A125YJZ8	TGME49_216620		EF hand domain-containing protein	0	0	0	2757700	0	5779500	2613900	0	0	1046000	719340	893520	0	0	0	7619100	Yes
GAIASSASAAQAAAAAVASLQQEGGTGR	A0A125YJZ8	A0A125YJZ8	TGME49_216620		EF hand domain-containing protein	0	0	0	0	0	5500400	1155300	0	0	0	0	0	0	0	0	0	Yes
GDDSSFSSEASPTVR	A0A125YJZ8	A0A125YJZ8	TGME49_216620		EF hand domain-containing protein	0	0	0	0	0	0	0	0	0	0	0	0	0	0	0	1558200	Yes
GGITQLGGVSR	A0A125YJZ8	A0A125YJZ8	TGME49_216620		EF hand domain-containing protein	0	0	0	0	0	2074300	0	0	0	0	0	0	0	0	0	0	Yes
HFDKDDTTDQAFQR	A0A125YJZ8	A0A125YJZ8	TGME49_216620		EF hand domain-containing protein	0	0	0	1644200	809720	4179100	1305900	0	0	438230	483880	494040	0	103240	0	1873900	Yes
IGTSAASGVADDDR	A0A125YJZ8	A0A125YJZ8	TGME49_216620		EF hand domain-containing protein	0	0	0	1332600	0	3765300	1409800	0	0	476660	0	711100	0	172100	0	0	Yes
ILETHVLLLSPVFGK	A0A125YJZ8	A0A125YJZ8	TGME49_216620		EF hand domain-containing protein	0	0	0	703460	0	1146900	1119100	0	0	0	0	0	0	0	0	1999000	Yes
IYSLQSGELDRDYEK	A0A125YJZ8	A0A125YJZ8	TGME49_216620		EF hand domain-containing protein	0	0	0	0	0	0	0	0	0	0	0	0	0	0	0	1613700	Yes
KDPGWTPDLFR	A0A125YJZ8	A0A125YJZ8	TGME49_216620		EF hand domain-containing protein	0	0	0	0	0	0	0	0	0	0	0	0	0	0	0	1765500	Yes
LFQPQVSEMR	A0A125YJZ8	A0A125YJZ8	TGME49_216620		EF hand domain-containing protein	0	0	0	1075800	0	1587800	0	0	0	0	0	0	285230	0	0	0	Yes
LGCLTGEGENR	A0A125YJZ8	A0A125YJZ8	TGME49_216620		EF hand domain-containing protein	0	223690	1005700	628900	0	1678000	632290	0	0	297770	0	283790	0	0	0	0	Yes
LGVHIRPAEVAWAEASNDTATLLK	A0A125YJZ8	A0A125YJZ8	TGME49_216620		EF hand domain-containing protein	0	0	0	0	0	2390400	0	0	0	0	0	0	0	0	0	0	Yes
LLNQSLELSR	A0A125YJZ8	A0A125YJZ8	TGME49_216620		EF hand domain-containing protein	0	0	0	1517200	0	3056400	2079700	0	0	0	530520	484740	0	148830	0	2160200	Yes
LSMSGGSGDSSSSQDR	A0A125YJZ8	A0A125YJZ8	TGME49_216620		EF hand domain-containing protein	0	0	0	342450	0	635390	270030	0	0	0	0	0	0	0	0	0	Yes
LVHTAMFDNQNVR	A0A125YJZ8	A0A125YJZ8	TGME49_216620		EF hand domain-containing protein	0	0	0	0	0	1964600	1298000	0	0	121540	0	217840	0	0	0	1714800	Yes
NCAVQFHPLPEEEK	A0A125YJZ8	A0A125YJZ8	TGME49_216620		EF hand domain-containing protein	0	0	0	918740	0	3332500	963960	0	0	0	0	422730	0	0	0	2494800	Yes
SAFIADASHTVQR	A0A125YJZ8	A0A125YJZ8	TGME49_216620		EF hand domain-containing protein	0	0	0	966190	0	4870500	2175700	0	0	294780	0	298120	0	214000	0	1740100	Yes
SEFIAFLNK	A0A125YJZ8	A0A125YJZ8	TGME49_216620		EF hand domain-containing protein	0	0	5392900	0	0	2396100	0	0	0	0	0	0	0	0	0	0	Yes
TGIIEGTIPIHEEHAGSFQVSSLGEK	A0A125YJZ8	A0A125YJZ8	TGME49_216620		EF hand domain-containing protein	0	0	0	1602100	0	3400000	1268000	0	0	0	0	0	0	0	0	0	Yes
TLQESPEETSMETWVGQVHSAQPHLIPYAEEK	A0A125YJZ8	A0A125YJZ8	TGME49_216620		EF hand domain-containing protein	0	0	0	1295700	0	3339800	0	0	0	0	0	0	0	0	0	0	Yes
VADEGENETR	A0A125YJZ8	A0A125YJZ8	TGME49_216620		EF hand domain-containing protein	0	0	0	0	0	1291500	556040	0	0	167900	200550	162120	0	61410	0	0	Yes
VEGTSEEILAK	A0A125YJZ8	A0A125YJZ8	TGME49_216620		EF hand domain-containing protein	0	0	0	1171700	0	2613100	2626100	0	0	361480	250900	325590	0	65443	0	1931400	Yes
VYYPCHGLLLR	A0A125YJZ8	A0A125YJZ8	TGME49_216620		EF hand domain-containing protein	0	0	0	0	0	2025200	0	0	0	458440	0	0	0	0	0	3364400	Yes
WSAPEGLSPFVR	A0A125YJZ8	A0A125YJZ8	TGME49_216620		EF hand domain-containing protein	0	0	2044000	0	0	3008600	0	0	0	864960	0	0	0	0	0	2757800	Yes
ADGSGLSMVQALAR	S8EQA6	S8EQA6	TGME49_216630		trigger factor protein, putative	2428600	15284000	0	6922000	175190000	83181000	53253000	71356000	0	0	111440000	5568500	69384000	0	4965800	178300000	Yes
EMEGQDVTGLDTEEK	S8EQA6	S8EQA6	TGME49_216630		trigger factor protein, putative	0	0	48981000	0	0	0	0	7018100	0	0	0	0	0	0	0	0	Yes
FLDPIDELPEPFK	A0A125YPG1	A0A125YPG1	TGME49_216650		S15 sporozoite-expressed protein	0	842500	0	21470000	0	20305000	26064000	17293000	0	6826800	3373100	1757100	0	1183400	510890	37304000	Yes
HTDNIHFK	A0A125YPG1	A0A125YPG1	TGME49_216650		S15 sporozoite-expressed protein	0	0	0	18126000	0	10302000	0	11330000	0	3355000	2460600	0	0	810460	0	23323000	Yes
KVDTIGLVFHPPNMFINVK	A0A125YPG1	A0A125YPG1	TGME49_216650		S15 sporozoite-expressed protein	0	0	0	1722300	0	1380800	2310500	0	0	0	0	0	0	0	0	2511600	Yes
LCDAFTDVAIRE	A0A125YPG1	A0A125YPG1	TGME49_216650		S15 sporozoite-expressed protein	0	0	0	4661300	0	2767300	5806600	6492700	0	0	0	0	0	0	0	16356000	Yes
LGIEGDKTVFLK	A0A125YPG1	A0A125YPG1	TGME49_216650		S15 sporozoite-expressed protein	0	0	0	5086400	0	3246300	1994800	0	0	1022200	649070	0	0	362480	0	7276400	Yes
LPSCQAIPK	A0A125YPG1	A0A125YPG1	TGME49_216650		S15 sporozoite-expressed protein	0	0	0	5166000	0	0	6131200	0	0	0	0	0	0	0	0	7324800	Yes
YNYSFDIR	A0A125YPG1	A0A125YPG1	TGME49_216650		S15 sporozoite-expressed protein	0	0	0	5559800	0	3801800	7016600	3780600	0	0	776210	376280	0	247070	0	0	Yes
AAEEGLLLLDR	A0A125YI48	A0A125YI48	TGME49_216670	FUBP2	FUSE-binding protein 2 / KH-type splicing regulatory protein	0	0	0	2072300	0	2434400	3615400	2013400	0	483700	0	0	0	0	0	4094300	Yes
AGTVAVVGLQAANVDR	A0A125YI48	A0A125YI48	TGME49_216670	FUBP2	FUSE-binding protein 2 / KH-type splicing regulatory protein	0	0	0	3870600	0	2240100	3340000	2750600	0	0	0	0	0	0	0	0	Yes
ELETAFHCSVR	A0A125YI48	A0A125YI48	TGME49_216670	FUBP2	FUSE-binding protein 2 / KH-type splicing regulatory protein	0	0	0	2031500	0	1597400	0	0	0	0	0	0	0	93161	0	2057400	Yes
EQLILTQQQNELR	A0A125YI48	A0A125YI48	TGME49_216670	FUBP2	FUSE-binding protein 2 / KH-type splicing regulatory protein	0	0	0	2858400	0	2611600	4624800	2128000	0	0	0	0	0	0	0	5109000	Yes
EVAALQKPLSK	A0A125YI48	A0A125YI48	TGME49_216670	FUBP2	FUSE-binding protein 2 / KH-type splicing regulatory protein	0	0	0	0	0	0	0	0	0	0	0	0	0	0	0	1128600	Yes
EVSTQDLLAATALVARPQVDTSNLSASQK	A0A125YI48	A0A125YI48	TGME49_216670	FUBP2	FUSE-binding protein 2 / KH-type splicing regulatory protein	0	0	0	0	0	0	0	0	0	0	0	0	0	0	0	2399200	Yes
EVVASPVASASGAGSPGGATSLVFPVPIAR	A0A125YI48	A0A125YI48	TGME49_216670	FUBP2	FUSE-binding protein 2 / KH-type splicing regulatory protein	1504400	0	0	0	0	2206200	3669700	0	1881600	1019800	0	0	0	934510	0	4857000	Yes
IQTQSGVESIR	A0A125YI48	A0A125YI48	TGME49_216670	FUBP2	FUSE-binding protein 2 / KH-type splicing regulatory protein	0	0	0	2474200	0	1881100	1618900	1674000	0	244350	0	0	0	147830	0	0	Yes
MDGTEGVAAIR	A0A125YI48	A0A125YI48	TGME49_216670	FUBP2	FUSE-binding protein 2 / KH-type splicing regulatory protein	0	0	0	0	0	0	0	0	0	0	0	0	0	0	0	502120	Yes
PQVDTSNLSASQK	A0A125YI48	A0A125YI48	TGME49_216670	FUBP2	FUSE-binding protein 2 / KH-type splicing regulatory protein	0	0	0	1015500	0	0	1926400	0	0	0	0	0	0	0	0	0	Yes
QAHQGEGESAEIR	A0A125YI48	A0A125YI48	TGME49_216670	FUBP2	FUSE-binding protein 2 / KH-type splicing regulatory protein	0	0	0	4552400	0	2104200	2376900	0	0	174190	0	0	0	0	0	2632000	Yes
SIGSVIGAGGANLR	A0A125YI48	A0A125YI48	TGME49_216670	FUBP2	FUSE-binding protein 2 / KH-type splicing regulatory protein	0	0	0	4868300	0	2996600	3913300	2695100	0	0	0	0	0	0	0	0	Yes
SPAQSSGDLVLSFLGTK	A0A125YI48	A0A125YI48	TGME49_216670	FUBP2	FUSE-binding protein 2 / KH-type splicing regulatory protein	0	0	0	0	0	0	0	0	0	0	0	0	0	0	0	0	Yes
TPETGSAPQATEKPK	A0A125YI48	A0A125YI48	TGME49_216670	FUBP2	FUSE-binding protein 2 / KH-type splicing regulatory protein	0	0	0	2637400	0	1187100	2264000	594500	0	278880	0	140910	0	176760	0	2552200	Yes
VTGQVSVSR	A0A125YI48	A0A125YI48	TGME49_216670	FUBP2	FUSE-binding protein 2 / KH-type splicing regulatory protein	0	0	0	0	0	0	0	0	0	0	0	0	0	0	0	3241300	Yes
VTVQQLQQQIR	A0A125YI48	A0A125YI48	TGME49_216670	FUBP2	FUSE-binding protein 2 / KH-type splicing regulatory protein	0	0	0	2633100	0	2187000	3419800	0	0	0	0	0	0	0	0	2540400	Yes
GLVLEGADVNALDKR	S8EQB0	S8EQB0	TGME49_216680		ankyrin repeat-containing protein	0	0	0	1309300	0	2653700	2126700	0	0	0	551940	0	0	0	0	3559700	Yes
QAEQEMNLSEVTR	S8EQB0	S8EQB0	TGME49_216680		ankyrin repeat-containing protein	0	0	0	823710	0	1752400	529530	0	0	0	0	0	0	0	0	0	Yes
FEKDEDSDETGELEK	S8GB78	S8GB78	TGME49_216730		MCM2/3/5 family protein	0	0	0	0	0	0	0	0	0	0	0	0	0	0	0	482820	Yes
VGILGWLGHDHVTPR	S8GB78	S8GB78	TGME49_216730		MCM2/3/5 family protein	0	0	0	0	0	0	0	0	0	0	0	0	0	0	0	970820	Yes
AALTTQEQIER	S8ETE7	S8ETE7	TGME49_216750	LEO1	Paf1/RNA polymerase II complex component LEO1	0	0	0	0	0	0	0	0	0	0	0	0	0	0	0	2322900	Yes
RPEAQDLEPEAVEAEDDLFGEGR	S8ETE7	S8ETE7	TGME49_216750	LEO1	Paf1/RNA polymerase II complex component LEO1	0	0	0	0	0	0	0	0	0	0	0	0	0	0	0	1157100	Yes
AIGDAGFEHPSEVQHETIPHAITGVDVLCQAK	A0A125YNR2	A0A125YNR2	TGME49_216860	DDX39	DEAD (Asp-Glu-Ala-Asp) box polypeptide DDX39	0	0	0	16365000	0	12176000	16585000	10687000	0	1741700	2358600	0	0	0	0	0	Yes
DFFLKPELLR	A0A125YNR2	A0A125YNR2	TGME49_216860	DDX39	DEAD (Asp-Glu-Ala-Asp) box polypeptide DDX39	0	0	0	5331100	0	3411900	4721500	2499000	0	1050100	571790	0	0	344890	0	0	Yes
GVEDVVVGR	A0A125YNR2	A0A125YNR2	TGME49_216860	DDX39	DEAD (Asp-Glu-Ala-Asp) box polypeptide DDX39	0	0	0	0	0	5566700	4414600	1960700	0	1036800	0	0	0	330180	133330	0	Yes
IMVATDLFGR	A0A125YNR2	A0A125YNR2	TGME49_216860	DDX39	DEAD (Asp-Glu-Ala-Asp) box polypeptide DDX39	0	0	0	5069900	0	3278000	4543900	0	0	0	276390	0	0	0	0	2642700	Yes
LTLHGLLQYYVK	A0A125YNR2	A0A125YNR2	TGME49_216860	DDX39	DEAD (Asp-Glu-Ala-Asp) box polypeptide DDX39	0	0	0	1442900	0	1195300	2469600	0	0	554610	0	0	0	0	0	493640	Yes
TTPHILIGTPGR	A0A125YNR2	A0A125YNR2	TGME49_216860	DDX39	DEAD (Asp-Glu-Ala-Asp) box polypeptide DDX39	0	593860	0	6039500	0	5016000	4287400	3005000	0	795800	456800	0	0	318530	0	7823700	Yes
VAHFVLDECDK	A0A125YNR2	A0A125YNR2	TGME49_216860	DDX39	DEAD (Asp-Glu-Ala-Asp) box polypeptide DDX39	0	0	0	5631700	0	3947500	3313900	3254600	0	0	0	151630	0	0	0	4622100	Yes
VNIVINYDMPDSSDSYLHR	A0A125YNR2	A0A125YNR2	TGME49_216860	DDX39	DEAD (Asp-Glu-Ala-Asp) box polypeptide DDX39	0	0	0	2765100	0	1531200	3052900	0	0	928600	0	0	0	0	0	5560000	Yes
FSPSANKPLIVSCGWDK	A0A125YYS0	A0A125YYS0	TGME49_216880		guanine nucleotide-binding protein	0	0	0	5115100	0	4488700	2516300	2970600	0	0	0	0	0	0	0	8143900	Yes
GVLEGHTDCVTAISTPSLK	A0A125YYS0	A0A125YYS0	TGME49_216880		guanine nucleotide-binding protein	0	0	0	6307700	0	4894800	4485100	2093200	0	0	0	0	0	0	0	4848300	Yes
LWNTLAECK	A0A125YYS0	A0A125YYS0	TGME49_216880		guanine nucleotide-binding protein	0	0	0	0	0	0	0	0	0	0	0	0	0	0	0	4336200	Yes
SFQGHTSDVNSVAFSPDNR	A0A125YYS0	A0A125YYS0	TGME49_216880		guanine nucleotide-binding protein	0	1108300	0	6906600	0	6373300	4501700	4476200	0	0	0	0	0	0	0	6596600	Yes
SGESPLEFK	A0A125YYS0	A0A125YYS0	TGME49_216880		guanine nucleotide-binding protein	0	0	0	0	0	0	0	0	0	0	0	0	0	0	0	0	Yes
VIVWTLNDNPDDSGSVGYAR	A0A125YYS0	A0A125YYS0	TGME49_216880		guanine nucleotide-binding protein	0	0	0	2215400	0	0	1908500	0	0	0	0	0	0	0	0	3649700	Yes
VWNLSNCK	A0A125YYS0	A0A125YYS0	TGME49_216880		guanine nucleotide-binding protein	0	0	0	0	0	0	0	0	0	0	0	0	0	0	0	3334500	Yes
YTIVDDQHNDWVSCVR	A0A125YYS0	A0A125YYS0	TGME49_216880		guanine nucleotide-binding protein	0	0	0	7495400	0	6101200	3485400	3631900	0	0	0	0	0	0	0	5458500	Yes
AAEQEAETLK	A0A125YW79	A0A125YW79	TGME49_216970		coronin, putative	0	0	0	0	0	0	0	0	0	0	0	0	0	0	0	2314500	Yes
AAEQEAETLKER	A0A125YW79	A0A125YW79	TGME49_216970		coronin, putative	0	0	0	3323800	0	3786100	1366300	1732000	0	455730	647800	221310	0	186280	0	0	Yes
AAQVVGSVACHDGSK	A0A125YW79	A0A125YW79	TGME49_216970		coronin, putative	0	0	2320800	1747000	0	924880	1184600	737210	0	184920	0	0	0	0	0	5619000	Yes
ADAVDVPLIK	A0A125YW79	A0A125YW79	TGME49_216970		coronin, putative	0	0	0	0	0	0	0	0	0	0	0	0	0	0	0	0	Yes
ANAQELETLR	A0A125YW79	A0A125YW79	TGME49_216970		coronin, putative	0	0	0	0	0	0	0	0	0	0	0	0	0	0	0	3477900	Yes
ANAQELETLRK	A0A125YW79	A0A125YW79	TGME49_216970		coronin, putative	0	0	0	1289700	0	1092000	0	0	0	0	175900	0	0	92883	0	0	Yes
AQLTELDR	A0A125YW79	A0A125YW79	TGME49_216970		coronin, putative	0	0	0	0	0	0	0	0	0	0	0	0	0	0	0	4482900	Yes
DGHVFTTGFGK	A0A125YW79	A0A125YW79	TGME49_216970		coronin, putative	0	0	0	2682100	0	2169900	1747900	1566200	0	405400	0	0	0	110460	0	0	Yes
DILATACEDTIVR	A0A125YW79	A0A125YW79	TGME49_216970		coronin, putative	0	0	0	0	0	0	0	0	0	0	0	0	0	0	0	2082900	Yes
DILHQAQDEAA	A0A125YW79	A0A125YW79	TGME49_216970		coronin, putative	0	0	0	0	0	0	0	0	0	0	0	0	0	0	0	2204600	Yes
FQESLLSAK	A0A125YW79	A0A125YW79	TGME49_216970		coronin, putative	0	0	1056800	1865100	0	2900000	2081500	2281600	0	415260	0	0	0	0	0	0	Yes
GHTASIQDTNFSPFHR	A0A125YW79	A0A125YW79	TGME49_216970		coronin, putative	336530	0	0	1616800	0	895580	4030000	2090000	0	0	678060	0	0	0	0	0	Yes
IKGHTASIQDTNFSPFHR	A0A125YW79	A0A125YW79	TGME49_216970		coronin, putative	0	0	0	0	0	0	0	0	0	0	0	0	0	0	0	2647300	Yes
IWQLPEEVTGTTELKEPIATLTGALKK	A0A125YW79	A0A125YW79	TGME49_216970		coronin, putative	0	0	0	4000800	0	4497200	3227700	4094800	0	0	0	0	0	0	0	5539100	Yes
KFDKPVYHAEIDR	A0A125YW79	A0A125YW79	TGME49_216970		coronin, putative	0	0	0	3843500	0	3869400	4080100	3568000	0	577650	449020	392450	0	234920	0	5874000	Yes
TQMEQAHGTLHR	A0A125YW79	A0A125YW79	TGME49_216970		coronin, putative	0	0	0	0	0	0	0	0	0	0	0	0	0	0	0	1361600	Yes
VSELAEALSNEK	A0A125YW79	A0A125YW79	TGME49_216970		coronin, putative	0	0	0	0	0	0	2536700	2348700	0	696880	0	0	0	0	0	0	Yes
YYQYHGGTLR	A0A125YW79	A0A125YW79	TGME49_216970		coronin, putative	0	0	0	0	0	3348600	3485000	0	0	0	0	351980	0	0	0	6372900	Yes
ELAELLGVGESPTDAMR	S8EQD6	S8EQD6	TGME49_217010		hypothetical protein	0	0	0	0	0	3612000	0	0	0	0	0	0	0	0	0	0	Yes
ERGEENQEEEEEAK	S8EQD6	S8EQD6	TGME49_217010		hypothetical protein	0	0	0	0	0	903700	210610	0	0	0	131910	144150	0	0	0	0	Yes
SAAVAASEADPEVEK	S8EQD6	S8EQD6	TGME49_217010		hypothetical protein	0	0	0	0	0	915920	0	0	0	0	0	179010	0	74337	0	0	Yes
SAAVAASEADPEVEKDEK	S8EQD6	S8EQD6	TGME49_217010		hypothetical protein	0	0	4220600	0	0	3942600	0	0	0	0	0	271910	0	0	0	0	Yes
WLNNPSDTALHGPYPSSLFR	S8EQD6	S8EQD6	TGME49_217010		hypothetical protein	0	0	0	0	0	0	0	0	0	0	0	0	0	0	0	2917200	Yes
ANTSPSTPAAPISDSVVYCEPLQTAEPQPLLDK	S8G8Y2	S8G8Y2	TGME49_217510		hypothetical protein	0	0	0	0	0	3251100	0	0	0	0	0	975020	0	0	0	2369100	Yes
GSYLEHYPVPPPLDGHNFSGDALLR	S8G8Y2	S8G8Y2	TGME49_217510		hypothetical protein	0	0	0	1896500	0	5110500	4358800	0	0	1116300	0	1584700	0	0	0	5391000	Yes
MGEICPGTVSSYVDVPNFGR	S8G8Y2	S8G8Y2	TGME49_217510		hypothetical protein	0	0	0	639910	0	2677300	1059200	0	0	0	0	0	0	0	0	0	Yes
QADGTVYPLITLPK	S8G8Y2	S8G8Y2	TGME49_217510		hypothetical protein	0	0	0	0	0	0	0	0	0	0	0	0	0	0	0	6970800	Yes
QEFLDLTGVAHPEQHAQR	S8G8Y2	S8G8Y2	TGME49_217510		hypothetical protein	0	0	0	1194700	0	3372300	2053000	0	0	0	0	1099000	0	0	0	2710900	Yes
RQEFLDLTGVAHPEQHAQR	S8G8Y2	S8G8Y2	TGME49_217510		hypothetical protein	0	0	0	0	0	2870800	1846900	0	0	0	0	0	0	0	0	4013400	Yes
VFTYDEIYKK	S8G8Y2	S8G8Y2	TGME49_217510		hypothetical protein	0	0	0	0	0	0	0	0	0	0	0	0	0	0	0	1159800	Yes
VVEPFSLPK	S8G8Y2	S8G8Y2	TGME49_217510		hypothetical protein	0	1467000	0	2587500	0	6532600	3523500	1068100	649590	955780	0	1358600	0	0	356930	0	Yes
WQAAAPAHPNTSAGALAWSTEPAK	S8G8Y2	S8G8Y2	TGME49_217510		hypothetical protein	0	0	0	3989600	0	9235800	5689700	0	0	741930	0	757410	0	451410	461280	10604000	Yes
AFSWNESTCR	S8EN88	S8EN88	TGME49_217530		hypothetical protein	0	0	0	0	0	0	0	0	0	0	0	0	0	0	0	2662800	Yes
FIEKEPAGDLISFISDK	S8EN88	S8EN88	TGME49_217530		hypothetical protein	0	0	0	2237000	0	1525300	5319900	3720400	0	0	606700	0	0	0	0	0	Yes
GGHLIDPIKYYLSLGHALTTR	S8EN88	S8EN88	TGME49_217530		hypothetical protein	0	0	0	0	0	0	0	0	0	0	0	0	0	0	0	821720	Yes
GPEDGAVWRPPSLSPTTADVFEDGEDSGHTR	S8EN88	S8EN88	TGME49_217530		hypothetical protein	0	0	0	2965300	0	2273600	5490500	4037800	0	0	0	0	0	0	0	4976000	Yes
KEAFAVPTSCVASR	S8EN88	S8EN88	TGME49_217530		hypothetical protein	0	0	0	0	0	1149800	1216700	1439800	0	0	0	0	0	0	0	2407100	Yes
QLSAAVAER	S8EN88	S8EN88	TGME49_217530		hypothetical protein	0	0	0	0	0	0	0	0	0	0	0	0	0	0	0	4184100	Yes
QSPALGTK	S8EN88	S8EN88	TGME49_217530		hypothetical protein	0	0	1456200	1616800	0	413900	1848300	1158600	0	0	259060	161050	0	0	0	0	Yes
VGQTGRPPQTGAESPPEGPSRPSYLSEGWAAVR	S8EN88	S8EN88	TGME49_217530		hypothetical protein	0	0	0	5426900	0	3878600	7719100	7594000	0	0	0	0	0	0	0	0	Yes
VQANNSQGNLEVTYR	S8EN88	S8EN88	TGME49_217530		hypothetical protein	0	0	0	2952200	0	2158800	5756300	3389500	0	547230	0	0	0	173420	0	6035500	Yes
YYLSLGHALTTR	S8EN88	S8EN88	TGME49_217530		hypothetical protein	0	0	0	0	0	0	1734500	0	0	0	0	0	0	0	0	1810800	Yes
GIGDVGFAEVR	A0A125YG07	A0A125YG07	TGME49_217540		RNA recognition motif-containing protein	0	0	0	2142200	0	2070400	3902200	2572000	0	0	0	0	0	0	0	0	Yes
IYIGSLPGEYTDKDVER	A0A125YG07	A0A125YG07	TGME49_217540		RNA recognition motif-containing protein	0	0	0	0	0	0	0	0	0	0	0	0	0	0	0	1512900	Yes
SDDAHDAAAYDTDAR	A0A125YG07	A0A125YG07	TGME49_217540		RNA recognition motif-containing protein	0	0	0	1744700	0	1840100	2398500	1166400	0	242490	0	0	0	92093	0	4211600	Yes
SSRPDGFGEEALPR	A0A125YG07	A0A125YG07	TGME49_217540		RNA recognition motif-containing protein	0	0	0	2345100	0	2535300	3405200	2735200	0	0	0	0	0	0	0	4827900	Yes
APETPEAILPEER	S8EUV4	S8EUV4	TGME49_217680		hypothetical protein	0	0	0	1750800	0	0	2736500	0	0	0	0	0	0	0	0	4821200	Yes
APQMPSCTALDSFVHAPLGSR	S8EUV4	S8EUV4	TGME49_217680		hypothetical protein	0	0	0	0	0	0	1888800	0	0	0	0	0	0	0	0	2117800	Yes
DPATAVSAEMGSDPR	S8EUV4	S8EUV4	TGME49_217680		hypothetical protein	0	0	0	628070	0	0	759670	796520	0	0	0	0	0	0	0	739880	Yes
EPEGESPAGEGESRQLLR	S8EUV4	S8EUV4	TGME49_217680		hypothetical protein	761240	1040300	0	0	0	29392000	0	1367700	0	0	1156000	0	0	199050	0	0	Yes
GAASSTETVESGSPEDQADEQDLR	S8EUV4	S8EUV4	TGME49_217680		hypothetical protein	0	0	0	0	0	0	0	0	0	0	0	0	0	0	0	2537500	Yes
GAEDSGSSVENR	S8EUV4	S8EUV4	TGME49_217680		hypothetical protein	0	0	0	1198400	0	673940	3168800	1579900	0	224420	0	415970	0	118500	0	1975000	Yes
GAPAPGHSEGR	S8EUV4	S8EUV4	TGME49_217680		hypothetical protein	0	0	1016600	503500	0	339220	985170	431790	0	0	0	0	0	0	0	0	Yes
GASSSSVPSTQAK	S8EUV4	S8EUV4	TGME49_217680		hypothetical protein	0	0	0	1693400	0	1198100	3063100	1637100	0	380810	205770	434900	0	174000	0	0	Yes
GGGDNETELDDAGR	S8EUV4	S8EUV4	TGME49_217680		hypothetical protein	0	0	0	611530	0	761540	2360300	1404500	0	192820	0	311600	0	0	0	2562000	Yes
GNATQQGPPHETPEQDSSLSVAGR	S8EUV4	S8EUV4	TGME49_217680		hypothetical protein	0	0	0	1510400	0	852480	4641100	1623300	0	0	0	335920	0	0	0	0	Yes
GVGVLDVSTVYPNSEAK	S8EUV4	S8EUV4	TGME49_217680		hypothetical protein	0	0	0	1082900	0	0	3756100	0	0	0	0	0	0	0	0	0	Yes
GVQAGEAEAAVECATMPSIVTR	S8EUV4	S8EUV4	TGME49_217680		hypothetical protein	0	0	0	0	0	0	0	0	0	0	0	0	0	0	0	1229300	Yes
HEMYVSNASK	S8EUV4	S8EUV4	TGME49_217680		hypothetical protein	0	0	0	0	0	0	0	0	0	0	0	0	0	0	0	827600	Yes
HKDMMSEEDESVRPK	S8EUV4	S8EUV4	TGME49_217680		hypothetical protein	0	0	0	3666100	0	3826600	8636500	3844800	0	1522200	0	841380	0	521610	0	1796500	Yes
HVADVELFK	S8EUV4	S8EUV4	TGME49_217680		hypothetical protein	0	0	0	0	0	0	0	0	0	0	0	0	0	0	0	2288600	Yes
ILVTLSSDQTPFLGER	S8EUV4	S8EUV4	TGME49_217680		hypothetical protein	0	0	0	930050	0	0	3217500	1976700	0	0	0	0	0	0	0	3002500	Yes
KLETPGFNSDNEETLASSR	S8EUV4	S8EUV4	TGME49_217680		hypothetical protein	0	0	0	0	0	3055200	5014000	2610800	0	0	0	0	0	0	0	5270000	Yes
LEPVEAGPEAENPATR	S8EUV4	S8EUV4	TGME49_217680		hypothetical protein	0	0	0	2400100	0	2017300	4458100	2728200	0	780120	0	703720	0	156180	0	0	Yes
LQLTQSSVETLVQHLDGVCTADFSR	S8EUV4	S8EUV4	TGME49_217680		hypothetical protein	0	0	0	3701100	0	3263500	9428700	7010800	0	0	1039700	0	0	0	0	6710800	Yes
NSEALTFAR	S8EUV4	S8EUV4	TGME49_217680		hypothetical protein	0	0	0	1355000	0	1108000	1198200	0	0	483520	0	682250	0	89177	63361	2503500	Yes
NVFADGGDEGAER	S8EUV4	S8EUV4	TGME49_217680		hypothetical protein	0	0	0	1621300	0	1613400	3434800	2401700	0	432860	278540	0	0	0	0	2696800	Yes
PISDLLVTTVAGSHSGHEEATR	S8EUV4	S8EUV4	TGME49_217680		hypothetical protein	0	0	0	0	0	0	2243600	0	0	0	0	0	0	0	0	6111300	Yes
PISDLLVTTVAGSHSGHEEATRR	S8EUV4	S8EUV4	TGME49_217680		hypothetical protein	0	0	0	0	0	0	0	0	0	0	0	0	0	0	0	1184700	Yes
QLAADVADGEKDPR	S8EUV4	S8EUV4	TGME49_217680		hypothetical protein	0	0	0	0	0	0	0	0	0	0	0	0	0	0	0	3943300	Yes
RGGGDNETELDDAGR	S8EUV4	S8EUV4	TGME49_217680		hypothetical protein	0	0	0	1399400	0	1274600	2202100	1100700	0	220640	0	292590	0	77015	0	0	Yes
SATSFHSSEEDR	S8EUV4	S8EUV4	TGME49_217680		hypothetical protein	0	0	0	1489800	0	780210	2444300	1325400	0	252990	0	0	0	0	0	0	Yes
SESAALFPTAVGK	S8EUV4	S8EUV4	TGME49_217680		hypothetical protein	0	0	0	1918000	0	0	3223300	0	0	0	0	262490	0	0	0	0	Yes
SFFGNLFGR	S8EUV4	S8EUV4	TGME49_217680		hypothetical protein	0	0	0	1554100	0	1844700	5685700	2151600	0	431990	0	589540	0	0	0	3737500	Yes
SGLPQSAAPTGSER	S8EUV4	S8EUV4	TGME49_217680		hypothetical protein	0	0	0	0	0	0	0	0	0	0	0	0	0	0	0	2406400	Yes
SSHSDVGNPESR	S8EUV4	S8EUV4	TGME49_217680		hypothetical protein	0	0	0	1335800	0	1131500	2193200	1157900	0	272620	180090	354520	0	107380	0	2739700	Yes
SSLEEQILSAAVADAVHEMER	S8EUV4	S8EUV4	TGME49_217680		hypothetical protein	0	0	0	1567800	0	0	4481100	1942900	0	0	0	430870	0	0	0	0	Yes
SSTSSIDLLDASLR	S8EUV4	S8EUV4	TGME49_217680		hypothetical protein	755510	0	0	1658600	0	0	5801000	1569700	0	739760	0	326350	0	0	0	4843200	Yes
SVEAFEQIAAGGR	S8EUV4	S8EUV4	TGME49_217680		hypothetical protein	0	0	0	0	0	0	0	0	0	0	0	0	0	0	0	2319000	Yes
VLEMPNLLVENALEGTPHTR	S8EUV4	S8EUV4	TGME49_217680		hypothetical protein	0	0	0	0	0	3392900	6481500	4608300	0	525980	0	634390	0	0	0	0	Yes
WTPPEPNALPLYNDHSLSSNEEEVAPK	S8EUV4	S8EUV4	TGME49_217680		hypothetical protein	0	0	0	0	0	0	0	0	0	0	0	0	0	0	0	2089100	Yes
YAAEPDWVKDGDETDTADLQR	S8EUV4	S8EUV4	TGME49_217680		hypothetical protein	0	0	0	0	0	946770	3525300	0	0	0	0	0	0	0	0	3551800	Yes
AIADALAEGGVSHLICVAR	A0A125YUN8	A0A125YUN8	TGME49_217740		3-ketoacyl-(acyl-carrier-protein) reductase	0	0	0	2593300	0	2631100	1033000	0	0	0	0	0	0	0	0	0	Yes
NITVNAIAPGFIR	A0A125YUN8	A0A125YUN8	TGME49_217740		3-ketoacyl-(acyl-carrier-protein) reductase	0	0	0	0	0	1513500	0	0	0	0	0	0	0	0	0	2575100	Yes
QQAACDEAAADLR	A0A125YUN8	A0A125YUN8	TGME49_217740		3-ketoacyl-(acyl-carrier-protein) reductase	0	0	0	1282000	0	1121600	355000	0	0	0	0	0	0	0	0	1095500	Yes
AMKPTAEGVK	A0A125YNG8	A0A125YNG8	TGME49_217890		alkyl hydroperoxide reductase/ Thiol specific antioxidant/ Mal allergen, putative	0	0	0	12047000	0	12329000	7807200	3925600	0	3905900	1606800	1346700	0	0	0	0	Yes
AMKPTAEGVKEYLGSK	A0A125YNG8	A0A125YNG8	TGME49_217890		alkyl hydroperoxide reductase/ Thiol specific antioxidant/ Mal allergen, putative	0	0	0	2280500	0	2510200	1088600	652010	0	0	0	0	0	0	0	0	Yes
EGVLQHCVINNLPLGR	A0A125YNG8	A0A125YNG8	TGME49_217890		alkyl hydroperoxide reductase/ Thiol specific antioxidant/ Mal allergen, putative	0	2464700	0	34204000	945460	33645000	27142000	22096000	0	4542700	3312400	2093000	544110	1043400	247910	41200000	Yes
GCQLLGVSVDSK	A0A125YNG8	A0A125YNG8	TGME49_217890		alkyl hydroperoxide reductase/ Thiol specific antioxidant/ Mal allergen, putative	0	534700	2561000	11116000	0	13675000	14263000	5840100	162630	1357200	0	575330	0	1244000	0	10966000	Yes
GLFLIDKEGVLQHCVINNLPLGR	A0A125YNG8	A0A125YNG8	TGME49_217890		alkyl hydroperoxide reductase/ Thiol specific antioxidant/ Mal allergen, putative	0	2702800	0	25675000	0	41609000	18121000	31581000	0	3837100	3163100	0	0	0	0	69126000	Yes
ISFPLLADVSHK	A0A125YNG8	A0A125YNG8	TGME49_217890		alkyl hydroperoxide reductase/ Thiol specific antioxidant/ Mal allergen, putative	0	848840	0	12874000	0	9635000	8594500	8436600	0	4565400	1098600	572670	0	732450	0	21130000	Yes
LHGEFEKR	A0A125YNG8	A0A125YNG8	TGME49_217890		alkyl hydroperoxide reductase/ Thiol specific antioxidant/ Mal allergen, putative	0	0	0	27368000	10612000	12137000	4144000	0	432840	2169000	0	1037600	0	771560	0	0	Yes
MAEDYGVLHPEGMAFR	A0A125YNG8	A0A125YNG8	TGME49_217890		alkyl hydroperoxide reductase/ Thiol specific antioxidant/ Mal allergen, putative	0	0	0	17975000	0	20260000	16611000	16923000	0	2304500	0	445680	0	0	0	14346000	Yes
MLDALQHVEQYGEVCPANWK	A0A125YNG8	A0A125YNG8	TGME49_217890		alkyl hydroperoxide reductase/ Thiol specific antioxidant/ Mal allergen, putative	0	0	0	23068000	0	25976000	15777000	12615000	1455200	3952400	5176900	557460	0	550290	0	17248000	Yes
PAPMVSQPAPAFEAEAVMADGSFGK	A0A125YNG8	A0A125YNG8	TGME49_217890		alkyl hydroperoxide reductase/ Thiol specific antioxidant/ Mal allergen, putative	0	0	0	22110000	0	18296000	14586000	15326000	0	2871200	2738900	0	0	0	0	15857000	Yes
RGCQLLGVSVDSK	A0A125YNG8	A0A125YNG8	TGME49_217890		alkyl hydroperoxide reductase/ Thiol specific antioxidant/ Mal allergen, putative	0	0	0	2717200	0	1691000	1957900	0	0	438730	0	0	0	0	0	0	Yes
PRTTQSEEER	S8EN77	S8EN77	TGME49_218000		hypothetical protein	0	0	0	0	0	0	0	0	0	0	0	0	0	0	0	26530000	Yes
RQETLADASHAAEETK	S8EN77	S8EN77	TGME49_218000		hypothetical protein	22139000	32503000	1396300	57282000	37738000	7303500	28339000	14454000	3418400	17570000	3914400	0	15215000	2066900	6281600	89220000	Yes
SLLAASQAGANPFEAFSACHPNGER	S8FZQ5	S8FZQ5	TGME49_218200		UDP-sugar pyrophospharylase	0	0	0	0	0	0	0	0	0	0	0	0	0	0	0	1689900	Yes
FGIDIPKDDSPESEALVPSASPA	A0A125YIV8	A0A125YIV8	TGME49_218270		hypothetical protein	0	0	0	5147900	0	10261000	6328800	0	0	879430	0	1506700	0	0	0	0	Yes
LHKPDDGHVSDAWAR	A0A125YIV8	A0A125YIV8	TGME49_218270		hypothetical protein	0	445440	0	5124900	0	9711000	8109200	1783200	0	356660	1426600	2424100	0	161660	158360	5210900	Yes
AGTMNVAALSR	A0A125YFP1	A0A125YFP1	TGME49_218410	RPP	ribosomal protein RPP0	0	0	635870	2312300	0	1097800	837350	0	0	0	0	0	0	0	0	0	Yes
ASVLDITDEVILEK	A0A125YFP1	A0A125YFP1	TGME49_218410	RPP	ribosomal protein RPP0	0	0	0	0	0	0	0	0	0	0	0	0	0	0	0	2202700	Yes
EVGFPTTASAPHSILEAFK	A0A125YFP1	A0A125YFP1	TGME49_218410	RPP	ribosomal protein RPP0	0	0	0	9970000	0	7279600	0	2821700	0	0	0	0	0	0	0	13508000	Yes
LNIKPFEYGLAIQHVYDDGSVYK	A0A125YFP1	A0A125YFP1	TGME49_218410	RPP	ribosomal protein RPP0	0	0	0	0	0	0	0	0	0	0	0	0	0	0	0	2632100	Yes
VLVVEADHVGSK	A0A125YFP1	A0A125YFP1	TGME49_218410	RPP	ribosomal protein RPP0	0	0	0	6157900	529380	10263000	554240	4151000	0	0	0	0	0	5200300	0	0	Yes
GGHPVDSEPSKR	S8EUN7	S8EUN7	TGME49_218520	MIC6	microneme protein MIC6	219160	0	0	0	352190	2655000	7261000	0	0	0	123260	1023600	0	0	0	0	Yes
ISLDGTGNVTCIVR	S8EUN7	S8EUN7	TGME49_218520	MIC6	microneme protein MIC6	0	0	0	1908700	0	0	5280300	1498900	0	0	0	1151800	0	0	0	0	Yes
KSGSGGGEEIEYER	S8EUN7	S8EUN7	TGME49_218520	MIC6	microneme protein MIC6	0	0	0	1276800	0	0	1720600	0	0	0	0	509270	0	0	0	2140900	Yes
RTPLEESQEPEGSTPDSQQSR	S8EUN7	S8EUN7	TGME49_218520	MIC6	microneme protein MIC6	0	0	0	0	0	2242700	1424000	0	0	0	0	954220	0	0	0	0	Yes
SGSGGGEEIEYER	S8EUN7	S8EUN7	TGME49_218520	MIC6	microneme protein MIC6	0	0	0	936600	0	870630	1774000	0	0	0	0	366180	0	0	0	2205700	Yes
SAYLSSSNEDPQLLIK	S8FZM8	S8FZM8	TGME49_218530		proteasome-interacting thioredoxin domain-containing protein	0	0	0	1474200	0	1609500	1278900	0	0	0	0	0	0	0	0	0	Yes
SPPGSAAAGEVPTTIK	S8FZM8	S8FZM8	TGME49_218530		proteasome-interacting thioredoxin domain-containing protein	0	0	0	903660	0	1306400	673570	0	0	0	0	0	0	0	0	1126700	Yes
VECLNEDAQHSIR	S8FZM8	S8FZM8	TGME49_218530		proteasome-interacting thioredoxin domain-containing protein	0	0	0	1327000	0	1482100	937620	0	0	76054	0	0	0	0	0	0	Yes
AETSPSSAPTLCHFAR	S8EQY7	S8EQY7	TGME49_218570		Nin one binding (NOB1) Zn-ribbon family protein	0	0	0	0	0	0	0	0	0	0	0	0	0	0	0	995650	Yes
VVVGLGPGNPNSNR	S8EQY7	S8EQY7	TGME49_218570		Nin one binding (NOB1) Zn-ribbon family protein	0	0	0	0	0	0	0	0	0	0	0	0	0	0	0	3323800	Yes
SSGTQQVAAGGQTTR	A0A125YIP1	A0A125YIP1	TGME49_218730		hypothetical protein	0	0	0	3050400	0	3509300	1915500	612730	0	510760	541940	589530	0	116220	150020	4309600	Yes
DDKPACDEVIITGLGMATK	A0A125YFQ8	A0A125YFQ8	TGME49_218820		alba 2	0	0	3120900	3403600	0	4431900	2715200	0	0	559660	0	0	0	0	0	1901000	Yes
DNSATITK	A0A125YFQ8	A0A125YFQ8	TGME49_218820		alba 2	0	0	0	0	0	0	0	0	0	0	0	0	0	0	0	3121300	Yes
TAIGAASLLQR	A0A125YFQ8	A0A125YFQ8	TGME49_218820		alba 2	0	1148000	0	9945600	0	14548000	6200300	4715900	0	918130	854940	386390	0	0	0	20702000	Yes
TPEFAEQIKK	A0A125YFQ8	A0A125YFQ8	TGME49_218820		alba 2	0	0	0	0	0	0	0	0	0	0	0	0	0	0	0	1666900	Yes
VETSYFSSTR	A0A125YFQ8	A0A125YFQ8	TGME49_218820		alba 2	0	318430	0	3520200	0	4997800	2921600	0	0	361840	0	0	0	63541	0	0	Yes
AELGVGTPEQVSR	S8EN26	S8EN26	TGME49_218830		hypothetical protein	0	0	2459100	0	0	1097000	580000	0	0	0	0	356600	613710	0	0	0	Yes
AVANAVAQDQQTLR	S8EN26	S8EN26	TGME49_218830		hypothetical protein	0	0	0	999450	0	2160200	953030	0	0	214790	775440	544730	0	60106	0	4930700	Yes
KQEAEADDEEELEEDGLQLSR	S8EN26	S8EN26	TGME49_218830		hypothetical protein	0	0	0	0	0	0	0	0	0	0	0	0	0	0	0	987530	Yes
AGELSGKAQEAPK	S8EQW3	S8EQW3	TGME49_218960	AP2XII1	AP2 domain transcription factor AP2XII-1	7599400	5051300	0	5234300	11103000	4796200	13262000	4470600	0	633660	4124700	2869900	8048500	215580	1670700	0	Yes
ETSSGASAATSDLSR	S8EQW3	S8EQW3	TGME49_218960	AP2XII1	AP2 domain transcription factor AP2XII-1	0	0	0	0	0	1549200	798220	0	0	0	262560	289150	0	0	0	0	Yes
GLVEQLLAR	S8EQW3	S8EQW3	TGME49_218960	AP2XII1	AP2 domain transcription factor AP2XII-1	0	0	0	0	0	0	0	0	0	0	0	0	0	0	0	1338100	Yes
LSKQAQDDFQSWRPPPGAR	S8EQW3	S8EQW3	TGME49_218960	AP2XII1	AP2 domain transcription factor AP2XII-1	0	0	0	250850	0	0	0	0	0	0	0	0	0	0	0	0	Yes
SQAVAVATAFPLPLAFFVDPERR	S8EQW3	S8EQW3	TGME49_218960	AP2XII1	AP2 domain transcription factor AP2XII-1	0	0	0	0	0	0	0	0	0	0	0	0	0	0	0	1539900	Yes
TSSASTASGETPEK	S8EQW3	S8EQW3	TGME49_218960	AP2XII1	AP2 domain transcription factor AP2XII-1	0	0	0	306090	0	731120	268020	0	0	80621	0	155680	0	0	0	0	Yes
TVDNCEGEADEVAQGLDTHREDVDVTR	S8EQW3	S8EQW3	TGME49_218960	AP2XII1	AP2 domain transcription factor AP2XII-1	0	0	0	0	0	0	0	0	0	0	0	0	0	0	0	3521500	Yes
VEEVEAVCR	S8EQW3	S8EQW3	TGME49_218960	AP2XII1	AP2 domain transcription factor AP2XII-1	0	0	0	0	0	1035700	0	0	0	0	0	325300	0	0	0	0	Yes
FEEEGGSTIQGHAR	S8EQV9	S8EQV9	TGME49_219150		zinc finger, zz type domain-containing protein	0	0	0	418150	0	2086200	637730	0	0	0	0	157170	0	0	0	0	Yes
GPTAFIDEEDALSAK	S8EQV9	S8EQV9	TGME49_219150		zinc finger, zz type domain-containing protein	0	0	0	0	0	0	0	0	0	0	0	0	0	0	0	815130	Yes
TEDELAQEAK	S8EQV9	S8EQV9	TGME49_219150		zinc finger, zz type domain-containing protein	0	0	0	0	0	0	0	0	0	0	0	0	0	0	0	509490	Yes
AFSLIQGVFQCISR	S8FZH9	S8FZH9	TGME49_219170		hypothetical protein	0	0	0	638260	0	1624200	1382500	0	0	0	0	0	0	0	0	1933600	Yes
AVDQGTAADEQVDQAPSVLAEER	S8FZH9	S8FZH9	TGME49_219170		hypothetical protein	0	0	0	2727300	0	7820700	3361200	0	0	977710	781340	1725600	0	664240	0	7190900	Yes
DEDVQLQR	S8FZH9	S8FZH9	TGME49_219170		hypothetical protein	0	362790	0	2217100	0	4680800	2413300	0	0	948410	0	0	0	334310	0	0	Yes
DITTEALAQR	S8FZH9	S8FZH9	TGME49_219170		hypothetical protein	0	0	0	2537200	0	5945200	3208900	0	0	759620	1137800	1196700	0	0	0	6153300	Yes
EELPDSELVSAGPR	S8FZH9	S8FZH9	TGME49_219170		hypothetical protein	0	0	0	2801800	0	6390100	2751200	0	0	941310	0	1918800	0	394510	0	2787800	Yes
KLHDAASVKDDQQAAPQSR	S8FZH9	S8FZH9	TGME49_219170		hypothetical protein	0	383620	0	0	0	5775500	1353500	0	105520	676740	0	1260300	0	248200	225640	5409600	Yes
NSYGSQAEAPSTAGEDNVKEDVSVNK	S8FZH9	S8FZH9	TGME49_219170		hypothetical protein	0	0	0	2327600	0	4217200	4945400	0	0	1093300	372340	0	0	272260	193010	8474600	Yes
HNALLHTQTAWGDLPLSRPLLR	S8EN05	S8EN05	TGME49_219200		DEAD/DEAH box RNA helicase family protein	0	0	0	0	0	0	0	0	0	0	0	0	0	0	0	947830	Yes
TAAFLLPTLER	S8EN05	S8EN05	TGME49_219200		DEAD/DEAH box RNA helicase family protein	0	0	0	0	0	0	0	0	0	0	0	0	0	0	0	1872200	Yes
VTHTSPNDVHNNSR	S8EN05	S8EN05	TGME49_219200		DEAD/DEAH box RNA helicase family protein	0	0	0	642320	0	1246700	245930	0	0	0	145420	91621	0	24337	0	0	Yes
EALESGETAAAGK	S8FZH0	S8FZH0	TGME49_219250		acetyltransferase, GNAT family protein	0	0	0	1013100	0	1681200	971980	0	0	163420	0	127380	0	0	0	0	Yes
QLLQSAQVAFGNATLR	S8FZH0	S8FZH0	TGME49_219250		acetyltransferase, GNAT family protein	0	0	0	0	0	0	0	0	0	0	0	0	0	0	0	924850	Yes
SSDSPADGATTPVHGDSQPTSK	S8FZH0	S8FZH0	TGME49_219250		acetyltransferase, GNAT family protein	0	0	0	574560	0	1899100	1108500	0	0	201670	0	275340	0	0	0	0	Yes
EVEMGVVNPNYQ	A0A125YRY4	A0A125YRY4	TGME49_219270		multi-pass transmembrane protein	0	2974600	5161500	29517000	0	54458000	29755000	6574000	1137200	8593500	4936500	7964500	0	1293500	560580	23949000	Yes
GEEHTPIIHFLTTK	A0A125YRY4	A0A125YRY4	TGME49_219270		multi-pass transmembrane protein	0	1137100	0	18495000	0	19759000	31040000	6215700	0	4563600	3048200	5071600	0	1247100	938640	22480000	Yes
MGSMGNYVAQPEGGMEIPTQYDYSQLQQQVSR	A0A125YRY4	A0A125YRY4	TGME49_219270		multi-pass transmembrane protein	0	0	0	3244300	0	7797400	1970500	2720900	0	0	0	0	0	0	0	0	Yes
QGTGYMVGHHTMSSTMGGAAPAVFVDEDAEPSPR	A0A125YRY4	A0A125YRY4	TGME49_219270		multi-pass transmembrane protein	0	1603800	0	24563000	0	30995000	27080000	10467000	0	0	3258600	2744900	0	560800	0	0	Yes
WSPELHCR	A0A125YRY4	A0A125YRY4	TGME49_219270		multi-pass transmembrane protein	0	280620	0	8831500	476710	5401400	15424000	1802600	0	577800	642550	215350	0	402310	0	0	Yes
PHVHVLSHPSR	A0A125YSC1	A0A125YSC1	TGME49_219280	ALP1	actin like protein ALP1	0	0	0	2773100	0	853260	1850700	1602100	0	184490	222020	51275	0	159680	0	755520	Yes
TYHLPDGLTLR	A0A125YSC1	A0A125YSC1	TGME49_219280	ALP1	actin like protein ALP1	0	0	0	0	0	0	0	0	0	0	0	0	0	0	0	3148600	Yes
AGGGAFGPETLGDAAPETPEGGGAHAAAAAAPESLETGSGAGGAR	S8FZG5	S8FZG5	TGME49_219300		ran binding protein	0	0	0	0	0	5131300	0	0	0	0	0	0	0	0	0	4876300	Yes
GAFGSGNGFEGDTVGVK	S8FZG5	S8FZG5	TGME49_219300		ran binding protein	0	0	0	0	0	3042500	798960	0	0	0	0	0	0	0	0	0	Yes
HVAHSSSGGLGAVAPTGQAPSAAAAADPTDAETVGAQR	S8FZG5	S8FZG5	TGME49_219300		ran binding protein	0	0	0	0	0	3215200	1183500	0	0	0	0	0	0	0	0	2775400	Yes
STCNICNAPR	S8FZG5	S8FZG5	TGME49_219300		ran binding protein	0	0	0	807350	0	3395800	1183100	0	0	0	370900	231040	0	83796	0	1317700	Yes
TGDPLKDIPNLGGPPGLFK	S8FZG5	S8FZG5	TGME49_219300		ran binding protein	0	0	0	1334800	0	5364800	1239300	0	0	637500	708130	0	0	0	0	0	Yes
CISNAFGLELSR	A0A125YW69	A0A125YW69	TGME49_219310		DnaK family protein	0	0	0	0	0	0	0	0	0	0	0	0	0	0	0	0	Yes
DFREDELNMDNEDR	A0A125YW69	A0A125YW69	TGME49_219310		DnaK family protein	0	0	0	2029100	0	0	2983100	1580800	0	0	0	0	0	0	0	0	Yes
EVEFSAER	A0A125YW69	A0A125YW69	TGME49_219310		DnaK family protein	0	0	0	0	0	0	0	0	0	0	0	0	0	0	0	1632100	Yes
EVFEELCSK	A0A125YW69	A0A125YW69	TGME49_219310		DnaK family protein	0	0	0	0	0	0	0	0	0	0	0	0	0	0	0	6834700	Yes
GCALQAAMASASFK	A0A125YW69	A0A125YW69	TGME49_219310		DnaK family protein	0	0	0	0	0	0	0	0	0	0	0	0	0	0	0	5023500	Yes
GKEVEFSAER	A0A125YW69	A0A125YW69	TGME49_219310		DnaK family protein	0	0	0	0	0	0	0	0	0	0	0	0	0	0	0	2925500	Yes
GTVSVVTTELSDR	A0A125YW69	A0A125YW69	TGME49_219310		DnaK family protein	0	1593500	8937700	19388000	0	10433000	18858000	10145000	0	2207600	1335500	1057500	0	656120	0	18506000	Yes
HFASAFEK	A0A125YW69	A0A125YW69	TGME49_219310		DnaK family protein	0	398450	3516100	5006500	0	3560400	5495000	0	0	960260	461100	264000	0	398050	0	0	Yes
ILAEVSDCELGGR	A0A125YW69	A0A125YW69	TGME49_219310		DnaK family protein	0	0	0	9436200	0	5634800	12162000	6791800	0	848970	1026200	401680	0	0	0	11864000	Yes
LEELQAVGGK	A0A125YW69	A0A125YW69	TGME49_219310		DnaK family protein	0	0	74590000	4602000	0	1234500	3597700	1931600	0	1282600	0	0	0	0	0	4986500	Yes
LNELESYLYALR	A0A125YW69	A0A125YW69	TGME49_219310		DnaK family protein	0	0	0	3116500	0	0	6560800	0	0	1279300	0	309640	0	0	0	0	Yes
LNELESYLYALRDDISGK	A0A125YW69	A0A125YW69	TGME49_219310		DnaK family protein	0	0	0	0	0	0	0	0	0	0	0	0	0	0	0	1366200	Yes
METLLQSLLTK	A0A125YW69	A0A125YW69	TGME49_219310		DnaK family protein	0	0	0	5599600	0	1697100	7496500	4343700	0	424430	0	0	0	0	0	5030200	Yes
NILGEVFDASNSHLK	A0A125YW69	A0A125YW69	TGME49_219310		DnaK family protein	0	0	0	1985400	0	2973300	2872800	1468700	0	0	0	0	0	0	0	6597600	Yes
NILGEVFDASNSHLKK	A0A125YW69	A0A125YW69	TGME49_219310		DnaK family protein	0	0	0	7661600	0	5837200	4965400	4526800	0	835290	0	0	0	0	0	10197000	Yes
QEAQQLLHAAVSESR	A0A125YW69	A0A125YW69	TGME49_219310		DnaK family protein	0	0	0	0	0	0	0	0	0	0	0	0	0	0	0	12684000	Yes
QVAESSLQKPVSEVVIACPPWCR	A0A125YW69	A0A125YW69	TGME49_219310		DnaK family protein	0	0	0	0	0	0	0	0	0	0	0	0	0	0	0	3039200	Yes
SALLDAAQIAGLK	A0A125YW69	A0A125YW69	TGME49_219310		DnaK family protein	0	0	0	9823100	0	0	9752400	6482300	0	0	0	715040	0	0	0	15213000	Yes
TVEAPEVAQGGEETAGAETAPEVR	A0A125YW69	A0A125YW69	TGME49_219310		DnaK family protein	0	0	22543000	9280200	0	5974300	5694100	4670200	0	1219600	684500	490550	0	388280	0	0	Yes
VAAQSQDEAYAHIPVEEK	A0A125YW69	A0A125YW69	TGME49_219310		DnaK family protein	0	0	3740200	11132000	0	4473400	9930200	3183400	0	1919700	0	0	0	818130	0	3008500	Yes
VKEYGFGER	A0A125YW69	A0A125YW69	TGME49_219310		DnaK family protein	0	0	0	2909200	0	2206500	2419000	2221800	0	945030	0	271520	0	0	0	0	Yes
VQPLSASGHPLEAESGLETLQHETPAGEQCILIPAGSDTNTIR	A0A125YW69	A0A125YW69	TGME49_219310		DnaK family protein	0	0	0	30821000	0	15395000	25125000	20578000	0	3679300	2615100	0	0	926490	0	33601000	Yes
VTPSLVGFTEDR	A0A125YW69	A0A125YW69	TGME49_219310		DnaK family protein	0	0	0	9425200	0	1132300	0	3226500	0	1459700	0	717450	0	529850	0	4222300	Yes
VTPSLVGFTEDRR	A0A125YW69	A0A125YW69	TGME49_219310		DnaK family protein	0	0	0	0	0	0	0	0	0	0	0	0	0	0	0	14393000	Yes
AVYSSGASK	A0A125YT84	A0A125YT84	TGME49_219320	GAP5	acid phosphatase GAP50	0	0	0	0	0	0	0	0	0	1031600	0	0	0	0	0	0	Yes
FVGLGNWGSGSYGQK	A0A125YT84	A0A125YT84	TGME49_219320	GAP5	acid phosphatase GAP50	0	0	1914200	20624000	0	29326000	23614000	0	0	0	3769800	6629100	0	1827900	895850	40058000	Yes
GDSMLQYYLQPLLK	A0A125YT84	A0A125YT84	TGME49_219320	GAP5	acid phosphatase GAP50	0	0	0	4887700	0	1208200	14381000	4673100	0	3421900	0	0	0	0	0	6178900	Yes
ILDYIIVVADR	A0A125YT84	A0A125YT84	TGME49_219320	GAP5	acid phosphatase GAP50	0	0	0	3358300	1492100	3082500	8956000	7545700	0	2024700	557060	0	0	0	0	14493000	Yes
KSIDAFNFVSQLPEVR	A0A125YT84	A0A125YT84	TGME49_219320	GAP5	acid phosphatase GAP50	0	1401500	0	13097000	0	19989000	13258000	1724900	0	4227900	2652000	3031100	0	885410	989620	24920000	Yes
LAPADATEAAAAENHGYPK	A0A125YT84	A0A125YT84	TGME49_219320	GAP5	acid phosphatase GAP50	0	1243300	0	28191000	2109000	13928000	26566000	12232000	0	4512200	2335200	4110100	0	941830	461450	44006000	Yes
LVSGTTGETLYTHK	A0A125YT84	A0A125YT84	TGME49_219320	GAP5	acid phosphatase GAP50	0	1259400	0	25330000	1782300	16145000	28330000	20408000	471400	8417900	4315100	7451700	516280	1583200	467460	51463000	Yes
LVSGTTGETLYTHKQPLK	A0A125YT84	A0A125YT84	TGME49_219320	GAP5	acid phosphatase GAP50	0	0	0	0	0	16746000	0	2561200	0	2068200	1778300	1199800	0	288430	313710	20733000	Yes
MPFFTVLGVDDWSR	A0A125YT84	A0A125YT84	TGME49_219320	GAP5	acid phosphatase GAP50	0	0	0	9800800	2007000	11857000	5393300	0	0	3537800	0	817760	0	0	0	15596000	Yes
SIDAFNFVSQLPEVR	A0A125YT84	A0A125YT84	TGME49_219320	GAP5	acid phosphatase GAP50	0	2926000	0	37460000	2964700	52132000	53888000	25509000	0	20967000	6555800	9786800	851630	2287300	1262200	86681000	Yes
TELTYAVTSEQIK	A0A125YT84	A0A125YT84	TGME49_219320	GAP5	acid phosphatase GAP50	0	779380	1461200	25666000	0	25808000	24073000	5509000	547030	7131200	1856700	4023700	0	1197200	287840	26683000	Yes
TELTYAVTSEQIKDGK	A0A125YT84	A0A125YT84	TGME49_219320	GAP5	acid phosphatase GAP50	0	628990	0	7875200	0	17462000	8374000	7027900	0	4815500	3431700	3689100	0	0	0	23940000	Yes
WQSEFENVYSDANGALK	A0A125YT84	A0A125YT84	TGME49_219320	GAP5	acid phosphatase GAP50	0	876200	0	13583000	0	15446000	16029000	7789900	0	6982000	1268800	2564400	0	0	360610	15486000	Yes
AIGLAPVIPLSASLR	S8EUG3	S8EUG3	TGME49_219460		hypothetical protein	0	0	0	0	0	0	0	0	0	0	0	0	0	0	0	717060	Yes
ETGDKEVGGGDGHEFAK	S8EUG3	S8EUG3	TGME49_219460		hypothetical protein	0	0	0	0	0	0	0	0	0	0	0	0	0	0	0	1123500	Yes
LVFLGPQLQPAQR	S8EUG3	S8EUG3	TGME49_219460		hypothetical protein	0	0	0	0	0	0	0	0	0	0	0	0	0	0	0	2634400	Yes
NEEEVELDPADLQR	S8EUG3	S8EUG3	TGME49_219460		hypothetical protein	0	0	0	0	0	0	0	0	0	0	0	0	0	0	0	1433100	Yes
GLLDGAGPLPLVGK	S8EMZ1	S8EMZ1	TGME49_219540		cytosolic tRNA-Ala synthetase	0	0	0	0	0	0	0	0	0	0	0	0	0	0	0	1542600	Yes
KLGEELGTEHK	S8EMZ1	S8EMZ1	TGME49_219540		cytosolic tRNA-Ala synthetase	0	0	0	0	0	0	0	0	0	0	0	0	0	0	0	908320	Yes
LAQHHTGTHLLNFALR	S8EMZ1	S8EMZ1	TGME49_219540		cytosolic tRNA-Ala synthetase	0	0	0	0	0	0	0	0	0	0	0	0	0	0	0	844820	Yes
LPSCPPDEEAR	S8EMZ1	S8EMZ1	TGME49_219540		cytosolic tRNA-Ala synthetase	0	0	0	0	0	0	0	0	0	0	0	0	0	0	0	1146100	Yes
EEEGGETSTGQSEGVK	S8FZD4	S8FZD4	TGME49_219710		hypothetical protein	0	0	0	0	0	0	0	0	0	0	0	0	0	0	0	924050	Yes
HQVILWSLPVLR	S8FZD4	S8FZD4	TGME49_219710		hypothetical protein	0	0	0	0	0	0	0	0	0	0	0	0	0	0	0	835420	Yes
ISLIGAQFVPR	S8FZD4	S8FZD4	TGME49_219710		hypothetical protein	0	0	0	1322200	0	1137100	0	3992400	0	377350	0	0	0	0	0	0	Yes
QDGAGLDFHPFLLPR	S8FZD4	S8FZD4	TGME49_219710		hypothetical protein	0	0	0	771690	0	1309600	1979200	0	0	0	0	0	0	0	0	1192000	Yes
QLECQAPLQR	S8FZD4	S8FZD4	TGME49_219710		hypothetical protein	0	0	0	0	0	0	0	0	0	0	0	0	0	0	0	1314700	Yes
QQSQYQTQVTQQLQQQQR	S8FZD4	S8FZD4	TGME49_219710		hypothetical protein	0	0	0	0	0	0	0	0	0	0	0	0	0	0	0	1327500	Yes
REESEEEKLK	S8FZD4	S8FZD4	TGME49_219710		hypothetical protein	0	0	0	0	0	0	0	0	0	0	0	0	0	0	0	696830	Yes
SIQQVHGSLQQSFQR	S8FZD4	S8FZD4	TGME49_219710		hypothetical protein	0	0	0	0	0	0	0	0	0	0	0	0	0	0	0	1881200	Yes
TLEADKQVETGPTEDR	S8FZD4	S8FZD4	TGME49_219710		hypothetical protein	0	0	0	0	0	0	0	0	0	0	0	0	0	0	0	906400	Yes
ETEEYVETVYEK	S8EMY0	S8EMY0	TGME49_219742		hypothetical protein	0	0	0	0	0	0	0	0	0	0	0	0	0	0	0	1030900	Yes
ETETDASSAENHGR	S8EMY0	S8EMY0	TGME49_219742		hypothetical protein	0	0	0	0	0	0	0	0	0	0	0	0	0	0	0	555120	Yes
LSDCEDAESTK	S8EMY0	S8EMY0	TGME49_219742		hypothetical protein	0	0	0	0	0	0	0	0	0	0	0	0	0	0	0	1028900	Yes
SLGDTLDSQSPR	S8EMY0	S8EMY0	TGME49_219742		hypothetical protein	0	0	0	0	0	0	0	0	0	0	0	0	0	0	0	1612900	Yes
ADAALAHAAAASR	A0A125YPJ1	A0A125YPJ1	TGME49_219800		vacuolar ATP synthase subunit b, putative	0	241480	0	8142400	0	5939000	3109800	4936400	0	616620	517490	268090	0	526790	0	3393500	Yes
AVVQVFEGTSGIDTR	A0A125YPJ1	A0A125YPJ1	TGME49_219800		vacuolar ATP synthase subunit b, putative	0	0	0	5587900	0	4541900	6349700	4595400	0	912620	522420	0	0	0	0	6196700	Yes
DKYLEEQER	A0A125YPJ1	A0A125YPJ1	TGME49_219800		vacuolar ATP synthase subunit b, putative	0	170880	0	1698000	137700	1462200	1471900	1504100	0	329770	0	0	0	0	0	2501600	Yes
EDHPQVSDQLYANYAIGQDTR	A0A125YPJ1	A0A125YPJ1	TGME49_219800		vacuolar ATP synthase subunit b, putative	0	0	0	2917500	0	3752700	2650100	4022300	0	611080	0	0	0	0	0	2542900	Yes
IPLFSAAGLPHNEIGAQICR	A0A125YPJ1	A0A125YPJ1	TGME49_219800		vacuolar ATP synthase subunit b, putative	0	0	0	0	0	0	0	0	0	0	0	0	0	0	0	17348000	Yes
LALTTAEYLAYER	A0A125YPJ1	A0A125YPJ1	TGME49_219800		vacuolar ATP synthase subunit b, putative	0	0	0	0	0	0	2306200	0	0	0	0	0	0	0	0	3019600	Yes
LLSQGPYENR	A0A125YPJ1	A0A125YPJ1	TGME49_219800		vacuolar ATP synthase subunit b, putative	0	0	0	4700700	0	3047000	2699500	2251400	0	0	0	228360	0	0	0	5767000	Yes
QCHAEFTGDVLK	A0A125YPJ1	A0A125YPJ1	TGME49_219800		vacuolar ATP synthase subunit b, putative	0	0	0	3900100	0	3258900	2600700	2528400	0	463220	0	300630	0	0	0	3865300	Yes
TVAGVEGPLVILDDVK	A0A125YPJ1	A0A125YPJ1	TGME49_219800		vacuolar ATP synthase subunit b, putative	0	0	0	0	0	0	0	0	0	0	0	0	0	0	0	1566600	Yes
VALFLNLANDPTIER	A0A125YPJ1	A0A125YPJ1	TGME49_219800		vacuolar ATP synthase subunit b, putative	0	0	0	0	649940	3832800	4930300	6231000	0	0	0	371240	0	0	0	0	Yes
VLAEEFLDINGCPINPQCR	A0A125YPJ1	A0A125YPJ1	TGME49_219800		vacuolar ATP synthase subunit b, putative	0	0	0	0	0	0	0	0	0	0	0	0	0	0	0	2175600	Yes
AHGPLPVIFVR	S8G8I6	S8G8I6	TGME49_219810		hypothetical protein	0	0	0	0	0	0	0	0	0	0	0	0	0	0	0	2974800	Yes
EAGEVDNAQPAADPEVSR	S8G8I6	S8G8I6	TGME49_219810		hypothetical protein	0	0	0	1670300	0	1309100	2504400	1423200	0	177860	201940	225340	0	117860	0	1943600	Yes
HGDAVYGEDAR	S8G8I6	S8G8I6	TGME49_219810		hypothetical protein	0	0	0	631630	0	328080	989620	320010	0	148610	0	0	0	0	0	0	Yes
HQHAGTVATFHGTIPEAFAQK	S8G8I6	S8G8I6	TGME49_219810		hypothetical protein	0	0	0	0	0	0	3052800	1075400	0	0	0	0	0	0	0	1416900	Yes
LGEPYPGTAALVNLLSR	S8G8I6	S8G8I6	TGME49_219810		hypothetical protein	0	0	0	0	0	0	0	0	0	0	0	0	0	0	0	1488000	Yes
NQEVVEEGAR	S8G8I6	S8G8I6	TGME49_219810		hypothetical protein	0	0	0	0	0	677810	2053400	833720	0	269110	0	0	0	92076	0	2588600	Yes
QENEDEAQASGLSAASQHVR	S8G8I6	S8G8I6	TGME49_219810		hypothetical protein	0	0	0	1551000	0	536580	1277900	0	0	0	0	0	0	0	0	891380	Yes
QTVTVDRPTPSLGDVSPELLGK	S8G8I6	S8G8I6	TGME49_219810		hypothetical protein	0	0	0	2047800	0	1781500	3296300	2112800	0	0	0	0	0	0	0	0	Yes
RVEGEGAEAAEAEDKTEDQAR	S8G8I6	S8G8I6	TGME49_219810		hypothetical protein	0	0	0	0	0	0	0	0	0	0	0	0	0	0	0	2076200	Yes
SRQENEDEAQASGLSAASQHVR	S8G8I6	S8G8I6	TGME49_219810		hypothetical protein	0	0	0	1675500	0	1034300	1384400	1406900	0	0	0	0	0	0	0	3165300	Yes
SVDSEKEGQGLEAGSHGQSEHAEVGGR	S8G8I6	S8G8I6	TGME49_219810		hypothetical protein	0	0	0	2092400	0	987960	2556900	1215800	0	0	256210	0	0	0	0	3224000	Yes
TFCYNFPEVR	S8G8I6	S8G8I6	TGME49_219810		hypothetical protein	0	0	0	0	0	0	2016600	0	0	0	0	0	0	0	0	0	Yes
FFLLTVTHDLPIPLK	S8G8I1	S8G8I1	TGME49_219850		prolyl-tRNA synthetase (ProRS)	0	0	0	604250	0	497550	349590	0	0	0	0	0	0	0	0	1099700	Yes
GIQAATSHLLGTNFAK	S8G8I1	S8G8I1	TGME49_219850		prolyl-tRNA synthetase (ProRS)	0	0	0	0	0	1594900	0	0	0	0	0	0	0	0	0	3412000	Yes
KNPDLVVLVHPLHNK	S8G8I1	S8G8I1	TGME49_219850		prolyl-tRNA synthetase (ProRS)	0	0	0	0	0	0	0	0	0	0	0	0	0	0	0	4167600	Yes
LAAAPAGGANKPNAPAGK	S8G8I1	S8G8I1	TGME49_219850		prolyl-tRNA synthetase (ProRS)	0	453150	0	4588600	0	4444600	2237800	1358700	0	551300	155520	245650	0	164160	0	5885900	Yes
LEELGIGYQLHR	S8G8I1	S8G8I1	TGME49_219850		prolyl-tRNA synthetase (ProRS)	0	0	0	0	0	0	0	0	0	0	0	0	0	0	0	1848800	Yes
WYEECLAVPVIK	S8G8I1	S8G8I1	TGME49_219850		prolyl-tRNA synthetase (ProRS)	0	0	0	0	0	0	0	0	0	0	0	0	0	0	0	1445900	Yes
VPVDNLEAQIIGLEYFHHK	S8F5K6	S8F5K6	TGME49_220100		phosphoribosylpyrophosphate synthetase	0	0	0	0	0	0	0	0	0	0	0	0	0	0	0	1211900	Yes
APGGSASTQLPAASSPQEPQQNEGKDFFSAHPR	S8F8P2	S8F8P2	TGME49_220170		hypothetical protein	0	0	0	0	0	0	0	0	0	0	0	0	0	0	0	1209100	Yes
HGACLEAEHLR	S8F8P2	S8F8P2	TGME49_220170		hypothetical protein	0	0	0	0	0	1633300	489600	0	0	0	0	0	0	0	0	801680	Yes
RQDEELLANIDGGR	S8F8P2	S8F8P2	TGME49_220170		hypothetical protein	0	0	0	0	0	0	0	0	0	0	0	0	0	0	0	917910	Yes
EGEEQELR	S8GRA9	S8GRA9	TGME49_220190		hypothetical protein	0	140200	2441200	1026600	0	2106800	1003000	0	0	439260	473440	441140	0	77786	147190	2747000	Yes
EGLLDLLASHAR	S8GRA9	S8GRA9	TGME49_220190		hypothetical protein	0	0	0	0	0	4801900	2194300	0	0	0	0	843200	316570	0	0	4449600	Yes
ELGADAEGDRTQQGAR	S8GRA9	S8GRA9	TGME49_220190		hypothetical protein	0	0	0	845580	0	2777800	561440	0	0	228680	188960	461180	0	0	0	0	Yes
QADSASAALSR	S8GRA9	S8GRA9	TGME49_220190		hypothetical protein	0	0	0	854030	0	1769100	1120900	0	0	218920	203480	225510	0	0	0	1376800	Yes
SNVPVEIPEGR	S8GRA9	S8GRA9	TGME49_220190		hypothetical protein	0	0	0	0	0	0	0	0	0	0	0	0	0	0	0	2131100	Yes
FPLGSPPASPDQADDGDGSKK	S8GRB2	S8GRB2	TGME49_220240		hypothetical protein	0	0	0	573000	0	0	1715300	0	0	0	0	0	0	0	0	0	Yes
GMQQEGPVGGSSSPEQGGR	S8GRB2	S8GRB2	TGME49_220240		hypothetical protein	0	0	0	1656100	0	1799400	6883100	2685200	0	321410	0	0	0	0	0	1909100	Yes
GSSPETAPER	S8GRB2	S8GRB2	TGME49_220240		hypothetical protein	0	0	0	0	0	0	0	0	0	0	0	0	0	0	0	1307800	Yes
SDLTRPSGSSDEASQVHGR	S8GRB2	S8GRB2	TGME49_220240		hypothetical protein	1921500	0	0	3047300	0	1977100	7377000	3516200	0	547470	373570	0	0	240640	0	4592600	Yes
SPPSPSPLQGPR	S8GRB2	S8GRB2	TGME49_220240		hypothetical protein	0	0	0	2438100	0	1624100	10947000	3250300	0	421740	254890	160440	0	135450	0	0	Yes
TREPPQSQEQHPQAPSGEGTR	S8GRB2	S8GRB2	TGME49_220240		hypothetical protein	0	0	0	842770	0	1108200	1981900	0	0	159050	0	0	0	0	0	0	Yes
VDASSLLGTR	S8GRB2	S8GRB2	TGME49_220240		hypothetical protein	0	413660	0	0	0	1451200	0	3217500	0	419120	269470	0	0	247080	117080	7662300	Yes
AAAQEGHLER	S8F8Q1	S8F8Q1	TGME49_220270	IMC6	alveolin domain containing intermediate filament IMC6	0	554380	1953700	8227600	0	12951000	7148900	2126000	216650	1836000	1945700	2688000	0	633160	479940	53667000	Yes
AHHQFAEENAALCGAGTACGAPQKEPEIEFR	S8F8Q1	S8F8Q1	TGME49_220270	IMC6	alveolin domain containing intermediate filament IMC6	0	0	0	10938000	0	23725000	5811800	0	2682500	3624100	2048100	2623800	0	536860	0	16549000	Yes
CGQPVVPVPVIQEIHR	S8F8Q1	S8F8Q1	TGME49_220270	IMC6	alveolin domain containing intermediate filament IMC6	0	1927200	3072600	17187000	0	26906000	26138000	5730900	726960	3816600	2998000	6339800	0	1838700	885490	31198000	Yes
CGQPVVPVPVIQEIHRR	S8F8Q1	S8F8Q1	TGME49_220270	IMC6	alveolin domain containing intermediate filament IMC6	0	0	0	3966300	0	23126000	1461800	2103400	0	0	2160000	3925000	0	0	489530	20122000	Yes
DKIIEVPQVDVVDAVRPK	S8F8Q1	S8F8Q1	TGME49_220270	IMC6	alveolin domain containing intermediate filament IMC6	0	2906300	0	1445100	0	53044000	2930300	0	0	7743000	817540	11251000	0	2926100	2000500	68589000	Yes
EVPEAAITEQGFDIVSPPGTLR	S8F8Q1	S8F8Q1	TGME49_220270	IMC6	alveolin domain containing intermediate filament IMC6	0	396840	0	7378000	0	11570000	10226000	0	0	2172600	1548900	2142000	0	939170	0	11439000	Yes
FVPVFDVSLECPAPLIVPYPMQAVK	S8F8Q1	S8F8Q1	TGME49_220270	IMC6	alveolin domain containing intermediate filament IMC6	0	1120800	2513800	1379400	0	26767000	0	0	0	5278900	1810600	5206600	0	0	0	0	Yes
GSSFNSEGEVH	S8F8Q1	S8F8Q1	TGME49_220270	IMC6	alveolin domain containing intermediate filament IMC6	0	565500	0	5782300	0	5710900	4493200	730930	0	858900	717560	746610	0	297220	219220	0	Yes
IIEVPQVDVVDAVRPK	S8F8Q1	S8F8Q1	TGME49_220270	IMC6	alveolin domain containing intermediate filament IMC6	0	840540	0	6628800	0	7620700	7809300	1358100	0	2665500	1066300	3442400	0	778670	376580	12707000	Yes
KEVPEAAITEQGFDIVSPPGTLR	S8F8Q1	S8F8Q1	TGME49_220270	IMC6	alveolin domain containing intermediate filament IMC6	0	0	0	13716000	0	25865000	12791000	0	1084800	4801700	0	7865800	0	1942600	1742400	26682000	Yes
PAATDEQAEGSADAGDK	S8F8Q1	S8F8Q1	TGME49_220270	IMC6	alveolin domain containing intermediate filament IMC6	0	0	0	1124100	0	120520	1830800	0	0	0	0	0	0	0	0	1185500	Yes
QEEIEVEVPQVK	S8F8Q1	S8F8Q1	TGME49_220270	IMC6	alveolin domain containing intermediate filament IMC6	0	0	0	6086000	0	10814000	9083800	4953800	0	2191600	1776500	2761300	0	0	536750	16868000	Yes
SYEENMWR	S8F8Q1	S8F8Q1	TGME49_220270	IMC6	alveolin domain containing intermediate filament IMC6	0	249760	0	1765500	0	6078600	4334600	792020	0	1178300	451970	840130	0	145160	99622	2026700	Yes
VPVNSGGFFGQCCGPAQVGSDSSSETYDR	S8F8Q1	S8F8Q1	TGME49_220270	IMC6	alveolin domain containing intermediate filament IMC6	0	0	0	6319200	0	14394000	7979600	1957200	0	635130	0	2542200	0	0	0	12031000	Yes
VSDEYVR	S8F8Q1	S8F8Q1	TGME49_220270	IMC6	alveolin domain containing intermediate filament IMC6	0	0	2610800	28965000	0	64130000	58435000	14267000	841060	5444500	7456800	7802500	0	1677300	1459500	0	Yes
VYNQGVEHEVPVMQINADHEDFDVEQIK	S8F8Q1	S8F8Q1	TGME49_220270	IMC6	alveolin domain containing intermediate filament IMC6	0	0	0	0	0	0	0	0	0	0	0	0	0	0	0	6529500	Yes
YVGKQEEIEVEVPQVK	S8F8Q1	S8F8Q1	TGME49_220270	IMC6	alveolin domain containing intermediate filament IMC6	0	0	1331400	2584800	0	7776600	1896700	0	0	937800	1178900	1668500	0	307960	383350	0	Yes
ATPGDAQVKPGER	S8F5M8	S8F5M8	TGME49_220360		FAD binding domain-containing protein	0	156770	0	1019800	0	2804300	672640	0	0	258930	557370	484660	0	97611	99715	1989000	Yes
DADRADANAADSDR	S8F5M8	S8F5M8	TGME49_220360		FAD binding domain-containing protein	0	0	0	0	0	0	0	0	0	0	0	0	0	0	0	751470	Yes
DSSEGLSSCQPSSGNAAMR	S8F5M8	S8F5M8	TGME49_220360		FAD binding domain-containing protein	0	0	0	0	0	987650	0	0	0	0	0	0	0	0	0	0	Yes
EADPEGQPAAGER	S8F5M8	S8F5M8	TGME49_220360		FAD binding domain-containing protein	0	292710	0	835830	0	2038200	895520	0	0	208450	333650	293060	1100800	79084	86267	2319700	Yes
EDEEDVEGYPVIVHLAK	S8F5M8	S8F5M8	TGME49_220360		FAD binding domain-containing protein	0	0	0	0	0	2947100	0	0	0	0	0	1104200	0	0	0	1582400	Yes
ESASGENEAPR	S8F5M8	S8F5M8	TGME49_220360		FAD binding domain-containing protein	0	0	0	0	0	0	0	0	0	0	0	0	0	0	0	2770800	Yes
LAAPGSAYADTR	S8F5M8	S8F5M8	TGME49_220360		FAD binding domain-containing protein	0	0	0	0	0	0	0	0	0	0	0	0	0	0	0	2487400	Yes
LATLASSER	S8F5M8	S8F5M8	TGME49_220360		FAD binding domain-containing protein	0	0	0	0	0	0	0	0	0	0	0	0	0	0	0	3490800	Yes
LETESENYR	S8F5M8	S8F5M8	TGME49_220360		FAD binding domain-containing protein	0	0	0	485370	0	1793500	562940	0	0	176890	236970	325080	0	108850	0	1695200	Yes
LSDAFGSDDPAFISVR	S8F5M8	S8F5M8	TGME49_220360		FAD binding domain-containing protein	0	0	0	0	0	5097900	2966000	0	0	0	0	0	0	0	0	4720800	Yes
QDVSLESR	S8F5M8	S8F5M8	TGME49_220360		FAD binding domain-containing protein	0	0	0	1071200	0	2791300	1290400	0	0	117100	319110	0	0	0	0	0	Yes
QLAAEKLETESENYR	S8F5M8	S8F5M8	TGME49_220360		FAD binding domain-containing protein	0	0	0	0	0	0	0	0	0	0	0	0	0	0	0	1130900	Yes
QSFFSLLTSER	S8F5M8	S8F5M8	TGME49_220360		FAD binding domain-containing protein	0	0	0	845690	0	3756400	2181000	0	0	0	795270	846250	0	0	0	3477200	Yes
SAQEGPAPVATGFLINEER	S8F5M8	S8F5M8	TGME49_220360		FAD binding domain-containing protein	0	0	0	0	0	2410700	957990	0	0	0	0	0	0	0	0	0	Yes
SGAFTLIRPDGHVAQGGYVGDAVASR	S8F5M8	S8F5M8	TGME49_220360		FAD binding domain-containing protein	0	0	0	0	0	0	0	0	0	0	0	0	0	0	0	4015300	Yes
TDWLYAAAASHLR	S8F5M8	S8F5M8	TGME49_220360		FAD binding domain-containing protein	0	0	0	0	0	1550600	810930	0	0	0	0	0	0	0	0	1851500	Yes
VTEIFPER	S8F5M8	S8F5M8	TGME49_220360		FAD binding domain-containing protein	0	0	0	0	0	0	0	0	0	0	0	0	0	0	0	2020100	Yes
AAAGASPGQVVTGK	S8GRC7	S8GRC7	TGME49_220390		hypothetical protein	0	1789000	0	18920000	0	36680000	12606000	0	0	5247700	4237300	7965000	0	1654200	1270300	58118000	Yes
AESGKLEEGK	S8GRC7	S8GRC7	TGME49_220390		hypothetical protein	0	213340	0	1666300	0	2944800	947290	381780	0	419600	507950	611010	0	186230	0	0	Yes
AESGKLEEGKGGS	S8GRC7	S8GRC7	TGME49_220390		hypothetical protein	0	0	0	0	0	8787700	0	0	0	1002300	0	692360	0	250210	242570	0	Yes
TLGASGHPAEDDYIR	S8GRC7	S8GRC7	TGME49_220390		hypothetical protein	0	0	0	3380700	0	2396100	2449600	0	0	856200	0	408320	0	0	0	4755400	Yes
VALAELTQVVR	S8GRC7	S8GRC7	TGME49_220390		hypothetical protein	0	0	0	618230	0	870760	3543200	0	0	0	0	0	0	0	0	0	Yes
ASGMGVDENCVAR	S8GGZ6	S8GGZ6	TGME49_220400	ADF	actin depolymerizing factor ADF	0	0	0	0	0	0	0	0	0	0	0	0	0	0	0	0	Yes
DGKGNADEFR	S8GGZ6	S8GGZ6	TGME49_220400	ADF	actin depolymerizing factor ADF	0	0	0	0	1640200	5950700	156000	0	0	1453100	0	0	0	0	0	0	Yes
GALPANDCR	S8GGZ6	S8GGZ6	TGME49_220400	ADF	actin depolymerizing factor ADF	0	3197500	1211800	42802000	0	41057000	23223000	0	264810	3480900	6281100	4378300	608650	1068400	987680	44807000	Yes
GNADEFR	S8GGZ6	S8GGZ6	TGME49_220400	ADF	actin depolymerizing factor ADF	0	1329600	0	20389000	0	15745000	13573000	6835200	0	0	1686700	0	0	0	202280	0	Yes
IQFVLWCPDNAPVKPR	S8GGZ6	S8GGZ6	TGME49_220400	ADF	actin depolymerizing factor ADF	0	3822600	0	66913000	0	94295000	40240000	47816000	1220500	10522000	10015000	4553900	830030	2885700	1606700	3765000	Yes
KLDGATAVALEAHEMGDLAALA	S8GGZ6	S8GGZ6	TGME49_220400	ADF	actin depolymerizing factor ADF	0	0	0	7983400	0	21176000	6214300	10097000	2602200	0	3459800	0	0	0	0	0	Yes
AAVATASGAQRPAEANEALHAQEQSQSLMAR	S8GH04	S8GH04	TGME49_220510		hypothetical protein	0	0	0	0	0	3630700	3889500	0	0	0	0	0	0	0	0	0	Yes
APIAGALRPATSLASVPAR	S8GH04	S8GH04	TGME49_220510		hypothetical protein	0	0	0	0	0	4045500	4809300	2929600	0	0	2780900	3336700	0	0	0	10539000	Yes
NEAEKEIEETVKPGGVAEGAGK	S8GH04	S8GH04	TGME49_220510		hypothetical protein	0	0	0	0	0	0	0	0	0	0	0	0	0	0	0	2390700	Yes
RLPSGPPPSSSAVLPSATEVR	S8GH04	S8GH04	TGME49_220510		hypothetical protein	0	0	0	0	0	1893500	2076100	0	0	0	1243100	1278700	0	0	0	3329800	Yes
SLAGSEEKPSSGSVPSAR	S8GH04	S8GH04	TGME49_220510		hypothetical protein	0	0	0	0	0	1783800	0	0	0	0	1270400	2860600	0	0	0	5596400	Yes
SLLANEGVVPAADATK	S8GH04	S8GH04	TGME49_220510		hypothetical protein	0	0	0	0	0	2168000	3149800	0	0	0	2725300	1874900	0	0	0	4673800	Yes
SMEVESSSAAASPQR	S8GH04	S8GH04	TGME49_220510		hypothetical protein	0	0	0	0	0	891440	909080	1085500	0	0	510950	480670	0	0	0	482630	Yes
VGPNQVAGLGAAIPDLR	S8GH04	S8GH04	TGME49_220510		hypothetical protein	0	0	0	0	0	0	0	0	0	0	0	0	0	0	0	8400900	Yes
VHAPPAPHSIEVR	S8GH04	S8GH04	TGME49_220510		hypothetical protein	0	0	0	799650	0	3125700	2510100	2347300	0	0	2232800	574430	0	89799	87339	1723900	Yes
AELPLIVVASLLSHSHQR	S8F5P1	S8F5P1	TGME49_220570		hypothetical protein	0	0	0	0	0	0	0	0	0	0	0	0	0	0	0	3331200	Yes
AHALLPSSTPSLSSPSSSSARPSVPAPPTSGER	S8F5P1	S8F5P1	TGME49_220570		hypothetical protein	0	0	0	0	0	2333800	0	0	0	0	0	0	0	0	0	0	Yes
ATLGSFAPVETADAPSVEDR	S8F5P1	S8F5P1	TGME49_220570		hypothetical protein	0	0	0	0	0	1769500	0	0	0	0	0	0	0	0	0	0	Yes
SAVHPDASR	S8F5P1	S8F5P1	TGME49_220570		hypothetical protein	0	0	0	192540	0	546140	0	0	0	0	58038	90518	0	0	0	0	Yes
HFADTSPEAQSVPADDASPLSGAK	A0A125YKT5	A0A125YKT5	TGME49_220600		hypothetical protein	0	0	0	1681700	0	3862300	1199800	0	0	491130	0	772380	0	0	0	5334200	Yes
VNDSFASYGAHAWR	A0A125YKT5	A0A125YKT5	TGME49_220600		hypothetical protein	0	0	0	0	0	3098600	1082000	0	0	0	0	0	0	0	0	1273300	Yes
AASLGAAPTPAR	A0A125YVU3	A0A125YVU3	TGME49_220860		DEAD/DEAH box helicase	0	0	0	853570	0	867130	487280	748370	0	0	0	0	0	0	0	0	Yes
VGPEGAPGSAHGVR	A0A125YVU3	A0A125YVU3	TGME49_220860		DEAD/DEAH box helicase	0	0	0	0	0	1188900	951700	0	0	0	0	0	0	0	0	0	Yes
APASGNAVYVTSTFPTAPPTASYSSR	S8FAW6	S8FAW6	TGME49_220930		hypothetical protein	0	0	0	3271900	0	6332500	3960200	0	0	0	0	0	0	0	0	0	Yes
CVSQCPSEQDVEAGK	S8FAW6	S8FAW6	TGME49_220930		hypothetical protein	0	775490	0	6461400	0	12240000	5899100	1865100	169240	1580200	1560200	2082700	0	503130	308370	16001000	Yes
DLPFLYVPLDPR	S8FAW6	S8FAW6	TGME49_220930		hypothetical protein	0	0	0	4294000	342460	6284700	4235500	1143100	0	1824500	803520	1130000	0	0	0	9393100	Yes
HSPVVQSLTDCFR	S8FAW6	S8FAW6	TGME49_220930		hypothetical protein	0	0	0	0	0	0	1713400	0	0	0	0	0	0	0	0	2602100	Yes
SVMQPITFVVDR	S8FAW6	S8FAW6	TGME49_220930		hypothetical protein	0	0	6811500	0	0	3195700	2075200	848890	0	0	0	0	0	0	0	0	Yes
TCGVDGSVR	S8FAW6	S8FAW6	TGME49_220930		hypothetical protein	0	0	0	0	0	0	0	0	0	0	0	0	0	0	0	8231100	Yes
VHAPACLR	S8FAW6	S8FAW6	TGME49_220930		hypothetical protein	0	350440	0	2139800	0	4777500	2468500	602830	0	330210	698620	0	0	142090	0	3461700	Yes
YASLMVDDAR	S8FAW6	S8FAW6	TGME49_220930		hypothetical protein	0	0	0	2389600	0	4560500	2511300	0	0	598840	280220	304680	0	0	0	2984600	Yes
AIEAIEEK	A0A125YGE3	A0A125YGE3	TGME49_221170		CAAX metallo endopeptidase	0	1063500	0	4759400	0	8461300	581310	2973700	0	1112000	808490	1524700	0	196220	154150	7170800	Yes
LAHLVTEEEYAK	A0A125YGE3	A0A125YGE3	TGME49_221170		CAAX metallo endopeptidase	0	0	0	0	0	0	0	0	0	1207200	0	0	0	244700	0	7039300	Yes
QGLIAIHTENK	A0A125YGE3	A0A125YGE3	TGME49_221170		CAAX metallo endopeptidase	0	0	862490	1761200	912680	1349500	0	0	0	0	0	343030	735120	118800	276780	0	Yes
AFAAQQPSSR	S8FDY9	S8FDY9	TGME49_221180		hypothetical protein	0	0	2204200	3148600	347310	7143300	3490200	1347200	0	1548800	936810	0	0	320240	0	0	Yes
FSAPLAPVAVPALQLPTGVPR	S8FDY9	S8FDY9	TGME49_221180		hypothetical protein	0	0	0	1801700	0	5399900	2471200	1855700	0	0	0	1359100	0	0	0	18126000	Yes
LPLQADLQK	S8FDY9	S8FDY9	TGME49_221180		hypothetical protein	0	198840	1407300	4251800	0	9829300	3567100	18654000	0	1611600	0	2287200	0	285010	325720	11353000	Yes
LSDLTGNTNFLTAATPPPAVATLSAQK	S8FDY9	S8FDY9	TGME49_221180		hypothetical protein	0	0	0	4162300	0	9718700	4340500	0	0	0	1966100	2809200	0	0	0	10491000	Yes
LSSGVSGAPLAGAAADGDSGAGTGSPGETSSK	S8FDY9	S8FDY9	TGME49_221180		hypothetical protein	0	0	0	2937600	0	6289100	2135300	0	0	660870	1499000	1343300	0	233790	0	6586300	Yes
MFSSPTKPASVR	S8FDY9	S8FDY9	TGME49_221180		hypothetical protein	0	0	0	0	0	0	0	0	0	0	0	0	0	0	0	844020	Yes
VAQQPVHLMESK	S8FDY9	S8FDY9	TGME49_221180		hypothetical protein	0	0	0	513410	0	2498600	2432300	1373100	0	0	0	657750	0	46302	0	1952900	Yes
VFEAPGAFSSR	S8FDY9	S8FDY9	TGME49_221180		hypothetical protein	0	0	0	0	0	7891800	5952100	1556100	0	0	0	1957600	0	0	0	0	Yes
EVELDSASGGSR	S8GJC2	S8GJC2	TGME49_221200		CW-type Zinc Finger protein	0	0	13753000	0	0	1376900	0	2598300	0	0	0	0	0	0	0	0	Yes
IEEETSEQAEGKR	S8GJC2	S8GJC2	TGME49_221200		CW-type Zinc Finger protein	0	0	0	0	0	1564400	408770	0	0	99752	0	238590	0	0	0	0	Yes
ILNLPSHLSSGSFGR	S8GJC2	S8GJC2	TGME49_221200		CW-type Zinc Finger protein	0	0	0	0	0	0	0	0	0	0	0	0	0	0	0	772230	Yes
NSSRPPALVGPVR	S8GJC2	S8GJC2	TGME49_221200		CW-type Zinc Finger protein	0	0	0	420510	0	1071200	273240	0	0	0	0	179730	0	0	0	0	Yes
RGAGLEPEGDEFSGSK	S8GJC2	S8GJC2	TGME49_221200		CW-type Zinc Finger protein	0	0	0	0	0	0	0	0	0	0	0	0	0	0	0	450010	Yes
SSVAGVETPGDR	S8GJC2	S8GJC2	TGME49_221200		CW-type Zinc Finger protein	0	0	0	0	0	0	0	0	0	0	0	0	0	0	0	480950	Yes
CGSTTITDVYEPTEEGLDK	S8GTT2	S8GTT2	TGME49_221380		alba 1	0	0	0	1727400	0	1484700	2154000	0	0	0	0	0	0	0	0	2204900	Yes
CGSTTITDVYEPTEEGLDKVKEDR	S8GTT2	S8GTT2	TGME49_221380		alba 1	0	0	0	0	0	0	0	0	0	0	0	0	0	0	0	1402600	Yes
DKEPIGSNEIR	S8GTT2	S8GTT2	TGME49_221380		alba 1	0	0	0	1194300	0	0	1558700	0	0	258780	0	0	0	0	237920	3491800	Yes
DPGYQAPIDESLVK	S8GTT2	S8GTT2	TGME49_221380		alba 1	0	0	0	2229200	0	1118800	3144100	1729800	0	0	0	0	0	0	0	2707200	Yes
LLTEQNMR	S8GTT2	S8GTT2	TGME49_221380		alba 1	0	0	0	0	0	0	0	0	0	0	0	0	0	0	0	3431400	Yes
AAAHNLLPEFEPVETFTR	S8GJE3	S8GJE3	TGME49_221390		hypothetical protein	0	0	0	3877400	0	9329000	4015600	0	0	897000	1087800	1106300	0	0	0	6349300	Yes
CTRPQIVSPK	S8GJE3	S8GJE3	TGME49_221390		hypothetical protein	0	0	0	0	0	2469700	0	0	0	240000	329930	394550	0	0	0	0	Yes
CYLLQQELANAQK	S8GJE3	S8GJE3	TGME49_221390		hypothetical protein	0	0	0	3452000	0	0	2290600	0	0	0	0	1400700	0	0	0	3539100	Yes
EAETDENGEIEK	S8GJE3	S8GJE3	TGME49_221390		hypothetical protein	0	230580	0	2156600	0	2881000	1087400	0	0	280330	0	0	0	111830	0	0	Yes
KSSALTAQTVAHLEQR	S8GJE3	S8GJE3	TGME49_221390		hypothetical protein	0	0	0	3636200	0	5600800	1764300	0	0	361250	0	156020	0	0	0	1697800	Yes
LPSATSTDPQLLSQAAEREPTHR	S8GJE3	S8GJE3	TGME49_221390		hypothetical protein	0	0	0	9578800	0	38355000	1269900	0	0	1920700	0	2669300	0	470100	0	22827000	Yes
RSGLESHSFGR	S8GJE3	S8GJE3	TGME49_221390		hypothetical protein	0	0	0	1155700	0	2840800	400790	0	0	260700	251030	261610	0	0	0	1790400	Yes
RSTLPSQQEPSR	S8GJE3	S8GJE3	TGME49_221390		hypothetical protein	0	0	0	0	0	1217400	540930	0	0	155930	0	171280	0	0	0	0	Yes
[truncated: 45,831 more rows]
