# Supplementary material for: Proteomic and transcriptomic analyses of early and late-chronic Toxoplasma gondii infection shows novel and stage specific transcripts
Source: BMC Genomics. 2019 Nov 14;20:859. doi: 10.1186/s12864-019-6213-0 (PMC6857164; doi:10.1186/s12864-019-6213-0)
Supplement: Supplementary file 2 — Additional file 2: Table S2. Unique proteins to which the identified peptides map to. Data shows proteins that were mapped to either T. gondii or mouse in each sample with their total spectral count value. [file 12864_2019_6213_MOESM2_ESM.csv]

Protein IDs (Uniprot ID)	Protein names	Gene names	Fasta Header	BZ_21DPI_1	BZ_21DPI_2	BZ_21DPI_3	BZ_28DPI_1	BZ_28DPI_2	BZ_28DPI_3	BZ_90DPI_1	BZ_90DPI_2	BZ_90DPI_3	BZ_120DPI_1	BZ_120DPI_2	BZ_120DPI_3	BZ_150DPI_1	BZ_150DPI_2	BZ_150DPI_3	Pool	IsToxo?	IsinCystWallProteome?
Q9D7N9	Adipocyte plasma membrane-associated protein (Protein DD16)	Apmap	>sp|Q9D7N9|APMAP_MOUSE Adipocyte plasma membrane-associated protein OS=Mus musculus OX=10090 GN=Apmap PE=1 SV=1	0	1781800	76820000	4344900	1859300	0	1803300	29867000	0	11933000	0	0	1961100	4347200	2545700	4399800	No	Yes
P84078	ADP-ribosylation factor 1	Arf1	>sp|P84078|ARF1_MOUSE ADP-ribosylation factor 1 OS=Mus musculus OX=10090 GN=Arf1 PE=1 SV=2	66273000	132350000	140960000	79006000	86905000	42632000	101150000	170050000	89834000	79268000	57236000	42633000	145340000	75570000	85195000	99604000	No	Yes
P84084	ADP-ribosylation factor 5	Arf5	>sp|P84084|ARF5_MOUSE ADP-ribosylation factor 5 OS=Mus musculus OX=10090 GN=Arf5 PE=1 SV=2	4546700	15744000	26056000	8891700	11138000	0	8769200	14193000	6440200	0	3935500	0	18330000	0	8114200	11211000	No	Yes
Q3U0D7	Uncharacterized protein	Arf6	>tr|Q3U0D7|Q3U0D7_MOUSE Uncharacterized protein OS=Mus musculus OX=10090 GN=Arf6 PE=1 SV=1	0	0	10894000	0	0	0	0	3827300	0	0	0	0	2864600	0	0	0	No	Yes
F8WIB1	ADP-ribosylation factor-like protein 1 (Fragment)	Arl1	>tr|F8WIB1|F8WIB1_MOUSE ADP-ribosylation factor-like protein 1 (Fragment) OS=Mus musculus OX=10090 GN=Arl1 PE=1 SV=1	0	2074500	7700400	1728800	1500300	0	0	2340100	0	0	0	0	1473300	0	0	0	No	Yes
Q3U8S1	CD44 antigen	Cd44	>tr|Q3U8S1|Q3U8S1_MOUSE CD44 antigen OS=Mus musculus OX=10090 GN=Cd44 PE=1 SV=1	6128200	4812800	49426000	8801800	10100000	2076900	10064000	22791000	0	0	0	5163400	0	0	0	5811200	No	Yes
Q8BMK4	Cytoskeleton-associated protein 4 (63-kDa cytoskeleton-linking membrane protein) (Climp-63) (p63)	Ckap4	>sp|Q8BMK4|CKAP4_MOUSE Cytoskeleton-associated protein 4 OS=Mus musculus OX=10090 GN=Ckap4 PE=1 SV=2	1002600	0	126370000	32591000	1832800	1838700	1258400	38054000	584230	5286900	0	0	633350	1228300	3205700	14280000	No	Yes
P12787	Cytochrome c oxidase subunit 5A, mitochondrial (Cytochrome c oxidase polypeptide Va)	Cox5a	>sp|P12787|COX5A_MOUSE Cytochrome c oxidase subunit 5A, mitochondrial OS=Mus musculus OX=10090 GN=Cox5a PE=1 SV=2	13735000	40099000	40669000	17323000	25004000	8338500	9613800	59172000	23283000	16814000	10603000	0	35634000	13840000	15574000	31371000	No	Yes
P61804	Dolichyl-diphosphooligosaccharide--protein glycosyltransferase subunit DAD1 (Oligosaccharyl transferase subunit DAD1) (Defender against cell death 1) (DAD-1)	Dad1	>sp|P61804|DAD1_MOUSE Dolichyl-diphosphooligosaccharide--protein glycosyltransferase subunit DAD1 OS=Mus musculus OX=10090 GN=Dad1 PE=1 SV=3	0	0	4854000	19006000	0	0	5756700	0	0	0	0	0	0	0	0	0	No	Yes
A0A087WPL5	ATP-dependent RNA helicase A	Dhx9	>tr|A0A087WPL5|A0A087WPL5_MOUSE ATP-dependent RNA helicase A OS=Mus musculus OX=10090 GN=Dhx9 PE=1 SV=1	84424000	63636000	544850000	237960000	1276800	29128000	76024000	365550000	75985000	259000000	21869000	24270000	197650000	88906000	52616000	149380000	No	Yes
A2BDX2	Dolichol-phosphate mannosyltransferase subunit 1 (EC 2.4.1.83)	Dpm1	>tr|A2BDX2|A2BDX2_MOUSE Dolichol-phosphate mannosyltransferase subunit 1 OS=Mus musculus OX=10090 GN=Dpm1 PE=1 SV=1	0	0	11516000	955220	0	0	0	6221300	0	0	0	0	0	0	0	497050	No	Yes
P57759	Endoplasmic reticulum resident protein 29 (ERp29)	Erp29	>sp|P57759|ERP29_MOUSE Endoplasmic reticulum resident protein 29 OS=Mus musculus OX=10090 GN=Erp29 PE=1 SV=2	0	0	40871000	1315200	0	0	0	31231000	0	1111900	0	0	0	1822400	0	0	No	Yes
Q5F258	ARF GTPase-activating protein GIT1	Git1	>tr|Q5F258|Q5F258_MOUSE ARF GTPase-activating protein GIT1 OS=Mus musculus OX=10090 GN=Git1 PE=1 SV=1	0	0	3645600	5296900	7890000	0	3051300	9763900	3592100	9234800	0	0	6149300	5662200	0	8721700	No	Yes
A3KGR9	Histocompatibility 13 (Fragment)	H13	>tr|A3KGR9|A3KGR9_MOUSE Histocompatibility 13 (Fragment) OS=Mus musculus OX=10090 GN=H13 PE=1 SV=1	0	1731800	0	13273000	0	0	2243500	1241600	0	1934200	0	0	0	0	0	5379000	No	Yes
D3YZ06	Heat shock protein beta-1	Hspb1	>tr|D3YZ06|D3YZ06_MOUSE Heat shock protein beta-1 OS=Mus musculus OX=10090 GN=Hspb1 PE=1 SV=1	0	0	67862000	0	0	0	0	13514000	808780	1230200	0	0	0	0	0	0	No	Yes
Q9DBH5	Vesicular integral-membrane protein VIP36 (Lectin mannose-binding 2) (Vesicular integral-membrane protein 36) (VIP36)	Lman2	>sp|Q9DBH5|LMAN2_MOUSE Vesicular integral-membrane protein VIP36 OS=Mus musculus OX=10090 GN=Lman2 PE=1 SV=2	5171300	6234700	180610000	44021000	11309000	6195300	9034400	43446000	4645300	13255000	5006500	6397600	2833200	4435900	7970300	12480000	No	Yes
P14733	Lamin-B1	Lmnb1	>sp|P14733|LMNB1_MOUSE Lamin-B1 OS=Mus musculus OX=10090 GN=Lmnb1 PE=1 SV=3	77171000	70967000	243390000	254750000	7387100	20004000	133840000	174510000	61749000	142120000	11652000	25873000	220150000	54828000	43925000	139610000	No	Yes
P21619	Lamin-B2	Lmnb2	>sp|P21619|LMNB2_MOUSE Lamin-B2 OS=Mus musculus OX=10090 GN=Lmnb2 PE=1 SV=2	25681000	29218000	63115000	117790000	0	7124200	60755000	60159000	50049000	75742000	14682000	22525000	121510000	33157000	40686000	61533000	No	Yes
D3YU60	Microsomal glutathione S-transferase 1	Mgst1	>tr|D3YU60|D3YU60_MOUSE Microsomal glutathione S-transferase 1 OS=Mus musculus OX=10090 GN=Mgst1 PE=1 SV=1	0	0	0	0	0	0	0	0	0	0	0	0	0	0	0	1703700	No	Yes
E9QPE7	Myosin-11	Myh11	>tr|E9QPE7|E9QPE7_MOUSE Myosin-11 OS=Mus musculus OX=10090 GN=Myh11 PE=1 SV=1	1757500	2179000	981770	13490000	44645000	672660	0	0	0	1246800	0	0	0	0	0	2838900	No	Yes
Q8VDD5	Myosin-9 (Cellular myosin heavy chain, type A) (Myosin heavy chain 9) (Myosin heavy chain, non-muscle IIa) (Non-muscle myosin heavy chain A) (NMMHC-A) (Non-muscle myosin heavy chain IIa) (NMMHC II-a) (NMMHC-IIA)	Myh9	>sp|Q8VDD5|MYH9_MOUSE Myosin-9 OS=Mus musculus OX=10090 GN=Myh9 PE=1 SV=4	203190000	163780000	1492200000	559560000	246230000	98172000	171270000	655210000	170130000	236510000	225080000	305430000	111780000	271810000	171450000	230000000	No	Yes
P67778	Prohibitin (B-cell receptor-associated protein 32) (BAP 32)	Phb	>sp|P67778|PHB_MOUSE Prohibitin OS=Mus musculus OX=10090 GN=Phb PE=1 SV=1	35670000	41687000	217200000	37397000	39979000	136410000	28236000	134730000	69559000	58237000	74799000	132800000	25123000	93785000	72102000	32284000	No	Yes
Q3V235	Prohibitin 2	Phb2	>tr|Q3V235|Q3V235_MOUSE Prohibitin 2 OS=Mus musculus OX=10090 GN=Phb2 PE=1 SV=1	18727000	34669000	343890000	33161000	39349000	37824000	19366000	186290000	23453000	21166000	16929000	13380000	27693000	25494000	25669000	32382000	No	Yes
A2CG35	Ras-related protein Rab-12	Rab12	>tr|A2CG35|A2CG35_MOUSE Ras-related protein Rab-12 OS=Mus musculus OX=10090 GN=Rab12 PE=1 SV=1	0	0	0	0	0	0	0	0	0	0	0	0	0	0	0	3299900	No	Yes
Q9DD03	Ras-related protein Rab-13	Rab13	>sp|Q9DD03|RAB13_MOUSE Ras-related protein Rab-13 OS=Mus musculus OX=10090 GN=Rab13 PE=1 SV=1	0	0	3654600	0	0	0	0	1404900	0	0	0	0	0	0	0	0	No	Yes
A2AU62	RNA-binding protein Raly (Fragment)	Raly	>tr|A2AU62|A2AU62_MOUSE RNA-binding protein Raly (Fragment) OS=Mus musculus OX=10090 GN=Raly PE=1 SV=1	11468000	4911000	30537000	7362500	0	0	10953000	8507600	9915500	3932100	2767800	3614100	11598000	2960600	4167400	12203000	No	Yes
Q8C2Q3	RNA-binding protein 14 (RNA-binding motif protein 14)	Rbm14	>sp|Q8C2Q3|RBM14_MOUSE RNA-binding protein 14 OS=Mus musculus OX=10090 GN=Rbm14 PE=1 SV=1	1141800	1773700	208040000	2834200	0	11060000	761180	86018000	4819600	2541200	1705500	0	3081700	1657200	1592200	2088100	No	Yes
Q91YQ5	Dolichyl-diphosphooligosaccharide--protein glycosyltransferase subunit 1 (Dolichyl-diphosphooligosaccharide--protein glycosyltransferase 67 kDa subunit) (Ribophorin I) (RPN-I) (Ribophorin-1)	Rpn1	>sp|Q91YQ5|RPN1_MOUSE Dolichyl-diphosphooligosaccharide--protein glycosyltransferase subunit 1 OS=Mus musculus OX=10090 GN=Rpn1 PE=1 SV=1	58892000	58687000	298750000	269710000	76061000	28839000	81306000	79745000	70235000	115180000	33908000	26731000	31586000	56208000	87854000	83833000	No	Yes
A2ACG7	Dolichyl-diphosphooligosaccharide--protein glycosyltransferase subunit 2	Rpn2	>tr|A2ACG7|A2ACG7_MOUSE Dolichyl-diphosphooligosaccharide--protein glycosyltransferase subunit 2 OS=Mus musculus OX=10090 GN=Rpn2 PE=1 SV=1	9302500	8619700	78482000	71973000	18617000	6774000	18569000	19795000	12581000	22724000	5188700	0	8652300	12737000	14110000	24352000	No	Yes
S8F6A1	DnAK-TPR	TGME49_202020	>tr|S8F6A1|S8F6A1_TOXGM DnAK-TPR OS=Toxoplasma gondii (strain ATCC 50611 / Me49) OX=508771 GN=TGME49_202020 PE=4 SV=1	2528200	88787000	7491300	1547500000	2549400	1515600000	2165800000	845610000	32168000	1281200000	505850000	547500000	36074000	862260000	100900000	873440000	Yes	Yes
S8GE72	Uncharacterized protein	TGME49_203290	>tr|S8GE72|S8GE72_TOXGM Uncharacterized protein OS=Toxoplasma gondii (strain ATCC 50611 / Me49) OX=508771 GN=TGME49_203290 PE=4 SV=1	0	0	0	5453500	0	6615000	5025200	2768000	0	4658700	0	3711500	0	0	0	0	Yes	Yes
S8F2P8	Uncharacterized protein	TGME49_204340	>tr|S8F2P8|S8F2P8_TOXGM Uncharacterized protein OS=Toxoplasma gondii (strain ATCC 50611 / Me49) OX=508771 GN=TGME49_204340 PE=4 SV=1	0	0	0	0	0	0	420030	0	0	0	0	0	0	0	0	0	Yes	Yes
S8F8X7	ATP synthase subunit alpha	TGME49_204400	>tr|S8F8X7|S8F8X7_TOXGM ATP synthase subunit alpha OS=Toxoplasma gondii (strain ATCC 50611 / Me49) OX=508771 GN=TGME49_204400 PE=3 SV=1	0	0	0	56618000	0	74613000	22811000	9519300	0	16724000	0	0	0	0	0	0	Yes	Yes
S8FBP4	Uncharacterized protein	TGME49_209755	>tr|S8FBP4|S8FBP4_TOXGM Uncharacterized protein OS=Toxoplasma gondii (strain ATCC 50611 / Me49) OX=508771 GN=TGME49_209755 PE=4 SV=1	0	2401000	11873000	7912000	8349900	31269000	84725000	7564700	0	8784200	4621900	28108000	0	9297800	2102100	27017000	Yes	Yes
A0A125YMF5	Histone H2B	TGME49_209910	>tr|A0A125YMF5|A0A125YMF5_TOXGM Histone H2B OS=Toxoplasma gondii (strain ATCC 50611 / Me49) OX=508771 GN=TGME49_209910 PE=3 SV=1	0	0	0	4078400	0	0	0	1961300	0	0	0	0	0	0	0	0	Yes	Yes
S8GK81	cAMP-dependent protein kinase (EC 2.7.11.11)	TGME49_209985	>tr|S8GK81|S8GK81_TOXGM cAMP-dependent protein kinase OS=Toxoplasma gondii (strain ATCC 50611 / Me49) OX=508771 GN=TGME49_209985 PE=4 SV=1	0	24749000	490770	278960000	13039000	426370000	702390000	267600000	4658000	201260000	49721000	66560000	6590600	111590000	9110800	256390000	Yes	Yes
A0A125YQJ0	Protein disulfide-isomerase (EC 5.3.4.1)	TGME49_211680	>tr|A0A125YQJ0|A0A125YQJ0_TOXGM Protein disulfide-isomerase OS=Toxoplasma gondii (strain ATCC 50611 / Me49) OX=508771 GN=TGME49_211680 PE=3 SV=1	596600	16186000	2604300	304030000	2515200	388690000	321920000	79620000	2976600	159510000	31703000	76908000	840160	80432000	3847600	180100000	Yes	Yes
S8G4J8	Toxofilin	TGME49_214080	>tr|S8G4J8|S8G4J8_TOXGM Toxofilin OS=Toxoplasma gondii (strain ATCC 50611 / Me49) OX=508771 GN=TGME49_214080 PE=4 SV=1	575050	13542000	1198500	311200000	0	553600000	235790000	54870000	8183400	137570000	104350000	154710000	0	77594000	21421000	196290000	Yes	Yes
A0A125YLS2	Small GTP binding protein rab1a, putative	TGME49_214770	>tr|A0A125YLS2|A0A125YLS2_TOXGM Small GTP binding protein rab1a, putative OS=Toxoplasma gondii (strain ATCC 50611 / Me49) OX=508771 GN=TGME49_214770 PE=4 SV=1	0	3559000	1085200	53399000	0	165490000	57179000	7008900	1655500	28597000	26681000	64660000	0	14736000	4997800	29669000	Yes	Yes
A0A125YHR0	Small GTP-binding protein sar1, putative	TGME49_215060	>tr|A0A125YHR0|A0A125YHR0_TOXGM Small GTP-binding protein sar1, putative OS=Toxoplasma gondii (strain ATCC 50611 / Me49) OX=508771 GN=TGME49_215060 PE=3 SV=1	0	0	0	5716100	0	4401600	4574800	1506100	0	4471300	0	2466800	0	0	0	2631600	Yes	Yes
A0A125YNG8	Alkyl hydroperoxide reductase/ Thiol specific antioxidant/ Mal allergen, putative (EC 1.11.1.15)	TGME49_217890	>tr|A0A125YNG8|A0A125YNG8_TOXGM Alkyl hydroperoxide reductase/ Thiol specific antioxidant/ Mal allergen, putative OS=Toxoplasma gondii (strain ATCC 50611 / Me49) OX=508771 GN=TGME49_217890 PE=4 SV=1	0	7454700	0	95105000	5856800	173010000	75001000	37759000	4837100	52943000	26795000	25458000	0	35880000	0	48070000	Yes	Yes
S8GRB2	Uncharacterized protein	TGME49_220240	>tr|S8GRB2|S8GRB2_TOXGM Uncharacterized protein OS=Toxoplasma gondii (strain ATCC 50611 / Me49) OX=508771 GN=TGME49_220240 PE=4 SV=1	0	0	0	4361800	0	6945600	16565000	3957000	0	3048100	3060500	0	0	5507000	0	5495200	Yes	Yes
A0A125YYZ6	Tubulin beta chain	TGME49_221620	>tr|A0A125YYZ6|A0A125YYZ6_TOXGM Tubulin beta chain OS=Toxoplasma gondii (strain ATCC 50611 / Me49) OX=508771 GN=TGME49_221620 PE=3 SV=1	0	0	3993800	9169400	0	20045000	16114000	10290000	7464100	10597000	8553300	10780000	0	0	0	8555600	Yes	Yes
S8EXL5	Uncharacterized protein	TGME49_226380	>tr|S8EXL5|S8EXL5_TOXGM Uncharacterized protein OS=Toxoplasma gondii (strain ATCC 50611 / Me49) OX=508771 GN=TGME49_226380 PE=4 SV=1	0	0	0	0	0	0	0	0	0	0	0	0	0	0	0	2745500	Yes	Yes
A0A125YPL6	Uncharacterized protein	TGME49_231160	>tr|A0A125YPL6|A0A125YPL6_TOXGM Uncharacterized protein OS=Toxoplasma gondii (strain ATCC 50611 / Me49) OX=508771 GN=TGME49_231160 PE=4 SV=1	0	4367200	0	0	2599600	96695000	9223600	5341700	0	10852000	8707800	60818000	4788700	8360500	0	0	Yes	Yes
A0A125YMM3	PDI family protein (EC 1.8.1.8)	TGME49_232410	>tr|A0A125YMM3|A0A125YMM3_TOXGM PDI family protein OS=Toxoplasma gondii (strain ATCC 50611 / Me49) OX=508771 GN=TGME49_232410 PE=4 SV=1	0	2901900	0	66532000	0	141710000	54126000	29358000	3857600	34843000	25556000	21554000	0	19809000	5737400	32177000	Yes	Yes
S8G527	Myosin A	TGME49_235470	>tr|S8G527|S8G527_TOXGM Myosin A OS=Toxoplasma gondii (strain ATCC 50611 / Me49) OX=508771 GN=TGME49_235470 PE=3 SV=1	4667100	32374000	2652600	373020000	2470800	503870000	468250000	120960000	9977900	485820000	165940000	432030000	1228600	163470000	56796000	359200000	Yes	Yes
A0A125YGE6	Fructose-bisphosphate aldolase (EC 4.1.2.13)	TGME49_236040	>tr|A0A125YGE6|A0A125YGE6_TOXGM Fructose-bisphosphate aldolase OS=Toxoplasma gondii (strain ATCC 50611 / Me49) OX=508771 GN=TGME49_236040 PE=3 SV=1	1780300	13252000	645630	168660000	1907100	345470000	337820000	165570000	4208600	149570000	38818000	55145000	1176200	62698000	8791700	193820000	Yes	Yes
A0A125YHU4	Histone H4	TGME49_239260	>tr|A0A125YHU4|A0A125YHU4_TOXGM Histone H4 OS=Toxoplasma gondii (strain ATCC 50611 / Me49) OX=508771 GN=TGME49_239260 PE=3 SV=1	0	3556000	0	61595000	2212500	66691000	45870000	32294000	7431900	10127000	22174000	6290100	954350	5187000	3752300	32986000	Yes	Yes
A0A125YRG3	Prohibitin, putative	TGME49_243950	>tr|A0A125YRG3|A0A125YRG3_TOXGM Prohibitin, putative OS=Toxoplasma gondii (strain ATCC 50611 / Me49) OX=508771 GN=TGME49_243950 PE=4 SV=1	0	0	0	0	0	0	0	0	0	0	0	0	0	0	0	413780	Yes	Yes
A0A125YHZ8	Heat shock protein 90, putative	TGME49_244560	>tr|A0A125YHZ8|A0A125YHZ8_TOXGM Heat shock protein 90, putative OS=Toxoplasma gondii (strain ATCC 50611 / Me49) OX=508771 GN=TGME49_244560 PE=3 SV=1	1624300	28136000	5980100	76553000	5768700	688990000	113760000	19122000	3774000	10764000	119900000	305550000	0	22467000	15346000	142170000	Yes	Yes
A0A125YFL4	Thioredoxin domain-containing protein (EC 5.3.4.1)	TGME49_247350	>tr|A0A125YFL4|A0A125YFL4_TOXGM Thioredoxin domain-containing protein OS=Toxoplasma gondii (strain ATCC 50611 / Me49) OX=508771 GN=TGME49_247350 PE=4 SV=1	0	17511000	2711400	123360000	5816600	451730000	136640000	10007000	36344000	98282000	64095000	154730000	0	52257000	16423000	47766000	Yes	Yes
A0A125YV46	GTP-binding nuclear protein	TGME49_248340	>tr|A0A125YV46|A0A125YV46_TOXGM GTP-binding nuclear protein OS=Toxoplasma gondii (strain ATCC 50611 / Me49) OX=508771 GN=TGME49_248340 PE=3 SV=1	0	0	0	19810000	0	26044000	18506000	5583400	0	13184000	0	6918100	0	8101000	0	14807000	Yes	Yes
A0A125YLS6	Adenine nucleotide translocator, putative	TGME49_249900	>tr|A0A125YLS6|A0A125YLS6_TOXGM Adenine nucleotide translocator, putative OS=Toxoplasma gondii (strain ATCC 50611 / Me49) OX=508771 GN=TGME49_249900 PE=3 SV=1	0	2728000	0	20327000	0	48362000	14728000	4191300	0	11135000	5857600	9723500	0	3002300	0	13521000	Yes	Yes
A0A125YLG2	Eukaryotic initiation factor-4A, putative	TGME49_250770	>tr|A0A125YLG2|A0A125YLG2_TOXGM Eukaryotic initiation factor-4A, putative OS=Toxoplasma gondii (strain ATCC 50611 / Me49) OX=508771 GN=TGME49_250770 PE=3 SV=1	0	0	0	14733000	0	12246000	9479200	3938100	0	0	0	0	0	0	0	5081200	Yes	Yes
A0A125YYP6	Heat shock protein (EC 3.6.1.3)	TGME49_251780	>tr|A0A125YYP6|A0A125YYP6_TOXGM Heat shock protein OS=Toxoplasma gondii (strain ATCC 50611 / Me49) OX=508771 GN=TGME49_251780 PE=3 SV=1	0	0	0	20861000	0	17048000	15896000	7065300	0	10212000	4716900	0	0	12809000	0	5951400	Yes	Yes
A0A125YIS4	Eukaryotic translation initiation factor 5A (eIF-5A)	TGME49_251810	>tr|A0A125YIS4|A0A125YIS4_TOXGM Eukaryotic translation initiation factor 5A OS=Toxoplasma gondii (strain ATCC 50611 / Me49) OX=508771 GN=TGME49_251810 PE=3 SV=1	0	0	0	10685000	0	10952000	5834000	2778100	0	0	2945600	0	0	0	0	4562500	Yes	Yes
S8FDR4	Rhoptry kinase family protein, truncated (Incomplete catalytic triad)	TGME49_253330	>tr|S8FDR4|S8FDR4_TOXGM Rhoptry kinase family protein, truncated (Incomplete catalytic triad) OS=Toxoplasma gondii (strain ATCC 50611 / Me49) OX=508771 GN=TGME49_253330 PE=4 SV=1	0	0	0	2507300	0	2795000	2792700	0	0	0	0	0	0	0	0	1249400	Yes	Yes
S8GT06	Uncharacterized protein	TGME49_254470	>tr|S8GT06|S8GT06_TOXGM Uncharacterized protein OS=Toxoplasma gondii (strain ATCC 50611 / Me49) OX=508771 GN=TGME49_254470 PE=4 SV=1	0	0	0	0	0	2182800	6251700	0	0	0	0	0	0	2730000	0	0	Yes	Yes
A0A125YSV6	Eukaryotic translation initiation factor 4A, isoform 3, putative	TGME49_256770	>tr|A0A125YSV6|A0A125YSV6_TOXGM Eukaryotic translation initiation factor 4A, isoform 3, putative OS=Toxoplasma gondii (strain ATCC 50611 / Me49) OX=508771 GN=TGME49_256770 PE=3 SV=1	0	0	0	0	0	0	0	0	0	0	0	0	0	0	0	1375000	Yes	Yes
A0A125YYD4	Myosin light chain MLC1	TGME49_257680	>tr|A0A125YYD4|A0A125YYD4_TOXGM Myosin light chain MLC1 OS=Toxoplasma gondii (strain ATCC 50611 / Me49) OX=508771 GN=TGME49_257680 PE=4 SV=1	0	5640800	1476200	56095000	0	173370000	42071000	6921900	3147900	71790000	18266000	137830000	0	19597000	7663100	54457000	Yes	Yes
A0A125YFT5	Rab1 protein	TGME49_258130	>tr|A0A125YFT5|A0A125YFT5_TOXGM Rab1 protein OS=Toxoplasma gondii (strain ATCC 50611 / Me49) OX=508771 GN=TGME49_258130 PE=4 SV=1	0	0	0	5905500	0	19236000	6150000	0	0	5115400	3771400	9506500	0	3975700	0	6207800	Yes	Yes
S8F787	Uncharacterized protein	TGME49_258870	>tr|S8F787|S8F787_TOXGM Uncharacterized protein OS=Toxoplasma gondii (strain ATCC 50611 / Me49) OX=508771 GN=TGME49_258870 PE=4 SV=1	0	0	0	0	0	0	0	0	0	0	0	0	0	0	0	887640	Yes	Yes
S8F4B9	Uncharacterized protein	TGME49_260520	>tr|S8F4B9|S8F4B9_TOXGM Uncharacterized protein OS=Toxoplasma gondii (strain ATCC 50611 / Me49) OX=508771 GN=TGME49_260520 PE=4 SV=1	0	0	0	3943500	0	5033400	4129000	0	0	0	0	0	0	0	0	0	Yes	Yes
A0A125YX75	Histone H2A	TGME49_261250	>tr|A0A125YX75|A0A125YX75_TOXGM Histone H2A OS=Toxoplasma gondii (strain ATCC 50611 / Me49) OX=508771 GN=TGME49_261250 PE=3 SV=1	0	0	0	36278000	0	99600000	58833000	39316000	0	0	0	0	0	0	0	0	Yes	Yes
A0A125YIS8	Myosin D	TGME49_263180	>tr|A0A125YIS8|A0A125YIS8_TOXGM Myosin D OS=Toxoplasma gondii (strain ATCC 50611 / Me49) OX=508771 GN=TGME49_263180 PE=3 SV=1	9915400	17330000	0	179940000	0	365520000	404770000	69916000	4675000	263430000	87997000	287980000	0	102360000	20407000	138220000	Yes	Yes
A0A125YUK0	Eukaryotic porin protein	TGME49_263300	>tr|A0A125YUK0|A0A125YUK0_TOXGM Eukaryotic porin protein OS=Toxoplasma gondii (strain ATCC 50611 / Me49) OX=508771 GN=TGME49_263300 PE=4 SV=1	0	0	0	11388000	0	22744000	6300500	2842000	0	5710900	0	5548400	0	0	0	3508300	Yes	Yes
A0A125YWG5	Tubulin beta chain	TGME49_266960	>tr|A0A125YWG5|A0A125YWG5_TOXGM Tubulin beta chain OS=Toxoplasma gondii (strain ATCC 50611 / Me49) OX=508771 GN=TGME49_266960 PE=3 SV=1	0	42045000	3408400	368700000	6349500	975970000	545440000	213920000	23855000	221500000	314520000	464150000	3548400	134290000	42110000	270190000	Yes	Yes
A0A125YK06	Enolase 1 (EC 4.2.1.11)	TGME49_268860	>tr|A0A125YK06|A0A125YK06_TOXGM Enolase 1 OS=Toxoplasma gondii (strain ATCC 50611 / Me49) OX=508771 GN=TGME49_268860 PE=3 SV=1	3114800	56013000	3232500	725370000	7603500	888270000	981270000	357470000	39860000	334620000	202860000	175380000	17571000	180370000	25223000	437920000	Yes	Yes
S8F4H5	Uncharacterized protein	TGME49_269690	>tr|S8F4H5|S8F4H5_TOXGM Uncharacterized protein OS=Toxoplasma gondii (strain ATCC 50611 / Me49) OX=508771 GN=TGME49_269690 PE=4 SV=1	0	0	0	2584600	0	3818000	2359600	0	0	0	0	0	0	0	0	2826300	Yes	Yes
A0A125YZH2	Protein phosphatase 2C domain-containing protein (EC 3.1.3.16)	TGME49_270320	>tr|A0A125YZH2|A0A125YZH2_TOXGM Protein phosphatase 2C domain-containing protein OS=Toxoplasma gondii (strain ATCC 50611 / Me49) OX=508771 GN=TGME49_270320 PE=4 SV=1	0	0	0	0	0	3627700	4059000	1220800	0	0	0	0	0	0	0	0	Yes	Yes
A0A125YTR3	Phosphate carrier, putative	TGME49_278990	>tr|A0A125YTR3|A0A125YTR3_TOXGM Phosphate carrier, putative OS=Toxoplasma gondii (strain ATCC 50611 / Me49) OX=508771 GN=TGME49_278990 PE=3 SV=1	0	2102000	0	0	0	17146000	1769200	2686500	0	0	0	0	0	0	0	0	Yes	Yes
S8GJB7	Uncharacterized protein	TGME49_279100	>tr|S8GJB7|S8GJB7_TOXGM Uncharacterized protein OS=Toxoplasma gondii (strain ATCC 50611 / Me49) OX=508771 GN=TGME49_279100 PE=4 SV=1	0	0	0	0	0	0	0	0	0	0	0	0	0	0	0	3451400	Yes	Yes
S8F388	Uncharacterized protein	TGME49_289380	>tr|S8F388|S8F388_TOXGM Uncharacterized protein OS=Toxoplasma gondii (strain ATCC 50611 / Me49) OX=508771 GN=TGME49_289380 PE=4 SV=1	0	0	0	0	0	0	0	0	0	0	0	0	0	0	0	241670	Yes	Yes
S8EZZ7	Uncharacterized protein	TGME49_289540	>tr|S8EZZ7|S8EZZ7_TOXGM Uncharacterized protein OS=Toxoplasma gondii (strain ATCC 50611 / Me49) OX=508771 GN=TGME49_289540 PE=4 SV=1	0	0	0	2411400	0	3168000	4409700	2404400	0	1901700	0	0	0	0	0	0	Yes	Yes
A0A125YY17	Ras-related protein Rab11	TGME49_289680	>tr|A0A125YY17|A0A125YY17_TOXGM Ras-related protein Rab11 OS=Toxoplasma gondii (strain ATCC 50611 / Me49) OX=508771 GN=TGME49_289680 PE=4 SV=1	0	0	0	4228700	0	4946400	3774400	0	0	2280200	1982400	2379200	0	0	0	2402700	Yes	Yes
S8EX63	Uncharacterized protein	TGME49_290700	>tr|S8EX63|S8EX63_TOXGM Uncharacterized protein OS=Toxoplasma gondii (strain ATCC 50611 / Me49) OX=508771 GN=TGME49_290700 PE=4 SV=1	0	0	0	0	0	2900100	4479300	1876000	0	0	0	0	0	0	0	0	Yes	Yes
A0A125YWK7	Glucose-6-phosphate 1-dehydrogenase (EC 1.1.1.49)	TGME49_294200	>tr|A0A125YWK7|A0A125YWK7_TOXGM Glucose-6-phosphate 1-dehydrogenase OS=Toxoplasma gondii (strain ATCC 50611 / Me49) OX=508771 GN=TGME49_294200 PE=3 SV=1	0	0	0	0	0	0	451420	0	0	0	0	0	0	0	0	0	Yes	Yes
S8G6N7	Serine/threonine specific protein phosphatase (EC 3.1.3.16)	TGME49_304955	>tr|S8G6N7|S8G6N7_TOXGM Serine/threonine specific protein phosphatase OS=Toxoplasma gondii (strain ATCC 50611 / Me49) OX=508771 GN=TGME49_304955 PE=4 SV=1	0	10683000	0	31584000	0	96712000	50749000	12876000	0	34907000	12170000	33500000	0	8300500	0	23309000	Yes	Yes
A0A125YR84	Uncharacterized protein	TGME49_309600	>tr|A0A125YR84|A0A125YR84_TOXGM Uncharacterized protein OS=Toxoplasma gondii (strain ATCC 50611 / Me49) OX=508771 GN=TGME49_309600 PE=4 SV=1	0	0	0	0	0	3821300	4683300	1844200	0	0	0	0	0	0	0	3582000	Yes	Yes
A0A125YYB7	Rab6	TGME49_310460	>tr|A0A125YYB7|A0A125YYB7_TOXGM Rab6 OS=Toxoplasma gondii (strain ATCC 50611 / Me49) OX=508771 GN=TGME49_310460 PE=4 SV=1	0	0	0	0	0	0	0	687080	0	0	0	0	0	0	0	0	Yes	Yes
A0A125YJG5	Chaperonin protein BiP (EC 3.6.1.3)	TGME49_311720	>tr|A0A125YJG5|A0A125YJG5_TOXGM Chaperonin protein BiP OS=Toxoplasma gondii (strain ATCC 50611 / Me49) OX=508771 GN=TGME49_311720 PE=3 SV=1	69337000	17796000	4712700	288740000	4477500	361420000	273980000	47805000	0	93006000	39961000	126640000	5787800	60560000	13281000	141890000	Yes	Yes
A0A125YL14	Small GTPase Rab2, putative	TGME49_312050	>tr|A0A125YL14|A0A125YL14_TOXGM Small GTPase Rab2, putative OS=Toxoplasma gondii (strain ATCC 50611 / Me49) OX=508771 GN=TGME49_312050 PE=4 SV=1	0	0	0	22555000	0	56636000	24694000	5464200	0	15436000	11051000	31484000	0	12763000	4228700	15313000	Yes	Yes
S8EUI4	Uncharacterized protein	TGME49_312330	>tr|S8EUI4|S8EUI4_TOXGM Uncharacterized protein OS=Toxoplasma gondii (strain ATCC 50611 / Me49) OX=508771 GN=TGME49_312330 PE=4 SV=1	0	0	0	0	0	0	0	0	0	0	0	0	0	0	0	290000	Yes	Yes
A0A125YV83	Oxidoreductase, short chain dehydrogenase/reductase family protein (EC 1.1.1.100)	TGME49_313050	>tr|A0A125YV83|A0A125YV83_TOXGM Oxidoreductase, short chain dehydrogenase/reductase family protein OS=Toxoplasma gondii (strain ATCC 50611 / Me49) OX=508771 GN=TGME49_313050 PE=3 SV=1	0	13024000	1666900	180430000	5938800	399420000	264740000	69401000	17380000	272550000	140780000	314580000	0	159230000	43611000	161910000	Yes	Yes
A0A125YKB4	Uncharacterized protein	TGME49_313380	>tr|A0A125YKB4|A0A125YKB4_TOXGM Uncharacterized protein OS=Toxoplasma gondii (strain ATCC 50611 / Me49) OX=508771 GN=TGME49_313380 PE=4 SV=1	0	22479000	2767100	165110000	2638100	761870000	331340000	19676000	24491000	203320000	162430000	332350000	867880	153560000	35481000	130070000	Yes	Yes
A0A125YNL3	Uncharacterized protein	TGME49_315610	>tr|A0A125YNL3|A0A125YNL3_TOXGM Uncharacterized protein OS=Toxoplasma gondii (strain ATCC 50611 / Me49) OX=508771 GN=TGME49_315610 PE=4 SV=1	0	2296300	935400	77004000	0	87545000	86981000	14487000	3564600	71404000	15619000	41857000	0	28323000	7394400	11945000	Yes	Yes
A0A125YLG8	MSP (Major sperm protein) domain-containing protein	TGME49_318160	>tr|A0A125YLG8|A0A125YLG8_TOXGM MSP (Major sperm protein) domain-containing protein OS=Toxoplasma gondii (strain ATCC 50611 / Me49) OX=508771 GN=TGME49_318160 PE=4 SV=1	0	3174700	1562200	38948000	0	113060000	29122000	6379800	0	12139000	8943800	29858000	0	5266100	1935700	22290000	Yes	Yes
A0A125YGF7	Uncharacterized protein	TGME49_319340	>tr|A0A125YGF7|A0A125YGF7_TOXGM Uncharacterized protein OS=Toxoplasma gondii (strain ATCC 50611 / Me49) OX=508771 GN=TGME49_319340 PE=4 SV=1	0	0	0	0	0	0	0	0	0	0	0	0	0	0	0	1378600	Yes	Yes
A0A125YZC1	Ubiquinol cytochrome c oxidoreductase, putative (EC 1.10.2.2)	TGME49_320220	>tr|A0A125YZC1|A0A125YZC1_TOXGM Ubiquinol cytochrome c oxidoreductase, putative OS=Toxoplasma gondii (strain ATCC 50611 / Me49) OX=508771 GN=TGME49_320220 PE=4 SV=1	0	3452900	0	10109000	0	52365000	10785000	0	0	9283400	4139600	9885800	0	6706500	0	8051100	Yes	Yes
Q3TX38	Uncharacterized protein	Vdac3	>tr|Q3TX38|Q3TX38_MOUSE Uncharacterized protein OS=Mus musculus OX=10090 GN=Vdac3 PE=1 SV=1	141930000	278970000	160710000	260460000	293770000	69899000	213150000	245180000	263300000	290180000	169110000	153240000	224110000	340690000	499600000	228480000	No	Yes
A0A0R4J187	X-ray repair cross-complementing protein 6	Xrcc6	>tr|A0A0R4J187|A0A0R4J187_MOUSE X-ray repair cross-complementing protein 6 OS=Mus musculus OX=10090 GN=Xrcc6 PE=1 SV=1	0	0	192210000	0	0	4772000	0	71675000	0	0	0	2757900	0	4885200	0	0	No	Yes
Q6ZPJ3	(E3-independent) E2 ubiquitin-conjugating enzyme UBE2O (EC 2.3.2.24) (E2/E3 hybrid ubiquitin-protein ligase UBE2O) (Ubiquitin carrier protein O) (Ubiquitin-conjugating enzyme E2 O) (Ubiquitin-conjugating enzyme E2 of 230 kDa) (Ubiquitin-conjugating enzyme E2-230K) (Ubiquitin-protein ligase O)	Ube2o Kiaa1734	>sp|Q6ZPJ3|UBE2O_MOUSE (E3-independent) E2 ubiquitin-conjugating enzyme UBE2O OS=Mus musculus OX=10090 GN=Ube2o PE=1 SV=3	48271000	65348000	12399000	18548000	22584000	15919000	27353000	16850000	64304000	15009000	32372000	13613000	28052000	18100000	44939000	36892000	No	No
Q8CJ19	[F-actin]-monooxygenase MICAL3 (EC 1.14.13.225) (Molecule interacting with CasL protein 3) (MICAL-3)	Mical3 Kiaa0819 Kiaa1364	>sp|Q8CJ19|MICA3_MOUSE [F-actin]-monooxygenase MICAL3 OS=Mus musculus OX=10090 GN=Mical3 PE=1 SV=2	5903700	10262000	0	1600600	6923500	2062500	3017000	1515400	5050600	1765600	2263000	0	4855100	1775600	10240000	18241000	No	No
Q9JK42	[Pyruvate dehydrogenase (acetyl-transferring)] kinase isozyme 2, mitochondrial (EC 2.7.11.2) (Pyruvate dehydrogenase kinase isoform 2) (PDH kinase 2)	Pdk2	>sp|Q9JK42|PDK2_MOUSE [Pyruvate dehydrogenase (acetyl-transferring)] kinase isozyme 2, mitochondrial OS=Mus musculus OX=10090 GN=Pdk2 PE=1 SV=2	0	0	0	0	0	0	0	0	0	0	0	0	0	0	0	1996400	No	No
F6ZHD8	1,4-alpha-glucan-branching enzyme	Gbe1	>tr|F6ZHD8|F6ZHD8_MOUSE 1,4-alpha-glucan-branching enzyme OS=Mus musculus OX=10090 GN=Gbe1 PE=1 SV=2	2510200	3219500	8097300	0	0	0	2149300	6651300	4174300	4083200	0	0	2182800	0	2643100	2926800	No	No
Q4FK22	1200007D18Rik protein (MAA-136 protein) (RIKEN cDNA 1200007D18)	Ergic1 1200007D18Rik maa-136 mCG_1583	>tr|Q4FK22|Q4FK22_MOUSE 1200007D18Rik protein OS=Mus musculus OX=10090 GN=Ergic1 PE=1 SV=1	6226800	4723900	21484000	34476000	5002100	0	7385200	12478000	8514800	9528600	0	2905900	3519700	7154700	9110100	14182000	No	No
A0A125YLJ4	14-3-3 protein	TGME49_263090	>tr|A0A125YLJ4|A0A125YLJ4_TOXGM 14-3-3 protein OS=Toxoplasma gondii (strain ATCC 50611 / Me49) OX=508771 GN=TGME49_263090 PE=3 SV=1	909090	13144000	2426200	259950000	0	389240000	257850000	47842000	3690600	136750000	44107000	91203000	509990	84199000	8576000	115880000	Yes	No
Q9CQV8	14-3-3 protein beta/alpha (Protein kinase C inhibitor protein 1) (KCIP-1) [Cleaved into: 14-3-3 protein beta/alpha, N-terminally processed]	Ywhab	>sp|Q9CQV8|1433B_MOUSE 14-3-3 protein beta/alpha OS=Mus musculus OX=10090 GN=Ywhab PE=1 SV=3	30153000	52798000	107400000	27649000	39806000	13712000	36910000	73705000	27763000	29605000	14207000	15089000	51094000	38667000	28142000	36774000	No	No
P68510	14-3-3 protein eta	Ywhah	>sp|P68510|1433F_MOUSE 14-3-3 protein eta OS=Mus musculus OX=10090 GN=Ywhah PE=1 SV=2	18032000	26428000	23332000	12843000	15110000	5344500	15531000	29309000	15950000	18656000	5078500	0	25331000	15604000	10194000	28697000	No	No
A8IP69	14-3-3 protein gamma subtype (3-monooxygenase/tryptophan 5-monooxygenase activation protein, gamma polypeptide)	Ywhag 14-3-3 gamma mCG_1864	>tr|A8IP69|A8IP69_MOUSE 14-3-3 protein gamma subtype OS=Mus musculus OX=10090 GN=Ywhag PE=1 SV=1	137410000	149260000	166100000	71012000	122090000	24936000	97820000	170310000	93290000	81271000	50448000	16866000	188490000	93456000	55586000	132570000	No	No
O70456	14-3-3 protein sigma (Stratifin)	Sfn Mkrn3	>sp|O70456|1433S_MOUSE 14-3-3 protein sigma OS=Mus musculus OX=10090 GN=Sfn PE=1 SV=2	0	0	128950000	64259000	62375000	36765000	0	55114000	0	0	0	0	0	0	0	54416000	No	No
F6YY69	14-3-3 protein theta (Fragment)	Ywhaq	>tr|F6YY69|F6YY69_MOUSE 14-3-3 protein theta (Fragment) OS=Mus musculus OX=10090 GN=Ywhaq PE=1 SV=1	64669000	101040000	175110000	84728000	90592000	21202000	111630000	111460000	69256000	70974000	49220000	23878000	98375000	91600000	60334000	106290000	No	No
P63101	14-3-3 protein zeta/delta (Protein kinase C inhibitor protein 1) (KCIP-1) (SEZ-2)	Ywhaz	>sp|P63101|1433Z_MOUSE 14-3-3 protein zeta/delta OS=Mus musculus OX=10090 GN=Ywhaz PE=1 SV=1	272620000	397740000	624810000	202110000	188690000	105900000	275750000	533980000	293340000	260530000	163560000	106130000	455600000	300580000	219650000	267790000	No	No
Q99N15	17beta-hydroxysteroid dehydrogenase type 10/short chain L-3-hydroxyacyl-CoA dehydrogenase (3-hydroxyacyl-CoA dehydrogenase type-2) (Hydroxysteroid (17-beta) dehydrogenase 10)	Hsd17b10 Hadh2 Hsd17b10/Schad	>tr|Q99N15|Q99N15_MOUSE 17beta-hydroxysteroid dehydrogenase type 10/short chain L-3-hydroxyacyl-CoA dehydrogenase OS=Mus musculus OX=10090 GN=Hsd17b10 PE=1 SV=1	0	3763900	92037000	11382000	4666600	14342000	4251000	43060000	0	0	0	0	8740900	0	0	21590000	No	No
Z4YJL4	182 kDa tankyrase-1-binding protein	Tnks1bp1	>tr|Z4YJL4|Z4YJL4_MOUSE 182 kDa tankyrase-1-binding protein OS=Mus musculus OX=10090 GN=Tnks1bp1 PE=1 SV=1	0	0	0	0	0	0	0	0	0	0	0	0	0	0	0	289830	No	No
A0A0R4J263	1-acyl-sn-glycerol-3-phosphate acyltransferase (EC 2.3.1.51)	Agpat1 mCG_5502	>tr|A0A0R4J263|A0A0R4J263_MOUSE 1-acyl-sn-glycerol-3-phosphate acyltransferase OS=Mus musculus OX=10090 GN=Agpat1 PE=1 SV=1	5569000	6684600	0	10113000	7603000	0	4768600	4739000	7093100	8396900	0	0	4981500	0	8755300	5296000	No	No
Q8K4X7	1-acyl-sn-glycerol-3-phosphate acyltransferase delta (EC 2.3.1.51) (1-acylglycerol-3-phosphate O-acyltransferase 4) (1-AGP acyltransferase 4) (1-AGPAT 4) (Lysophosphatidic acid acyltransferase delta) (LPAAT-delta)	Agpat4	>sp|Q8K4X7|PLCD_MOUSE 1-acyl-sn-glycerol-3-phosphate acyltransferase delta OS=Mus musculus OX=10090 GN=Agpat4 PE=1 SV=1	13248000	19776000	0	33419000	16277000	3276600	10749000	2401500	10834000	11586000	5386000	3045100	5094700	9835800	14612000	22322000	No	No
F8WGD9	1-acyl-sn-glycerol-3-phosphate acyltransferase epsilon	Agpat5	>tr|F8WGD9|F8WGD9_MOUSE 1-acyl-sn-glycerol-3-phosphate acyltransferase epsilon OS=Mus musculus OX=10090 GN=Agpat5 PE=1 SV=1	0	0	0	0	0	0	0	0	0	0	0	0	0	0	0	1649000	No	No
Q9D517	1-acyl-sn-glycerol-3-phosphate acyltransferase gamma (EC 2.3.1.51) (1-acylglycerol-3-phosphate O-acyltransferase 3) (1-AGP acyltransferase 3) (1-AGPAT 3) (Lysophosphatidic acid acyltransferase gamma) (LPAAT-gamma)	Agpat3 Lpaat3	>sp|Q9D517|PLCC_MOUSE 1-acyl-sn-glycerol-3-phosphate acyltransferase gamma OS=Mus musculus OX=10090 GN=Agpat3 PE=1 SV=2	16244000	22330000	4138400	35868000	18890000	4087100	28530000	5871800	15983000	19218000	6603500	7106900	10114000	8439700	19731000	21782000	No	No
D3Z5N5	1-phosphatidylinositol 3-phosphate 5-kinase	Pikfyve	>tr|D3Z5N5|D3Z5N5_MOUSE 1-phosphatidylinositol 3-phosphate 5-kinase OS=Mus musculus OX=10090 GN=Pikfyve PE=1 SV=2	0	0	0	0	0	0	0	0	0	0	0	0	0	0	0	724660	No	No
Q9Z1B3	1-phosphatidylinositol 4,5-bisphosphate phosphodiesterase beta-1 (EC 3.1.4.11) (PLC-154) (Phosphoinositide phospholipase C-beta-1) (Phospholipase C-beta-1) (PLC-beta-1)	Plcb1 Plcb	>sp|Q9Z1B3|PLCB1_MOUSE 1-phosphatidylinositol 4,5-bisphosphate phosphodiesterase beta-1 OS=Mus musculus OX=10090 GN=Plcb1 PE=1 SV=2	12979000	16970000	0	6594400	13949000	0	12738000	13018000	16072000	7229400	4339400	5818600	34397000	6952600	11917000	47242000	No	No
P51432	1-phosphatidylinositol 4,5-bisphosphate phosphodiesterase beta-3 (EC 3.1.4.11) (Phosphoinositide phospholipase C-beta-3) (Phospholipase C-beta-3) (PLC-beta-3)	Plcb3	>sp|P51432|PLCB3_MOUSE 1-phosphatidylinositol 4,5-bisphosphate phosphodiesterase beta-3 OS=Mus musculus OX=10090 GN=Plcb3 PE=1 SV=2	0	0	0	0	0	0	0	0	0	0	0	0	0	0	0	315770	No	No
Q8R3B1	1-phosphatidylinositol 4,5-bisphosphate phosphodiesterase delta-1 (EC 3.1.4.11) (Phosphoinositide phospholipase C-delta-1) (Phospholipase C-delta-1) (PLC-delta-1)	Plcd1 Plcd	>sp|Q8R3B1|PLCD1_MOUSE 1-phosphatidylinositol 4,5-bisphosphate phosphodiesterase delta-1 OS=Mus musculus OX=10090 GN=Plcd1 PE=1 SV=2	0	0	0	0	0	0	0	0	0	0	0	0	2230200	0	0	2367100	No	No
A2A4A6	1-phosphatidylinositol 4,5-bisphosphate phosphodiesterase gamma (EC 3.1.4.11)	Plcg1 mCG_15356	>tr|A2A4A6|A2A4A6_MOUSE Phosphoinositide phospholipase C OS=Mus musculus OX=10090 GN=Plcg1 PE=1 SV=1	0	0	0	0	0	0	0	0	0	0	0	0	0	0	0	586480	No	No
P16330	2',3'-cyclic-nucleotide 3'-phosphodiesterase (CNP) (CNPase) (EC 3.1.4.37)	Cnp Cnp1	>sp|P16330|CN37_MOUSE 2',3'-cyclic-nucleotide 3'-phosphodiesterase OS=Mus musculus OX=10090 GN=Cnp PE=1 SV=3	2954000000	6090100000	121270000	5289400000	4404700000	1404500000	4453200000	987910000	4025800000	6996400000	2976000000	1349600000	1557800000	6124900000	4830300000	3139800000	No	No
Q3TIU4	2',5'-phosphodiesterase 12 (2'-PDE) (2-PDE) (EC 3.1.4.-) (Mitochondrial deadenylase) (EC 3.1.13.4)	Pde12	>sp|Q3TIU4|PDE12_MOUSE 2',5'-phosphodiesterase 12 OS=Mus musculus OX=10090 GN=Pde12 PE=1 SV=2	0	0	0	0	0	0	0	599370	0	0	0	0	0	0	0	0	No	No
Q9D6S9	2310061N02Rik protein (MCG146860) (RIKEN cDNA 2310061N02 gene)	2310061N02Rik mCG_146860	>tr|Q9D6S9|Q9D6S9_MOUSE 2310061N02Rik protein OS=Mus musculus OX=10090 GN=2310061N02Rik PE=1 SV=1	0	0	0	73388000	2893900	0	0	0	0	0	0	0	0	0	0	3828400	No	No
Q3UVJ7	2-4-dienoyl-Coenzyme A reductase 2, peroxisomal	Decr2 mCG_1579	>tr|Q3UVJ7|Q3UVJ7_MOUSE 2-4-dienoyl-Coenzyme A reductase 2, peroxisomal OS=Mus musculus OX=10090 GN=Decr2 PE=1 SV=1	0	0	0	0	0	0	0	755070	0	0	0	0	0	0	0	0	No	No
P11928	2'-5'-oligoadenylate synthase 1A ((2-5')oligo(A) synthase 1A) (2-5A synthase 1A) (EC 2.7.7.84) (p42 OAS)	Oas1a Oias1	>sp|P11928|OAS1A_MOUSE 2'-5'-oligoadenylate synthase 1A OS=Mus musculus OX=10090 GN=Oas1a PE=1 SV=2	4286400	9657300	0	20609000	5658300	0	23211000	2616400	5102400	23761000	6945300	5093900	3751800	10702000	6607700	14103000	No	No
Q3TXS7	26S proteasome non-ATPase regulatory subunit 1 (26S proteasome regulatory subunit RPN2) (26S proteasome regulatory subunit S1)	Psmd1	>sp|Q3TXS7|PSMD1_MOUSE 26S proteasome non-ATPase regulatory subunit 1 OS=Mus musculus OX=10090 GN=Psmd1 PE=1 SV=1	4967200	10894000	120740000	10720000	10236000	8636000	11063000	43698000	0	0	6724100	0	11058000	3783100	9602300	17827000	No	No
Q9D8W5	26S proteasome non-ATPase regulatory subunit 12 (26S proteasome regulatory subunit RPN5) (26S proteasome regulatory subunit p55)	Psmd12	>sp|Q9D8W5|PSD12_MOUSE 26S proteasome non-ATPase regulatory subunit 12 OS=Mus musculus OX=10090 GN=Psmd12 PE=1 SV=4	0	0	14835000	0	0	0	0	6882400	0	0	0	0	0	0	0	1290200	No	No
E9Q5I9	26S proteasome non-ATPase regulatory subunit 13	Psmd13	>tr|E9Q5I9|E9Q5I9_MOUSE 26S proteasome non-ATPase regulatory subunit 13 OS=Mus musculus OX=10090 GN=Psmd13 PE=1 SV=1	3481200	2017600	24957000	0	1790200	0	1807700	10630000	0	0	0	0	2175300	0	0	0	No	No
O35593	26S proteasome non-ATPase regulatory subunit 14 (EC 3.4.19.-) (26S proteasome regulatory subunit RPN11) (MAD1)	Psmd14 Pad1	>sp|O35593|PSDE_MOUSE 26S proteasome non-ATPase regulatory subunit 14 OS=Mus musculus OX=10090 GN=Psmd14 PE=1 SV=2	0	5173900	14480000	0	0	0	0	17017000	0	0	0	0	0	0	0	0	No	No
Q3TKV1	26S proteasome non-ATPase regulatory subunit 2	Psmd2 mCG_129789	>tr|Q3TKV1|Q3TKV1_MOUSE 26S proteasome non-ATPase regulatory subunit 2 OS=Mus musculus OX=10090 GN=Psmd2 PE=1 SV=1	8385100	13695000	150270000	11267000	11653000	5478600	10813000	65172000	14636000	13089000	7559500	6816600	15193000	10783000	15760000	19571000	No	No
P14685	26S proteasome non-ATPase regulatory subunit 3 (26S proteasome regulatory subunit RPN3) (26S proteasome regulatory subunit S3) (Proteasome subunit p58) (Transplantation antigen P91A) (Tum-P91A antigen)	Psmd3 P91a Tstap91a	>sp|P14685|PSMD3_MOUSE 26S proteasome non-ATPase regulatory subunit 3 OS=Mus musculus OX=10090 GN=Psmd3 PE=1 SV=3	3121100	4666400	60637000	4613400	6590700	1381300	5543800	22213000	3532500	2555700	0	905160	7254400	0	3231500	9718700	No	No
Q8BJY1	26S proteasome non-ATPase regulatory subunit 5 (26S protease subunit S5 basic) (26S proteasome subunit S5B)	Psmd5 Kiaa0072	>sp|Q8BJY1|PSMD5_MOUSE 26S proteasome non-ATPase regulatory subunit 5 OS=Mus musculus OX=10090 GN=Psmd5 PE=1 SV=4	2301000	2135300	2854900	0	2122300	0	2365500	2596600	0	0	0	0	2602300	0	0	3178500	No	No
Q99JI4	26S proteasome non-ATPase regulatory subunit 6 (26S proteasome regulatory subunit RPN7) (26S proteasome regulatory subunit S10) (p42A)	Psmd6	>sp|Q99JI4|PSMD6_MOUSE 26S proteasome non-ATPase regulatory subunit 6 OS=Mus musculus OX=10090 GN=Psmd6 PE=1 SV=1	7980700	8405500	58524000	5942700	5091900	1010900	6042600	30678000	5931500	5686500	0	0	7638300	3120800	3284100	11120000	No	No
Q9CPS5	26S proteasome non-ATPase regulatory subunit 8	Psmd8	>tr|Q9CPS5|Q9CPS5_MOUSE 26S proteasome non-ATPase regulatory subunit 8 OS=Mus musculus OX=10090 GN=Psmd8 PE=1 SV=2	0	0	8080000	0	0	0	0	1401400	0	0	0	0	0	0	0	0	No	No
Q9CR00	26S proteasome non-ATPase regulatory subunit 9 (26S proteasome regulatory subunit p27)	Psmd9	>sp|Q9CR00|PSMD9_MOUSE 26S proteasome non-ATPase regulatory subunit 9 OS=Mus musculus OX=10090 GN=Psmd9 PE=1 SV=1	0	0	17924000	0	0	0	0	10324000	0	0	0	0	0	0	0	667640	No	No
S8GGC2	26s proteasome regulatory complex subunit, putative	TGME49_238180	>tr|S8GGC2|S8GGC2_TOXGM 26s proteasome regulatory complex subunit, putative OS=Toxoplasma gondii (strain ATCC 50611 / Me49) OX=508771 GN=TGME49_238180 PE=4 SV=1	0	0	0	0	0	0	0	0	0	0	0	0	0	0	0	1047800	Yes	No
O88685	26S proteasome regulatory subunit 6A (26S proteasome AAA-ATPase subunit RPT5) (Proteasome 26S subunit ATPase 3) (Tat-binding protein 1) (TBP-1)	Psmc3 Tbp1	>sp|O88685|PRS6A_MOUSE 26S proteasome regulatory subunit 6A OS=Mus musculus OX=10090 GN=Psmc3 PE=1 SV=2	819560	1764500	186520000	1617100	1063600	1085000	704860	48834000	0	0	760010	0	1623300	0	0	3257500	No	No
A0A087WPH7	26S proteasome regulatory subunit 6A (Fragment)	Psmc3	>tr|A0A087WPH7|A0A087WPH7_MOUSE 26S proteasome regulatory subunit 6A (Fragment) OS=Mus musculus OX=10090 GN=Psmc3 PE=1 SV=6	0	0	0	0	0	0	0	0	0	0	0	0	0	0	0	0	No	No
P54775	26S proteasome regulatory subunit 6B (26S proteasome AAA-ATPase subunit RPT3) (CIP21) (MB67-interacting protein) (MIP224) (Proteasome 26S subunit ATPase 4) (Tat-binding protein 7) (TBP-7)	Psmc4 Tbp7	>sp|P54775|PRS6B_MOUSE 26S proteasome regulatory subunit 6B OS=Mus musculus OX=10090 GN=Psmc4 PE=1 SV=2	698190	456030	188910000	945990	687780	2046300	346810	15325000	1305100	574920	0	0	435440	0	0	0	No	No
A0A125YVJ7	26S proteasome regulatory subunit 6b, putative (EC 3.6.4.3)	TGME49_229950	>tr|A0A125YVJ7|A0A125YVJ7_TOXGM 26S proteasome regulatory subunit 6b, putative OS=Toxoplasma gondii (strain ATCC 50611 / Me49) OX=508771 GN=TGME49_229950 PE=3 SV=1	0	0	0	0	0	0	0	0	0	0	0	0	0	0	0	0	Yes	No
P46471	26S proteasome regulatory subunit 7 (26S proteasome AAA-ATPase subunit RPT1) (Proteasome 26S subunit ATPase 2) (Protein MSS1)	Psmc2 Mss1	>sp|P46471|PRS7_MOUSE 26S proteasome regulatory subunit 7 OS=Mus musculus OX=10090 GN=Psmc2 PE=1 SV=5	5571400	5823500	112410000	3098600	1757100	0	1326500	18562000	6066300	1087200	0	6246400	3120500	8168300	1993000	2735800	No	No
P62196	26S proteasome regulatory subunit 8 (26S proteasome AAA-ATPase subunit RPT6) (Proteasome 26S subunit ATPase 5) (Proteasome subunit p45) (p45/SUG) (mSUG1)	Psmc5 Sug1	>sp|P62196|PRS8_MOUSE 26S proteasome regulatory subunit 8 OS=Mus musculus OX=10090 GN=Psmc5 PE=1 SV=1	0	6050400	170380000	7192000	2979900	4146300	3851900	41684000	854820	5892800	2291200	0	7224300	3661600	6615400	5929500	No	No
Q9CPX7	28S ribosomal protein S16, mitochondrial (MRP-S16) (S16mt)	Mrps16 Rpms16	>sp|Q9CPX7|RT16_MOUSE 28S ribosomal protein S16, mitochondrial OS=Mus musculus OX=10090 GN=Mrps16 PE=1 SV=1	0	0	5221500	0	0	0	0	0	0	0	0	0	0	0	0	0	No	No
Q9CXW2	28S ribosomal protein S22, mitochondrial (MRP-S22) (S22mt)	Mrps22 Rpms22	>sp|Q9CXW2|RT22_MOUSE 28S ribosomal protein S22, mitochondrial OS=Mus musculus OX=10090 GN=Mrps22 PE=1 SV=1	0	0	0	0	0	0	0	2654900	0	0	0	0	0	0	0	0	No	No
Q9CQV5	28S ribosomal protein S24, mitochondrial (MRP-S24) (S24mt)	Mrps24	>sp|Q9CQV5|RT24_MOUSE 28S ribosomal protein S24, mitochondrial OS=Mus musculus OX=10090 GN=Mrps24 PE=1 SV=1	0	0	0	0	0	0	0	0	0	0	0	0	0	1658700	0	0	No	No
A0A0R4J1B9	28S ribosomal protein S29, mitochondrial	Dap3	>tr|A0A0R4J1B9|A0A0R4J1B9_MOUSE 28S ribosomal protein S29, mitochondrial OS=Mus musculus OX=10090 GN=Dap3 PE=1 SV=1	0	0	6457900	0	0	0	0	2805600	0	0	0	0	0	0	0	0	No	No
Q9JIK9	28S ribosomal protein S34, mitochondrial (MRP-S34) (S34mt) (T-complex expressed gene 2 protein)	Mrps34 Tce2	>sp|Q9JIK9|RT34_MOUSE 28S ribosomal protein S34, mitochondrial OS=Mus musculus OX=10090 GN=Mrps34 PE=1 SV=1	0	0	6263300	0	0	0	0	2956400	0	0	0	0	0	0	0	0	No	No
Q9CQX8	28S ribosomal protein S36, mitochondrial (MRP-S36) (S36mt)	Mrps36	>sp|Q9CQX8|RT36_MOUSE 28S ribosomal protein S36, mitochondrial OS=Mus musculus OX=10090 GN=Mrps36 PE=1 SV=1	0	0	0	0	0	0	0	0	0	0	0	0	0	0	0	966990	No	No
Q9D7N3	28S ribosomal protein S9, mitochondrial (MRP-S9) (S9mt)	Mrps9	>sp|Q9D7N3|RT09_MOUSE 28S ribosomal protein S9, mitochondrial OS=Mus musculus OX=10090 GN=Mrps9 PE=1 SV=3	0	0	8201500	0	0	0	0	3330800	0	0	0	0	0	0	0	0	No	No
Q6PDY2	2-aminoethanethiol dioxygenase (EC 1.13.11.19) (Cysteamine dioxygenase)	Ado Gm237	>sp|Q6PDY2|AEDO_MOUSE 2-aminoethanethiol dioxygenase OS=Mus musculus OX=10090 GN=Ado PE=1 SV=2	0	0	0	0	0	0	0	0	0	0	0	0	0	0	0	790000	No	No
Q64676	2-hydroxyacylsphingosine 1-beta-galactosyltransferase (EC 2.4.1.47) (Ceramide UDP-galactosyltransferase) (Cerebroside synthase) (UDP-galactose-ceramide galactosyltransferase)	Ugt8 Cgt Ugt4 Ugt8a	>sp|Q64676|CGT_MOUSE 2-hydroxyacylsphingosine 1-beta-galactosyltransferase OS=Mus musculus OX=10090 GN=Ugt8 PE=1 SV=2	0	0	0	0	0	0	0	0	0	0	0	0	0	0	0	4063900	No	No
P52760	2-iminobutanoate/2-iminopropanoate deaminase (EC 3.5.99.10) (Heat-responsive protein 12) (Reactive intermediate imine deaminase A homolog) (Translation inhibitor L-PSP ribonuclease) (EC 3.1.-.-)	Rida Hrp12	>sp|P52760|RIDA_MOUSE 2-iminobutanoate/2-iminopropanoate deaminase OS=Mus musculus OX=10090 GN=Rida PE=1 SV=3	0	0	0	0	0	0	0	0	0	0	0	0	0	0	0	12747000	No	No
S8F732	2-oxoglutarate dehydrogenase e1 component, mitochondrial, putative (EC 1.2.4.2)	TGME49_244200	>tr|S8F732|S8F732_TOXGM 2-oxoglutarate dehydrogenase e1 component, mitochondrial, putative OS=Toxoplasma gondii (strain ATCC 50611 / Me49) OX=508771 GN=TGME49_244200 PE=4 SV=1	0	0	0	0	0	0	0	0	0	0	0	0	0	0	0	1942700	Yes	No
Q60597	2-oxoglutarate dehydrogenase, mitochondrial (EC 1.2.4.2) (2-oxoglutarate dehydrogenase complex component E1) (OGDC-E1) (Alpha-ketoglutarate dehydrogenase)	Ogdh Kiaa4192	>sp|Q60597|ODO1_MOUSE 2-oxoglutarate dehydrogenase, mitochondrial OS=Mus musculus OX=10090 GN=Ogdh PE=1 SV=3	64152000	110720000	96439000	165160000	185560000	26177000	94832000	102220000	75796000	151260000	48004000	14333000	121230000	179320000	85937000	151680000	No	No
A0A125YNC4	2-oxoglutarate/malate translocase OMT	OMT TGME49_274060	>tr|A0A125YNC4|A0A125YNC4_TOXGM 2-oxoglutarate/malate translocase OMT OS=Toxoplasma gondii (strain ATCC 50611 / Me49) OX=508771 GN=OMT PE=3 SV=1	0	0	0	0	0	0	1241000	0	0	0	0	0	0	0	0	0	Yes	No
Q3U3J1	2-oxoisovalerate dehydrogenase subunit alpha (EC 1.2.4.4) (Branched-chain alpha-keto acid dehydrogenase E1 component alpha chain)	Bckdha mCG_7651	>tr|Q3U3J1|Q3U3J1_MOUSE 2-oxoisovalerate dehydrogenase subunit alpha OS=Mus musculus OX=10090 GN=Bckdha PE=1 SV=1	0	0	5356200	0	0	0	0	3216500	0	0	0	0	0	0	0	0	No	No
Q9Z0S1	3'(2'),5'-bisphosphate nucleotidase 1 (EC 3.1.3.7) (Bisphosphate 3'-nucleotidase 1) (PAP-inositol 1,4-phosphatase) (PIP)	Bpnt1	>sp|Q9Z0S1|BPNT1_MOUSE 3'(2'),5'-bisphosphate nucleotidase 1 OS=Mus musculus OX=10090 GN=Bpnt1 PE=1 SV=2	4604900	7860300	7320900	5242200	6230200	3382500	5494700	7037100	5611200	5761200	0	0	7712500	7335300	5405000	6561600	No	No
Q99N96	39S ribosomal protein L1, mitochondrial (L1mt) (MRP-L1)	Mrpl1	>sp|Q99N96|RM01_MOUSE 39S ribosomal protein L1, mitochondrial OS=Mus musculus OX=10090 GN=Mrpl1 PE=1 SV=2	0	0	0	0	0	0	0	1522100	0	0	0	0	0	0	0	0	No	No
Q9CQF0	39S ribosomal protein L11, mitochondrial (L11mt) (MRP-L11)	Mrpl11	>sp|Q9CQF0|RM11_MOUSE 39S ribosomal protein L11, mitochondrial OS=Mus musculus OX=10090 GN=Mrpl11 PE=1 SV=1	0	0	0	0	0	0	0	1954200	0	0	0	0	0	0	0	0	No	No
Q9DB15	39S ribosomal protein L12, mitochondrial (L12mt) (MRP-L12)	Mrpl12 Rpml12	>sp|Q9DB15|RM12_MOUSE 39S ribosomal protein L12, mitochondrial OS=Mus musculus OX=10090 GN=Mrpl12 PE=1 SV=2	0	0	10380000	0	0	0	0	9141900	0	0	0	0	0	0	0	0	No	No
Q9D1I6	39S ribosomal protein L14, mitochondrial (L14mt) (MRP-L14)	Mrpl14	>sp|Q9D1I6|RM14_MOUSE 39S ribosomal protein L14, mitochondrial OS=Mus musculus OX=10090 GN=Mrpl14 PE=1 SV=1	0	0	5814500	0	0	0	0	2014500	0	0	0	0	0	0	0	0	No	No
Q9CPR5	39S ribosomal protein L15, mitochondrial (L15mt) (MRP-L15)	Mrpl15	>sp|Q9CPR5|RM15_MOUSE 39S ribosomal protein L15, mitochondrial OS=Mus musculus OX=10090 GN=Mrpl15 PE=1 SV=1	6573900	0	9031800	0	0	0	0	4722800	0	0	0	0	0	0	0	0	No	No
Q99N92	39S ribosomal protein L27, mitochondrial (L27mt) (MRP-L27)	Mrpl27	>sp|Q99N92|RM27_MOUSE 39S ribosomal protein L27, mitochondrial OS=Mus musculus OX=10090 GN=Mrpl27 PE=1 SV=1	0	0	0	0	0	0	0	1400000	0	0	0	0	0	0	0	0	No	No
D3Z456	39S ribosomal protein L3, mitochondrial (Mitochondrial ribosomal protein L3, isoform CRA_a)	Mrpl3 mCG_14748	>tr|D3Z456|D3Z456_MOUSE 39S ribosomal protein L3, mitochondrial OS=Mus musculus OX=10090 GN=Mrpl3 PE=1 SV=1	0	0	0	0	0	0	0	815550	0	0	0	0	0	0	0	0	No	No
Q9JKF7	39S ribosomal protein L39, mitochondrial (L39mt) (MRP-L39)	Mrpl39	>sp|Q9JKF7|RM39_MOUSE 39S ribosomal protein L39, mitochondrial OS=Mus musculus OX=10090 GN=Mrpl39 PE=1 SV=4	0	0	8718700	3046600	0	0	0	6899800	0	0	0	0	0	0	0	0	No	No
Q9CY73	39S ribosomal protein L44, mitochondrial (L44mt) (MRP-L44) (EC 3.1.26.-)	Mrpl44	>sp|Q9CY73|RM44_MOUSE 39S ribosomal protein L44, mitochondrial OS=Mus musculus OX=10090 GN=Mrpl44 PE=1 SV=3	0	0	3182100	0	0	0	0	0	0	0	0	0	0	0	0	0	No	No
E9QPQ8	39S ribosomal protein L48, mitochondrial	Mrpl48	>tr|E9QPQ8|E9QPQ8_MOUSE 39S ribosomal protein L48, mitochondrial OS=Mus musculus OX=10090 GN=Mrpl48 PE=1 SV=1	0	0	3474800	0	0	0	0	1355000	0	0	0	0	0	0	0	0	No	No
P70245	3-beta-hydroxysteroid-Delta(8),Delta(7)-isomerase (EC 5.3.3.5) (Cholestenol Delta-isomerase) (Delta(8)-Delta(7) sterol isomerase) (D8-D7 sterol isomerase) (Emopamil-binding protein)	Ebp Msi	>sp|P70245|EBP_MOUSE 3-beta-hydroxysteroid-Delta(8),Delta(7)-isomerase OS=Mus musculus OX=10090 GN=Ebp PE=1 SV=3	0	0	0	0	0	0	0	0	0	1058800	0	0	0	0	0	0	No	No
Q99L13	3-hydroxyisobutyrate dehydrogenase, mitochondrial (HIBADH) (EC 1.1.1.31)	Hibadh	>sp|Q99L13|3HIDH_MOUSE 3-hydroxyisobutyrate dehydrogenase, mitochondrial OS=Mus musculus OX=10090 GN=Hibadh PE=1 SV=1	0	4223800	20076000	8098600	0	0	5616400	8402500	0	0	0	0	2983000	8821000	0	0	No	No
Q8QZS1	3-hydroxyisobutyryl-CoA hydrolase, mitochondrial (EC 3.1.2.4) (3-hydroxyisobutyryl-coenzyme A hydrolase) (HIB-CoA hydrolase) (HIBYL-CoA-H)	Hibch	>sp|Q8QZS1|HIBCH_MOUSE 3-hydroxyisobutyryl-CoA hydrolase, mitochondrial OS=Mus musculus OX=10090 GN=Hibch PE=1 SV=1	1586700	2146100	0	2865100	2638300	0	1857400	2445900	0	2781400	0	0	3296300	0	2280800	2716000	No	No
A0A125YUN8	3-ketoacyl-(Acyl-carrier-protein) reductase (EC 1.1.1.100)	TGME49_217740	>tr|A0A125YUN8|A0A125YUN8_TOXGM 3-ketoacyl-(Acyl-carrier-protein) reductase OS=Toxoplasma gondii (strain ATCC 50611 / Me49) OX=508771 GN=TGME49_217740 PE=4 SV=1	0	0	0	1991800	0	5051600	1189500	0	0	0	0	0	0	0	0	1374400	Yes	No
S8F1P4	3-ketoacyl-CoA reductase, putative (EC 1.1.1.62)	TGME49_271888	>tr|S8F1P4|S8F1P4_TOXGM 3-ketoacyl-CoA reductase, putative OS=Toxoplasma gondii (strain ATCC 50611 / Me49) OX=508771 GN=TGME49_271888 PE=3 SV=1	0	1824300	1982800	12330000	0	64359000	5556500	1226700	0	5497700	0	9197200	0	3816500	0	9327400	Yes	No
Q8BWT1	3-ketoacyl-CoA thiolase, mitochondrial (EC 2.3.1.16) (Acetyl-CoA acyltransferase) (Beta-ketothiolase) (Mitochondrial 3-oxoacyl-CoA thiolase)	Acaa2	>sp|Q8BWT1|THIM_MOUSE 3-ketoacyl-CoA thiolase, mitochondrial OS=Mus musculus OX=10090 GN=Acaa2 PE=1 SV=3	2954400	4574600	17496000	11918000	6298200	0	3223200	6908300	0	3669800	0	0	7849700	7441100	4191300	10347000	No	No
Q8CII3	3-ketodihydrosphingosine reductase (MCG8996, isoform CRA_b)	Kdsr Fvt1 mCG_8996	>tr|Q8CII3|Q8CII3_MOUSE 3-ketodihydrosphingosine reductase OS=Mus musculus OX=10090 GN=Kdsr PE=1 SV=2	0	0	0	0	0	0	0	0	0	0	0	0	0	0	0	3002600	No	No
Q6NZM8	3'-phosphoadenosine 5'-phosphosulfate synthase 1, isoform CRA_a (Bifunctional 3'-phosphoadenosine 5'-phosphosulfate synthase 1) (Papss1 protein)	Papss1 mCG_10206	>tr|Q6NZM8|Q6NZM8_MOUSE 3'-phosphoadenosine 5'-phosphosulfate synthase 1, isoform CRA_a OS=Mus musculus OX=10090 GN=Papss1 PE=1 SV=1	0	0	13010000	0	0	0	0	7644600	0	0	0	0	0	0	0	0	No	No
Q3TRL2	3-phosphoinositide-dependent protein kinase 1	Pdpk1	>tr|Q3TRL2|Q3TRL2_MOUSE 3-phosphoinositide-dependent protein kinase 1 OS=Mus musculus OX=10090 GN=Pdpk1 PE=1 SV=1	0	0	0	0	0	0	0	0	0	0	0	0	0	0	0	1106900	No	No
Q6ZWZ6	40S ribosomal protein S12	Rps12-ps3 Rps12 mCG_132913 mCG_6749	>tr|Q6ZWZ6|Q6ZWZ6_MOUSE 40S ribosomal protein S12 OS=Mus musculus OX=10090 GN=Rps12-ps3 PE=1 SV=1	1386600	796200	397900000	946040	1006700	10400000	1109400	155230000	2024000	865470	2797400	1883300	3724800	3077600	1470600	3003300	No	No
Q921R2	40S ribosomal protein S13 (MCG123365, isoform CRA_a) (Rps13 protein)	Rps13 mCG_123365	>tr|Q921R2|Q921R2_MOUSE 40S ribosomal protein S13 OS=Mus musculus OX=10090 GN=Rps13 PE=1 SV=1	1670300	588920	249700000	7336300	2074800	1791100	1533900	107180000	628070	2537800	1720900	1193200	1433800	5537700	682960	3663900	No	No
P62264	40S ribosomal protein S14	Rps14	>sp|P62264|RS14_MOUSE 40S ribosomal protein S14 OS=Mus musculus OX=10090 GN=Rps14 PE=1 SV=3	0	889050	374790000	2355300	724800	7032000	912250	180870000	2263400	2468400	0	1598400	348790	4137300	3725500	2977100	No	No
D3YTQ9	40S ribosomal protein S15	Rps15	>tr|D3YTQ9|D3YTQ9_MOUSE 40S ribosomal protein S15 OS=Mus musculus OX=10090 GN=Rps15 PE=1 SV=1	0	2254900	239480000	1328000	0	3376300	0	220770000	13152000	1645600	7833500	0	0	6343300	0	2786000	No	No
Q9CZX8	40S ribosomal protein S19	Rps19	>sp|Q9CZX8|RS19_MOUSE 40S ribosomal protein S19 OS=Mus musculus OX=10090 GN=Rps19 PE=1 SV=3	220180	257770	416130000	207640	384790	243110	219040	97667000	283340	399970	419700	0	184850	513690	449530	0	No	No
A0A125YS46	40S ribosomal protein S21	RPS21 TGME49_259240	>tr|A0A125YS46|A0A125YS46_TOXGM 40S ribosomal protein S21 OS=Toxoplasma gondii (strain ATCC 50611 / Me49) OX=508771 GN=RPS21 PE=3 SV=1	0	0	0	2591600	0	3021400	2134000	0	0	0	0	0	0	0	0	834270	Yes	No
Q9CQR2	40S ribosomal protein S21	Rps21	>sp|Q9CQR2|RS21_MOUSE 40S ribosomal protein S21 OS=Mus musculus OX=10090 GN=Rps21 PE=1 SV=1	0	0	19585000	0	0	0	0	0	0	0	0	0	0	0	0	0	No	No
P62267	40S ribosomal protein S23	Rps23	>sp|P62267|RS23_MOUSE 40S ribosomal protein S23 OS=Mus musculus OX=10090 GN=Rps23 PE=1 SV=3	4669100	5021000	259930000	5320100	3918500	73790000	4306300	147970000	40752000	3251800	26487000	27496000	4554600	28028000	33240000	7610500	No	No
A0A125YKH0	40S ribosomal protein S24	RPS24 TGME49_215460	>tr|A0A125YKH0|A0A125YKH0_TOXGM 40S ribosomal protein S24 OS=Toxoplasma gondii (strain ATCC 50611 / Me49) OX=508771 GN=RPS24 PE=3 SV=1	0	0	0	0	0	0	0	0	0	0	0	0	0	0	0	1392300	Yes	No
Q497N1	40S ribosomal protein S26	Rps26 mCG_18667 mCG_9347	>tr|Q497N1|Q497N1_MOUSE 40S ribosomal protein S26 OS=Mus musculus OX=10090 GN=Rps26 PE=1 SV=1	0	0	40999000	0	0	0	0	36981000	0	0	0	0	0	0	0	0	No	No
A0A0G2JDW7	40S ribosomal protein S27 (Fragment)	Rps27	>tr|A0A0G2JDW7|A0A0G2JDW7_MOUSE 40S ribosomal protein S27 (Fragment) OS=Mus musculus OX=10090 GN=Rps27 PE=1 SV=1	1290800	1211200	160250000	867820	1512000	789690	0	67754000	682310	1591500	1067100	1794000	590860	1646800	822660	0	No	No
Q6ZWY3	40S ribosomal protein S27-like	Rps27l	>sp|Q6ZWY3|RS27L_MOUSE 40S ribosomal protein S27-like OS=Mus musculus OX=10090 GN=Rps27l PE=1 SV=3	0	0	22592000	1281200	0	0	0	6802700	0	0	0	0	0	0	0	0	No	No
G3UYV7	40S ribosomal protein S28 (Fragment)	Rps28	>tr|G3UYV7|G3UYV7_MOUSE 40S ribosomal protein S28 (Fragment) OS=Mus musculus OX=10090 GN=Rps28 PE=1 SV=1	0	0	224790000	0	0	1089800	0	89291000	0	1417500	0	0	0	1900800	0	0	No	No
Q642K5	40S ribosomal protein S30	Fau mCG_11741	>tr|Q642K5|Q642K5_MOUSE 40S ribosomal protein S30 OS=Mus musculus OX=10090 GN=Fau PE=1 SV=1	0	0	0	0	0	0	0	12272000	0	0	0	0	0	0	0	0	No	No
A0A125YZM9	40S ribosomal protein S3a	RPS3A TGME49_232710	>tr|A0A125YZM9|A0A125YZM9_TOXGM 40S ribosomal protein S3a OS=Toxoplasma gondii (strain ATCC 50611 / Me49) OX=508771 GN=RPS3A PE=3 SV=1	0	2352300	0	14684000	0	29049000	5835900	2956700	0	0	0	0	0	0	0	3046500	Yes	No
Q564F3	40S ribosomal protein S3a	Rps3a1 RPS3A Rps3a mCG_1128	>tr|Q564F3|Q564F3_MOUSE 40S ribosomal protein S3a OS=Mus musculus OX=10090 GN=Rps3a1 PE=1 SV=1	4142900	5897400	535800000	6994200	5191000	41380000	5012100	369080000	29857000	10558000	8065300	30228000	16162000	16434000	24122000	9010000	No	No
Q545X8	40S ribosomal protein S4	Rps4x mCG_116623	>tr|Q545X8|Q545X8_MOUSE 40S ribosomal protein S4 OS=Mus musculus OX=10090 GN=Rps4x PE=1 SV=1	2526900	5401400	947730000	12322000	10069000	8255400	8709900	293290000	6754200	29692000	4228900	5506500	8297100	15331000	9815000	8374000	No	No
Q91V55	40S ribosomal protein S5 (Ribosomal protein S5) (Ribosomal protein S5, isoform CRA_a)	Rps5 mCG_22552	>tr|Q91V55|Q91V55_MOUSE 40S ribosomal protein S5 OS=Mus musculus OX=10090 GN=Rps5 PE=1 SV=1	1047000	791060	383820000	1158400	980710	8947800	1077100	132870000	2495700	1844400	1477900	547240	877750	2673700	1255600	0	No	No
A0A125YZ11	40S ribosomal protein S6	RPS6 TGME49_210690	>tr|A0A125YZ11|A0A125YZ11_TOXGM 40S ribosomal protein S6 OS=Toxoplasma gondii (strain ATCC 50611 / Me49) OX=508771 GN=RPS6 PE=3 SV=1	0	0	0	4635200	0	4569200	2630300	0	0	0	0	0	0	0	0	0	Yes	No
Q5BLK1	40S ribosomal protein S6	Rps6 mCG_6542	>tr|Q5BLK1|Q5BLK1_MOUSE 40S ribosomal protein S6 OS=Mus musculus OX=10090 GN=Rps6 PE=1 SV=1	1087900	4181400	523870000	3822600	2444900	20631000	1967100	345070000	12240000	11864000	12411000	12070000	1579900	37697000	7823100	1592300	No	No
A0A125YZ19	40S ribosomal protein S7	RPS7 TGME49_239100	>tr|A0A125YZ19|A0A125YZ19_TOXGM 40S ribosomal protein S7 OS=Toxoplasma gondii (strain ATCC 50611 / Me49) OX=508771 GN=RPS7 PE=3 SV=1	0	1656000	0	13906000	0	18961000	3236300	1699400	0	1573600	2073200	0	0	0	0	4008600	Yes	No
A0A125YN52	40S ribosomal protein S8	RPS8 TGME49_245460	>tr|A0A125YN52|A0A125YN52_TOXGM 40S ribosomal protein S8 OS=Toxoplasma gondii (strain ATCC 50611 / Me49) OX=508771 GN=RPS8 PE=3 SV=1	0	7356200	0	16102000	0	32970000	10922000	4455500	0	7473900	0	5601600	0	0	0	8759200	Yes	No
Q497E9	40S ribosomal protein S8	Rps8 mCG_14435	>tr|Q497E9|Q497E9_MOUSE 40S ribosomal protein S8 OS=Mus musculus OX=10090 GN=Rps8 PE=1 SV=1	718270	2963200	746200000	11292000	10168000	28720000	4277300	354690000	17666000	12307000	18571000	15800000	6621700	24046000	11153000	4718700	No	No
Q6ZWN5	40S ribosomal protein S9	Rps9	>sp|Q6ZWN5|RS9_MOUSE 40S ribosomal protein S9 OS=Mus musculus OX=10090 GN=Rps9 PE=1 SV=3	1053400	1363700	267320000	3312800	7482600	1820400	2715200	138140000	2003600	6353900	1160600	684390	1580600	6023500	2385500	1417100	No	No
A0A125YJG2	40S ribosomal protein SA	RPSA TGME49_266060	>tr|A0A125YJG2|A0A125YJG2_TOXGM 40S ribosomal protein SA OS=Toxoplasma gondii (strain ATCC 50611 / Me49) OX=508771 GN=RPSA PE=3 SV=1	0	0	0	10938000	0	16893000	7745600	5574500	0	0	0	0	0	0	0	5820100	Yes	No
P14206	40S ribosomal protein SA (37 kDa laminin receptor precursor) (37LRP) (37 kDa oncofetal antigen) (37/67 kDa laminin receptor) (LRP/LR) (67 kDa laminin receptor) (67LR) (Laminin receptor 1) (LamR) (Laminin-binding protein precursor p40) (LBP/p40) (OFA/iLRP)	Rpsa Lamr1 P40-8	>sp|P14206|RSSA_MOUSE 40S ribosomal protein SA OS=Mus musculus OX=10090 GN=Rpsa PE=1 SV=4	7232700	9558100	995000000	8896700	1370500	28811000	8334700	330910000	10565000	15111000	8141000	14148000	906240	26152000	8218900	11458000	No	No
P61922	4-aminobutyrate aminotransferase, mitochondrial (EC 2.6.1.19) ((S)-3-amino-2-methylpropionate transaminase) (EC 2.6.1.22) (GABA aminotransferase) (GABA-AT) (Gamma-amino-N-butyrate transaminase) (GABA transaminase) (GABA-T) (L-AIBAT)	Abat Gabat	>sp|P61922|GABT_MOUSE 4-aminobutyrate aminotransferase, mitochondrial OS=Mus musculus OX=10090 GN=Abat PE=1 SV=1	92014000	149390000	3747700	216260000	241830000	21269000	152850000	171940000	91935000	189450000	52378000	6507500	262390000	169940000	105880000	225630000	No	No
P10852	4F2 cell-surface antigen heavy chain (4F2hc) (Solute carrier family 3 member 2) (CD antigen CD98)	Slc3a2 Mdu1	>sp|P10852|4F2_MOUSE 4F2 cell-surface antigen heavy chain OS=Mus musculus OX=10090 GN=Slc3a2 PE=1 SV=1	527720000	730640000	69277000	444180000	382460000	94169000	402450000	190640000	814520000	512400000	202720000	125620000	463140000	154780000	508800000	466000000	No	No
Q5SVF7	4-nitrophenylphosphatase domain and non-neuronal SNAP25-like protein homolog 1 (C. elegans), isoform CRA_f	Nipsnap1 mCG_14685	>tr|Q5SVF7|Q5SVF7_MOUSE 4-nitrophenylphosphatase domain and non-neuronal SNAP25-like protein homolog 1 (C. elegans), isoform CRA_f OS=Mus musculus OX=10090 GN=Nipsnap1 PE=1 SV=1	5095300	12411000	42133000	9880700	19786000	0	8147400	18759000	10991000	14214000	0	0	12721000	9264700	9970400	14904000	No	No
Q9JLJ2	4-trimethylaminobutyraldehyde dehydrogenase (TMABADH) (EC 1.2.1.47) (Aldehyde dehydrogenase family 9 member A1) (EC 1.2.1.3)	Aldh9a1	>sp|Q9JLJ2|AL9A1_MOUSE 4-trimethylaminobutyraldehyde dehydrogenase OS=Mus musculus OX=10090 GN=Aldh9a1 PE=1 SV=1	0	0	22689000	0	0	3949500	0	10763000	0	0	4786700	6477400	0	0	4320000	4818400	No	No
B7ZCL8	55 kDa erythrocyte membrane protein	Mpp1	>tr|B7ZCL8|B7ZCL8_MOUSE 55 kDa erythrocyte membrane protein OS=Mus musculus OX=10090 GN=Mpp1 PE=1 SV=1	0	0	0	0	0	0	0	0	0	0	0	0	0	0	0	1197000	No	No
Q5EG47	5'-AMP-activated protein kinase catalytic subunit alpha-1 (AMPK subunit alpha-1) (EC 2.7.11.1) (Acetyl-CoA carboxylase kinase) (ACACA kinase) (EC 2.7.11.27) (Hydroxymethylglutaryl-CoA reductase kinase) (HMGCR kinase) (EC 2.7.11.31) (Tau-protein kinase PRKAA1) (EC 2.7.11.26)	Prkaa1	>sp|Q5EG47|AAPK1_MOUSE 5'-AMP-activated protein kinase catalytic subunit alpha-1 OS=Mus musculus OX=10090 GN=Prkaa1 PE=1 SV=2	0	0	6495400	2061800	0	0	0	2255800	0	1871300	0	0	1855400	0	0	0	No	No
Q8BRK8	5'-AMP-activated protein kinase catalytic subunit alpha-2 (AMPK subunit alpha-2) (EC 2.7.11.1) (Acetyl-CoA carboxylase kinase) (ACACA kinase) (EC 2.7.11.27) (Hydroxymethylglutaryl-CoA reductase kinase) (HMGCR kinase) (EC 2.7.11.31)	Prkaa2	>sp|Q8BRK8|AAPK2_MOUSE 5'-AMP-activated protein kinase catalytic subunit alpha-2 OS=Mus musculus OX=10090 GN=Prkaa2 PE=1 SV=3	0	0	0	0	0	0	0	0	0	0	0	0	0	0	0	544640	No	No
Q3UHB1	5'-nucleotidase domain-containing protein 3 (EC 3.1.3.-) (GRP94-neighboring nucleotidase)	Nt5dc3 Gnn	>sp|Q3UHB1|NT5D3_MOUSE 5'-nucleotidase domain-containing protein 3 OS=Mus musculus OX=10090 GN=Nt5dc3 PE=1 SV=1	0	0	0	0	1904800	0	0	0	0	0	0	0	1628000	0	0	0	No	No
S8F7Q2	5'-nucleotidase, C-terminal domain-containing protein (EC 3.1.3.5)	TGME49_239620	>tr|S8F7Q2|S8F7Q2_TOXGM 5'-nucleotidase, C-terminal domain-containing protein OS=Toxoplasma gondii (strain ATCC 50611 / Me49) OX=508771 GN=TGME49_239620 PE=4 SV=1	0	0	0	0	0	0	0	0	0	0	0	0	0	0	0	923010	Yes	No
Q8K010	5-oxoprolinase (EC 3.5.2.9) (5-oxo-L-prolinase) (5-OPase) (Pyroglutamase)	Oplah	>sp|Q8K010|OPLA_MOUSE 5-oxoprolinase OS=Mus musculus OX=10090 GN=Oplah PE=1 SV=1	0	0	0	0	0	0	0	0	0	0	0	0	0	0	0	2862200	No	No
P63038	60 kDa heat shock protein, mitochondrial (EC 5.6.1.7) (60 kDa chaperonin) (Chaperonin 60) (CPN60) (HSP-65) (Heat shock protein 60) (HSP-60) (Hsp60) (Mitochondrial matrix protein P1)	Hspd1 Hsp60	>sp|P63038|CH60_MOUSE 60 kDa heat shock protein, mitochondrial OS=Mus musculus OX=10090 GN=Hspd1 PE=1 SV=1	135940000	188420000	2820800000	167560000	138770000	431890000	122150000	1247100000	263070000	193160000	245780000	357280000	194970000	439590000	231460000	133880000	No	No
A0A125YFP1	60S acidic ribosomal protein P0	RPP0 TGME49_218410	>tr|A0A125YFP1|A0A125YFP1_TOXGM 60S acidic ribosomal protein P0 OS=Toxoplasma gondii (strain ATCC 50611 / Me49) OX=508771 GN=RPP0 PE=3 SV=1	0	0	0	13766000	0	14081000	4119400	1979900	0	0	0	0	0	0	0	0	Yes	No
Q5M8R8	60S acidic ribosomal protein P0	Rplp0 Arbp	>tr|Q5M8R8|Q5M8R8_MOUSE 60S acidic ribosomal protein P0 OS=Mus musculus OX=10090 GN=Rplp0 PE=2 SV=1	3501900	4253300	619910000	10278000	12170000	11216000	3018000	253390000	13759000	7904400	15151000	8879500	4207100	10636000	5913500	8369100	No	No
P99027	60S acidic ribosomal protein P2	Rplp2	>sp|P99027|RLA2_MOUSE 60S acidic ribosomal protein P2 OS=Mus musculus OX=10090 GN=Rplp2 PE=1 SV=3	16765000	12602000	648500000	7218700	6430700	29612000	7694900	318940000	21752000	14804000	28449000	26637000	4310000	38837000	18800000	7192900	No	No
Q99L48	60S ribosomal export protein NMD3	Nmd3	>sp|Q99L48|NMD3_MOUSE 60S ribosomal export protein NMD3 OS=Mus musculus OX=10090 GN=Nmd3 PE=1 SV=1	0	0	3155900	0	0	0	0	0	0	0	0	0	0	0	0	0	No	No
I7HLV2	60S ribosomal protein L10 (Ribosomal protein 10) (Fragment)	Rpl10 RP23-436K3.4-003	>tr|I7HLV2|I7HLV2_MOUSE 60S ribosomal protein L10 (Fragment) OS=Mus musculus OX=10090 GN=Rpl10 PE=1 SV=1	1841100	1489900	505030000	12534000	6474600	8325500	1847800	212170000	3464300	6237200	2122900	2119500	601380	7725900	3069100	4980700	No	No
Q9CXW4	60S ribosomal protein L11	Rpl11	>sp|Q9CXW4|RL11_MOUSE 60S ribosomal protein L11 OS=Mus musculus OX=10090 GN=Rpl11 PE=1 SV=4	3177900	1225200	216940000	3122300	1948800	0	2203900	119630000	7399800	0	0	0	5299200	2129600	2864100	0	No	No
P47963	60S ribosomal protein L13 (A52)	Rpl13	>sp|P47963|RL13_MOUSE 60S ribosomal protein L13 OS=Mus musculus OX=10090 GN=Rpl13 PE=1 SV=3	0	0	279450000	2267600	1094500	836360	985860	61999000	0	1289000	1002400	0	711070	1778300	0	6971700	No	No
Q9CR57	60S ribosomal protein L14	Rpl14	>sp|Q9CR57|RL14_MOUSE 60S ribosomal protein L14 OS=Mus musculus OX=10090 GN=Rpl14 PE=1 SV=3	0	13565000	128640000	22317000	2577100	14147000	0	41056000	14356000	19365000	0	0	0	0	0	19369000	No	No
Q6ZWZ7	60S ribosomal protein L17 (MCG123291, isoform CRA_d) (MCG50776) (Ribosomal protein L17)	Rpl17 mCG_123291 mCG_50776	>tr|Q6ZWZ7|Q6ZWZ7_MOUSE 60S ribosomal protein L17 OS=Mus musculus OX=10090 GN=Rpl17 PE=1 SV=1	0	0	309950000	4702800	2318600	28628000	0	155680000	6927300	15174000	6500600	6219200	1506800	10277000	4883200	496080	No	No
A0A125YSP5	60S ribosomal protein L18a	RPL18A TGME49_262670	>tr|A0A125YSP5|A0A125YSP5_TOXGM 60S ribosomal protein L18a OS=Toxoplasma gondii (strain ATCC 50611 / Me49) OX=508771 GN=RPL18A PE=3 SV=1	0	0	0	5182600	0	9065700	3047700	0	0	0	0	0	0	0	0	0	Yes	No
P62717	60S ribosomal protein L18a	Rpl18a	>sp|P62717|RL18A_MOUSE 60S ribosomal protein L18a OS=Mus musculus OX=10090 GN=Rpl18a PE=1 SV=1	3426100	4896400	237000000	16109000	3186100	5927900	7507200	110570000	5185400	20121000	3140700	0	7472200	7554200	1860900	6941800	No	No
Q9CQM8	60S ribosomal protein L21 (MCG120646) (MCG121646, isoform CRA_a) (MCG121688) (MCG18971) (Ribosomal protein L21) (Rpl21 protein)	Rpl21 mCG_120646 mCG_121646 mCG_121688 mCG_18971	>tr|Q9CQM8|Q9CQM8_MOUSE 60S ribosomal protein L21 OS=Mus musculus OX=10090 GN=Rpl21 PE=1 SV=1	0	0	46075000	0	0	0	0	48170000	0	0	0	0	0	0	15659000	0	No	No
P62830	60S ribosomal protein L23	Rpl23	>sp|P62830|RL23_MOUSE 60S ribosomal protein L23 OS=Mus musculus OX=10090 GN=Rpl23 PE=1 SV=1	0	813040	617520000	1252500	719510	1514300	862540	111110000	1086700	1480400	0	0	1306200	1522300	0	1164200	No	No
Q8BP67	60S ribosomal protein L24	Rpl24	>sp|Q8BP67|RL24_MOUSE 60S ribosomal protein L24 OS=Mus musculus OX=10090 GN=Rpl24 PE=1 SV=2	0	0	288940000	956870	564880	1067800	502890	122720000	0	836910	1082800	0	0	1288200	803190	0	No	No
Q5BLJ9	60S ribosomal protein L27	Rpl27 mCG_15532 mCG_20222	>tr|Q5BLJ9|Q5BLJ9_MOUSE 60S ribosomal protein L27 OS=Mus musculus OX=10090 GN=Rpl27 PE=1 SV=1	378980	645820	381290000	1598100	0	0	359820	142000000	634880	1920000	0	0	517760	745450	937490	1499300	No	No
P14115	60S ribosomal protein L27a (L29)	Rpl27a	>sp|P14115|RL27A_MOUSE 60S ribosomal protein L27a OS=Mus musculus OX=10090 GN=Rpl27a PE=1 SV=5	0	3281500	134320000	0	3724500	1389400	1794900	51487000	0	0	0	0	2452200	0	0	1547800	No	No
P27659	60S ribosomal protein L3 (J1 protein)	Rpl3	>sp|P27659|RL3_MOUSE 60S ribosomal protein L3 OS=Mus musculus OX=10090 GN=Rpl3 PE=1 SV=3	13566000	12030000	638370000	28764000	10809000	74713000	16397000	309220000	21904000	36508000	40376000	33751000	13006000	42007000	21626000	17391000	No	No
P62911	60S ribosomal protein L32	Rpl32	>sp|P62911|RL32_MOUSE 60S ribosomal protein L32 OS=Mus musculus OX=10090 GN=Rpl32 PE=1 SV=2	5604200	0	206320000	1546800	0	0	0	69430000	0	0	0	3835400	0	1891500	0	0	No	No
Q9D1R9	60S ribosomal protein L34	Rpl34	>sp|Q9D1R9|RL34_MOUSE 60S ribosomal protein L34 OS=Mus musculus OX=10090 GN=Rpl34 PE=1 SV=2	603050	648390	173850000	808440	689000	0	639810	73058000	565800	822870	0	626000	498690	842670	669240	0	No	No
Q6ZWV7	60S ribosomal protein L35	Rpl35	>sp|Q6ZWV7|RL35_MOUSE 60S ribosomal protein L35 OS=Mus musculus OX=10090 GN=Rpl35 PE=1 SV=1	0	0	73442000	0	0	0	0	25701000	0	0	0	0	0	5771000	0	1956100	No	No
Q6ZWZ4	60S ribosomal protein L36	Rpl36 mCG_20352	>tr|Q6ZWZ4|Q6ZWZ4_MOUSE 60S ribosomal protein L36 OS=Mus musculus OX=10090 GN=Rpl36 PE=1 SV=1	0	1443300	70590000	1203600	0	0	1442000	28836000	0	0	0	0	0	0	0	0	No	No
Q3UCH0	60S ribosomal protein L6	Rpl6 mCG_16023	>tr|Q3UCH0|Q3UCH0_MOUSE 60S ribosomal protein L6 OS=Mus musculus OX=10090 GN=Rpl6 PE=1 SV=1	1117700	3690000	314100000	11390000	4474300	13208000	4416500	209190000	10973000	4695700	7037600	0	3919500	7218800	1939400	18042000	No	No
P62918	60S ribosomal protein L8	Rpl8	>sp|P62918|RL8_MOUSE 60S ribosomal protein L8 OS=Mus musculus OX=10090 GN=Rpl8 PE=1 SV=2	10056000	7079800	587060000	3568800	2994000	34002000	1583100	182720000	51613000	3773300	21974000	21979000	5887600	33146000	34659000	6569800	No	No
A0A0G2JES3	60S ribosomal protein L9 (Fragment)	Rpl9	>tr|A0A0G2JES3|A0A0G2JES3_MOUSE 60S ribosomal protein L9 (Fragment) OS=Mus musculus OX=10090 GN=Rpl9 PE=1 SV=1	4216800	1724800	381540000	3338100	2952400	34619000	3672400	62328000	9372900	2471800	19235000	13345000	0	16210000	6159600	2610100	No	No
E9Q109	60S ribosome subunit biogenesis protein NIP7 homolog	Nip7	>tr|E9Q109|E9Q109_MOUSE 60S ribosome subunit biogenesis protein NIP7 homolog OS=Mus musculus OX=10090 GN=Nip7 PE=1 SV=1	0	0	4369000	0	0	0	0	2179400	0	0	0	0	0	0	0	0	No	No
A7UAK4	6-phosphofructo-2-kinase/fructose-2, 6-biphosphatase 3 splice variant 1 (EC 2.7.1.105) (EC 3.1.3.46) (6-phosphofructo-2-kinase/fructose-2,6-biphosphatase 3)	Pfkfb3	>tr|A7UAK4|A7UAK4_MOUSE 6-phosphofructo-2-kinase/fructose-2, 6-biphosphatase 3 splice variant 1 OS=Mus musculus OX=10090 GN=Pfkfb3 PE=1 SV=1	0	0	1869000	0	0	0	0	0	0	0	0	0	0	0	0	0	No	No
Q9DCD0	6-phosphogluconate dehydrogenase, decarboxylating (EC 1.1.1.44)	Pgd	>sp|Q9DCD0|6PGD_MOUSE 6-phosphogluconate dehydrogenase, decarboxylating OS=Mus musculus OX=10090 GN=Pgd PE=1 SV=3	19821000	12846000	788100000	14254000	15336000	22676000	13047000	346090000	17559000	12872000	19977000	13890000	13140000	18461000	21039000	17694000	No	No
Q8CBG6	6-phosphogluconolactonase (6PGL) (EC 3.1.1.31)	Pgls	>tr|Q8CBG6|Q8CBG6_MOUSE 6-phosphogluconolactonase OS=Mus musculus OX=10090 GN=Pgls PE=1 SV=1	0	0	4338800	0	0	0	0	0	0	0	0	0	0	0	0	0	No	No
A0A125YHD9	6-pyruvoyl tetrahydrobiopterin synthase (EC 4.2.3.12)	TGME49_305800	>tr|A0A125YHD9|A0A125YHD9_TOXGM 6-pyruvoyl tetrahydrobiopterin synthase OS=Toxoplasma gondii (strain ATCC 50611 / Me49) OX=508771 GN=TGME49_305800 PE=4 SV=1	0	0	0	0	0	0	697060	0	0	0	0	0	0	0	0	0	Yes	No
O88455	7-dehydrocholesterol reductase (7-DHC reductase) (EC 1.3.1.21) (Sterol Delta(7)-reductase)	Dhcr7	>sp|O88455|DHCR7_MOUSE 7-dehydrocholesterol reductase OS=Mus musculus OX=10090 GN=Dhcr7 PE=1 SV=1	2439800	3434700	0	3957000	0	0	2543700	0	0	0	0	0	2142900	0	0	0	No	No
Q8K3A9	7SK snRNA methylphosphate capping enzyme (MePCE) (EC 2.1.1.-)	Mepce Bcdin3 Bipl1 D5Wsu46e	>sp|Q8K3A9|MEPCE_MOUSE 7SK snRNA methylphosphate capping enzyme OS=Mus musculus OX=10090 GN=Mepce PE=1 SV=2	0	0	4759300	0	0	0	0	0	0	0	0	0	0	0	0	0	No	No
A0A125YGM8	8-amino-7-oxononanoate synthase (EC 2.3.1.50)	TGME49_290970	>tr|A0A125YGM8|A0A125YGM8_TOXGM 8-amino-7-oxononanoate synthase OS=Toxoplasma gondii (strain ATCC 50611 / Me49) OX=508771 GN=TGME49_290970 PE=3 SV=1	0	0	0	0	0	0	0	0	0	0	0	0	0	0	0	510610	Yes	No
Q7TQG7	A disintegrin and metallopeptidase domain 11, isoform CRA_a (Adam11 protein) (Disintegrin and metalloproteinase domain-containing protein 11)	Adam11 mCG_7457	>tr|Q7TQG7|Q7TQG7_MOUSE A disintegrin and metallopeptidase domain 11, isoform CRA_a OS=Mus musculus OX=10090 GN=Adam11 PE=1 SV=1	0	0	0	0	3505200	0	0	0	0	0	0	0	0	0	0	0	No	No
Q5RL57	A kinase (PRKA) anchor protein 8-like (A kinase (PRKA) anchor protein 8-like, isoform CRA_a) (A-kinase anchor protein 8-like)	Akap8l mCG_14258	>tr|Q5RL57|Q5RL57_MOUSE A kinase (PRKA) anchor protein 8-like OS=Mus musculus OX=10090 GN=Akap8l PE=1 SV=1	0	0	8280700	0	0	0	0	3986800	0	0	0	0	0	0	0	0	No	No
A0A125YIS0	ABC transporter transmembrane region domain-containing protein (EC 3.6.3.42) (EC 3.6.3.44)	TGME49_239020	>tr|A0A125YIS0|A0A125YIS0_TOXGM ABC transporter transmembrane region domain-containing protein OS=Toxoplasma gondii (strain ATCC 50611 / Me49) OX=508771 GN=TGME49_239020 PE=4 SV=1	1709800	4826100	2056400	59756000	0	290180000	55305000	3128100	3597500	22151000	21524000	85557000	0	10393000	2748600	53354000	Yes	No
A0A125YNQ1	ABC transporter transmembrane region domain-containing protein (EC 3.6.3.44)	TGME49_273360	>tr|A0A125YNQ1|A0A125YNQ1_TOXGM ABC transporter transmembrane region domain-containing protein OS=Toxoplasma gondii (strain ATCC 50611 / Me49) OX=508771 GN=TGME49_273360 PE=4 SV=1	0	0	0	2261800	0	9351800	2412300	0	0	1775400	0	0	0	0	0	1787200	Yes	No
A0A125YYJ9	ABC transporter transmembrane region domain-containing protein (EC 3.6.3.44)	TGME49_209190	>tr|A0A125YYJ9|A0A125YYJ9_TOXGM ABC transporter transmembrane region domain-containing protein OS=Toxoplasma gondii (strain ATCC 50611 / Me49) OX=508771 GN=TGME49_209190 PE=4 SV=1	0	0	0	0	0	6012300	0	0	0	0	0	0	0	0	0	0	Yes	No
A0A125YR82	ABC transporter transmembrane region domain-containing protein (EC 3.6.3.44) (EC 3.6.3.49)	TGME49_305590	>tr|A0A125YR82|A0A125YR82_TOXGM ABC transporter transmembrane region domain-containing protein OS=Toxoplasma gondii (strain ATCC 50611 / Me49) OX=508771 GN=TGME49_305590 PE=4 SV=1	0	0	0	0	0	0	274810	0	0	0	0	0	0	0	0	0	Yes	No
B7ZCU2	Abl interactor 1	Abi1	>tr|B7ZCU2|B7ZCU2_MOUSE Abl interactor 1 OS=Mus musculus OX=10090 GN=Abi1 PE=1 SV=1	0	3806200	4940800	0	0	0	3845200	6051600	3039600	0	0	0	7346600	0	0	0	No	No
A0A087WRS3	Abl interactor 2	Abi2	>tr|A0A087WRS3|A0A087WRS3_MOUSE Abl interactor 2 OS=Mus musculus OX=10090 GN=Abi2 PE=1 SV=1	4021300	4779100	2338500	1496600	3024100	0	2811300	4341600	5062400	2375100	0	0	9396700	0	2789600	6621900	No	No
Q8CJ27	Abnormal spindle-like microcephaly-associated protein homolog (Calmodulin-binding protein Sha1) (Calmodulin-binding protein 1) (Spindle and hydroxyurea checkpoint abnormal protein)	Aspm Calmbp1 Sha1	>sp|Q8CJ27|ASPM_MOUSE Abnormal spindle-like microcephaly-associated protein homolog OS=Mus musculus OX=10090 GN=Aspm PE=1 SV=2	0	0	0	0	0	0	0	0	0	0	0	0	0	606290	0	0	No	No
Q8BU33	Acetolactate synthase-like protein (EC 2.2.1.-) (IlvB-like protein)	Ilvbl	>sp|Q8BU33|ILVBL_MOUSE Acetolactate synthase-like protein OS=Mus musculus OX=10090 GN=Ilvbl PE=1 SV=1	0	1979300	0	5392600	1598800	0	1658100	0	1950300	0	0	0	1315700	0	0	0	No	No
Q8CAY6	Acetyl-CoA acetyltransferase, cytosolic (EC 2.3.1.9) (Cytosolic acetoacetyl-CoA thiolase)	Acat2	>sp|Q8CAY6|THIC_MOUSE Acetyl-CoA acetyltransferase, cytosolic OS=Mus musculus OX=10090 GN=Acat2 PE=1 SV=2	0	5497900	8704900	0	3878000	0	0	4766000	0	0	0	0	5867900	0	0	2988600	No	No
Q8QZT1	Acetyl-CoA acetyltransferase, mitochondrial (EC 2.3.1.9) (Acetoacetyl-CoA thiolase)	Acat1	>sp|Q8QZT1|THIL_MOUSE Acetyl-CoA acetyltransferase, mitochondrial OS=Mus musculus OX=10090 GN=Acat1 PE=1 SV=1	28686000	56663000	7842500	76567000	72535000	8981800	36732000	65348000	26858000	56969000	10286000	2911500	81250000	66303000	22652000	63412000	No	No
Q5SWU9	Acetyl-CoA carboxylase 1 (ACC1) (EC 6.4.1.2) (ACC-alpha) (Acetyl-CoA carboxylase 265) [Includes: Biotin carboxylase (EC 6.3.4.14)]	Acaca Acac Gm738	>sp|Q5SWU9|ACACA_MOUSE Acetyl-CoA carboxylase 1 OS=Mus musculus OX=10090 GN=Acaca PE=1 SV=1	0	7348800	22626000	4019700	0	0	4502200	6555100	5369500	0	0	0	5791000	0	5447800	0	No	No
Q99J27	Acetyl-coenzyme A transporter 1 (AT-1) (Acetyl-CoA transporter 1) (Solute carrier family 33 member 1)	Slc33a1 Acatn	>sp|Q99J27|ACATN_MOUSE Acetyl-coenzyme A transporter 1 OS=Mus musculus OX=10090 GN=Slc33a1 PE=1 SV=1	0	0	0	0	0	0	0	0	0	0	0	0	0	0	0	1098700	No	No
S8EYH3	Acetyltransferase, GNAT family protein	TGME49_305450	>tr|S8EYH3|S8EYH3_TOXGM Acetyltransferase, GNAT family protein OS=Toxoplasma gondii (strain ATCC 50611 / Me49) OX=508771 GN=TGME49_305450 PE=4 SV=1	0	0	0	1877800	0	7004300	1200100	0	0	1472800	0	0	0	0	0	1911600	Yes	No
S8FZH0	Acetyltransferase, GNAT family protein	TGME49_219250	>tr|S8FZH0|S8FZH0_TOXGM Acetyltransferase, GNAT family protein OS=Toxoplasma gondii (strain ATCC 50611 / Me49) OX=508771 GN=TGME49_219250 PE=4 SV=1	0	0	0	902970	0	4410100	1091400	0	0	818940	0	1070100	0	0	0	0	Yes	No
S8GPI8	Acetyltransferase, GNAT family protein	TGME49_243600	>tr|S8GPI8|S8GPI8_TOXGM Acetyltransferase, GNAT family protein OS=Toxoplasma gondii (strain ATCC 50611 / Me49) OX=508771 GN=TGME49_243600 PE=4 SV=1	0	0	0	16047000	0	19853000	45023000	9365100	0	7464500	4886600	7325700	0	5272800	0	9696700	Yes	No
Q78P93	Acid ceramidase (N-acylsphingosine amidohydrolase 1, isoform CRA_a)	Asah1 mCG_17727	>tr|Q78P93|Q78P93_MOUSE Acid ceramidase OS=Mus musculus OX=10090 GN=Asah1 PE=1 SV=1	0	0	0	0	0	0	0	0	0	0	0	0	0	0	0	3239500	No	No
A0A125YT84	Acid phosphatase GAP50	GAP50 TGME49_219320	>tr|A0A125YT84|A0A125YT84_TOXGM Acid phosphatase GAP50 OS=Toxoplasma gondii (strain ATCC 50611 / Me49) OX=508771 GN=GAP50 PE=4 SV=1	0	5508300	465790	104380000	3233100	274730000	141130000	36814000	1364400	91723000	41639000	196700000	618640	37059000	7457500	115510000	Yes	No
D3Z7M9	Acidic leucine-rich nuclear phosphoprotein 32 family member A	Anp32a	>tr|D3Z7M9|D3Z7M9_MOUSE Acidic leucine-rich nuclear phosphoprotein 32 family member A OS=Mus musculus OX=10090 GN=Anp32a PE=1 SV=1	17186000	40283000	135370000	39268000	12168000	10586000	25385000	53139000	29187000	8354900	14948000	8342000	9845500	9792900	12598000	40027000	No	No
Q9EST5	Acidic leucine-rich nuclear phosphoprotein 32 family member B (Proliferation-related acidic leucine-rich protein PAL31)	Anp32b Pal31	>sp|Q9EST5|AN32B_MOUSE Acidic leucine-rich nuclear phosphoprotein 32 family member B OS=Mus musculus OX=10090 GN=Anp32b PE=1 SV=1	5946200	5178100	0	9908100	0	2932600	4446700	9113400	4700700	3780300	0	0	0	0	2974000	5263600	No	No
E9Q5H2	Acidic leucine-rich nuclear phosphoprotein 32 family member E (Fragment)	Anp32e	>tr|E9Q5H2|E9Q5H2_MOUSE Acidic leucine-rich nuclear phosphoprotein 32 family member E (Fragment) OS=Mus musculus OX=10090 GN=Anp32e PE=1 SV=1	7551700	12642000	106770000	11250000	0	8823200	6965400	51370000	19458000	0	0	0	4588900	0	5277600	8669900	No	No
Q6NXK8	Acid-sensing ion channel 1 (ASIC1) (Acid-sensing ion channel) (Amiloride-sensitive cation channel 2, neuronal) (Brain sodium channel 2) (BNaC2)	Asic1 Accn2 Asic Bnac2	>sp|Q6NXK8|ASIC1_MOUSE Acid-sensing ion channel 1 OS=Mus musculus OX=10090 GN=Asic1 PE=1 SV=1	0	0	0	0	0	0	0	0	0	0	0	0	0	0	0	1578400	No	No
A0A125YJV5	Aconitate hydratase ACN/IRP (EC 4.2.1.3)	TGME49_226730	>tr|A0A125YJV5|A0A125YJV5_TOXGM Aconitate hydratase ACN/IRP OS=Toxoplasma gondii (strain ATCC 50611 / Me49) OX=508771 GN=TGME49_226730 PE=4 SV=1	0	0	0	0	0	0	0	0	0	0	0	0	0	0	0	1941100	Yes	No
Q99KI0	Aconitate hydratase, mitochondrial (Aconitase) (EC 4.2.1.3) (Citrate hydro-lyase)	Aco2	>sp|Q99KI0|ACON_MOUSE Aconitate hydratase, mitochondrial OS=Mus musculus OX=10090 GN=Aco2 PE=1 SV=1	311370000	566930000	155840000	646530000	780530000	120500000	487540000	524960000	291520000	671550000	189000000	86734000	684310000	965940000	431770000	639150000	No	No
Q561M1	Acp1 protein (Low molecular weight phosphotyrosine protein phosphatase) (MCG7808, isoform CRA_c)	Acp1 mCG_7808	>tr|Q561M1|Q561M1_MOUSE Acp1 protein OS=Mus musculus OX=10090 GN=Acp1 PE=1 SV=1	0	3640600	13833000	1496000	2421400	0	2542400	13137000	0	0	0	0	2713800	0	2392000	0	No	No
A0A125YH18	Actin ACT1	ACT1 TGME49_209030	>tr|A0A125YH18|A0A125YH18_TOXGM Actin ACT1 OS=Toxoplasma gondii (strain ATCC 50611 / Me49) OX=508771 GN=ACT1 PE=3 SV=1	1673900	54364000	5901400	816860000	3066000	1124700000	971860000	418050000	14454000	435560000	244310000	243670000	15269000	406600000	39602000	361020000	Yes	No
S8GGZ6	Actin depolymerizing factor ADF	ADF TGME49_220400	>tr|S8GGZ6|S8GGZ6_TOXGM Actin depolymerizing factor ADF OS=Toxoplasma gondii (strain ATCC 50611 / Me49) OX=508771 GN=ADF PE=3 SV=1	0	9794300	0	129320000	0	124990000	79718000	20623000	5973900	26014000	29457000	36780000	2322700	27138000	11605000	14908000	Yes	No
A0A125YSC1	Actin like protein ALP1	ALP1 TGME49_219280	>tr|A0A125YSC1|A0A125YSC1_TOXGM Actin like protein ALP1 OS=Toxoplasma gondii (strain ATCC 50611 / Me49) OX=508771 GN=ALP1 PE=3 SV=1	0	0	0	0	0	0	0	0	0	0	0	0	0	0	0	1055900	Yes	No
Q497E4	Actin, alpha, cardiac muscle 1	Actc1	>tr|Q497E4|Q497E4_MOUSE Actin, alpha, cardiac muscle 1 OS=Mus musculus OX=10090 GN=Actc1 PE=2 SV=1	172690000	202430000	274560000	330330000	393400000	67206000	189850000	647730000	141770000	232550000	110180000	82661000	341490000	266480000	92334000	195790000	No	No
B2RRX1	Actin, beta (Actin, beta, cytoplasmic)	Actb mCG_23209	>tr|B2RRX1|B2RRX1_MOUSE Actin, beta OS=Mus musculus OX=10090 GN=Actb PE=2 SV=1	0	0	0	0	0	0	0	0	0	0	0	0	0	0	0	0	No	No
Q4KL81	Actin, gamma, cytoplasmic 1 (MCG2117)	Actg1 mCG_2117	>tr|Q4KL81|Q4KL81_MOUSE Actin, gamma, cytoplasmic 1 OS=Mus musculus OX=10090 GN=Actg1 PE=2 SV=1	2430600000	3871900000	6391900000	3475000000	3362300000	2536600000	2503600000	9860300000	3683300000	3941000000	2457600000	1772200000	4066200000	4597200000	2469200000	2289900000	No	No
E9Q030	Actin-binding LIM protein 1	Ablim1	>tr|E9Q030|E9Q030_MOUSE Actin-binding LIM protein 1 OS=Mus musculus OX=10090 GN=Ablim1 PE=1 SV=1	0	0	2546400	0	0	0	0	1582300	0	0	0	0	1713900	0	0	0	No	No
E9Q0W6	Actin-binding LIM protein 2	Ablim2	>tr|E9Q0W6|E9Q0W6_MOUSE Actin-binding LIM protein 2 OS=Mus musculus OX=10090 GN=Ablim2 PE=1 SV=1	0	0	0	0	0	0	0	0	0	0	0	0	0	0	0	2384400	No	No
Q91WC0	Actin-histidine N-methyltransferase (EC 2.1.1.85) (Endothelial differentiation inhibitory protein D10) (SET domain-containing protein 3)	Setd3 D12Ertd771e	>sp|Q91WC0|SETD3_MOUSE Histone-lysine N-methyltransferase setd3 OS=Mus musculus OX=10090 GN=Setd3 PE=1 SV=1	0	0	5964800	0	0	0	0	4706100	0	0	0	0	0	0	0	0	No	No
Q3ULT2	Actinin alpha 4 (Non-muscle alpha-actinin 4)	Actn4 mCG_2999	>tr|Q3ULT2|Q3ULT2_MOUSE Actinin alpha 4 OS=Mus musculus OX=10090 GN=Actn4 PE=1 SV=1	95103000	100360000	3302700000	120970000	115230000	93281000	79588000	1248200000	108390000	108180000	63370000	51150000	97852000	116340000	96913000	102870000	No	No
Q505L1	Actin-like 6A, isoform CRA_a (Actl6a protein)	Actl6a Actl6 Baf53a mCG_124456	>tr|Q505L1|Q505L1_MOUSE Actin-like 6A, isoform CRA_a OS=Mus musculus OX=10090 GN=Actl6a PE=1 SV=1	0	0	44052000	5800600	0	0	0	10168000	0	0	0	0	0	0	0	0	No	No
Q9QZB7	Actin-related protein 10 (Actin-related protein 11)	Actr10 Act11 Actr11 Arp11	>sp|Q9QZB7|ARP10_MOUSE Actin-related protein 10 OS=Mus musculus OX=10090 GN=Actr10 PE=1 SV=2	0	0	0	0	0	0	0	0	0	0	0	0	0	0	0	3285500	No	No
Q5SW83	Actin-related protein 2	Actr2 mCG_122263	>tr|Q5SW83|Q5SW83_MOUSE ARP2 actin-related protein 2 homolog (Yeast) OS=Mus musculus OX=10090 GN=Actr2 PE=1 SV=1	23816000	35181000	76839000	26790000	24620000	7629100	25030000	50715000	16043000	17218000	6903600	4186500	47498000	11813000	18312000	23894000	No	No
Q91Z25	Actin-related protein 2/3 complex subunit	Arpc1b	>tr|Q91Z25|Q91Z25_MOUSE Actin-related protein 2/3 complex subunit OS=Mus musculus OX=10090 GN=Arpc1b PE=1 SV=1	963100	1013700	56081000	2402900	1103600	2280300	1541700	14871000	0	1688800	0	0	916160	1740600	0	0	No	No
Q9R0Q6	Actin-related protein 2/3 complex subunit 1A (SOP2-like protein) (Sid 329)	Arpc1a Sid329	>sp|Q9R0Q6|ARC1A_MOUSE Actin-related protein 2/3 complex subunit 1A OS=Mus musculus OX=10090 GN=Arpc1a PE=1 SV=1	16811000	31112000	10196000	14931000	44931000	6391200	20219000	34262000	13478000	16962000	6711200	0	48290000	16831000	10109000	34770000	No	No
Q9CVB6	Actin-related protein 2/3 complex subunit 2 (Arp2/3 complex 34 kDa subunit) (p34-ARC)	Arpc2	>sp|Q9CVB6|ARPC2_MOUSE Actin-related protein 2/3 complex subunit 2 OS=Mus musculus OX=10090 GN=Arpc2 PE=1 SV=3	8154800	16188000	17196000	10775000	19511000	1923300	11336000	31139000	4399300	7725900	0	0	30147000	6647300	5277700	25131000	No	No
Q9JM76	Actin-related protein 2/3 complex subunit 3 (Arp2/3 complex 21 kDa subunit) (p21-ARC)	Arpc3	>sp|Q9JM76|ARPC3_MOUSE Actin-related protein 2/3 complex subunit 3 OS=Mus musculus OX=10090 GN=Arpc3 PE=1 SV=3	1944400	3058500	13613000	1827800	2306900	974310	1078800	6060800	0	2357500	0	0	4337800	0	1973900	1269200	No	No
P59999	Actin-related protein 2/3 complex subunit 4 (Arp2/3 complex 20 kDa subunit) (p20-ARC)	Arpc4 Arc20	>sp|P59999|ARPC4_MOUSE Actin-related protein 2/3 complex subunit 4 OS=Mus musculus OX=10090 GN=Arpc4 PE=1 SV=3	8089400	13163000	9208500	10830000	13463000	4105800	9694600	8684700	10086000	10243000	6183400	6514000	17183000	9870400	9541200	20615000	No	No
Q3UA72	Actin-related protein 2/3 complex subunit 5	Arpc5	>tr|Q3UA72|Q3UA72_MOUSE Actin-related protein 2/3 complex subunit 5 OS=Mus musculus OX=10090 GN=Arpc5 PE=1 SV=1	0	0	12632000	0	0	0	0	0	0	0	0	0	0	0	0	0	No	No
Q641P0	Actin-related protein 3B (ARP3-beta) (Actin-like protein 3B)	Actr3b	>sp|Q641P0|ARP3B_MOUSE Actin-related protein 3B OS=Mus musculus OX=10090 GN=Actr3b PE=1 SV=1	0	0	0	0	0	0	0	0	0	0	0	0	0	0	0	3707600	No	No
A0A125YU22	Actin-related protein ARP1	ARP1 TGME49_248630	>tr|A0A125YU22|A0A125YU22_TOXGM Actin-related protein ARP1 OS=Toxoplasma gondii (strain ATCC 50611 / Me49) OX=508771 GN=ARP1 PE=3 SV=1	0	0	0	0	0	0	0	0	0	0	0	0	0	0	0	1947400	Yes	No
P11031	Activated RNA polymerase II transcriptional coactivator p15 (Positive cofactor 4) (PC4) (SUB1 homolog) (Single-stranded DNA-binding protein p9) (p14)	Sub1 Pc4 Rpo2tc1	>sp|P11031|TCP4_MOUSE Activated RNA polymerase II transcriptional coactivator p15 OS=Mus musculus OX=10090 GN=Sub1 PE=1 SV=3	23664000	19040000	47148000	61469000	0	34275000	20435000	0	24824000	0	43209000	54508000	17107000	15421000	18014000	21023000	No	No
S8G5E6	Activating signal cointegrator 1 complex subunit 3 family 1 ASCC3L1, putative	TGME49_223390	>tr|S8G5E6|S8G5E6_TOXGM Activating signal cointegrator 1 complex subunit 3 family 1 ASCC3L1, putative OS=Toxoplasma gondii (strain ATCC 50611 / Me49) OX=508771 GN=TGME49_223390 PE=4 SV=1	0	0	0	6095800	0	8412100	3498400	0	0	4747100	5595700	11811000	0	0	0	0	Yes	No
Q8BK64	Activator of 90 kDa heat shock protein ATPase homolog 1 (AHA1)	Ahsa1	>sp|Q8BK64|AHSA1_MOUSE Activator of 90 kDa heat shock protein ATPase homolog 1 OS=Mus musculus OX=10090 GN=Ahsa1 PE=1 SV=2	0	2554000	27391000	1732900	0	0	4241300	2761200	0	0	0	0	2555600	0	0	5711900	No	No
E9PUE7	Active breakpoint cluster region-related protein	Abr	>tr|E9PUE7|E9PUE7_MOUSE Active breakpoint cluster region-related protein OS=Mus musculus OX=10090 GN=Abr PE=1 SV=1	5673400	7631000	5050500	5691800	5750100	0	6701700	8221200	5576900	7586700	0	0	10383000	6205200	6777400	8040900	No	No
Q9Z103	Activity-dependent neuroprotector homeobox protein (Activity-dependent neuroprotective protein)	Adnp	>sp|Q9Z103|ADNP_MOUSE Activity-dependent neuroprotector homeobox protein OS=Mus musculus OX=10090 GN=Adnp PE=1 SV=2	0	0	7083400	3867700	0	0	0	3330900	0	4155700	0	0	0	0	0	0	No	No
A0A0A6YXV0	Acylamino-acid-releasing enzyme (Fragment)	Apeh	>tr|A0A0A6YXV0|A0A0A6YXV0_MOUSE Acylamino-acid-releasing enzyme (Fragment) OS=Mus musculus OX=10090 GN=Apeh PE=1 SV=1	0	0	2477600	0	0	0	0	0	0	0	0	0	0	0	0	0	No	No
A0A125YU32	Acylaminoacyl-peptidase, putative (EC 3.4.19.1)	TGME49_246800	>tr|A0A125YU32|A0A125YU32_TOXGM Acylaminoacyl-peptidase, putative OS=Toxoplasma gondii (strain ATCC 50611 / Me49) OX=508771 GN=TGME49_246800 PE=4 SV=1	0	0	0	2101400	0	2216200	0	0	0	0	0	0	0	0	0	0	Yes	No
Q920L1	Acyl-CoA (8-3)-desaturase (EC 1.14.19.44) (Delta(5) fatty acid desaturase) (D5D) (Delta(5) desaturase) (Delta-5 desaturase) (Fatty acid desaturase 1)	Fads1	>sp|Q920L1|FADS1_MOUSE Fatty acid desaturase 1 OS=Mus musculus OX=10090 GN=Fads1 PE=1 SV=1	0	0	7992100	2081300	0	0	0	2136900	0	0	0	0	0	0	0	2857300	No	No
Q9Z0R9	Acyl-CoA 6-desaturase (EC 1.14.19.3) (Delta(6) fatty acid desaturase) (D6D) (Delta(6) desaturase) (Delta-6 desaturase) (Fatty acid desaturase 2)	Fads2 Fadsd2	>sp|Q9Z0R9|FADS2_MOUSE Fatty acid desaturase 2 OS=Mus musculus OX=10090 GN=Fads2 PE=1 SV=1	0	3772300	0	0	0	0	0	0	0	3937500	0	0	0	0	4204700	2240000	No	No
Q8JZN5	Acyl-CoA dehydrogenase family member 9, mitochondrial (ACAD-9) (EC 1.3.99.-)	Acad9	>sp|Q8JZN5|ACAD9_MOUSE Acyl-CoA dehydrogenase family member 9, mitochondrial OS=Mus musculus OX=10090 GN=Acad9 PE=1 SV=2	0	6690400	5739400	7663100	7240900	0	5055500	4235600	0	0	0	0	6374100	0	0	9406600	No	No
Q6T707	Acyl-CoA desaturase 4 (EC 1.14.19.1) (Delta(9)-desaturase 4) (Delta-9 desaturase 4) (Fatty acid desaturase 4) (Stearoyl-CoA desaturase 4)	Scd4	>sp|Q6T707|SCD4_MOUSE Acyl-CoA desaturase 4 OS=Mus musculus OX=10090 GN=Scd4 PE=1 SV=1	0	0	3099500	0	0	0	0	546490	0	0	0	0	0	0	0	0	No	No
Q8VCW8	Acyl-CoA synthetase family member 2, mitochondrial (EC 6.2.1.-)	Acsf2	>sp|Q8VCW8|ACSF2_MOUSE Acyl-CoA synthetase family member 2, mitochondrial OS=Mus musculus OX=10090 GN=Acsf2 PE=1 SV=1	0	2267400	0	3707000	3084900	0	2383900	0	2139400	0	0	0	4064400	3737500	0	0	No	No
Q3UC67	Acyl-CoA synthetase long-chain family member 5, isoform CRA_b	Acsl5 mCG_18115	>tr|Q3UC67|Q3UC67_MOUSE Acyl-CoA synthetase long-chain family member 5, isoform CRA_b OS=Mus musculus OX=10090 GN=Acsl5 PE=1 SV=1	0	0	0	3851000	0	0	0	0	0	0	0	0	0	0	2022400	0	No	No
Q543P6	Acyl-CoA thioesterase 11	Acot11 mCG_2397	>tr|Q543P6|Q543P6_MOUSE Acyl-CoA thioesterase 11 OS=Mus musculus OX=10090 GN=Acot11 PE=1 SV=1	0	0	0	0	0	0	0	0	0	0	0	0	0	0	0	1148000	No	No
E9QL80	Acyl-CoA:lysophosphatidylglycerol acyltransferase 1	Lpgat1	>tr|E9QL80|E9QL80_MOUSE Acyl-CoA:lysophosphatidylglycerol acyltransferase 1 OS=Mus musculus OX=10090 GN=Lpgat1 PE=1 SV=1	6946000	8306100	11341000	7312600	6942400	4285300	5264300	7460300	6884900	5921200	2613000	1999800	3259600	3379100	7620500	9643800	No	No
E9QNH7	Acyl-CoA-binding domain-containing protein 5	Acbd5	>tr|E9QNH7|E9QNH7_MOUSE Acyl-CoA-binding domain-containing protein 5 OS=Mus musculus OX=10090 GN=Acbd5 PE=1 SV=1	0	0	6510300	0	0	0	0	3770500	0	0	0	0	0	0	0	0	No	No
M0QWU8	Acyl-CoA-binding protein	Dbi	>tr|M0QWU8|M0QWU8_MOUSE Acyl-CoA-binding protein OS=Mus musculus OX=10090 GN=Dbi PE=1 SV=1	0	6777100	0	2563100	0	4148100	0	0	0	0	0	0	2316000	0	0	2304400	No	No
A0A0R4J079	Acyl-Coenzyme A binding domain containing 3, isoform CRA_b (Golgi resident protein GCP60)	Acbd3 mCG_19838	>tr|A0A0R4J079|A0A0R4J079_MOUSE Acyl-Coenzyme A binding domain containing 3, isoform CRA_b OS=Mus musculus OX=10090 GN=Acbd3 PE=1 SV=1	0	0	11902000	0	0	0	0	7594500	0	0	0	0	0	0	0	0	No	No
O55137	Acyl-coenzyme A thioesterase 1 (Acyl-CoA thioesterase 1) (EC 3.1.2.-) (CTE-I) (Inducible cytosolic acyl-coenzyme A thioester hydrolase) (Long chain acyl-CoA thioester hydrolase) (Long chain acyl-CoA hydrolase) (Palmitoyl-coenzyme A thioesterase) (EC 3.1.2.2)	Acot1 Cte1	>sp|O55137|ACOT1_MOUSE Acyl-coenzyme A thioesterase 1 OS=Mus musculus OX=10090 GN=Acot1 PE=1 SV=1	0	0	0	0	0	0	0	0	0	0	0	0	0	0	0	1385300	No	No
Q9QYR9	Acyl-coenzyme A thioesterase 2, mitochondrial (Acyl-CoA thioesterase 2) (EC 3.1.2.2) (Acyl coenzyme A thioester hydrolase) (MTE-I) (Very-long-chain acyl-CoA thioesterase)	Acot2 Mte1	>sp|Q9QYR9|ACOT2_MOUSE Acyl-coenzyme A thioesterase 2, mitochondrial OS=Mus musculus OX=10090 GN=Acot2 PE=1 SV=2	0	0	0	0	0	0	0	0	0	0	0	0	0	0	0	274340	No	No
Q9R0X4	Acyl-coenzyme A thioesterase 9, mitochondrial (Acyl-CoA thioesterase 9) (EC 3.1.2.-) (Acyl coenzyme A thioester hydrolase 2) (MTE-2) (Acyl-CoA thioester hydrolase 9) (Mitochondrial 48 kDa acyl-CoA thioester hydrolase 1) (Mt-ACT48.1) (Protein U8) (p48)	Acot9 Acate2	>sp|Q9R0X4|ACOT9_MOUSE Acyl-coenzyme A thioesterase 9, mitochondrial OS=Mus musculus OX=10090 GN=Acot9 PE=1 SV=1	0	3919000	6265700	6927400	3627400	0	0	2415000	0	3012300	0	0	4074800	0	0	3627100	No	No
Q3UUI3	Acyl-coenzyme A thioesterase THEM4 (Acyl-CoA thioesterase THEM4) (EC 3.1.2.2) (Carboxyl-terminal modulator protein) (Thioesterase superfamily member 4)	Them4 Ctmp	>sp|Q3UUI3|THEM4_MOUSE Acyl-coenzyme A thioesterase THEM4 OS=Mus musculus OX=10090 GN=Them4 PE=1 SV=1	0	0	0	0	0	0	0	0	0	0	0	0	0	0	0	1963100	No	No
Q9ESW4	Acylglycerol kinase, mitochondrial (EC 2.7.1.107) (EC 2.7.1.94) (Multiple substrate lipid kinase) (MuLK) (Multi-substrate lipid kinase)	Agk Mulk	>sp|Q9ESW4|AGK_MOUSE Acylglycerol kinase, mitochondrial OS=Mus musculus OX=10090 GN=Agk PE=1 SV=1	5593700	10016000	24271000	11462000	13215000	0	8414900	11179000	11058000	14873000	0	0	7864500	14403000	11487000	11866000	No	No
D3Z269	Acyl-protein thioesterase 1 (Fragment)	Lypla1	>tr|D3Z269|D3Z269_MOUSE Acyl-protein thioesterase 1 (Fragment) OS=Mus musculus OX=10090 GN=Lypla1 PE=1 SV=1	0	0	6011000	0	0	0	0	0	0	0	0	0	0	0	0	3044300	No	No
Q9WTL7	Acyl-protein thioesterase 2 (APT-2) (EC 3.1.2.-) (Lysophospholipase 2) (Lysophospholipase II) (LPL-II) (LysoPLA II) (mLyso II)	Lypla2	>sp|Q9WTL7|LYPA2_MOUSE Acyl-protein thioesterase 2 OS=Mus musculus OX=10090 GN=Lypla2 PE=1 SV=1	0	0	0	0	0	0	0	0	0	0	0	0	0	0	0	730480	No	No
Q8R0F8	Acylpyruvase FAHD1, mitochondrial (EC 3.7.1.5) (Fumarylacetoacetate hydrolase domain-containing protein 1) (Oxaloacetate decarboxylase) (OAA decarboxylase) (EC 4.1.1.112)	Fahd1 MNCb-4134	>sp|Q8R0F8|FAHD1_MOUSE Acylpyruvase FAHD1, mitochondrial OS=Mus musculus OX=10090 GN=Fahd1 PE=1 SV=2	0	0	0	0	0	0	0	0	0	0	0	0	0	0	0	2265200	No	No
A0A125YWP9	Acyltransferase domain-containing protein (EC 2.3.1.51)	TGME49_240860	>tr|A0A125YWP9|A0A125YWP9_TOXGM Acyltransferase domain-containing protein OS=Toxoplasma gondii (strain ATCC 50611 / Me49) OX=508771 GN=TGME49_240860 PE=4 SV=1	0	4069900	0	15118000	0	42911000	8093600	0	0	8073600	0	14338000	0	0	0	13219000	Yes	No
Q64010	Adapter molecule crk (Proto-oncogene c-Crk) (p38)	Crk Crko	>sp|Q64010|CRK_MOUSE Adapter molecule crk OS=Mus musculus OX=10090 GN=Crk PE=1 SV=1	0	0	19987000	7307200	0	0	0	9364400	0	0	0	0	0	0	0	0	No	No
S8GJK1	Adaptin n terminal region domain-containing protein	TGME49_221940	>tr|S8GJK1|S8GJK1_TOXGM Adaptin n terminal region domain-containing protein OS=Toxoplasma gondii (strain ATCC 50611 / Me49) OX=508771 GN=TGME49_221940 PE=4 SV=1	0	0	0	2692800	0	14172000	4288900	0	0	2207400	2586800	4288600	0	0	0	0	Yes	No
S8F7Y2	Adaptor complexes medium subunit family protein	TGME49_221522	>tr|S8F7Y2|S8F7Y2_TOXGM Adaptor complexes medium subunit family protein OS=Toxoplasma gondii (strain ATCC 50611 / Me49) OX=508771 GN=TGME49_221522 PE=3 SV=1	0	0	0	3765800	0	5274000	0	0	0	0	0	0	0	0	0	1382500	Yes	No
Q5FWI9	Adaptor protein complex AP-2, mu1	Ap2m1	>tr|Q5FWI9|Q5FWI9_MOUSE Adaptor protein complex AP-2, mu1 OS=Mus musculus OX=10090 GN=Ap2m1 PE=1 SV=1	120270000	140430000	49465000	74640000	158640000	15161000	105280000	143110000	117840000	88755000	35286000	13439000	210430000	51861000	79575000	132550000	No	No
Q3U8S0	Adaptor-related protein complex 3, sigma 1 subunit (MCG3457, isoform CRA_b)	Ap3s1 mCG_3457	>tr|Q3U8S0|Q3U8S0_MOUSE Adaptor-related protein complex 3, sigma 1 subunit OS=Mus musculus OX=10090 GN=Ap3s1 PE=1 SV=1	0	0	6452000	0	0	0	0	4027800	0	0	0	0	0	0	0	0	No	No
Q3UG16	Adaptor-related protein complex AP-1, mu subunit 1	Ap1m1 mCG_118299	>tr|Q3UG16|Q3UG16_MOUSE Adaptor-related protein complex AP-1, mu subunit 1 OS=Mus musculus OX=10090 GN=Ap1m1 PE=1 SV=1	9124300	10625000	20254000	3990900	4045900	1561600	5937100	7571500	7359400	4844000	0	0	9637300	4185000	5391100	13178000	No	No
P08030	Adenine phosphoribosyltransferase (APRT) (EC 2.4.2.7)	Aprt	>sp|P08030|APT_MOUSE Adenine phosphoribosyltransferase OS=Mus musculus OX=10090 GN=Aprt PE=1 SV=2	0	0	9824200	0	0	0	0	7461600	0	0	0	0	0	0	0	0	No	No
E9QLQ9	Adenomatous polyposis coli protein	Apc	>tr|E9QLQ9|E9QLQ9_MOUSE Adenomatous polyposis coli protein OS=Mus musculus OX=10090 GN=Apc PE=1 SV=1	0	0	0	0	0	0	0	0	0	0	0	0	0	0	0	1902900	No	No
F8WGT1	Adenosylhomocysteinase (EC 3.3.1.1)	Ahcyl2	>tr|F8WGT1|F8WGT1_MOUSE Adenosylhomocysteinase OS=Mus musculus OX=10090 GN=Ahcyl2 PE=1 SV=1	3257300	4518100	0	0	0	0	2531200	3957300	0	2235100	0	0	7779700	0	2942400	4409600	No	No
Q3TF14	Adenosylhomocysteinase (EC 3.3.1.1)	Ahcy mCG_21063	>tr|Q3TF14|Q3TF14_MOUSE Adenosylhomocysteinase OS=Mus musculus OX=10090 GN=Ahcy PE=1 SV=1	46986000	18848000	213810000	24233000	31942000	21221000	16356000	100140000	20927000	25056000	53615000	66036000	34363000	34885000	32373000	45577000	No	No
S8F0L4	Adenosylhomocysteinase (EC 3.3.1.1)	TGME49_225050	>tr|S8F0L4|S8F0L4_TOXGM Adenosylhomocysteinase OS=Toxoplasma gondii (strain ATCC 50611 / Me49) OX=508771 GN=TGME49_225050 PE=3 SV=1	0	0	0	21913000	0	32253000	9111000	5780400	0	6920900	0	0	0	0	0	9962200	Yes	No
B8JK56	Adenylate cyclase (EC 4.6.1.1)	Adcy3	>tr|B8JK56|B8JK56_MOUSE Adenylate cyclase OS=Mus musculus OX=10090 GN=Adcy3 PE=1 SV=1	0	0	0	0	0	0	0	0	0	0	0	0	0	0	104170000	0	No	No
Q3V1Q3	Adenylate cyclase (EC 4.6.1.1)	Adcy2	>tr|Q3V1Q3|Q3V1Q3_MOUSE Adenylate cyclase OS=Mus musculus OX=10090 GN=Adcy2 PE=1 SV=1	4581600	6026400	0	2721200	0	0	0	0	5943100	0	0	0	3836800	0	5771600	1677800	No	No
O88444	Adenylate cyclase type 1 (EC 4.6.1.1) (ATP pyrophosphate-lyase 1) (Adenylate cyclase type I) (Adenylyl cyclase 1) (Ca(2+)/calmodulin-activated adenylyl cyclase)	Adcy1	>sp|O88444|ADCY1_MOUSE Adenylate cyclase type 1 OS=Mus musculus OX=10090 GN=Adcy1 PE=1 SV=2	5935100	12164000	0	4978000	7470500	2607200	3804100	3358100	8624800	3929900	4322900	3095700	4475800	5042900	6915400	9645700	No	No
P84309	Adenylate cyclase type 5 (EC 4.6.1.1) (ATP pyrophosphate-lyase 5) (Adenylate cyclase type V) (Adenylyl cyclase 5)	Adcy5	>sp|P84309|ADCY5_MOUSE Adenylate cyclase type 5 OS=Mus musculus OX=10090 GN=Adcy5 PE=1 SV=2	18708000	31755000	0	11534000	18032000	4722200	13089000	5849500	18482000	7948000	8133800	6569300	17164000	4586000	31324000	23293000	No	No
P97490	Adenylate cyclase type 8 (EC 4.6.1.1) (ATP pyrophosphate-lyase 8) (Adenylate cyclase type VIII) (Adenylyl cyclase 8) (Ca(2+)/calmodulin-activated adenylyl cyclase)	Adcy8	>sp|P97490|ADCY8_MOUSE Adenylate cyclase type 8 OS=Mus musculus OX=10090 GN=Adcy8 PE=1 SV=2	0	0	0	0	0	0	0	0	0	0	0	0	0	0	0	4366600	No	No
P51830	Adenylate cyclase type 9 (EC 4.6.1.1) (ATP pyrophosphate-lyase 9) (Adenylate cyclase type IX) (Adenylyl cyclase 9) (AC9) (Adenylyl cyclase type 10) (ACTP10)	Adcy9	>sp|P51830|ADCY9_MOUSE Adenylate cyclase type 9 OS=Mus musculus OX=10090 GN=Adcy9 PE=1 SV=1	32132000	40954000	0	22742000	24652000	6237800	20313000	11430000	47522000	15406000	16200000	9347800	25982000	12162000	52938000	42585000	No	No
S8EYF2	Adenylate cyclase, putative (EC 4.6.1.1)	TGME49_270865	>tr|S8EYF2|S8EYF2_TOXGM Adenylate cyclase, putative OS=Toxoplasma gondii (strain ATCC 50611 / Me49) OX=508771 GN=TGME49_270865 PE=4 SV=1	0	0	0	575020	0	2436000	0	0	0	0	0	0	0	0	0	0	Yes	No
Q3U489	Adenylate kinase 4, mitochondrial (AK 4) (EC 2.7.4.10) (EC 2.7.4.6) (Adenylate kinase 3-like) (GTP:AMP phosphotransferase AK4)	Ak4 AK3L1 Ak3l1 AK4	>tr|Q3U489|Q3U489_MOUSE Adenylate kinase 4, mitochondrial OS=Mus musculus OX=10090 GN=Ak4 PE=1 SV=1	0	0	0	0	0	0	0	0	0	0	0	0	0	0	0	1064400	No	No
Q9R0Y5	Adenylate kinase isoenzyme 1 (AK 1) (EC 2.7.4.3) (EC 2.7.4.6) (ATP-AMP transphosphorylase 1) (ATP:AMP phosphotransferase) (Adenylate monophosphate kinase) (Myokinase)	Ak1	>sp|Q9R0Y5|KAD1_MOUSE Adenylate kinase isoenzyme 1 OS=Mus musculus OX=10090 GN=Ak1 PE=1 SV=1	4402500	7252000	4097200	4288500	3734000	3463200	6256500	6754100	5261900	4616300	5104400	0	10855000	4005000	0	0	No	No
A0A125YJX9	Adenylate kinase, putative (EC 2.7.4.3)	TGME49_224900	>tr|A0A125YJX9|A0A125YJX9_TOXGM Adenylate kinase, putative OS=Toxoplasma gondii (strain ATCC 50611 / Me49) OX=508771 GN=TGME49_224900 PE=3 SV=1	0	0	0	6799400	0	12957000	4367300	2306600	0	0	0	0	0	0	0	3802100	Yes	No
E9Q242	Adenylosuccinate lyase (ASL) (EC 4.3.2.2) (Adenylosuccinase)	Adsl	>tr|E9Q242|E9Q242_MOUSE Adenylosuccinate lyase OS=Mus musculus OX=10090 GN=Adsl PE=1 SV=1	3270800	2630900	8223700	2339400	0	0	2594900	3996400	3726600	0	2487600	0	2097700	3266300	3832000	4440600	No	No
B9EIE9	Adenylosuccinate synthetase isozyme 2 (AMPSase 2) (AdSS 2) (EC 6.3.4.4) (Adenylosuccinate synthetase, acidic isozyme) (Adenylosuccinate synthetase, liver isozyme) (L-type adenylosuccinate synthetase) (IMP--aspartate ligase 2)	Adss ADSS ADSS2 mCG_14946	>tr|B9EIE9|B9EIE9_MOUSE Adenylosuccinate synthetase isozyme 2 OS=Mus musculus OX=10090 GN=Adss PE=1 SV=1	0	0	42525000	4612400	0	0	0	14974000	0	2333300	0	0	6951200	2638000	0	3896000	No	No
P40124	Adenylyl cyclase-associated protein 1 (CAP 1)	Cap1 Cap	>sp|P40124|CAP1_MOUSE Adenylyl cyclase-associated protein 1 OS=Mus musculus OX=10090 GN=Cap1 PE=1 SV=4	21604000	38371000	120230000	43976000	37273000	19287000	24213000	94797000	22462000	22922000	17854000	13449000	55807000	32716000	17456000	50294000	No	No
Q9CYT6	Adenylyl cyclase-associated protein 2 (CAP 2)	Cap2	>sp|Q9CYT6|CAP2_MOUSE Adenylyl cyclase-associated protein 2 OS=Mus musculus OX=10090 GN=Cap2 PE=1 SV=1	4924900	9928000	6543000	4371000	7595900	0	6608400	8536000	5067800	5734500	0	0	13601000	0	0	9836000	No	No
A2ALI5	Adherens junction-associated protein 1	Ajap1 Gm573	>sp|A2ALI5|AJAP1_MOUSE Adherens junction-associated protein 1 OS=Mus musculus OX=10090 GN=Ajap1 PE=2 SV=1	0	0	0	0	0	0	0	0	0	0	0	0	0	0	0	619890	No	No
B1ASC0	Adhesion G protein-coupled receptor B2	Adgrb2	>tr|B1ASC0|B1ASC0_MOUSE Adhesion G protein-coupled receptor B2 OS=Mus musculus OX=10090 GN=Adgrb2 PE=1 SV=2	0	0	0	0	0	0	0	0	0	0	0	0	0	0	0	883280	No	No
Q80ZF8	Adhesion G protein-coupled receptor B3 (Brain-specific angiogenesis inhibitor 3)	Adgrb3 Bai3	>sp|Q80ZF8|AGRB3_MOUSE Adhesion G protein-coupled receptor B3 OS=Mus musculus OX=10090 GN=Adgrb3 PE=1 SV=2	0	0	0	0	0	0	0	0	0	0	0	0	0	0	0	1996600	No	No
Q91ZE5	Adhesion G protein-coupled receptor E4 (EGF-like module receptor 4) (EGF-like module-containing mucin-like hormone receptor-like 4) (F4/80-like-receptor) (Seven-span membrane protein FIRE)	Adgre4 Emr4	>sp|Q91ZE5|AGRE4_MOUSE Adhesion G protein-coupled receptor E4 OS=Mus musculus OX=10090 GN=Adgre4 PE=1 SV=1	0	0	0	0	0	0	0	530130	0	0	0	0	0	0	0	0	No	No
E9Q9Q9	Adhesion G protein-coupled receptor L1	Adgrl1	>tr|E9Q9Q9|E9Q9Q9_MOUSE Adhesion G protein-coupled receptor L1 OS=Mus musculus OX=10090 GN=Adgrl1 PE=1 SV=1	0	7494500	0	2683900	3217500	2809100	2652500	2945000	5182200	0	3709000	0	7849200	3201400	12665000	12268000	No	No
F6WMY5	Adhesion G protein-coupled receptor L3 (Fragment)	Adgrl3	>tr|F6WMY5|F6WMY5_MOUSE Adhesion G protein-coupled receptor L3 (Fragment) OS=Mus musculus OX=10090 GN=Adgrl3 PE=1 SV=1	0	0	0	0	0	0	0	0	0	0	0	0	0	0	0	3372600	No	No
Q8K209	Adhesion G-protein coupled receptor G1 (G-protein coupled receptor 56) (Serpentine receptor cyt28) [Cleaved into: ADGRG1 N-terminal fragment (ADGRG1 NT) (GPR56 N-terminal fragment) (GPR56 NT) (GPR56(N)) (GPR56 extracellular subunit) (GPR56 subunit alpha); ADGRG1 C-terminal fragment (ADGRG1-CT) (GPR56 C-terminal fragment) (GPR56 CT) (GPR56(C)) (GPR56 seven-transmembrane subunit) (GPR56 7TM) (GPR56…	Adgrg1 Cyt28 Gpr56	>sp|Q8K209|AGRG1_MOUSE Adhesion G-protein coupled receptor G1 OS=Mus musculus OX=10090 GN=Adgrg1 PE=1 SV=1	0	0	935370	0	0	0	0	0	0	0	0	0	0	0	0	0	No	No
S8GTP2	ADP ribosylation factor ARF1	ARF1 TGME49_276140	>tr|S8GTP2|S8GTP2_TOXGM ADP ribosylation factor ARF1 OS=Toxoplasma gondii (strain ATCC 50611 / Me49) OX=508771 GN=ARF1 PE=3 SV=1	2949600	1961100	1650200	17400000	0	24344000	12280000	2954100	0	8672700	5754200	7762800	0	9133300	0	8365000	Yes	No
P48962	ADP/ATP translocase 1 (ADP,ATP carrier protein 1) (ADP,ATP carrier protein, heart/skeletal muscle isoform T1) (Adenine nucleotide translocator 1) (ANT 1) (Solute carrier family 25 member 4) (mANC1)	Slc25a4 Anc1 Ant1	>sp|P48962|ADT1_MOUSE ADP/ATP translocase 1 OS=Mus musculus OX=10090 GN=Slc25a4 PE=1 SV=4	1278200000	2063300000	518150000	1406500000	1743700000	524830000	1329500000	980690000	2166500000	2116300000	1022100000	713260000	1237400000	1871400000	2869600000	1026300000	No	No
Q922B1	ADP-ribose glycohydrolase MACROD1 (MACRO domain-containing protein 1) (O-acetyl-ADP-ribose deacetylase MACROD1) (EC 3.5.1.-) (Protein LRP16) ([Protein ADP-ribosylaspartate] hydrolase MACROD1) (EC 3.2.2.-) ([Protein ADP-ribosylglutamate] hydrolase MACROD1) (EC 3.2.2.-)	Macrod1 Lrp16	>sp|Q922B1|MACD1_MOUSE O-acetyl-ADP-ribose deacetylase MACROD1 OS=Mus musculus OX=10090 GN=Macrod1 PE=1 SV=2	0	0	0	0	0	0	0	0	0	0	0	0	0	0	0	2171000	No	No
A2AS33	ADP-ribose glycohydrolase MACROD2	Macrod2	>tr|A2AS33|A2AS33_MOUSE O-acetyl-ADP-ribose deacetylase MACROD2 OS=Mus musculus OX=10090 GN=Macrod2 PE=1 SV=1	0	0	0	0	0	0	0	0	0	0	0	0	0	0	0	2587300	No	No
A2AH27	ADP-ribose pyrophosphatase, mitochondrial (Fragment)	Nudt9	>tr|A2AH27|A2AH27_MOUSE ADP-ribose pyrophosphatase, mitochondrial (Fragment) OS=Mus musculus OX=10090 GN=Nudt9 PE=1 SV=1	0	0	3222000	0	0	0	0	0	0	0	0	0	0	0	0	0	No	No
Q3U5N4	ADP-ribosylarginine hydrolase, isoform CRA_a	Adprh mCG_129090	>tr|Q3U5N4|Q3U5N4_MOUSE ADP-ribosylarginine hydrolase, isoform CRA_a OS=Mus musculus OX=10090 GN=Adprh PE=1 SV=1	0	0	0	0	0	0	0	0	0	0	0	0	0	0	0	475560	No	No
Q14BR4	ADP-ribosylation factor 4	Arf4 mCG_5889	>tr|Q14BR4|Q14BR4_MOUSE ADP-ribosylation factor 4 OS=Mus musculus OX=10090 GN=Arf4 PE=1 SV=1	0	0	0	6711900	0	0	5428300	4179300	0	0	0	0	3740100	0	0	0	No	No
Q9EPJ9	ADP-ribosylation factor GTPase-activating protein 1 (ARF GAP 1) (ADP-ribosylation factor 1 GTPase-activating protein) (ARF1 GAP) (ARF1-directed GTPase-activating protein)	Arfgap1 Arf1gap	>sp|Q9EPJ9|ARFG1_MOUSE ADP-ribosylation factor GTPase-activating protein 1 OS=Mus musculus OX=10090 GN=Arfgap1 PE=1 SV=2	0	2031100	4880400	0	0	0	2284700	2523900	0	0	0	0	7122200	0	0	3171500	No	No
Q99K28	ADP-ribosylation factor GTPase-activating protein 2 (ARF GAP 2) (GTPase-activating protein ZNF289) (Zinc finger protein 289)	Arfgap2 Zfp289 Znf289	>sp|Q99K28|ARFG2_MOUSE ADP-ribosylation factor GTPase-activating protein 2 OS=Mus musculus OX=10090 GN=Arfgap2 PE=1 SV=1	0	0	0	0	0	0	0	990300	0	0	0	0	0	0	0	0	No	No
Q80ZW9	ADP-ribosylation factor-like 6 interacting protein 1 (ADP-ribosylation factor-like 6 interacting protein 1, isoform CRA_a)	Arl6ip1 mCG_141493	>tr|Q80ZW9|Q80ZW9_MOUSE ADP-ribosylation factor-like 6 interacting protein 1 OS=Mus musculus OX=10090 GN=Arl6ip1 PE=2 SV=2	0	0	32246000	30589000	0	0	12815000	6350300	0	0	2081900	4579600	0	5964700	0	17987000	No	No
Q8BGR6	ADP-ribosylation factor-like protein 15 (ADP-ribosylation factor-related protein 2) (ARF-related protein 2)	Arl15 Arfrp2	>sp|Q8BGR6|ARL15_MOUSE ADP-ribosylation factor-like protein 15 OS=Mus musculus OX=10090 GN=Arl15 PE=1 SV=1	0	0	0	0	0	0	0	0	0	0	0	0	0	0	0	805710	No	No
Q9D0J4	ADP-ribosylation factor-like protein 2	Arl2	>sp|Q9D0J4|ARL2_MOUSE ADP-ribosylation factor-like protein 2 OS=Mus musculus OX=10090 GN=Arl2 PE=1 SV=1	0	0	2699100	0	0	0	0	0	0	0	0	0	0	0	0	0	No	No
Q9JM93	ADP-ribosylation factor-like protein 6-interacting protein 4 (ARL-6-interacting protein 4) (Aip-4) (Splicing factor SRrp37)	Arl6ip4	>sp|Q9JM93|AR6P4_MOUSE ADP-ribosylation factor-like protein 6-interacting protein 4 OS=Mus musculus OX=10090 GN=Arl6ip4 PE=1 SV=1	0	0	0	0	0	0	0	0	0	0	0	0	438650	0	0	0	No	No
F6QKK2	ADP-ribosylation factor-like protein 8A (Fragment)	Arl8a	>tr|F6QKK2|F6QKK2_MOUSE ADP-ribosylation factor-like protein 8A (Fragment) OS=Mus musculus OX=10090 GN=Arl8a PE=1 SV=1	14390000	16193000	26600000	13474000	16113000	10038000	12162000	20466000	19850000	20902000	10725000	5842800	14822000	16038000	13139000	13311000	No	No
A0A0N4SVB8	ADP-ribosylation factor-like protein 8B	Arl8b	>tr|A0A0N4SVB8|A0A0N4SVB8_MOUSE ADP-ribosylation factor-like protein 8B OS=Mus musculus OX=10090 GN=Arl8b PE=1 SV=1	10384000	14536000	12211000	14910000	10618000	0	7879400	16410000	7941300	12629000	0	0	10652000	0	0	9949600	No	No
E9PZK7	ADP-ribosylation factor-related protein 1	Arfrp1	>tr|E9PZK7|E9PZK7_MOUSE ADP-ribosylation factor-related protein 1 OS=Mus musculus OX=10090 GN=Arfrp1 PE=1 SV=1	0	0	0	0	0	0	0	576620	0	0	0	0	0	0	0	0	No	No
Q3URE6	Adrenergic receptor, alpha 2a (Alpha-2A adrenergic receptor)	Adra2a	>tr|Q3URE6|Q3URE6_MOUSE Adrenergic receptor, alpha 2a OS=Mus musculus OX=10090 GN=Adra2a PE=1 SV=1	1929800	2379900	0	2789900	1302600	0	1809900	0	0	0	0	0	2048600	0	4067200	2856900	No	No
E9Q9C3	Afadin	Afdn	>tr|E9Q9C3|E9Q9C3_MOUSE Afadin OS=Mus musculus OX=10090 GN=Afdn PE=1 SV=1	3707300	3418000	1744000	3712500	0	0	3456800	0	3713200	0	0	0	2873700	2834000	3992300	0	No	No
Q8JZQ2	AFG3-like protein 2 (EC 3.4.24.-)	Afg3l2	>sp|Q8JZQ2|AFG32_MOUSE AFG3-like protein 2 OS=Mus musculus OX=10090 GN=Afg3l2 PE=1 SV=1	39662000	65467000	33863000	43036000	54648000	20528000	35130000	27169000	58920000	53522000	34342000	16661000	24470000	41159000	98674000	57805000	No	No
Q8CG76	Aflatoxin B1 aldehyde reductase member 2 (EC 1.1.1.n11) (Succinic semialdehyde reductase) (SSA reductase)	Akr7a2 Afar Akr7a5	>sp|Q8CG76|ARK72_MOUSE Aflatoxin B1 aldehyde reductase member 2 OS=Mus musculus OX=10090 GN=Akr7a2 PE=1 SV=3	0	0	0	935080	1039300	0	0	6131700	0	0	0	0	0	0	0	0	No	No
A0A125YVN4	AGC kinase (EC 2.7.11.11)	TGME49_226030	>tr|A0A125YVN4|A0A125YVN4_TOXGM AGC kinase OS=Toxoplasma gondii (strain ATCC 50611 / Me49) OX=508771 GN=TGME49_226030 PE=3 SV=1	0	0	0	6786100	0	17724000	12252000	3244400	0	5180200	8650200	0	0	8255300	0	5249000	Yes	No
Q61282	Aggrecan core protein (Cartilage-specific proteoglycan core protein) (CSPCP)	Acan Agc Agc1	>sp|Q61282|PGCA_MOUSE Aggrecan core protein OS=Mus musculus OX=10090 GN=Acan PE=1 SV=2	0	0	0	0	0	0	0	0	0	0	0	0	0	0	0	3011500	No	No
M0QWP1	Agrin	Agrn	>tr|M0QWP1|M0QWP1_MOUSE Agrin OS=Mus musculus OX=10090 GN=Agrn PE=1 SV=1	10652000	17272000	14880000	13218000	6537700	17388000	81691000	27227000	6731500	15333000	22469000	0	33376000	0	0	35784000	No	No
O08915	AH receptor-interacting protein (AIP) (Aryl-hydrocarbon receptor-interacting protein)	Aip	>sp|O08915|AIP_MOUSE AH receptor-interacting protein OS=Mus musculus OX=10090 GN=Aip PE=1 SV=1	0	3458300	7948700	0	0	0	0	7363900	0	0	0	0	0	0	0	0	No	No
E9Q616	AHNAK nucleoprotein (desmoyokin)	Ahnak	>tr|E9Q616|E9Q616_MOUSE AHNAK nucleoprotein (desmoyokin) OS=Mus musculus OX=10090 GN=Ahnak PE=1 SV=1	2045400	961210	853320000	18242000	1424000	1521300	2847400	222040000	6081500	1868300	968600	0	680430	1568600	1138000	10252000	No	No
F7DBB3	AHNAK nucleoprotein 2 (Fragment)	Ahnak2	>tr|F7DBB3|F7DBB3_MOUSE AHNAK nucleoprotein 2 (Fragment) OS=Mus musculus OX=10090 GN=Ahnak2 PE=1 SV=1	0	0	38585000	0	0	0	0	30982000	0	0	0	0	0	0	0	0	No	No
Q9WTQ5	A-kinase anchor protein 12 (AKAP-12) (Germ cell lineage protein gercelin) (Src-suppressed C kinase substrate) (SSeCKS)	Akap12 Gag12 Ssecks	>sp|Q9WTQ5|AKA12_MOUSE A-kinase anchor protein 12 OS=Mus musculus OX=10090 GN=Akap12 PE=1 SV=1	30628000	35012000	0	8883100	21400000	6527400	21448000	7760200	22650000	7956200	16371000	7122200	14321000	7290000	25444000	36402000	No	No
E9Q394	A-kinase anchor protein 13 (AKAP-13) (AKAP-Lbc)	Akap13 Brx	>sp|E9Q394|AKP13_MOUSE A-kinase anchor protein 13 OS=Mus musculus OX=10090 GN=Akap13 PE=1 SV=1	0	0	2880100	0	0	0	0	0	0	0	0	0	0	0	0	0	No	No
H3BIV5	A-kinase anchor protein 5	Akap5	>tr|H3BIV5|H3BIV5_MOUSE A-kinase anchor protein 5 OS=Mus musculus OX=10090 GN=Akap5 PE=1 SV=1	12358000	20120000	0	6949200	14897000	0	16437000	13294000	9020200	8585500	0	7183400	34891000	11742000	20101000	31395000	No	No
O55074	A-kinase anchor protein 7 isoform alpha (AKAP-7 isoform alpha) (A-kinase anchor protein 18) (AKAP-18) (A-kinase anchor protein 9 kDa) (AKAP 9) (Protein kinase A-anchoring protein 7 isoform alpha) (PRKA7 isoform alpha)	Akap7 Akap18	>sp|O55074|AKA7A_MOUSE A-kinase anchor protein 7 isoform alpha OS=Mus musculus OX=10090 GN=Akap7 PE=1 SV=4	9092600	13834000	0	3754900	5462500	0	4162600	2567400	10688000	5057100	0	0	5191600	0	0	8835600	No	No
P58742	Aladin (Adracalin)	Aaas	>sp|P58742|AAAS_MOUSE Aladin OS=Mus musculus OX=10090 GN=Aaas PE=1 SV=1	0	0	6064200	0	0	0	0	0	0	0	0	0	0	0	0	0	No	No
Q566C3	Alanine aminotransferase 1 (Glutamic pyruvic transaminase 1, soluble, isoform CRA_c)	Gpt Alt1 Gpt1 mCG_23646	>tr|Q566C3|Q566C3_MOUSE Alanine aminotransferase 1 OS=Mus musculus OX=10090 GN=Gpt PE=1 SV=1	0	0	0	0	0	0	0	0	0	0	0	0	0	0	0	2156600	No	No
S8EMZ1	Alanine--tRNA ligase (EC 6.1.1.7) (Alanyl-tRNA synthetase) (AlaRS)	TGME49_219540	>tr|S8EMZ1|S8EMZ1_TOXGM Alanine--tRNA ligase OS=Toxoplasma gondii (strain ATCC 50611 / Me49) OX=508771 GN=TGME49_219540 PE=3 SV=1	0	0	0	0	0	0	0	0	0	0	0	0	0	0	0	1245300	Yes	No
Q8BGQ7	Alanine--tRNA ligase, cytoplasmic (EC 6.1.1.7) (Alanyl-tRNA synthetase) (AlaRS) (Protein sticky) (Sti)	Aars	>sp|Q8BGQ7|SYAC_MOUSE Alanine--tRNA ligase, cytoplasmic OS=Mus musculus OX=10090 GN=Aars PE=1 SV=1	8273600	22969000	84422000	13728000	11359000	4236200	11303000	38048000	10016000	13313000	5573800	3432900	15775000	14654000	10445000	29800000	No	No
Q14CH7	Alanine--tRNA ligase, mitochondrial (EC 6.1.1.7) (Alanyl-tRNA synthetase) (AlaRS)	Aars2 Aarsl Gm89 Kiaa1270	>sp|Q14CH7|SYAM_MOUSE Alanine--tRNA ligase, mitochondrial OS=Mus musculus OX=10090 GN=Aars2 PE=1 SV=1	0	0	0	0	0	0	2729700	0	0	0	0	0	0	0	0	0	No	No
S8GTT2	Alba 1 (EC 3.1.26.5)	TGME49_221380	>tr|S8GTT2|S8GTT2_TOXGM Alba 1 OS=Toxoplasma gondii (strain ATCC 50611 / Me49) OX=508771 GN=TGME49_221380 PE=4 SV=1	0	0	0	3601800	0	3693200	5088400	0	0	0	0	0	0	0	0	2012800	Yes	No
A0A125YFQ8	Alba 2	TGME49_218820	>tr|A0A125YFQ8|A0A125YFQ8_TOXGM Alba 2 OS=Toxoplasma gondii (strain ATCC 50611 / Me49) OX=508771 GN=TGME49_218820 PE=4 SV=1	0	1318700	0	11943000	0	25663000	9416600	0	0	3184200	0	0	0	0	0	3962600	Yes	No
Q546G4	Albumin 1 (Serum albumin)	Alb alb Alb1 mCG_1705	>tr|Q546G4|Q546G4_MOUSE Albumin 1 OS=Mus musculus OX=10090 GN=Alb PE=1 SV=1	254520000	512640000	3467300	415020000	429270000	169630000	337160000	245730000	96047000	184710000	85723000	59390000	220410000	133560000	58199000	335860000	No	No
B1AV77	Aldehyde dehydrogenase	Aldh3a2	>tr|B1AV77|B1AV77_MOUSE Aldehyde dehydrogenase OS=Mus musculus OX=10090 GN=Aldh3a2 PE=1 SV=1	1847300	2549400	70019000	2804500	6336400	6302900	1316700	37304000	5162900	10964000	0	0	0	2794400	4851000	7641300	No	No
Q3TX25	Aldehyde dehydrogenase	Aldh3b1 mCG_3881	>tr|Q3TX25|Q3TX25_MOUSE Aldehyde dehydrogenase OS=Mus musculus OX=10090 GN=Aldh3b1 PE=1 SV=1	16022000	24795000	4937900	30189000	20157000	10018000	24868000	6020600	25855000	27449000	15602000	7320000	8646500	24178000	23882000	25354000	No	No
S8GMN9	Aldehyde dehydrogenase (EC 1.2.1.3)	TGME49_264000	>tr|S8GMN9|S8GMN9_TOXGM Aldehyde dehydrogenase OS=Toxoplasma gondii (strain ATCC 50611 / Me49) OX=508771 GN=TGME49_264000 PE=4 SV=1	0	0	0	4050800	0	7731800	4436800	0	0	3640900	0	3956500	0	0	0	3579900	Yes	No
S8FE58	Aldehyde dehydrogenase (EC 1.2.1.8)	TGME49_222160	>tr|S8FE58|S8FE58_TOXGM Aldehyde dehydrogenase OS=Toxoplasma gondii (strain ATCC 50611 / Me49) OX=508771 GN=TGME49_222160 PE=3 SV=1	0	4539300	17389000	88963000	0	92500000	114760000	83665000	0	55555000	18823000	10910000	0	28825000	7983100	35449000	Yes	No
Q544B1	Aldehyde dehydrogenase 2, mitochondrial, isoform CRA_b	Aldh2 mCG_16016	>tr|Q544B1|Q544B1_MOUSE Aldehyde dehydrogenase 2, mitochondrial, isoform CRA_b OS=Mus musculus OX=10090 GN=Aldh2 PE=1 SV=1	8997500	15857000	71597000	49657000	23585000	16904000	20302000	35266000	10322000	27794000	0	0	26169000	29979000	12710000	32354000	No	No
B2RTL5	Aldehyde dehydrogenase family 1, subfamily A7 (MCG9319)	Aldh1a7 mCG_9319	>tr|B2RTL5|B2RTL5_MOUSE Aldehyde dehydrogenase family 1, subfamily A7 OS=Mus musculus OX=10090 GN=Aldh1a7 PE=1 SV=1	0	0	210200000	0	0	74697000	0	87241000	0	0	20651000	0	0	0	0	0	No	No
Q9CZS1	Aldehyde dehydrogenase X, mitochondrial (EC 1.2.1.3) (Aldehyde dehydrogenase family 1 member B1)	Aldh1b1 Aldhx	>sp|Q9CZS1|AL1B1_MOUSE Aldehyde dehydrogenase X, mitochondrial OS=Mus musculus OX=10090 GN=Aldh1b1 PE=1 SV=1	0	0	26146000	0	0	0	1926700	7825000	0	0	0	0	2106500	0	0	0	No	No
P47739	Aldehyde dehydrogenase, dimeric NADP-preferring (EC 1.2.1.5) (Aldehyde dehydrogenase 4) (Aldehyde dehydrogenase family 3 member A1) (Dioxin-inducible aldehyde dehydrogenase 3)	Aldh3a1 Ahd-4 Ahd4 Aldh3 Aldh4	>sp|P47739|AL3A1_MOUSE Aldehyde dehydrogenase, dimeric NADP-preferring OS=Mus musculus OX=10090 GN=Aldh3a1 PE=1 SV=2	0	0	32807000	0	0	1418800	0	5501200	0	0	1704900	0	0	0	0	0	No	No
Q540D7	Aldehyde reductase	Akr1a1 Akr1a4	>tr|Q540D7|Q540D7_MOUSE Aldehyde reductase OS=Mus musculus OX=10090 GN=Akr1a1 PE=1 SV=1	7346100	14610000	28036000	10174000	10622000	8214200	11012000	32306000	4230700	14397000	12244000	0	14053000	0	5370600	13450000	No	No
Q9JLI0	Aldo-keto reductase a (Aldo-keto reductase family 1, member C12) (MCG114465, isoform CRA_a)	Akr1c12 Akra mCG_114465	>tr|Q9JLI0|Q9JLI0_MOUSE Aldo-keto reductase a OS=Mus musculus OX=10090 GN=Akr1c12 PE=1 SV=1	0	0	113120000	0	0	0	0	84302000	0	0	0	0	0	0	0	0	No	No
G5E895	Aldo-keto reductase family 1, member B10 (aldose reductase) (MCG142264, isoform CRA_b)	Akr1b10 mCG_142264	>tr|G5E895|G5E895_MOUSE Aldo-keto reductase family 1, member B10 (aldose reductase) OS=Mus musculus OX=10090 GN=Akr1b10 PE=1 SV=1	0	309250	306370000	506110	378670	413730	0	151890000	0	488820	0	0	0	0	0	0	No	No
Q5M9J9	Aldo-keto reductase family 1, member B7 (MCG6071)	Akr1b7 mCG_6071	>tr|Q5M9J9|Q5M9J9_MOUSE Aldo-keto reductase family 1, member B7 OS=Mus musculus OX=10090 GN=Akr1b7 PE=1 SV=1	0	0	156470000	0	0	0	0	78877000	0	0	0	0	0	0	0	0	No	No
H3BKN2	Alkylglycerone-phosphate synthase (Alkyl-DHAP synthase) (EC 2.5.1.26)	Agps	>tr|H3BKN2|H3BKN2_MOUSE Alkylglycerone-phosphate synthase OS=Mus musculus OX=10090 GN=Agps PE=1 SV=1	0	0	30218000	0	0	0	0	14497000	0	0	0	0	0	0	0	0	No	No
Q91VB8	Alpha globin 1 (Alpha globin 2) (Alpha-globin) (Globin c1) (Hemoglobin alpha, adult chain 1) (Hemoglobin alpha, adult chain 2)	Hba-a1 Glnc1 haemaglobin alpha 1 haemaglobin alpha 2 Hba-a2	>tr|Q91VB8|Q91VB8_MOUSE Alpha globin 1 OS=Mus musculus OX=10090 GN=Hba-a1 PE=1 SV=1	90899000	55426000	0	22054000	7756800	0	100490000	98166000	27585000	31021000	0	7134300	181220000	0	15812000	63110000	No	No
A0A087WST3	Alpha/beta hydrolase domain-containing protein 17A (Fragment)	Abhd17a	>tr|A0A087WST3|A0A087WST3_MOUSE Alpha/beta hydrolase domain-containing protein 17A (Fragment) OS=Mus musculus OX=10090 GN=Abhd17a PE=1 SV=1	0	0	0	0	0	0	0	0	0	0	0	0	0	0	0	1272600	No	No
Q7M759	Alpha/beta hydrolase domain-containing protein 17B (Abhydrolase domain-containing protein 17B) (EC 3.1.2.22)	Abhd17b	>sp|Q7M759|AB17B_MOUSE Alpha/beta hydrolase domain-containing protein 17B OS=Mus musculus OX=10090 GN=Abhd17b PE=1 SV=1	6183700	11312000	2554100	0	10951000	0	6547700	5227800	13060000	0	9070700	0	0	0	7216100	4932100	No	No
Q8VCV1	Alpha/beta hydrolase domain-containing protein 17C (Abhydrolase domain-containing protein 17C) (EC 3.1.2.22)	Abhd17c	>sp|Q8VCV1|AB17C_MOUSE Alpha/beta hydrolase domain-containing protein 17C OS=Mus musculus OX=10090 GN=Abhd17c PE=1 SV=2	0	0	0	0	0	0	0	0	0	0	0	0	0	0	0	2362600	No	No
S8FB39	Alpha/beta hydrolase fold domain-containing protein (EC 3.1.1.3)	TGME49_238200	>tr|S8FB39|S8FB39_TOXGM Alpha/beta hydrolase fold domain-containing protein OS=Toxoplasma gondii (strain ATCC 50611 / Me49) OX=508771 GN=TGME49_238200 PE=4 SV=1	0	0	0	0	0	0	0	0	0	0	0	0	0	0	0	641780	Yes	No
Q9DBE8	Alpha-1,3/1,6-mannosyltransferase ALG2 (EC 2.4.1.132) (EC 2.4.1.257) (Asparagine-linked glycosylation protein 2 homolog) (GDP-Man:Man(1)GlcNAc(2)-PP-Dol alpha-1,3-mannosyltransferase) (GDP-Man:Man(1)GlcNAc(2)-PP-dolichol mannosyltransferase) (GDP-Man:Man(2)GlcNAc(2)-PP-Dol alpha-1,6-mannosyltransferase)	Alg2 MNCb-5081	>sp|Q9DBE8|ALG2_MOUSE Alpha-1,3/1,6-mannosyltransferase ALG2 OS=Mus musculus OX=10090 GN=Alg2 PE=1 SV=2	5148600	8080000	0	20342000	7990100	0	7487400	2914600	7787600	16162000	0	0	6155600	7825600	10993000	11045000	No	No
S8F2D0	Alpha-1,3-mannosyl-glycoprotein 2-beta-N-acetylglucosaminyltransferase (EC 2.4.1.101)	TGME49_266310	>tr|S8F2D0|S8F2D0_TOXGM Alpha-1,3-mannosyl-glycoprotein 2-beta-N-acetylglucosaminyltransferase OS=Toxoplasma gondii (strain ATCC 50611 / Me49) OX=508771 GN=TGME49_266310 PE=4 SV=1	0	0	0	0	0	3138600	774270	0	0	0	0	0	0	0	0	0	Yes	No
S8EYF4	Alpha-1,4 glucan phosphorylase (EC 2.4.1.1)	TGME49_310670	>tr|S8EYF4|S8EYF4_TOXGM Alpha-1,4 glucan phosphorylase OS=Toxoplasma gondii (strain ATCC 50611 / Me49) OX=508771 GN=TGME49_310670 PE=3 SV=1	0	14758000	3893300	368180000	0	451230000	350730000	129120000	2971300	315200000	80217000	290190000	0	115520000	6304000	197050000	Yes	No
A0A0R4J0X5	Alpha-1-antitrypsin 1-3	Serpina1c	>tr|A0A0R4J0X5|A0A0R4J0X5_MOUSE Alpha-1-antitrypsin 1-3 OS=Mus musculus OX=10090 GN=Serpina1c PE=1 SV=1	0	0	0	0	3817500	0	3446800	0	0	0	0	0	0	0	0	0	No	No
Q3UEK9	Alpha-2-HS-glycoprotein, isoform CRA_a	Ahsg mCG_128255	>tr|Q3UEK9|Q3UEK9_MOUSE Alpha-2-HS-glycoprotein, isoform CRA_a OS=Mus musculus OX=10090 GN=Ahsg PE=1 SV=1	1362600	3421000	0	22121000	240510000	3468200	2437300	4096900	25671000	0	11723000	19447000	2621100	107350000	5791800	37418000	No	No
Q7TPR4	Alpha-actinin-1 (Alpha-actinin cytoskeletal isoform) (F-actin cross-linking protein) (Non-muscle alpha-actinin-1)	Actn1	>sp|Q7TPR4|ACTN1_MOUSE Alpha-actinin-1 OS=Mus musculus OX=10090 GN=Actn1 PE=1 SV=1	46995000	39673000	549380000	41977000	45123000	22045000	25440000	253900000	49055000	31470000	19201000	17775000	39434000	37721000	39777000	46343000	No	No
Q9JI91	Alpha-actinin-2 (Alpha-actinin skeletal muscle isoform 2) (F-actin cross-linking protein)	Actn2	>sp|Q9JI91|ACTN2_MOUSE Alpha-actinin-2 OS=Mus musculus OX=10090 GN=Actn2 PE=1 SV=2	0	0	0	0	0	0	0	0	0	0	0	0	0	0	0	923370	No	No
Q9QYC0	Alpha-adducin (Erythrocyte adducin subunit alpha)	Add1	>sp|Q9QYC0|ADDA_MOUSE Alpha-adducin OS=Mus musculus OX=10090 GN=Add1 PE=1 SV=2	47266000	75145000	7380400	41056000	87085000	7327500	80102000	83838000	48060000	63966000	16698000	17218000	148810000	43945000	51024000	105320000	No	No
P61164	Alpha-centractin (Centractin) (ARP1) (Actin-RPV) (Centrosome-associated actin homolog)	Actr1a Ctrn1	>sp|P61164|ACTZ_MOUSE Alpha-centractin OS=Mus musculus OX=10090 GN=Actr1a PE=1 SV=1	12458000	19600000	70695000	24130000	19063000	11765000	15612000	32330000	16255000	18158000	7249800	4048200	27031000	16348000	12830000	41083000	No	No
S8FD94	Alpha-galactosidase (EC 3.2.1.22) (Melibiase)	TGME49_254880	>tr|S8FD94|S8FD94_TOXGM Alpha-galactosidase OS=Toxoplasma gondii (strain ATCC 50611 / Me49) OX=508771 GN=TGME49_254880 PE=3 SV=1	0	0	0	6166500	3654000	25912000	6098200	0	0	4996100	6194100	8428800	0	6375900	0	5865600	Yes	No
S8G4I1	Alpha-glucan water dikinase 1, putative (EC 2.7.9.4)	TGME49_214260	>tr|S8G4I1|S8G4I1_TOXGM Alpha-glucan water dikinase 1, putative OS=Toxoplasma gondii (strain ATCC 50611 / Me49) OX=508771 GN=TGME49_214260 PE=4 SV=1	0	5812900	1490000	125480000	0	226820000	110710000	19447000	2969600	58673000	37405000	98349000	4223900	35368000	6711900	86610000	Yes	No
P46660	Alpha-internexin (Alpha-Inx) (66 kDa neurofilament protein) (NF-66) (Neurofilament-66)	Ina	>sp|P46660|AINX_MOUSE Alpha-internexin OS=Mus musculus OX=10090 GN=Ina PE=1 SV=3	39012000	72298000	4200900	80058000	82280000	12774000	71998000	41593000	49159000	180200000	18297000	2304000	70786000	17762000	17478000	77100000	No	No
P27046	Alpha-mannosidase 2 (EC 3.2.1.114) (Golgi alpha-mannosidase II) (AMan II) (Man II) (Mannosidase alpha class 2A member 1) (Mannosyl-oligosaccharide 1,3-1,6-alpha-mannosidase)	Man2a1 Mana2	>sp|P27046|MA2A1_MOUSE Alpha-mannosidase 2 OS=Mus musculus OX=10090 GN=Man2a1 PE=1 SV=2	0	0	6965900	22737000	0	0	2347100	1181500	0	0	0	0	0	0	0	3492400	No	No
Q9QWR8	Alpha-N-acetylgalactosaminidase (EC 3.2.1.49) (Alpha-galactosidase B)	Naga	>sp|Q9QWR8|NAGAB_MOUSE Alpha-N-acetylgalactosaminidase OS=Mus musculus OX=10090 GN=Naga PE=1 SV=2	0	0	0	0	0	0	0	0	0	0	595150	0	0	0	0	0	No	No
Q3UF75	Alpha-parvin	Parva	>tr|Q3UF75|Q3UF75_MOUSE Alpha-parvin OS=Mus musculus OX=10090 GN=Parva PE=1 SV=1	0	0	5463100	0	0	0	0	2108600	0	0	0	0	0	0	0	0	No	No
Q9DB05	Alpha-soluble NSF attachment protein (SNAP-alpha) (N-ethylmaleimide-sensitive factor attachment protein alpha)	Napa Snapa	>sp|Q9DB05|SNAA_MOUSE Alpha-soluble NSF attachment protein OS=Mus musculus OX=10090 GN=Napa PE=1 SV=1	8930400	19351000	10231000	11801000	10944000	0	9767800	10812000	15350000	14960000	5784900	0	17378000	12382000	10706000	16350000	No	No
Q6PAM1	Alpha-taxilin	Txlna Txln	>sp|Q6PAM1|TXLNA_MOUSE Alpha-taxilin OS=Mus musculus OX=10090 GN=Txlna PE=1 SV=1	0	0	16370000	656950	0	0	0	1506800	0	0	0	0	0	0	0	0	No	No
Q920R0	Alsin (Amyotrophic lateral sclerosis 2 protein homolog)	Als2	>sp|Q920R0|ALS2_MOUSE Alsin OS=Mus musculus OX=10090 GN=Als2 PE=1 SV=3	0	0	0	0	0	0	0	0	0	0	0	0	0	0	0	1008500	No	No
A0A125YRL4	Alternative splicing type 3 and, putative	TGME49_210980	>tr|A0A125YRL4|A0A125YRL4_TOXGM Alternative splicing type 3 and, putative OS=Toxoplasma gondii (strain ATCC 50611 / Me49) OX=508771 GN=TGME49_210980 PE=4 SV=1	0	0	0	0	0	2441300	1513200	0	0	0	0	2801000	0	0	0	0	Yes	No
A0A125YFV7	Alveolin domain containing intermediate filament IMC1	ALV1 TGME49_231640	>tr|A0A125YFV7|A0A125YFV7_TOXGM Alveolin domain containing intermediate filament IMC1 OS=Toxoplasma gondii (strain ATCC 50611 / Me49) OX=508771 GN=ALV1 PE=4 SV=1	21228000	178050000	31232000	1067100000	18265000	3471800000	1101100000	192370000	175410000	1350800000	849720000	2414100000	6330800	890520000	323570000	778060000	Yes	No
A0A125YHT9	Alveolin domain containing intermediate filament IMC10	ALV12 TGME49_230210	>tr|A0A125YHT9|A0A125YHT9_TOXGM Alveolin domain containing intermediate filament IMC10 OS=Toxoplasma gondii (strain ATCC 50611 / Me49) OX=508771 GN=ALV12 PE=4 SV=1	0	5977300	1497200	60210000	0	247840000	63991000	6624300	2244100	56486000	18478000	93850000	0	22554000	4519500	60103000	Yes	No
A0A125YQN0	Alveolin domain containing intermediate filament IMC12	IMC12 TGME49_248700	>tr|A0A125YQN0|A0A125YQN0_TOXGM Alveolin domain containing intermediate filament IMC12 OS=Toxoplasma gondii (strain ATCC 50611 / Me49) OX=508771 GN=IMC12 PE=4 SV=1	0	0	0	2650800	0	11518000	1926100	0	0	0	0	3981500	0	0	0	0	Yes	No
A0A125YGR4	Alveolin domain containing intermediate filament IMC14	ALV9 TGME49_260540	>tr|A0A125YGR4|A0A125YGR4_TOXGM Alveolin domain containing intermediate filament IMC14 OS=Toxoplasma gondii (strain ATCC 50611 / Me49) OX=508771 GN=ALV9 PE=4 SV=1	0	0	0	25974000	0	124060000	30822000	4283200	0	31327000	31082000	53262000	0	18822000	7121700	20071000	Yes	No
A0A125YIN2	Alveolin domain containing intermediate filament IMC3	ALV3 TGME49_216000	>tr|A0A125YIN2|A0A125YIN2_TOXGM Alveolin domain containing intermediate filament IMC3 OS=Toxoplasma gondii (strain ATCC 50611 / Me49) OX=508771 GN=ALV3 PE=4 SV=1	0	9451400	938190	81172000	0	222450000	94847000	18830000	6491100	43286000	53149000	156740000	0	47585000	17879000	66062000	Yes	No
A0A125YPZ0	Alveolin domain containing intermediate filament IMC4	ALV4 TGME49_231630	>tr|A0A125YPZ0|A0A125YPZ0_TOXGM Alveolin domain containing intermediate filament IMC4 OS=Toxoplasma gondii (strain ATCC 50611 / Me49) OX=508771 GN=ALV4 PE=4 SV=1	5573300	64416000	7927400	458270000	2405600	1641100000	496850000	72883000	36677000	562630000	216980000	1108700000	1866000	310800000	110240000	361120000	Yes	No
S8F8Q1	Alveolin domain containing intermediate filament IMC6	IMC6 TGME49_220270	>tr|S8F8Q1|S8F8Q1_TOXGM Alveolin domain containing intermediate filament IMC6 OS=Toxoplasma gondii (strain ATCC 50611 / Me49) OX=508771 GN=IMC6 PE=4 SV=1	0	8284800	1357200	106500000	0	286130000	105460000	10741000	9318700	76031000	55203000	247140000	0	63158000	21691000	92225000	Yes	No
S8GJM7	Alveolin domain containing intermediate filament IMC7	IMC7 TGME49_222220	>tr|S8GJM7|S8GJM7_TOXGM Alveolin domain containing intermediate filament IMC7 OS=Toxoplasma gondii (strain ATCC 50611 / Me49) OX=508771 GN=IMC7 PE=4 SV=1	0	0	0	0	0	0	485030	0	0	0	0	0	0	0	0	0	Yes	No
Q8C8B0	ALX homeobox protein 1 (Cartilage homeoprotein 1) (CART-1)	Alx1 Cart1	>sp|Q8C8B0|ALX1_MOUSE ALX homeobox protein 1 OS=Mus musculus OX=10090 GN=Alx1 PE=1 SV=1	0	0	2272800	0	0	0	0	0	0	0	0	0	0	0	0	0	No	No
Q8CIH9	Amidophosphoribosyltransferase (ATase) (EC 2.4.2.14) (Glutamine phosphoribosylpyrophosphate amidotransferase)	Ppat mCG_15865	>tr|Q8CIH9|Q8CIH9_MOUSE Amidophosphoribosyltransferase OS=Mus musculus OX=10090 GN=Ppat PE=1 SV=1	0	0	0	0	0	0	0	0	0	0	0	0	481630	0	0	0	No	No
Q64133	Amine oxidase [flavin-containing] A (EC 1.4.3.4) (Monoamine oxidase type A) (MAO-A)	Maoa	>sp|Q64133|AOFA_MOUSE Amine oxidase [flavin-containing] A OS=Mus musculus OX=10090 GN=Maoa PE=1 SV=3	22360000	20950000	0	72307000	21135000	7410800	29387000	8354500	29576000	39310000	13679000	0	16847000	29496000	24930000	30961000	No	No
Q8BW75	Amine oxidase [flavin-containing] B (EC 1.4.3.4) (Monoamine oxidase type B) (MAO-B)	Maob	>sp|Q8BW75|AOFB_MOUSE Amine oxidase [flavin-containing] B OS=Mus musculus OX=10090 GN=Maob PE=1 SV=4	7957300	7388100	0	9894900	10567000	0	7426100	5154200	14485000	17018000	0	0	10464000	14706000	13492000	12079000	No	No
B2RQX4	Amino acid transporter	Slc1a6 mCG_141140	>tr|B2RQX4|B2RQX4_MOUSE Amino acid transporter OS=Mus musculus OX=10090 GN=Slc1a6 PE=1 SV=1	15119000	21657000	0	12752000	30490000	5190600	11942000	5602700	34015000	15254000	6276500	7885900	14644000	0	38898000	22372000	No	No
Q543U3	Amino acid transporter	Slc1a3 mCG_3300	>tr|Q543U3|Q543U3_MOUSE Amino acid transporter OS=Mus musculus OX=10090 GN=Slc1a3 PE=1 SV=1	1156800000	1115500000	4294300	782220000	1205100000	235740000	786640000	510300000	1094400000	690000000	529050000	555040000	1069800000	397580000	1255300000	779520000	No	No
Q9ESU7	Amino acid transporter	Slc1a5 mCG_2082	>tr|Q9ESU7|Q9ESU7_MOUSE Amino acid transporter OS=Mus musculus OX=10090 GN=Slc1a5 PE=1 SV=1	0	0	0	0	0	0	0	0	0	0	0	0	0	0	0	1819800	No	No
Q3UZG4	Aminoacyl tRNA synthase complex-interacting multifunctional protein 1	Aimp1 Scye1	>tr|Q3UZG4|Q3UZG4_MOUSE Aminoacyl tRNA synthase complex-interacting multifunctional protein 1 OS=Mus musculus OX=10090 GN=Aimp1 PE=1 SV=1	0	0	109990000	0	0	0	0	33106000	0	0	0	0	0	0	0	0	No	No
Q8R3V2	Aminoacyl tRNA synthase complex-interacting multifunctional protein 2 (JTV1 protein)	Aimp2 Jtv1	>tr|Q8R3V2|Q8R3V2_MOUSE Aminoacyl tRNA synthase complex-interacting multifunctional protein 2 OS=Mus musculus OX=10090 GN=Aimp2 PE=1 SV=1	0	0	8841100	676810	0	0	644550	1283400	0	0	0	0	0	0	0	0	No	No
E9PYF1	Aminopeptidase B	Rnpep	>tr|E9PYF1|E9PYF1_MOUSE Aminopeptidase B OS=Mus musculus OX=10090 GN=Rnpep PE=1 SV=1	0	4898500	36336000	3578100	4706600	0	4553400	18121000	4257100	4137800	3892200	0	4557000	0	6157300	12452000	No	No
P97449	Aminopeptidase N (AP-N) (mAPN) (EC 3.4.11.2) (Alanyl aminopeptidase) (Aminopeptidase M) (AP-M) (Membrane protein p161) (Microsomal aminopeptidase) (CD antigen CD13)	Anpep Lap-1 Lap1	>sp|P97449|AMPN_MOUSE Aminopeptidase N OS=Mus musculus OX=10090 GN=Anpep PE=1 SV=4	0	0	0	3817400	0	0	0	0	0	2006300	0	0	0	0	0	0	No	No
S8G5K8	Aminopeptidase N, putative (EC 3.4.11.2)	TGME49_224350	>tr|S8G5K8|S8G5K8_TOXGM Aminopeptidase N, putative OS=Toxoplasma gondii (strain ATCC 50611 / Me49) OX=508771 GN=TGME49_224350 PE=4 SV=1	0	0	0	25278000	3403000	20736000	10784000	5690600	0	6477100	0	0	0	3872900	0	9814400	Yes	No
S8G1L7	Aminotransferase, class V superfamily protein (EC 2.8.1.7)	TGME49_300120	>tr|S8G1L7|S8G1L7_TOXGM Aminotransferase, class V superfamily protein OS=Toxoplasma gondii (strain ATCC 50611 / Me49) OX=508771 GN=TGME49_300120 PE=4 SV=1	0	0	0	0	0	0	2299100	0	0	0	0	0	0	0	0	0	Yes	No
Q9QUT0	Ammonium transporter Rh type A (Erythrocyte membrane glycoprotein Rh50) (Rhesus blood group family type A glycoprotein) (Rh family type A glycoprotein) (Rh type A glycoprotein) (CD antigen CD241)	Rhag Rh50	>sp|Q9QUT0|RHAG_MOUSE Ammonium transporter Rh type A OS=Mus musculus OX=10090 GN=Rhag PE=1 SV=1	0	0	0	0	0	0	0	0	0	0	0	0	0	0	0	911010	No	No
A2AE27	AMP deaminase (EC 3.5.4.6)	Ampd2 mCG_4058	>tr|A2AE27|A2AE27_MOUSE AMP deaminase OS=Mus musculus OX=10090 GN=Ampd2 PE=1 SV=1	0	0	0	0	0	0	0	0	0	0	0	0	0	0	0	1030400	No	No
O08739	AMP deaminase 3 (EC 3.5.4.6) (AMP deaminase H-type) (AMP deaminase isoform E) (Heart-type AMPD)	Ampd3	>sp|O08739|AMPD3_MOUSE AMP deaminase 3 OS=Mus musculus OX=10090 GN=Ampd3 PE=1 SV=2	0	0	0	0	0	0	0	0	0	0	0	0	0	0	0	651560	No	No
A0A125YRV0	AMP-binding enzyme domain-containing protein (EC 6.2.1.3)	TGME49_310080	>tr|A0A125YRV0|A0A125YRV0_TOXGM AMP-binding enzyme domain-containing protein OS=Toxoplasma gondii (strain ATCC 50611 / Me49) OX=508771 GN=TGME49_310080 PE=4 SV=1	0	0	0	0	0	0	0	0	0	0	0	0	0	0	0	2058200	Yes	No
A0A125YU48	AMP-binding enzyme domain-containing protein (EC 6.2.1.3)	TGME49_310150	>tr|A0A125YU48|A0A125YU48_TOXGM AMP-binding enzyme domain-containing protein OS=Toxoplasma gondii (strain ATCC 50611 / Me49) OX=508771 GN=TGME49_310150 PE=4 SV=1	0	0	0	2181400	0	6334400	2757700	0	0	0	0	0	0	1270500	0	0	Yes	No
S8G9K1	AMP-binding enzyme domain-containing protein (EC 6.2.1.3)	TGME49_247760	>tr|S8G9K1|S8G9K1_TOXGM AMP-binding enzyme domain-containing protein OS=Toxoplasma gondii (strain ATCC 50611 / Me49) OX=508771 GN=TGME49_247760 PE=4 SV=1	0	0	0	2268800	0	3801300	1897500	0	0	1932700	0	3209400	0	0	0	0	Yes	No
A0A0G2JEG8	Amphiphysin	Amph	>tr|A0A0G2JEG8|A0A0G2JEG8_MOUSE Amphiphysin OS=Mus musculus OX=10090 GN=Amph PE=1 SV=1	7675200	23109000	0	10973000	22038000	2614900	24819000	20822000	12431000	11746000	5479200	0	47518000	5408200	10541000	29382000	No	No
F8VPN4	Amylo-1,6-glucosidase, 4-alpha-glucanotransferase	Agl	>tr|F8VPN4|F8VPN4_MOUSE Amylo-1,6-glucosidase, 4-alpha-glucanotransferase OS=Mus musculus OX=10090 GN=Agl PE=1 SV=1	10542000	14996000	3959200	6754100	6096500	0	5723500	4961100	19809000	5212800	6638100	0	19454000	5127600	14612000	18737000	No	No
S8EXR5	Amylo-alpha-1,6-glucosidase (EC 2.4.1.25)	TGME49_226910	>tr|S8EXR5|S8EXR5_TOXGM Amylo-alpha-1,6-glucosidase OS=Toxoplasma gondii (strain ATCC 50611 / Me49) OX=508771 GN=TGME49_226910 PE=4 SV=1	0	0	1736100	21854000	0	25948000	36010000	6389700	0	29208000	3859600	17841000	0	16572000	1240400	17351000	Yes	No
A0A0R4J2C6	Amyloid beta (A4) protein-binding, family B, member 1, isoform CRA_e (Amyloid-beta A4 precursor protein-binding family B member 1)	Apbb1 mCG_19725	>tr|A0A0R4J2C6|A0A0R4J2C6_MOUSE Amyloid beta (A4) protein-binding, family B, member 1, isoform CRA_e OS=Mus musculus OX=10090 GN=Apbb1 PE=1 SV=1	0	0	0	0	0	0	0	0	0	0	0	0	0	0	0	3892500	No	No
P12023	Amyloid-beta A4 protein (ABPP) (APP) (Alzheimer disease amyloid A4 protein homolog) (Amyloid precursor protein) (Amyloid-beta precursor protein) (Amyloidogenic glycoprotein) (AG) [Cleaved into: N-APP; Soluble APP-alpha (S-APP-alpha); Soluble APP-beta (S-APP-beta); C99 (APP-C99) (Beta-secretase C-terminal fragment) (Beta-CTF); Amyloid-beta protein 42 (Abeta42) (Beta-APP42); Amyloid-beta protein 40…	App	>sp|P12023|A4_MOUSE Amyloid-beta A4 protein OS=Mus musculus OX=10090 GN=App PE=1 SV=3	36424000	31632000	20350000	20993000	65046000	15087000	44598000	24323000	39659000	6918800	103850000	160140000	14996000	79657000	26544000	45296000	No	No
Q60709	Amyloid-like protein 2 (Amyloid-like protein 2, isoform 751)	Aplp2 APLP2	>tr|Q60709|Q60709_MOUSE Amyloid-like protein 2 OS=Mus musculus OX=10090 GN=Aplp2 PE=1 SV=1	0	4882300	1814300	3008100	0	0	4585700	3726800	5097500	0	0	6975000	2201500	0	3980100	7077900	No	No
Q8BZQ7	Anaphase-promoting complex subunit 2 (APC2) (Cyclosome subunit 2)	Anapc2	>sp|Q8BZQ7|ANC2_MOUSE Anaphase-promoting complex subunit 2 OS=Mus musculus OX=10090 GN=Anapc2 PE=1 SV=2	0	0	0	0	0	0	0	0	0	0	0	0	0	0	0	720510	No	No
D3YU58	Anaphase-promoting complex subunit 7	Anapc7	>tr|D3YU58|D3YU58_MOUSE Anaphase-promoting complex subunit 7 OS=Mus musculus OX=10090 GN=Anapc7 PE=1 SV=1	0	0	7755200	0	0	0	0	2896800	0	0	0	0	0	0	0	0	No	No
A0A0N4SVA6	Ancient ubiquitous protein 1 (Fragment)	Aup1	>tr|A0A0N4SVA6|A0A0N4SVA6_MOUSE Ancient ubiquitous protein 1 (Fragment) OS=Mus musculus OX=10090 GN=Aup1 PE=1 SV=1	0	1697700	0	5005700	0	0	0	0	0	0	0	0	0	0	0	2449500	No	No
F6YMV1	Angiomotin (Fragment)	Amot	>tr|F6YMV1|F6YMV1_MOUSE Angiomotin (Fragment) OS=Mus musculus OX=10090 GN=Amot PE=1 SV=1	7668100	0	0	0	0	0	0	0	0	0	0	7383500	4510700	0	0	0	No	No
Q8K298	Anillin	Anln	>sp|Q8K298|ANLN_MOUSE Anillin OS=Mus musculus OX=10090 GN=Anln PE=1 SV=2	7389400	35204000	10360000	42510000	40179000	6055000	38895000	4925800	9042300	29815000	10192000	3483800	5383900	17693000	12400000	26201000	No	No
A0A0R4J1K4	Anion exchange protein	Slc4a2	>tr|A0A0R4J1K4|A0A0R4J1K4_MOUSE Anion exchange protein OS=Mus musculus OX=10090 GN=Slc4a2 PE=1 SV=1	0	1273200	3990700	1712900	0	0	1004700	3864600	0	1307900	0	0	0	0	0	0	No	No
A7E1Z5	Anion exchange protein	Slc4a4 slc4a4	>tr|A7E1Z5|A7E1Z5_MOUSE Anion exchange protein OS=Mus musculus OX=10090 GN=Slc4a4 PE=1 SV=1	4786200	9782600	0	2741000	5248300	0	2832400	2275800	8872500	0	4836600	0	7392800	0	8658800	3899600	No	No
B1AWV9	Anion exchange protein	Slc4a10	>tr|B1AWV9|B1AWV9_MOUSE Anion exchange protein OS=Mus musculus OX=10090 GN=Slc4a10 PE=1 SV=1	85557000	103650000	1177700	54285000	76913000	14051000	60142000	26775000	98449000	43064000	36143000	29701000	93731000	24101000	92489000	76070000	No	No
E9Q8N8	Anion exchange protein	Slc4a4	>tr|E9Q8N8|E9Q8N8_MOUSE Anion exchange protein OS=Mus musculus OX=10090 GN=Slc4a4 PE=1 SV=1	447900000	590940000	1661800	231070000	369400000	106580000	336090000	187480000	704540000	260760000	245740000	220180000	465210000	186050000	826780000	378290000	No	No
F8VQC9	Anion exchange protein	Slc4a7	>tr|F8VQC9|F8VQC9_MOUSE Anion exchange protein OS=Mus musculus OX=10090 GN=Slc4a7 PE=1 SV=1	0	3519400	10550000	2843500	3738600	0	3611900	4791700	5998800	0	2909300	0	3561100	0	5130800	7104800	No	No
P16283	Anion exchange protein 3 (AE 3) (Anion exchanger 3) (Neuronal band 3-like protein) (Solute carrier family 4 member 3)	Slc4a3 Ae3	>sp|P16283|B3A3_MOUSE Anion exchange protein 3 OS=Mus musculus OX=10090 GN=Slc4a3 PE=1 SV=2	5269000	6834000	0	2603800	5284200	0	3966000	0	5595800	3305300	0	0	3264600	0	6394400	0	No	No
Q9EP71	Ankycorbin (Ankyrin repeat and coiled-coil structure-containing protein) (Novel retinal pigment epithelial cell protein) (Retinoic acid-induced protein 14) (p125)	Rai14 Kiaa1334 Norpeg	>sp|Q9EP71|RAI14_MOUSE Ankycorbin OS=Mus musculus OX=10090 GN=Rai14 PE=1 SV=1	0	0	11545000	0	0	0	0	4370400	0	0	0	0	0	0	0	0	No	No
G5E8K2	Ankyrin 3, epithelial, isoform CRA_l (Ankyrin-3)	Ank3 mCG_14429	>tr|G5E8K2|G5E8K2_MOUSE Ankyrin 3, epithelial, isoform CRA_l OS=Mus musculus OX=10090 GN=Ank3 PE=1 SV=1	27275000	75688000	0	31258000	73329000	0	39245000	43118000	34915000	107300000	29824000	0	81789000	53482000	36876000	1002100000	No	No
Q6ZPS6	Ankyrin repeat and IBR domain-containing protein 1 (EC 2.3.2.31)	Ankib1 Kiaa1386	>sp|Q6ZPS6|AKIB1_MOUSE Ankyrin repeat and IBR domain-containing protein 1 OS=Mus musculus OX=10090 GN=Ankib1 PE=1 SV=2	0	0	0	0	0	0	0	0	0	0	0	0	0	0	0	649510	No	No
E9Q1M6	Ankyrin repeat and KH domain-containing 1	Ankhd1	>tr|E9Q1M6|E9Q1M6_MOUSE Ankyrin repeat and KH domain-containing 1 OS=Mus musculus OX=10090 GN=Ankhd1 PE=1 SV=1	0	0	10782000	0	0	0	0	3219800	0	0	0	0	0	0	0	0	No	No
S4R286	Ankyrin repeat and sterile alpha motif domain-containing protein 1B	Anks1b	>tr|S4R286|S4R286_MOUSE Ankyrin repeat and sterile alpha motif domain-containing protein 1B OS=Mus musculus OX=10090 GN=Anks1b PE=1 SV=1	0	0	0	0	0	0	0	0	0	2900200	0	0	2145000	0	0	0	No	No
F7B209	Ankyrin repeat domain-containing protein 13A (Fragment)	Ankrd13a	>tr|F7B209|F7B209_MOUSE Ankyrin repeat domain-containing protein 13A (Fragment) OS=Mus musculus OX=10090 GN=Ankrd13a PE=1 SV=1	0	0	0	0	0	0	0	0	0	0	0	0	0	0	0	331510	No	No
E9QKG6	Ankyrin repeat domain-containing protein 17	Ankrd17	>tr|E9QKG6|E9QKG6_MOUSE Ankyrin repeat domain-containing protein 17 OS=Mus musculus OX=10090 GN=Ankrd17 PE=1 SV=1	0	0	2675000	0	0	0	0	0	0	0	0	0	0	0	0	0	No	No
Q8BTZ5	Ankyrin repeat domain-containing protein 46 (Ankyrin repeat small protein) (ANK-S)	Ankrd46	>sp|Q8BTZ5|ANR46_MOUSE Ankyrin repeat domain-containing protein 46 OS=Mus musculus OX=10090 GN=Ankrd46 PE=1 SV=1	0	0	0	0	0	0	0	0	0	0	0	0	0	0	0	1128300	No	No
A0A125YR38	Ankyrin repeat-containing protein	TGME49_261710	>tr|A0A125YR38|A0A125YR38_TOXGM Ankyrin repeat-containing protein OS=Toxoplasma gondii (strain ATCC 50611 / Me49) OX=508771 GN=TGME49_261710 PE=4 SV=1	0	0	0	11213000	0	30949000	14223000	3010300	0	7904500	9783600	15817000	0	7022600	5075300	9286000	Yes	No
S8EW00	Ankyrin repeat-containing protein	TGME49_214500	>tr|S8EW00|S8EW00_TOXGM Ankyrin repeat-containing protein OS=Toxoplasma gondii (strain ATCC 50611 / Me49) OX=508771 GN=TGME49_214500 PE=4 SV=1	0	0	0	0	0	0	0	0	0	0	0	0	0	0	0	1054400	Yes	No
S8EQB0	Ankyrin repeat-containing protein (EC 3.1.1.4)	TGME49_216680	>tr|S8EQB0|S8EQB0_TOXGM Ankyrin repeat-containing protein OS=Toxoplasma gondii (strain ATCC 50611 / Me49) OX=508771 GN=TGME49_216680 PE=4 SV=1	0	0	0	1288200	0	4948800	1349400	0	0	0	0	0	0	0	0	0	Yes	No
D3Z5M4	Ankyrin-1	Ank1	>tr|D3Z5M4|D3Z5M4_MOUSE Ankyrin-1 OS=Mus musculus OX=10090 GN=Ank1 PE=1 SV=1	5320600	6713000	3127300	8495800	8251300	0	3339500	8357700	7069100	17905000	0	0	7884900	9573500	3518500	43965000	No	No
S4R2K9	Ankyrin-3 (Fragment)	Ank3	>tr|S4R2K9|S4R2K9_MOUSE Ankyrin-3 (Fragment) OS=Mus musculus OX=10090 GN=Ank3 PE=1 SV=1	0	0	0	0	0	0	0	0	0	0	0	0	0	0	0	347850	No	No
F8WIT2	Annexin	Anxa6	>tr|F8WIT2|F8WIT2_MOUSE Annexin OS=Mus musculus OX=10090 GN=Anxa6 PE=1 SV=1	0	0	0	0	0	0	0	0	0	0	0	0	0	0	0	965100	No	No
Q4FJV4	Annexin	Anxa1	>tr|Q4FJV4|Q4FJV4_MOUSE Annexin OS=Mus musculus OX=10090 GN=Anxa1 PE=1 SV=1	0	0	323940000	766990	0	2091900	0	231120000	0	0	1506700	0	0	0	0	0	No	No
Q542G9	Annexin	Anxa2 mCG_5731	>tr|Q542G9|Q542G9_MOUSE Annexin OS=Mus musculus OX=10090 GN=Anxa2 PE=1 SV=1	34211000	13284000	2492000000	43580000	12163000	366550000	11193000	2190900000	68422000	55547000	106250000	56212000	7528300	94331000	21778000	18216000	No	No
P97384	Annexin A11 (Annexin XI) (Annexin-11) (Calcyclin-associated annexin 50) (CAP-50)	Anxa11 Anx11	>sp|P97384|ANX11_MOUSE Annexin A11 OS=Mus musculus OX=10090 GN=Anxa11 PE=1 SV=2	0	1203300	25642000	1496300	1545000	0	0	8900100	0	0	0	0	1324100	0	1382300	0	No	No
O35639	Annexin A3 (35-alpha calcimedin) (Annexin III) (Annexin-3) (Lipocortin III) (Placental anticoagulant protein III) (PAP-III)	Anxa3 Anx3	>sp|O35639|ANXA3_MOUSE Annexin A3 OS=Mus musculus OX=10090 GN=Anxa3 PE=1 SV=4	0	0	19928000	0	0	0	0	8475000	0	0	0	0	0	0	0	0	No	No
P97429	Annexin A4 (Annexin IV) (Annexin-4)	Anxa4 Anx4	>sp|P97429|ANXA4_MOUSE Annexin A4 OS=Mus musculus OX=10090 GN=Anxa4 PE=1 SV=4	2736100	3140800	66976000	15929000	5414900	3463300	8930600	145270000	3994700	4863300	0	0	6579800	8320900	4998700	11885000	No	No
P48036	Annexin A5 (Anchorin CII) (Annexin V) (Annexin-5) (Calphobindin I) (CBP-I) (Endonexin II) (Lipocortin V) (Placental anticoagulant protein 4) (PP4) (Placental anticoagulant protein I) (PAP-I) (Thromboplastin inhibitor) (Vascular anticoagulant-alpha) (VAC-alpha)	Anxa5 Anx5	>sp|P48036|ANXA5_MOUSE Annexin A5 OS=Mus musculus OX=10090 GN=Anxa5 PE=1 SV=1	10978000	16061000	44434000	22778000	8904800	2887000	14216000	35651000	7661500	15327000	0	0	17336000	11085000	11268000	26505000	No	No
P14824	Annexin A6 (67 kDa calelectrin) (Annexin VI) (Annexin-6) (Calphobindin-II) (CPB-II) (Chromobindin-20) (Lipocortin VI) (Protein III) (p68) (p70)	Anxa6 Anx6	>sp|P14824|ANXA6_MOUSE Annexin A6 OS=Mus musculus OX=10090 GN=Anxa6 PE=1 SV=3	48757000	68007000	6944300	84433000	61077000	8927900	66565000	52423000	50611000	84721000	13923000	9855900	81729000	58905000	45155000	93777000	No	No
Q07076	Annexin A7 (Annexin VII) (Annexin-7) (Synexin)	Anxa7 Anx7	>sp|Q07076|ANXA7_MOUSE Annexin A7 OS=Mus musculus OX=10090 GN=Anxa7 PE=1 SV=2	4219700	12338000	26707000	11677000	13244000	3787400	4694500	23378000	4005200	5318100	3153300	2302400	7577200	5399000	3105800	13073000	No	No
Q6P9J9	Anoctamin-6 (Small-conductance calcium-activated nonselective cation channel) (SCAN channel) (Transmembrane protein 16F)	Ano6 Tmem16f	>sp|Q6P9J9|ANO6_MOUSE Anoctamin-6 OS=Mus musculus OX=10090 GN=Ano6 PE=1 SV=1	0	3735800	0	9933600	0	0	3108100	0	0	0	0	0	2023900	0	0	5651000	No	No
Q6PB70	Anoctamin-8 (Transmembrane protein 16H)	Ano8 Kiaa1623 Tmem16h	>sp|Q6PB70|ANO8_MOUSE Anoctamin-8 OS=Mus musculus OX=10090 GN=Ano8 PE=1 SV=3	0	0	0	0	0	0	0	0	0	0	0	0	0	0	0	1805300	No	No
S8ERI9	Anonymous antigen-1, putative	TGME49_312630	>tr|S8ERI9|S8ERI9_TOXGM Anonymous antigen-1, putative OS=Toxoplasma gondii (strain ATCC 50611 / Me49) OX=508771 GN=TGME49_312630 PE=4 SV=1	0	9075900	2494400	421220000	2680500	465390000	389580000	116790000	1455400	378400000	154790000	287990000	669060	110550000	22984000	239630000	Yes	No
O88312	Anterior gradient protein 2 homolog (AG-2) (mAG-2) (Protein Gob-4) (Secreted cement gland protein XAG-2 homolog)	Agr2 Gob4	>sp|O88312|AGR2_MOUSE Anterior gradient protein 2 homolog OS=Mus musculus OX=10090 GN=Agr2 PE=1 SV=1	0	0	48886000	0	0	71017000	0	41203000	0	0	19405000	0	0	0	0	0	No	No
Q8R3W7	Anterior gradient protein 3	Agr3	>sp|Q8R3W7|AGR3_MOUSE Anterior gradient protein 3 OS=Mus musculus OX=10090 GN=Agr3 PE=2 SV=1	0	0	0	0	0	0	0	34918000	0	0	0	0	0	0	0	0	No	No
Q3TBA3	Antigen peptide transporter 1	Tap1	>tr|Q3TBA3|Q3TBA3_MOUSE Antigen peptide transporter 1 OS=Mus musculus OX=10090 GN=Tap1 PE=1 SV=1	42122000	47472000	2418000	182840000	49896000	16745000	47393000	9069800	14512000	45486000	10616000	4481400	7649300	18971000	23908000	55888000	No	No
Q792S7	Antigen processing transporter TAP2 (Transporter 2, ATP-binding cassette, sub-family B (MDR/TAP))	Tap2 H2 TAP2 RP23-123G8.1-001	>tr|Q792S7|Q792S7_MOUSE Antigen processing transporter TAP2 OS=Mus musculus OX=10090 GN=Tap2 PE=1 SV=1	82842000	106330000	3143800	351600000	76771000	30947000	97000000	9986600	25900000	109450000	16276000	20610000	10372000	27340000	53484000	88522000	No	No
S8GKJ0	Anti-silencing protein, ASF1 family protein	TGME49_209140	>tr|S8GKJ0|S8GKJ0_TOXGM Anti-silencing protein, ASF1 family protein OS=Toxoplasma gondii (strain ATCC 50611 / Me49) OX=508771 GN=TGME49_209140 PE=4 SV=1	0	0	0	3221300	0	28108000	3264700	0	0	0	4029500	5669200	0	0	0	4323200	Yes	No
Q543J5	Antithrombin (Serine (Or cysteine) peptidase inhibitor, clade C (Antithrombin), member 1)	Serpinc1 AT3 mCG_9405	>tr|Q543J5|Q543J5_MOUSE Antithrombin OS=Mus musculus OX=10090 GN=Serpinc1 PE=1 SV=1	155920000	127720000	0	79989000	193040000	192130000	111980000	0	86330000	0	354480000	154470000	174400000	49748000	111730000	0	No	No
Q5SVG5	AP complex subunit beta	Ap1b1	>tr|Q5SVG5|Q5SVG5_MOUSE AP complex subunit beta OS=Mus musculus OX=10090 GN=Ap1b1 PE=1 SV=1	46196000	51448000	22275000	24536000	42481000	11182000	38151000	37185000	72519000	32979000	25307000	21066000	51725000	28887000	57517000	53342000	No	No
S8GQ34	AP complex subunit beta	TGME49_240870	>tr|S8GQ34|S8GQ34_TOXGM AP complex subunit beta OS=Toxoplasma gondii (strain ATCC 50611 / Me49) OX=508771 GN=TGME49_240870 PE=3 SV=1	5096300	5618900	9350500	24526000	0	143420000	36493000	8213000	7195100	16290000	23594000	31817000	0	13618000	6984600	33526000	Yes	No
Q3TIV9	AP complex subunit sigma	Ap1s2 mCG_12479	>tr|Q3TIV9|Q3TIV9_MOUSE AP complex subunit sigma OS=Mus musculus OX=10090 GN=Ap1s2 PE=1 SV=1	0	0	716240	0	0	0	0	0	0	0	0	0	0	0	0	0	No	No
Q3UJ76	AP complex subunit sigma	Ap2s1 mCG_50001	>tr|Q3UJ76|Q3UJ76_MOUSE AP complex subunit sigma OS=Mus musculus OX=10090 GN=Ap2s1 PE=1 SV=1	6073500	7004900	5747600	5644400	7228700	0	6653700	8630100	0	0	0	0	8185300	0	0	4922500	No	No
A0A125YFF4	AP-1 complex subunit gamma	TGME49_313670	>tr|A0A125YFF4|A0A125YFF4_TOXGM Adaptin n terminal region domain-containing protein OS=Toxoplasma gondii (strain ATCC 50611 / Me49) OX=508771 GN=TGME49_313670 PE=4 SV=1	0	0	0	0	0	0	0	0	0	0	0	0	0	0	0	802110	Yes	No
Q8CBB7	AP-1 complex subunit gamma	Ap1g1	>tr|Q8CBB7|Q8CBB7_MOUSE AP-1 complex subunit gamma-1 OS=Mus musculus OX=10090 GN=Ap1g1 PE=1 SV=1	5515900	4966000	15657000	5362200	8104700	0	8344000	8120300	5269700	4429300	0	3707800	10384000	6807500	5771300	11290000	No	No
P61967	AP-1 complex subunit sigma-1A (Adaptor protein complex AP-1 subunit sigma-1A) (Adaptor-related protein complex 1 subunit sigma-1A) (Clathrin assembly protein complex 1 sigma-1A small chain) (Clathrin coat assembly protein AP19) (Golgi adaptor HA1/AP1 adaptin sigma-1A subunit) (HA1 19 kDa subunit) (Sigma 1a subunit of AP-1 clathrin) (Sigma-adaptin 1A) (Sigma1A-adaptin)	Ap1s1 Ap19	>sp|P61967|AP1S1_MOUSE AP-1 complex subunit sigma-1A OS=Mus musculus OX=10090 GN=Ap1s1 PE=1 SV=1	0	0	0	0	0	0	0	0	0	0	0	0	0	0	0	1347900	No	No
P17427	AP-2 complex subunit alpha-2 (100 kDa coated vesicle protein C) (Adaptor protein complex AP-2 subunit alpha-2) (Adaptor-related protein complex 2 subunit alpha-2) (Alpha-adaptin C) (Alpha2-adaptin) (Clathrin assembly protein complex 2 alpha-C large chain) (Plasma membrane adaptor HA2/AP2 adaptin alpha C subunit)	Ap2a2 Adtab	>sp|P17427|AP2A2_MOUSE AP-2 complex subunit alpha-2 OS=Mus musculus OX=10090 GN=Ap2a2 PE=1 SV=2	339210000	360540000	89235000	209050000	375420000	79129000	308290000	254730000	465570000	221640000	165120000	126460000	436010000	259500000	358640000	340270000	No	No
Q9DBG3	AP-2 complex subunit beta (AP105B) (Adaptor protein complex AP-2 subunit beta) (Adaptor-related protein complex 2 subunit beta) (Beta-2-adaptin) (Beta-adaptin) (Clathrin assembly protein complex 2 beta large chain) (Plasma membrane adaptor HA2/AP2 adaptin beta subunit)	Ap2b1 Clapb1	>sp|Q9DBG3|AP2B1_MOUSE AP-2 complex subunit beta OS=Mus musculus OX=10090 GN=Ap2b1 PE=1 SV=1	288130000	351440000	111470000	177830000	291840000	71319000	257170000	284300000	393350000	203800000	144840000	101930000	470680000	197290000	312670000	297780000	No	No
S8EYQ9	AP2 domain transcription factor AP2IX-9	AP2IX9 TGME49_306620	>tr|S8EYQ9|S8EYQ9_TOXGM AP2 domain transcription factor AP2IX-9 OS=Toxoplasma gondii (strain ATCC 50611 / Me49) OX=508771 GN=AP2IX9 PE=4 SV=1	0	0	0	0	0	0	0	0	0	0	0	0	0	0	0	429510	Yes	No
S8GJZ9	AP2 domain transcription factor AP2VIII-2	AP2VIII2 TGME49_233120	>tr|S8GJZ9|S8GJZ9_TOXGM AP2 domain transcription factor AP2VIII-2 OS=Toxoplasma gondii (strain ATCC 50611 / Me49) OX=508771 GN=AP2VIII2 PE=4 SV=1	0	0	0	14758000	0	78237000	10987000	0	0	2695300	9780000	14940000	0	3590400	0	16745000	Yes	No
S8GEQ8	AP2 domain transcription factor AP2X-4	AP2X4 TGME49_224050	>tr|S8GEQ8|S8GEQ8_TOXGM AP2 domain transcription factor AP2X-4 OS=Toxoplasma gondii (strain ATCC 50611 / Me49) OX=508771 GN=AP2X4 PE=4 SV=1	0	0	0	0	0	0	0	0	0	0	0	0	0	0	0	492770	Yes	No
S8GDK2	AP2 domain transcription factor AP2X-7	AP2X7 TGME49_214840	>tr|S8GDK2|S8GDK2_TOXGM AP2 domain transcription factor AP2X-7 OS=Toxoplasma gondii (strain ATCC 50611 / Me49) OX=508771 GN=AP2X7 PE=4 SV=1	0	0	0	0	0	0	0	0	0	0	0	0	0	0	0	1258500	Yes	No
A0A125YJB8	AP2 domain transcription factor AP2XI-2	AP2XI2 TGME49_310900	>tr|A0A125YJB8|A0A125YJB8_TOXGM AP2 domain transcription factor AP2XI-2 OS=Toxoplasma gondii (strain ATCC 50611 / Me49) OX=508771 GN=AP2XI2 PE=4 SV=1	0	0	0	1184400	0	9355300	1832100	0	0	1554000	2190900	3042900	0	1721000	0	2331900	Yes	No
S8ERW4	AP2 domain transcription factor AP2XI-3	AP2XI3 TGME49_310950	>tr|S8ERW4|S8ERW4_TOXGM AP2 domain transcription factor AP2XI-3 OS=Toxoplasma gondii (strain ATCC 50611 / Me49) OX=508771 GN=AP2XI3 PE=4 SV=1	0	0	0	3659500	0	5577500	3714200	0	0	0	0	0	0	0	0	2277900	Yes	No
A0A125YUE1	AP2 domain transcription factor AP2XI-4	AP2XI4 TGME49_315760	>tr|A0A125YUE1|A0A125YUE1_TOXGM AP2 domain transcription factor AP2XI-4 OS=Toxoplasma gondii (strain ATCC 50611 / Me49) OX=508771 GN=AP2XI4 PE=4 SV=1	0	0	0	0	0	0	0	0	0	0	0	0	0	0	0	916650	Yes	No
S8EQW3	AP2 domain transcription factor AP2XII-1	AP2XII1 TGME49_218960	>tr|S8EQW3|S8EQW3_TOXGM AP2 domain transcription factor AP2XII-1 OS=Toxoplasma gondii (strain ATCC 50611 / Me49) OX=508771 GN=AP2XII1 PE=4 SV=1	0	0	0	0	0	16637000	5573100	0	0	0	0	9004200	0	0	0	0	Yes	No
A0A125YTS8	AP2 domain transcription factor AP2XII-5	AP2XII5 TGME49_247730	>tr|A0A125YTS8|A0A125YTS8_TOXGM AP2 domain transcription factor AP2XII-5 OS=Toxoplasma gondii (strain ATCC 50611 / Me49) OX=508771 GN=AP2XII5 PE=4 SV=1	0	874670	0	2020500	0	117520000	8819200	935210	0	2333900	5485000	11959000	0	3517700	0	15557000	Yes	No
Q3UHJ0	AP2-associated protein kinase 1 (EC 2.7.11.1) (Adaptor-associated kinase 1)	Aak1 Kiaa1048	>sp|Q3UHJ0|AAK1_MOUSE AP2-associated protein kinase 1 OS=Mus musculus OX=10090 GN=Aak1 PE=1 SV=2	18148000	30029000	3165600	17000000	22725000	0	19093000	20424000	23943000	32360000	0	0	47150000	31492000	23643000	39404000	No	No
Q9Z1T1	AP-3 complex subunit beta-1 (Adaptor protein complex AP-3 subunit beta-1) (Adaptor-related protein complex 3 subunit beta-1) (Beta-3A-adaptin) (Clathrin assembly protein complex 3 beta-1 large chain)	Ap3b1	>sp|Q9Z1T1|AP3B1_MOUSE AP-3 complex subunit beta-1 OS=Mus musculus OX=10090 GN=Ap3b1 PE=1 SV=2	3284300	4584200	15894000	5916200	2989600	2089900	2721900	7396800	3420600	0	0	0	2412400	0	4940700	4985100	No	No
Q9JME5	AP-3 complex subunit beta-2 (Adaptor protein complex AP-3 subunit beta-2) (Adaptor-related protein complex 3 subunit beta-2) (Beta-3B-adaptin) (Clathrin assembly protein complex 3 beta-2 large chain)	Ap3b2	>sp|Q9JME5|AP3B2_MOUSE AP-3 complex subunit beta-2 OS=Mus musculus OX=10090 GN=Ap3b2 PE=1 SV=2	129220000	208650000	2653400	52214000	119880000	32430000	94112000	43886000	228050000	43201000	63258000	26529000	102590000	32285000	143750000	100810000	No	No
O54774	AP-3 complex subunit delta-1 (AP-3 complex subunit delta) (Adaptor-related protein complex 3 subunit delta-1) (Delta-adaptin) (mBLVR1)	Ap3d1 Ap3d	>sp|O54774|AP3D1_MOUSE AP-3 complex subunit delta-1 OS=Mus musculus OX=10090 GN=Ap3d1 PE=1 SV=1	54810000	60459000	10221000	28362000	36793000	6467600	31692000	26032000	59735000	31135000	23350000	14581000	45467000	19783000	55788000	69790000	No	No
H7BWY2	AP-3 complex subunit mu-1	Ap3m1	>tr|H7BWY2|H7BWY2_MOUSE AP-3 complex subunit mu-1 OS=Mus musculus OX=10090 GN=Ap3m1 PE=1 SV=1	0	0	5567800	0	0	0	0	0	0	0	0	0	0	0	0	0	No	No
Q8R2R9	AP-3 complex subunit mu-2 (Adaptor-related protein complex 3 subunit mu-2) (Clathrin assembly protein assembly protein complex 3 mu-2 medium chain) (Clathrin coat assembly protein AP47 homolog 2) (Clathrin coat-associated protein AP47 homolog 2) (Golgi adaptor AP-1 47 kDa protein homolog 2) (HA1 47 kDa subunit homolog 2) (Mu3B-adaptin) (m3B) (P47B)	Ap3m2	>sp|Q8R2R9|AP3M2_MOUSE AP-3 complex subunit mu-2 OS=Mus musculus OX=10090 GN=Ap3m2 PE=1 SV=1	0	0	0	0	0	0	0	0	0	0	0	0	0	0	0	5043100	No	No
A0A0R4J030	APC membrane recruitment protein 2	Amer2	>tr|A0A0R4J030|A0A0R4J030_MOUSE APC membrane recruitment protein 2 OS=Mus musculus OX=10090 GN=Amer2 PE=1 SV=1	0	0	0	0	0	0	0	0	0	0	0	0	0	0	0	2358300	No	No
A0A125YQK8	Apical complex lysine methyltransferase	TGME49_216080	>tr|A0A125YQK8|A0A125YQK8_TOXGM Apical complex lysine methyltransferase OS=Toxoplasma gondii (strain ATCC 50611 / Me49) OX=508771 GN=TGME49_216080 PE=4 SV=1	0	0	0	4644300	0	50703000	12094000	0	0	2613300	15480000	15872000	0	8163900	5888600	10806000	Yes	No
S8GAW3	Apical membrane antigen 1 domain-containing protein	TGME49_300130	>tr|S8GAW3|S8GAW3_TOXGM Apical membrane antigen 1 domain-containing protein OS=Toxoplasma gondii (strain ATCC 50611 / Me49) OX=508771 GN=TGME49_300130 PE=4 SV=1	0	5720500	0	89147000	0	305190000	91085000	19013000	1818300	17731000	53975000	142790000	0	12585000	13440000	64856000	Yes	No
S8GKS3	Apical membrane antigen AMA1	TGME49_255260	>tr|S8GKS3|S8GKS3_TOXGM Apical membrane antigen AMA1 OS=Toxoplasma gondii (strain ATCC 50611 / Me49) OX=508771 GN=TGME49_255260 PE=1 SV=1	0	9737500	1191300	210560000	3477000	467250000	266490000	39600000	6840000	127550000	56409000	199760000	0	87107000	17993000	130620000	Yes	No
S8F1G8	Apicoplast triosephosphate translocator APT1	APT1 TGME49_261070	>tr|S8F1G8|S8F1G8_TOXGM Apicoplast triosephosphate translocator APT1 OS=Toxoplasma gondii (strain ATCC 50611 / Me49) OX=508771 GN=APT1 PE=4 SV=1	0	0	0	0	0	0	0	0	0	0	0	0	0	0	0	2623800	Yes	No
S8EUK3	Apicoplast-associated thioredoxin family protein Atrx1 (EC 1.8.1.8)	TGME49_312110	>tr|S8EUK3|S8EUK3_TOXGM Apicoplast-associated thioredoxin family protein Atrx1 OS=Toxoplasma gondii (strain ATCC 50611 / Me49) OX=508771 GN=TGME49_312110 PE=4 SV=1	0	0	0	6701000	0	8380000	4410700	2492400	0	0	0	0	0	0	0	3386200	Yes	No
E9Q1Y3	Apolipoprotein B-100 (Fragment)	Apob	>tr|E9Q1Y3|E9Q1Y3_MOUSE Apolipoprotein B-100 (Fragment) OS=Mus musculus OX=10090 GN=Apob PE=1 SV=1	137640000	71604000	1244700	40230000	48760000	110560000	67396000	20415000	143740000	26429000	231280000	284050000	36657000	56560000	175500000	65014000	No	No
P51910	Apolipoprotein D (Apo-D) (ApoD)	Apod	>sp|P51910|APOD_MOUSE Apolipoprotein D OS=Mus musculus OX=10090 GN=Apod PE=1 SV=1	0	3916600	0	4670200	4301100	2782400	12023000	2629200	0	5665800	0	0	0	0	0	4672200	No	No
Q3TXU4	Apolipoprotein E, isoform CRA_h	Apoe mCG_4867	>tr|Q3TXU4|Q3TXU4_MOUSE Apolipoprotein E, isoform CRA_h OS=Mus musculus OX=10090 GN=Apoe PE=1 SV=1	0	0	0	0	0	0	0	0	0	0	0	0	0	0	0	3004500	No	No
Q9Z1R3	Apolipoprotein M (Apo-M) (ApoM)	Apom Ng20	>sp|Q9Z1R3|APOM_MOUSE Apolipoprotein M OS=Mus musculus OX=10090 GN=Apom PE=1 SV=1	25054000	13110000	0	6528100	12932000	20078000	14010000	6154300	18733000	6510900	42024000	32405000	9111400	10593000	18891000	16698000	No	No
O35841	Apoptosis inhibitor 5 (API-5) (AAC-11)	Api5	>sp|O35841|API5_MOUSE Apoptosis inhibitor 5 OS=Mus musculus OX=10090 GN=Api5 PE=1 SV=2	0	0	46459000	0	0	0	0	49532000	13784000	0	0	0	0	0	0	0	No	No
Q07813	Apoptosis regulator BAX	Bax	>sp|Q07813|BAX_MOUSE Apoptosis regulator BAX OS=Mus musculus OX=10090 GN=Bax PE=1 SV=1	0	0	0	0	0	0	0	3117700	0	0	0	0	0	0	0	0	No	No
Q53YU5	Apoptosis repressor interacting with CARD (Nucleolar protein 3 (Apoptosis repressor with CARD domain))	Nol3 mCG_23526	>tr|Q53YU5|Q53YU5_MOUSE Apoptosis repressor interacting with CARD OS=Mus musculus OX=10090 GN=Nol3 PE=1 SV=1	0	0	0	0	0	0	0	0	0	0	0	0	0	0	0	3627800	No	No
B1AU25	Apoptosis-inducing factor 1, mitochondrial	Aifm1	>tr|B1AU25|B1AU25_MOUSE Apoptosis-inducing factor 1, mitochondrial OS=Mus musculus OX=10090 GN=Aifm1 PE=1 SV=1	5725900	14686000	107610000	25280000	25265000	7829400	10833000	36544000	5647100	16197000	7455700	5042200	15763000	29061000	14719000	26046000	No	No
F6RJ39	Apoptotic chromatin condensation inducer in the nucleus (Fragment)	Acin1	>tr|F6RJ39|F6RJ39_MOUSE Apoptotic chromatin condensation inducer in the nucleus (Fragment) OS=Mus musculus OX=10090 GN=Acin1 PE=1 SV=1	21263000	16469000	56231000	14669000	0	8075000	20046000	22954000	18104000	16512000	8998500	4852400	24695000	0	4834100	26205000	No	No
S8EVX0	Aquaporin 2	TGME49_267070	>tr|S8EVX0|S8EVX0_TOXGM Aquaporin 2 OS=Toxoplasma gondii (strain ATCC 50611 / Me49) OX=508771 GN=TGME49_267070 PE=3 SV=1	0	0	0	0	0	0	0	0	0	0	0	0	0	0	0	534330	Yes	No
A0A0R4J0Z3	Aquaporin 4, isoform CRA_a (Aquaporin-4)	Aqp4 mCG_6271	>tr|A0A0R4J0Z3|A0A0R4J0Z3_MOUSE Aquaporin 4, isoform CRA_a OS=Mus musculus OX=10090 GN=Aqp4 PE=1 SV=1	315440000	395870000	0	186090000	166090000	85201000	255580000	127200000	452320000	235420000	167670000	184530000	222620000	142620000	537000000	261990000	No	No
Q02013	Aquaporin-1 (AQP-1) (Aquaporin-CHIP) (Delayed early response protein 2) (DER2) (Water channel protein for red blood cells and kidney proximal tubule)	Aqp1	>sp|Q02013|AQP1_MOUSE Aquaporin-1 OS=Mus musculus OX=10090 GN=Aqp1 PE=1 SV=3	0	0	0	0	0	0	0	0	0	0	0	0	0	0	0	5362700	No	No
S8G2P7	Aquarius, putative (EC 3.4.21.72)	TGME49_314410	>tr|S8G2P7|S8G2P7_TOXGM Aquarius, putative OS=Toxoplasma gondii (strain ATCC 50611 / Me49) OX=508771 GN=TGME49_314410 PE=4 SV=1	20100000	17660000	0	6843700	59874000	122750000	11643000	21622000	16695000	5854000	25657000	29852000	21176000	4429100	13561000	58604000	Yes	No
S8EXD0	ARF1-directed GTPase-activating protein, putative	TGME49_225310	>tr|S8EXD0|S8EXD0_TOXGM ARF1-directed GTPase-activating protein, putative OS=Toxoplasma gondii (strain ATCC 50611 / Me49) OX=508771 GN=TGME49_225310 PE=4 SV=1	0	0	0	0	0	0	0	0	0	0	0	0	0	0	0	1686700	Yes	No
A4GZ26	ARF6 guanine nucleotide exchange factor IQArfGEF (IQ motif and SEC7 domain-containing protein 2)	Iqsec2 IQArfGEF	>tr|A4GZ26|A4GZ26_MOUSE ARF6 guanine nucleotide exchange factor IQArfGEF OS=Mus musculus OX=10090 GN=Iqsec2 PE=1 SV=1	19601000	19170000	3199300	5462800	15219000	9839600	12176000	9399200	19519000	10835000	11767000	4593000	16952000	6992300	16406000	36292000	No	No
Q8K221	Arfaptin-2 (ADP-ribosylation factor-interacting protein 2)	Arfip2	>sp|Q8K221|ARFP2_MOUSE Arfaptin-2 OS=Mus musculus OX=10090 GN=Arfip2 PE=1 SV=2	0	0	0	0	0	0	0	0	0	0	0	0	0	0	0	1198600	No	No
A0A087WNV1	Arf-GAP domain and FG repeat-containing protein 1	Agfg1	>tr|A0A087WNV1|A0A087WNV1_MOUSE Arf-GAP domain and FG repeat-containing protein 1 OS=Mus musculus OX=10090 GN=Agfg1 PE=1 SV=1	0	0	9450600	0	0	5519700	0	4014500	0	0	0	0	0	0	0	0	No	No
Q3TBU7	Arf-GAP domain and FG repeat-containing protein 2 (Fragment)	Agfg2 Hrbl	>tr|Q3TBU7|Q3TBU7_MOUSE Arf-GAP domain and FG repeat-containing protein 2 (Fragment) OS=Mus musculus OX=10090 GN=Agfg2 PE=1 SV=1	0	0	8335300	0	0	0	0	2995000	0	0	0	0	0	0	0	0	No	No
E9PY16	ArfGAP with dual PH domains 1	Adap1	>tr|E9PY16|E9PY16_MOUSE ArfGAP with dual PH domains 1 OS=Mus musculus OX=10090 GN=Adap1 PE=1 SV=1	0	0	0	0	0	0	0	0	0	0	0	0	0	0	0	3638300	No	No
A0A087WRF2	Arf-GAP with GTPase, ANK repeat and PH domain-containing protein 1	Agap1	>tr|A0A087WRF2|A0A087WRF2_MOUSE Arf-GAP with GTPase, ANK repeat and PH domain-containing protein 1 OS=Mus musculus OX=10090 GN=Agap1 PE=1 SV=1	0	0	0	0	0	0	0	0	0	0	0	0	0	0	0	1049800	No	No
Q3UHD9	Arf-GAP with GTPase, ANK repeat and PH domain-containing protein 2 (AGAP-2) (Centaurin-gamma-1) (Cnt-g1) (Phosphatidylinositol 3-kinase enhancer) (PIKE)	Agap2 Centg1 Kiaa0167	>sp|Q3UHD9|AGAP2_MOUSE Arf-GAP with GTPase, ANK repeat and PH domain-containing protein 2 OS=Mus musculus OX=10090 GN=Agap2 PE=1 SV=1	1739400	2296800	0	0	0	0	0	1597100	0	0	0	0	4473600	0	1615200	3096000	No	No
F8VQE9	Arf-GAP with GTPase, ANK repeat and PH domain-containing protein 3	Agap3	>tr|F8VQE9|F8VQE9_MOUSE Arf-GAP with GTPase, ANK repeat and PH domain-containing protein 3 OS=Mus musculus OX=10090 GN=Agap3 PE=1 SV=1	0	3951100	2266500	2819500	3879400	0	2963200	4917400	0	3993900	0	0	6731600	0	0	6101300	No	No
H3BKD4	Arf-GAP with SH3 domain, ANK repeat and PH domain-containing protein 1	Asap1	>tr|H3BKD4|H3BKD4_MOUSE Arf-GAP with SH3 domain, ANK repeat and PH domain-containing protein 1 OS=Mus musculus OX=10090 GN=Asap1 PE=1 SV=1	0	0	0	0	0	0	0	0	0	0	0	0	0	0	0	1601800	No	No
Q61176	Arginase-1 (EC 3.5.3.1) (Liver-type arginase) (Type I arginase)	Arg1	>sp|Q61176|ARGI1_MOUSE Arginase-1 OS=Mus musculus OX=10090 GN=Arg1 PE=1 SV=1	0	0	0	0	0	0	0	0	0	0	0	0	0	0	0	2008600	No	No
Q3UL36	Arginine and glutamate-rich protein 1	Arglu1	>sp|Q3UL36|ARGL1_MOUSE Arginine and glutamate-rich protein 1 OS=Mus musculus OX=10090 GN=Arglu1 PE=1 SV=2	0	9316100	5816800	0	0	3272900	0	5215500	8764800	1958300	4967100	0	0	0	0	8413800	No	No
A0A125YK43	Arginine decarboxylase (EC 4.1.1.19)	TGME49_280700	>tr|A0A125YK43|A0A125YK43_TOXGM Arginine decarboxylase OS=Toxoplasma gondii (strain ATCC 50611 / Me49) OX=508771 GN=TGME49_280700 PE=4 SV=1	0	0	0	0	0	0	0	0	0	0	0	0	0	0	0	2003700	Yes	No
S4R265	Arginine/serine-rich coiled-coil protein 2	Rsrc2	>tr|S4R265|S4R265_MOUSE Arginine/serine-rich coiled-coil protein 2 OS=Mus musculus OX=10090 GN=Rsrc2 PE=1 SV=1	0	0	2312600	0	0	0	0	1474600	0	0	0	0	0	0	0	0	No	No
Q9D0I9	Arginine--tRNA ligase, cytoplasmic (EC 6.1.1.19) (Arginyl-tRNA synthetase) (ArgRS)	Rars	>sp|Q9D0I9|SYRC_MOUSE Arginine--tRNA ligase, cytoplasmic OS=Mus musculus OX=10090 GN=Rars PE=1 SV=2	7062500	10900000	87538000	8943800	3792200	0	5206500	42267000	10033000	7020600	3162500	5238700	3291600	4838400	6350300	12624000	No	No
Q91YI0	Argininosuccinate lyase (ASAL) (EC 4.3.2.1) (Arginosuccinase)	Asl	>sp|Q91YI0|ARLY_MOUSE Argininosuccinate lyase OS=Mus musculus OX=10090 GN=Asl PE=1 SV=1	0	0	0	0	0	0	0	0	0	0	0	0	0	0	0	4815800	No	No
S8ERL9	ARID/BRIGHT DNA binding domain-containing protein	TGME49_246170	>tr|S8ERL9|S8ERL9_TOXGM ARID/BRIGHT DNA binding domain-containing protein OS=Toxoplasma gondii (strain ATCC 50611 / Me49) OX=508771 GN=TGME49_246170 PE=4 SV=1	0	0	0	0	0	0	0	0	0	0	0	0	0	0	0	352670	Yes	No
A0A125YNN5	ARM repeats containing protein	TGME49_261440	>tr|A0A125YNN5|A0A125YNN5_TOXGM ARM repeats containing protein OS=Toxoplasma gondii (strain ATCC 50611 / Me49) OX=508771 GN=TGME49_261440 PE=4 SV=1	0	0	0	10646000	0	40701000	10293000	0	0	8704800	9111100	16049000	0	0	0	10751000	Yes	No
G3X920	Armadillo repeat containing 8, isoform CRA_b (Armadillo repeat-containing protein 8)	Armc8 mCG_18099	>tr|G3X920|G3X920_MOUSE Armadillo repeat containing 8, isoform CRA_b OS=Mus musculus OX=10090 GN=Armc8 PE=1 SV=1	0	0	0	0	0	0	0	0	0	0	0	0	0	0	0	434470	No	No
Q9D7A8	Armadillo repeat-containing protein 1	Armc1	>sp|Q9D7A8|ARMC1_MOUSE Armadillo repeat-containing protein 1 OS=Mus musculus OX=10090 GN=Armc1 PE=1 SV=1	0	0	0	0	0	0	0	0	0	0	0	0	0	0	0	1032100	No	No
Q80ZP8	Armet protein (Mesencephalic astrocyte-derived neurotrophic factor)	Manf Armet	>tr|Q80ZP8|Q80ZP8_MOUSE Armet protein OS=Mus musculus OX=10090 GN=Manf PE=1 SV=1	0	3326600	12980000	0	0	0	0	7675500	0	0	0	0	0	0	0	0	No	No
P63115	Asc-type amino acid transporter 1 (Asc-1) (D-serine transporter) (Solute carrier family 7 member 10)	Slc7a10 Asc1	>sp|P63115|AAA1_MOUSE Asc-type amino acid transporter 1 OS=Mus musculus OX=10090 GN=Slc7a10 PE=1 SV=1	8617200	9579500	0	4573200	7207900	0	7527600	0	4372700	0	0	0	9305100	0	9650000	4299200	No	No
Q61024	Asparagine synthetase [glutamine-hydrolyzing] (EC 6.3.5.4) (Glutamine-dependent asparagine synthetase)	Asns	>sp|Q61024|ASNS_MOUSE Asparagine synthetase [glutamine-hydrolyzing] OS=Mus musculus OX=10090 GN=Asns PE=1 SV=3	0	0	6292400	0	0	0	0	3510400	0	0	0	0	0	0	0	0	No	No
A0A125YQ68	Asparagine synthetase, putative (EC 6.3.5.4)	TGME49_253430	>tr|A0A125YQ68|A0A125YQ68_TOXGM Asparagine synthetase, putative OS=Toxoplasma gondii (strain ATCC 50611 / Me49) OX=508771 GN=TGME49_253430 PE=4 SV=1	0	0	0	8381100	0	10919000	4242500	0	0	0	0	0	0	0	0	0	Yes	No
Q8BP47	Asparagine--tRNA ligase, cytoplasmic (EC 6.1.1.22) (Asparaginyl-tRNA synthetase) (AsnRS)	Nars	>sp|Q8BP47|SYNC_MOUSE Asparagine--tRNA ligase, cytoplasmic OS=Mus musculus OX=10090 GN=Nars PE=1 SV=2	7468700	7198900	31349000	5677000	5024400	0	5914700	14443000	7429600	9051900	0	0	7642700	6103300	5581400	8235500	No	No
S8EYC0	Asparaginyl-tRNA synthetase (NOB+tRNA synthase) (EC 6.1.1.22)	TGME49_270510	>tr|S8EYC0|S8EYC0_TOXGM Asparaginyl-tRNA synthetase (NOB+tRNA synthase) OS=Toxoplasma gondii (strain ATCC 50611 / Me49) OX=508771 GN=TGME49_270510 PE=3 SV=1	0	2965200	0	17245000	0	13815000	5505000	3696000	0	0	0	0	0	0	0	4099100	Yes	No
P05201	Aspartate aminotransferase, cytoplasmic (cAspAT) (EC 2.6.1.1) (EC 2.6.1.3) (Cysteine aminotransferase, cytoplasmic) (Cysteine transaminase, cytoplasmic) (cCAT) (Glutamate oxaloacetate transaminase 1) (Transaminase A)	Got1	>sp|P05201|AATC_MOUSE Aspartate aminotransferase, cytoplasmic OS=Mus musculus OX=10090 GN=Got1 PE=1 SV=3	76809000	149910000	30707000	101660000	118360000	19295000	100490000	138310000	91611000	140360000	27683000	6991000	249070000	94972000	61386000	172250000	No	No
P05202	Aspartate aminotransferase, mitochondrial (mAspAT) (EC 2.6.1.1) (EC 2.6.1.7) (Fatty acid-binding protein) (FABP-1) (Glutamate oxaloacetate transaminase 2) (Kynurenine aminotransferase 4) (Kynurenine aminotransferase IV) (Kynurenine--oxoglutarate transaminase 4) (Kynurenine--oxoglutarate transaminase IV) (Plasma membrane-associated fatty acid-binding protein) (FABPpm) (Transaminase A)	Got2 Got-2	>sp|P05202|AATM_MOUSE Aspartate aminotransferase, mitochondrial OS=Mus musculus OX=10090 GN=Got2 PE=1 SV=1	241590000	436840000	475490000	451620000	791820000	81901000	399170000	657490000	246440000	532510000	138890000	46943000	680520000	551110000	304490000	479140000	No	No
Q80VP9	Aspartate beta-hydroxylase domain-containing protein 2 (EC 1.14.11.-)	Asphd2	>sp|Q80VP9|ASPH2_MOUSE Aspartate beta-hydroxylase domain-containing protein 2 OS=Mus musculus OX=10090 GN=Asphd2 PE=1 SV=1	0	0	0	0	0	0	0	0	0	0	0	0	0	0	12197000	0	No	No
Q922B2	Aspartate--tRNA ligase, cytoplasmic (EC 6.1.1.12) (Aspartyl-tRNA synthetase) (AspRS)	Dars	>sp|Q922B2|SYDC_MOUSE Aspartate--tRNA ligase, cytoplasmic OS=Mus musculus OX=10090 GN=Dars PE=1 SV=2	6922200	8310100	64785000	9554600	10054000	3057100	8607300	51436000	6072000	2767400	1634900	0	11316000	9030100	8070400	10307000	No	No
Q8BIP0	Aspartate--tRNA ligase, mitochondrial (EC 6.1.1.12) (Aspartyl-tRNA synthetase) (AspRS)	Dars2	>sp|Q8BIP0|SYDM_MOUSE Aspartate--tRNA ligase, mitochondrial OS=Mus musculus OX=10090 GN=Dars2 PE=1 SV=1	0	0	9886400	0	0	0	0	3506200	0	0	0	0	0	0	0	0	No	No
Q8R3P0	Aspartoacylase (EC 3.5.1.15) (Aminoacylase-2) (ACY-2)	Aspa	>sp|Q8R3P0|ACY2_MOUSE Aspartoacylase OS=Mus musculus OX=10090 GN=Aspa PE=1 SV=2	9438500	16261000	0	13064000	16508000	5846600	15864000	4734600	11591000	15507000	10359000	0	5974500	16749000	11602000	20988000	No	No
Q3TVK3	Aspartyl aminopeptidase	Dnpep	>tr|Q3TVK3|Q3TVK3_MOUSE Aspartyl aminopeptidase OS=Mus musculus OX=10090 GN=Dnpep PE=1 SV=1	0	3465200	0	2537900	2895900	0	2600900	2647400	0	0	0	0	3512700	0	0	3517200	No	No
A0A125YW18	Aspartyl aminopeptidase (EC 3.4.11.21)	TGME49_297970	>tr|A0A125YW18|A0A125YW18_TOXGM Aspartyl aminopeptidase OS=Toxoplasma gondii (strain ATCC 50611 / Me49) OX=508771 GN=TGME49_297970 PE=3 SV=1	0	0	0	12762000	0	12619000	9615700	0	0	0	0	0	0	0	0	4421600	Yes	No
S8F3D0	Aspartyl protease ASP1 (EC 3.4.23.5)	ASP1 TGME49_201840	>tr|S8F3D0|S8F3D0_TOXGM Aspartyl protease ASP1 OS=Toxoplasma gondii (strain ATCC 50611 / Me49) OX=508771 GN=ASP1 PE=3 SV=1	0	0	0	7138900	0	11167000	0	0	0	4061400	0	4247200	0	0	0	0	Yes	No
A2AL85	Aspartyl/asparaginyl beta-hydroxylase	Asph	>tr|A2AL85|A2AL85_MOUSE Aspartyl/asparaginyl beta-hydroxylase OS=Mus musculus OX=10090 GN=Asph PE=1 SV=1	2420300	1823200	261850000	9369300	2434100	2080500	1875100	111580000	1815200	1746500	501980	339460	1725200	369700	10010000	6306700	No	No
Q62048	Astrocytic phosphoprotein PEA-15 (15 kDa phosphoprotein enriched in astrocytes)	Pea15 Pea15a	>sp|Q62048|PEA15_MOUSE Astrocytic phosphoprotein PEA-15 OS=Mus musculus OX=10090 GN=Pea15 PE=1 SV=1	0	8059000	0	3460300	2698900	1396100	2680600	2756200	2778200	3212700	2309300	0	0	3168600	3068700	4717000	No	No
A0A0A6YWE6	Astrotactin-1	Astn1	>tr|A0A0A6YWE6|A0A0A6YWE6_MOUSE Astrotactin-1 OS=Mus musculus OX=10090 GN=Astn1 PE=1 SV=1	8815400	10910000	0	3778900	7029300	0	5382500	4007800	8044500	5558100	0	0	6497300	0	11785000	4397600	No	No
P28658	Ataxin-10 (Brain protein E46) (Spinocerebellar ataxia type 10 protein homolog)	Atxn10 Sca10	>sp|P28658|ATX10_MOUSE Ataxin-10 OS=Mus musculus OX=10090 GN=Atxn10 PE=1 SV=2	0	0	2783500	0	0	0	0	0	0	0	0	0	0	0	0	0	No	No
E9QM77	Ataxin-2	Atxn2	>tr|E9QM77|E9QM77_MOUSE Ataxin-2 OS=Mus musculus OX=10090 GN=Atxn2 PE=1 SV=1	0	0	4591600	0	0	0	0	2677300	0	0	0	0	0	0	0	0	No	No
Q3TGG2	Ataxin-2-like protein	Atxn2l	>tr|Q3TGG2|Q3TGG2_MOUSE Ataxin-2-like protein OS=Mus musculus OX=10090 GN=Atxn2l PE=1 SV=1	0	0	36902000	0	0	0	0	13426000	0	0	0	0	0	0	0	0	No	No
E9Q717	Ataxin-3	Atxn3	>tr|E9Q717|E9Q717_MOUSE Ataxin-3 OS=Mus musculus OX=10090 GN=Atxn3 PE=1 SV=1	0	0	0	0	0	0	0	0	0	0	0	0	0	0	0	126600	No	No
Q8BH66	Atlastin-1 (EC 3.6.5.-) (Spastic paraplegia 3A homolog)	Atl1 Spg3a	>sp|Q8BH66|ATLA1_MOUSE Atlastin-1 OS=Mus musculus OX=10090 GN=Atl1 PE=1 SV=1	52069000	62659000	2255600	33151000	46348000	14109000	51158000	17972000	63638000	31857000	28937000	18472000	55428000	19785000	64636000	58075000	No	No
E9QND8	Atlastin-2	Atl2	>tr|E9QND8|E9QND8_MOUSE Atlastin-2 OS=Mus musculus OX=10090 GN=Atl2 PE=1 SV=1	4490800	7920500	19136000	7165700	2557400	1478100	3798700	8298600	4252400	5815700	4950400	2114300	3847100	5694700	6750900	5395500	No	No
E9PYT3	Atlastin-3	Atl3	>tr|E9PYT3|E9PYT3_MOUSE Atlastin-3 OS=Mus musculus OX=10090 GN=Atl3 PE=1 SV=1	3044300	5634000	42192000	13944000	7067400	3897200	10995000	16375000	4501300	9703000	0	0	2322200	11161000	7119500	5961200	No	No
Q78IK2	ATP synthase membrane subunit DAPIT, mitochondrial (Diabetes-associated protein in insulin-sensitive tissues) (Up-regulated during skeletal muscle growth protein 5)	Atp5md Dapit Usmg5	>sp|Q78IK2|USMG5_MOUSE Up-regulated during skeletal muscle growth protein 5 OS=Mus musculus OX=10090 GN=Usmg5 PE=1 SV=1	9734200	25171000	0	31098000	36539000	0	13494000	16020000	13031000	15239000	5838400	5002200	17034000	12902000	25495000	22608000	No	No
Q7JCZ0	ATP synthase protein 8	mt-Atp8 ATP8 Atp8 ATPase 8 ATPase8 mt-Atp6	>tr|Q7JCZ0|Q7JCZ0_MOUSE ATP synthase protein 8 OS=Mus musculus OX=10090 GN=mt-Atp8 PE=1 SV=1	0	0	0	0	0	0	0	0	0	0	0	0	0	0	0	27425000	No	No
Q03265	ATP synthase subunit alpha, mitochondrial (ATP synthase F1 subunit alpha)	Atp5f1a Atp5a1	>sp|Q03265|ATPA_MOUSE ATP synthase subunit alpha, mitochondrial OS=Mus musculus OX=10090 GN=Atp5f1a PE=1 SV=1	502500000	993950000	1300700000	876270000	1408100000	212990000	727570000	1390200000	505890000	894990000	290270000	121270000	1045600000	845390000	571320000	996760000	No	No
P56379	ATP synthase subunit ATP5MPL, mitochondrial (6.8 kDa mitochondrial proteolipid protein) (MLQ)	Atp5mpl Mp68	>sp|P56379|68MP_MOUSE 6.8 kDa mitochondrial proteolipid OS=Mus musculus OX=10090 GN=Mp68 PE=1 SV=1	0	5599800	0	4396800	1860500	0	991150	3756400	3187400	0	3155600	0	5796300	0	5634800	0	No	No
A0A125YYY5	ATP synthase subunit beta (EC 7.1.2.2)	ATPB TGME49_261950	>tr|A0A125YYY5|A0A125YYY5_TOXGM ATP synthase subunit beta OS=Toxoplasma gondii (strain ATCC 50611 / Me49) OX=508771 GN=ATPB PE=3 SV=1	0	2689400	1400100	34489000	4152500	28272000	14444000	5770400	0	5275400	0	0	0	0	0	16556000	Yes	No
P56480	ATP synthase subunit beta, mitochondrial (EC 7.1.2.2) (ATP synthase F1 subunit beta)	Atp5f1b Atp5b	>sp|P56480|ATPB_MOUSE ATP synthase subunit beta, mitochondrial OS=Mus musculus OX=10090 GN=Atp5f1b PE=1 SV=2	567290000	1241500000	2211600000	806080000	1139800000	302170000	797440000	1925600000	579660000	829430000	390170000	172990000	1306600000	674920000	454280000	679570000	No	No
Q06185	ATP synthase subunit e, mitochondrial (ATPase subunit e) (ATP synthase membrane subunit e)	Atp5me Atp5i Atp5k Lfm-1 Lfm1	>sp|Q06185|ATP5I_MOUSE ATP synthase subunit e, mitochondrial OS=Mus musculus OX=10090 GN=Atp5i PE=1 SV=2	0	0	0	0	0	0	0	0	0	0	0	0	0	0	0	10041000	No	No
P56135	ATP synthase subunit f, mitochondrial (ATP synthase membrane subunit f)	Atp5mf Atp5j2	>sp|P56135|ATPK_MOUSE ATP synthase subunit f, mitochondrial OS=Mus musculus OX=10090 GN=Atp5j2 PE=1 SV=3	0	53904000	0	37877000	41917000	0	25455000	23475000	14638000	18930000	0	0	0	0	25565000	10021000	No	No
Q9CPQ8	ATP synthase subunit g, mitochondrial (ATPase subunit g) (ATP synthase membrane subunit g)	Atp5mg Atp5l	>sp|Q9CPQ8|ATP5L_MOUSE ATP synthase subunit g, mitochondrial OS=Mus musculus OX=10090 GN=Atp5l PE=1 SV=1	3968400	15726000	0	13762000	10304000	0	3248200	2850500	3664500	4291800	0	0	11874000	0	6062600	2099600	No	No
Q8C2Q8	ATP synthase subunit gamma	Atp5c1	>tr|Q8C2Q8|Q8C2Q8_MOUSE ATP synthase subunit gamma OS=Mus musculus OX=10090 GN=Atp5c1 PE=1 SV=1	33520000	98428000	29927000	74290000	72335000	9611700	50278000	58008000	25661000	27574000	16039000	4554300	92321000	17836000	32130000	72855000	No	No
Q9DB20	ATP synthase subunit O, mitochondrial (ATP synthase peripheral stalk subunit OSCP) (Oligomycin sensitivity conferral protein) (OSCP)	Atp5po Atp5o D12Wsu28e	>sp|Q9DB20|ATPO_MOUSE ATP synthase subunit O, mitochondrial OS=Mus musculus OX=10090 GN=Atp5o PE=1 SV=1	22699000	56027000	31281000	61921000	74319000	10697000	31948000	65387000	28537000	42778000	15538000	0	75819000	27568000	31909000	59620000	No	No
Q5I0W0	ATP synthase, H+ transporting, mitochondrial F0 complex, subunit b, isoform 1 (ATP synthase, H+ transporting, mitochondrial F0 complex, subunit b, isoform 1, isoform CRA_a)	Atp5f1 mCG_10745	>tr|Q5I0W0|Q5I0W0_MOUSE ATP synthase, H+ transporting, mitochondrial F0 complex, subunit b, isoform 1 OS=Mus musculus OX=10090 GN=Atp5f1 PE=1 SV=1	62038000	154990000	26254000	131510000	141640000	26331000	71509000	77156000	70824000	100510000	58363000	26868000	95840000	66848000	121390000	94866000	No	No
Q4FK74	ATP synthase, H+ transporting, mitochondrial F1 complex, delta subunit, isoform CRA_c (Atp5d protein)	Atp5d mCG_13414	>tr|Q4FK74|Q4FK74_MOUSE ATP synthase, H+ transporting, mitochondrial F1 complex, delta subunit, isoform CRA_c OS=Mus musculus OX=10090 GN=Atp5d PE=1 SV=1	7532400	0	0	4345700	0	1536700	3063000	0	9740700	7766300	3114200	0	0	5054100	0	0	No	No
A0A087WQS5	ATP synthase, H+-transporting, mitochondrial F0 complex, subunit C2 (subunit 9) (Fragment)	Atp5g2	>tr|A0A087WQS5|A0A087WQS5_MOUSE ATP synthase F(0) complex subunit C2, mitochondrial (Fragment) OS=Mus musculus OX=10090 GN=Atp5g2 PE=3 SV=1	0	0	0	0	0	0	0	0	0	0	0	0	0	0	0	11328000	No	No
O54984	ATPase Asna1 (EC 3.6.-.-) (Arsenical pump-driving ATPase) (Arsenite-stimulated ATPase)	Asna1 Arsa	>sp|O54984|ASNA_MOUSE ATPase Asna1 OS=Mus musculus OX=10090 GN=Asna1 PE=1 SV=2	0	2788100	26000000	1868400	3487000	0	0	13535000	0	0	0	0	3344500	0	0	3986600	No	No
Q9D5T0	ATPase family AAA domain-containing protein 1 (EC 3.6.1.3) (Thorase)	Atad1	>sp|Q9D5T0|ATAD1_MOUSE ATPase family AAA domain-containing protein 1 OS=Mus musculus OX=10090 GN=Atad1 PE=1 SV=1	3591600	3965200	19635000	5207900	4682200	0	4533900	12213000	5566300	9882700	0	0	3537100	5286300	4873900	5435900	No	No
G3X963	ATPase family AAA domain-containing protein 2 (MCG7707)	Atad2 mCG_7707	>tr|G3X963|G3X963_MOUSE ATPase family AAA domain-containing protein 2 OS=Mus musculus OX=10090 GN=Atad2 PE=1 SV=1	0	0	5657700	4996000	0	0	0	1707700	0	0	0	0	0	0	0	2062900	No	No
A0A0G2JFY0	ATPase family protein 2 homolog	Spata5	>tr|A0A0G2JFY0|A0A0G2JFY0_MOUSE Spermatogenesis-associated protein 5 OS=Mus musculus OX=10090 GN=Spata5 PE=1 SV=1	0	0	54788000	0	0	0	0	0	0	0	0	0	0	0	0	0	No	No
Q3TWN7	ATPase, H+ transporting, lysosomal accessory protein (ATPase, H+ transporting, lysosomal accessory protein 1, isoform CRA_b)	Atp6ap1 mCG_21223 RP23-436K3.7-001	>tr|Q3TWN7|Q3TWN7_MOUSE ATPase, H+ transporting, lysosomal accessory protein OS=Mus musculus OX=10090 GN=Atp6ap1 PE=1 SV=1	0	2853500	0	0	7389100	0	7969000	5155900	0	0	0	0	6897200	0	0	5988100	No	No
Q3U861	ATPase, H+ transporting, lysosomal V1 subunit D, isoform CRA_b	Atp6v1d mCG_5800	>tr|Q3U861|Q3U861_MOUSE ATPase, H+ transporting, lysosomal V1 subunit D, isoform CRA_b OS=Mus musculus OX=10090 GN=Atp6v1d PE=1 SV=1	3567100	6942800	1912800	2676000	2356100	0	2276100	6980500	2895400	0	0	0	7496300	0	1975200	6527600	No	No
A0A125YNB0	ATP-binding cassette G family transporter ABCG107 (EC 3.6.3.28)	ABCG107 TGME49_247540	>tr|A0A125YNB0|A0A125YNB0_TOXGM ATP-binding cassette G family transporter ABCG107 OS=Toxoplasma gondii (strain ATCC 50611 / Me49) OX=508771 GN=ABCG107 PE=4 SV=1	0	0	0	5045400	0	17117000	3284500	0	0	5097700	8987600	10673000	0	0	0	4667600	Yes	No
A0A125YI39	ATP-binding cassette G family transporter ABCG84 (EC 3.6.3.28)	ABCG84 TGME49_289350	>tr|A0A125YI39|A0A125YI39_TOXGM ATP-binding cassette G family transporter ABCG84 OS=Toxoplasma gondii (strain ATCC 50611 / Me49) OX=508771 GN=ABCG84 PE=4 SV=1	0	0	0	5498100	0	18243000	9656600	0	0	6837200	8099700	12007000	0	6128100	3147600	5864400	Yes	No
A0A125YIX1	ATP-binding cassette G family transporter ABCG89 (EC 3.6.3.28)	ABCG89 TGME49_290580	>tr|A0A125YIX1|A0A125YIX1_TOXGM ATP-binding cassette G family transporter ABCG89 OS=Toxoplasma gondii (strain ATCC 50611 / Me49) OX=508771 GN=ABCG89 PE=4 SV=1	0	0	0	5935000	0	18110000	11421000	0	0	10568000	6102300	14160000	0	8407900	0	5342800	Yes	No
P41233	ATP-binding cassette sub-family A member 1 (ATP-binding cassette transporter 1) (ABC-1) (ATP-binding cassette 1)	Abca1 Abc1	>sp|P41233|ABCA1_MOUSE ATP-binding cassette sub-family A member 1 OS=Mus musculus OX=10090 GN=Abca1 PE=1 SV=4	0	0	0	0	0	0	0	0	0	0	0	0	0	0	0	74908000	No	No
Q9JI39	ATP-binding cassette sub-family B member 10, mitochondrial (ABC-mitochondrial erythroid protein) (ABC-me protein) (ATP-binding cassette transporter 10) (ABC transporter 10 protein)	Abcb10	>sp|Q9JI39|ABCBA_MOUSE ATP-binding cassette sub-family B member 10, mitochondrial OS=Mus musculus OX=10090 GN=Abcb10 PE=1 SV=1	0	0	0	0	0	0	0	0	0	0	0	0	0	0	0	976980	No	No
Q9DC29	ATP-binding cassette sub-family B member 6, mitochondrial	Abcb6	>sp|Q9DC29|ABCB6_MOUSE ATP-binding cassette sub-family B member 6, mitochondrial OS=Mus musculus OX=10090 GN=Abcb6 PE=1 SV=1	0	0	0	0	0	0	0	0	0	0	0	0	0	0	0	976230	No	No
Q61102	ATP-binding cassette sub-family B member 7, mitochondrial (ATP-binding cassette transporter 7) (ABC transporter 7 protein)	Abcb7 Abc7	>sp|Q61102|ABCB7_MOUSE ATP-binding cassette sub-family B member 7, mitochondrial OS=Mus musculus OX=10090 GN=Abcb7 PE=1 SV=3	6187700	7823700	3106000	8282700	9337700	0	4727000	4874700	5468100	6735500	0	0	3702200	0	10334000	9383300	No	No
Q9CXJ4	ATP-binding cassette sub-family B member 8, mitochondrial	Abcb8	>sp|Q9CXJ4|ABCB8_MOUSE ATP-binding cassette sub-family B member 8, mitochondrial OS=Mus musculus OX=10090 GN=Abcb8 PE=1 SV=1	17551000	18358000	0	17279000	17076000	10589000	19185000	9573800	17192000	19642000	15366000	12240000	8265100	0	34557000	28812000	No	No
Q9JJ59	ATP-binding cassette sub-family B member 9 (ATP-binding cassette transporter 9) (ABC transporter 9 protein) (mABCB9) (TAP-like protein) (TAPL)	Abcb9 Kiaa1520	>sp|Q9JJ59|ABCB9_MOUSE ATP-binding cassette sub-family B member 9 OS=Mus musculus OX=10090 GN=Abcb9 PE=2 SV=1	5498300	13897000	0	16776000	11528000	0	14795000	0	12540000	9923700	9185400	7784400	3185300	8500800	9691400	12989000	No	No
E9PUE8	ATP-binding cassette sub-family C member 9	Abcc9	>tr|E9PUE8|E9PUE8_MOUSE ATP-binding cassette sub-family C member 9 OS=Mus musculus OX=10090 GN=Abcc9 PE=1 SV=1	0	0	0	0	0	0	0	0	0	0	0	0	0	0	0	174660	No	No
P55096	ATP-binding cassette sub-family D member 3 (68 kDa peroxisomal membrane protein) (PMP68) (70 kDa peroxisomal membrane protein) (PMP70)	Abcd3 Pmp70 Pxmp1	>sp|P55096|ABCD3_MOUSE ATP-binding cassette sub-family D member 3 OS=Mus musculus OX=10090 GN=Abcd3 PE=1 SV=2	8298700	7998500	16359000	9660800	7026000	0	7302700	15935000	8493400	7831100	7423200	0	7165100	10262000	11217000	8992400	No	No
Q6P542	ATP-binding cassette sub-family F member 1	Abcf1	>sp|Q6P542|ABCF1_MOUSE ATP-binding cassette sub-family F member 1 OS=Mus musculus OX=10090 GN=Abcf1 PE=1 SV=1	10509000	8821300	53125000	4014100	41467000	0	0	51073000	0	0	0	0	0	0	0	7326300	No	No
Q99LE6	ATP-binding cassette sub-family F member 2	Abcf2	>sp|Q99LE6|ABCF2_MOUSE ATP-binding cassette sub-family F member 2 OS=Mus musculus OX=10090 GN=Abcf2 PE=1 SV=1	0	0	76851000	0	232070	0	0	1894600	0	275190	0	0	217130	0	0	0	No	No
Q8K268	ATP-binding cassette sub-family F member 3	Abcf3	>sp|Q8K268|ABCF3_MOUSE ATP-binding cassette sub-family F member 3 OS=Mus musculus OX=10090 GN=Abcf3 PE=1 SV=1	0	0	2426800	0	0	0	0	1473400	0	0	0	0	0	0	0	0	No	No
S4R2E1	ATP-binding cassette sub-family G member 2	Abcg2	>tr|S4R2E1|S4R2E1_MOUSE ATP-binding cassette sub-family G member 2 OS=Mus musculus OX=10090 GN=Abcg2 PE=1 SV=1	5087300	5913100	3823400	15689000	3494900	0	4454500	3173000	4917600	0	0	0	2710800	0	5715500	4861300	No	No
A5D6P3	ATP-binding cassette, sub-family C (CFTR/MRP), member 1	Abcc1 mCG_129803	>tr|A5D6P3|A5D6P3_MOUSE ATP-binding cassette, sub-family C (CFTR/MRP), member 1 OS=Mus musculus OX=10090 GN=Abcc1 PE=1 SV=1	0	0	47332000	4080800	0	0	3836200	7942700	0	0	0	0	0	0	0	0	No	No
E9Q467	ATP-binding cassette, sub-family C (CFTR/MRP), member 4	Abcc4	>tr|E9Q467|E9Q467_MOUSE ATP-binding cassette, sub-family C (CFTR/MRP), member 4 OS=Mus musculus OX=10090 GN=Abcc4 PE=1 SV=1	2421800	2487100	12894000	16961000	2262700	3028000	4127800	3332600	2511300	4568400	0	0	0	2127100	2531200	5705500	No	No
Q3UHY8	ATP-binding cassette, sub-family E (OABP), member 1	Abce1 mCG_7994	>tr|Q3UHY8|Q3UHY8_MOUSE ATP-binding cassette, sub-family E (OABP), member 1 OS=Mus musculus OX=10090 GN=Abce1 PE=1 SV=1	0	650070	55380000	0	0	0	526670	19982000	0	0	0	0	2508200	0	0	2460600	No	No
Q3V117	ATP-citrate synthase (EC 2.3.3.8) (ATP-citrate (pro-S-)-lyase) (Citrate cleavage enzyme)	Acly	>tr|Q3V117|Q3V117_MOUSE ATP-citrate synthase OS=Mus musculus OX=10090 GN=Acly PE=1 SV=1	42872000	56783000	564720000	39402000	44876000	22205000	31722000	214390000	58560000	54048000	25180000	12225000	69877000	50772000	58036000	53052000	No	No
J3QN06	ATP-dependent (S)-NAD(P)H-hydrate dehydratase (EC 4.2.1.93) (ATP-dependent NAD(P)HX dehydratase) (Carbohydrate kinase domain-containing protein)	Naxd CARKD	>tr|J3QN06|J3QN06_MOUSE ATP-dependent (S)-NAD(P)H-hydrate dehydratase OS=Mus musculus OX=10090 GN=Naxd PE=1 SV=1	0	3381800	0	3850300	3252200	0	2529400	3323500	0	0	0	0	4333600	0	0	4164500	No	No
Q8C605	ATP-dependent 6-phosphofructokinase (ATP-PFK) (Phosphofructokinase) (EC 2.7.1.11) (Phosphohexokinase)	Pfkp	>tr|Q8C605|Q8C605_MOUSE ATP-dependent 6-phosphofructokinase OS=Mus musculus OX=10090 GN=Pfkp PE=1 SV=1	47752000	71647000	133940000	42020000	59329000	14811000	61327000	89269000	60464000	57040000	24466000	9811900	88778000	43116000	37234000	77133000	No	No
P12382	ATP-dependent 6-phosphofructokinase, liver type (ATP-PFK) (PFK-L) (EC 2.7.1.11) (6-phosphofructokinase type B) (Phosphofructo-1-kinase isozyme B) (PFK-B) (Phosphohexokinase)	Pfkl Pfk-l Pfkb	>sp|P12382|PFKAL_MOUSE ATP-dependent 6-phosphofructokinase, liver type OS=Mus musculus OX=10090 GN=Pfkl PE=1 SV=4	36037000	41317000	13556000	26293000	36606000	5924300	45545000	35099000	39234000	25306000	15691000	4305300	58007000	33280000	28046000	51869000	No	No
P47857	ATP-dependent 6-phosphofructokinase, muscle type (ATP-PFK) (PFK-M) (EC 2.7.1.11) (6-phosphofructokinase type A) (Phosphofructo-1-kinase isozyme A) (PFK-A) (Phosphohexokinase)	Pfkm Pfk-m Pfka	>sp|P47857|PFKAM_MOUSE ATP-dependent 6-phosphofructokinase, muscle type OS=Mus musculus OX=10090 GN=Pfkm PE=1 SV=3	46153000	100330000	10206000	59528000	116380000	15675000	84204000	96763000	72225000	72315000	33550000	5852200	172590000	81344000	59394000	111510000	No	No
Q6P8N8	ATP-dependent Clp protease ATP-binding subunit clpX-like, mitochondrial (Caseinolytic peptidase X (E.coli))	Clpx	>tr|Q6P8N8|Q6P8N8_MOUSE ATP-dependent Clp protease ATP-binding subunit clpX-like, mitochondrial OS=Mus musculus OX=10090 GN=Clpx PE=1 SV=1	4851900	4604100	43968000	4152200	6858600	8638100	5650900	7845800	0	0	0	0	5890600	0	0	0	No	No
O88696	ATP-dependent Clp protease proteolytic subunit, mitochondrial (EC 3.4.21.92) (Endopeptidase Clp)	Clpp	>sp|O88696|CLPP_MOUSE ATP-dependent Clp protease proteolytic subunit, mitochondrial OS=Mus musculus OX=10090 GN=Clpp PE=1 SV=1	0	0	13498000	0	0	0	0	4221500	0	0	0	0	0	0	0	0	No	No
E9Q3N0	ATP-dependent DNA helicase (EC 3.6.4.12)	Recql	>tr|E9Q3N0|E9Q3N0_MOUSE ATP-dependent DNA helicase OS=Mus musculus OX=10090 GN=Recql PE=1 SV=1	0	0	7876100	0	0	0	0	2661000	0	0	0	0	0	0	0	0	No	No
Q8VHK9	ATP-dependent DNA/RNA helicase DHX36 (EC 3.6.4.13) (DEAD/H box polypeptide 36) (DEAH box protein 36) (MLE-like protein 1) (RNA helicase associated with AU-rich element ARE)	Dhx36 Ddx36 Kiaa1488 Mlel1	>sp|Q8VHK9|DHX36_MOUSE ATP-dependent RNA helicase DHX36 OS=Mus musculus OX=10090 GN=Dhx36 PE=1 SV=2	0	0	6573500	0	0	0	0	2828900	0	0	0	0	0	0	0	0	No	No
Q91VR5	ATP-dependent RNA helicase DDX1 (EC 3.6.4.13) (DEAD box protein 1)	Ddx1	>sp|Q91VR5|DDX1_MOUSE ATP-dependent RNA helicase DDX1 OS=Mus musculus OX=10090 GN=Ddx1 PE=1 SV=1	614030	817800	292900000	1131000	242790	2058900	809740	73853000	0	1422800	896610	0	549580	2062700	568290	1737800	No	No
Q61655	ATP-dependent RNA helicase DDX19A (EC 3.6.4.13) (DEAD box RNA helicase DEAD5) (mDEAD5) (DEAD box protein 19A) (Eukaryotic translation initiation factor 4A-related sequence 1)	Ddx19a Ddx19 Eif4a-rs1	>sp|Q61655|DD19A_MOUSE ATP-dependent RNA helicase DDX19A OS=Mus musculus OX=10090 GN=Ddx19a PE=1 SV=2	0	0	25967000	0	0	0	0	9170500	0	0	0	0	0	0	0	0	No	No
F8WJA0	ATP-dependent RNA helicase DDX24	Ddx24	>tr|F8WJA0|F8WJA0_MOUSE ATP-dependent RNA helicase DDX24 OS=Mus musculus OX=10090 GN=Ddx24 PE=1 SV=1	0	0	21079000	0	0	0	0	12176000	0	0	0	0	0	0	0	0	No	No
Q8VDW0	ATP-dependent RNA helicase DDX39A (EC 3.6.4.13) (DEAD box protein 39)	Ddx39a Ddx39	>sp|Q8VDW0|DX39A_MOUSE ATP-dependent RNA helicase DDX39A OS=Mus musculus OX=10090 GN=Ddx39a PE=1 SV=1	0	0	44117000	0	0	0	0	15580000	0	0	0	0	0	0	0	0	No	No
Q62095	ATP-dependent RNA helicase DDX3Y (EC 3.6.4.13) (D1Pas1-related sequence 1) (DEAD box protein 3, Y-chromosomal) (DEAD-box RNA helicase DEAD2) (mDEAD2)	Ddx3y D1Pas1-rs1 Dead2	>sp|Q62095|DDX3Y_MOUSE ATP-dependent RNA helicase DDX3Y OS=Mus musculus OX=10090 GN=Ddx3y PE=1 SV=2	0	0	0	0	0	0	0	0	0	0	0	0	0	0	0	1660900	No	No
Q810A7	ATP-dependent RNA helicase DDX42 (EC 3.6.4.13) (DEAD box protein 42)	Ddx42	>sp|Q810A7|DDX42_MOUSE ATP-dependent RNA helicase DDX42 OS=Mus musculus OX=10090 GN=Ddx42 PE=1 SV=3	0	0	73576000	0	0	7926400	0	17501000	0	0	0	0	0	0	0	0	No	No
Q99MJ9	ATP-dependent RNA helicase DDX50 (EC 3.6.4.13) (DEAD box protein 50) (Gu-beta) (Nucleolar protein Gu2)	Ddx50	>sp|Q99MJ9|DDX50_MOUSE ATP-dependent RNA helicase DDX50 OS=Mus musculus OX=10090 GN=Ddx50 PE=2 SV=1	0	0	52885000	9962900	0	9771200	5643400	15866000	0	2105400	0	0	5160200	0	4132800	4254500	No	No
Q6P9R1	ATP-dependent RNA helicase DDX51 (EC 3.6.4.13) (DEAD box protein 51)	Ddx51	>sp|Q6P9R1|DDX51_MOUSE ATP-dependent RNA helicase DDX51 OS=Mus musculus OX=10090 GN=Ddx51 PE=1 SV=1	0	0	0	0	0	0	0	586290	0	0	0	0	0	0	0	0	No	No
Q8K4L0	ATP-dependent RNA helicase DDX54 (EC 3.6.4.13) (DEAD box protein 54)	Ddx54	>sp|Q8K4L0|DDX54_MOUSE ATP-dependent RNA helicase DDX54 OS=Mus musculus OX=10090 GN=Ddx54 PE=1 SV=1	0	0	14518000	0	0	0	0	5768800	0	0	0	0	0	0	0	0	No	No
Q6PGC1	ATP-dependent RNA helicase DHX29 (EC 3.6.4.13) (DEAH box protein 29)	Dhx29	>sp|Q6PGC1|DHX29_MOUSE ATP-dependent RNA helicase DHX29 OS=Mus musculus OX=10090 GN=Dhx29 PE=1 SV=1	0	0	5983900	0	0	0	0	3287600	0	0	0	0	0	0	0	0	No	No
A0A0G2JGL8	ATP-dependent RNA helicase DHX30	Dhx30	>tr|A0A0G2JGL8|A0A0G2JGL8_MOUSE Putative ATP-dependent RNA helicase DHX30 OS=Mus musculus OX=10090 GN=Dhx30 PE=1 SV=1	0	0	29946000	0	0	0	648260	3783900	0	0	0	0	0	0	0	0	No	No
Q80VY9	ATP-dependent RNA helicase DHX33 (EC 3.6.4.13) (DEAH box protein 33)	Dhx33	>sp|Q80VY9|DHX33_MOUSE ATP-dependent RNA helicase DHX33 OS=Mus musculus OX=10090 GN=Dhx33 PE=1 SV=1	0	0	857130	0	0	0	0	0	0	0	0	0	0	0	0	0	No	No
A2A4N9	ATP-dependent RNA helicase DHX8 (Fragment)	Dhx8	>tr|A2A4N9|A2A4N9_MOUSE ATP-dependent RNA helicase DHX8 (Fragment) OS=Mus musculus OX=10090 GN=Dhx8 PE=1 SV=8	0	0	2440600	0	0	0	0	0	0	0	0	0	0	0	0	0	No	No
Q80YD1	ATP-dependent RNA helicase SUPV3L1, mitochondrial (EC 3.6.4.13) (Suppressor of var1 3-like protein 1) (SUV3-like protein 1)	Supv3l1 Suv3l1	>sp|Q80YD1|SUV3_MOUSE ATP-dependent RNA helicase SUPV3L1, mitochondrial OS=Mus musculus OX=10090 GN=Supv3l1 PE=1 SV=1	0	0	4474700	0	0	0	0	3491800	0	0	0	0	0	0	0	0	No	No
O88967	ATP-dependent zinc metalloprotease YME1L1 (EC 3.4.24.-) (ATP-dependent metalloprotease FtsH1) (YME1-like protein 1)	Yme1l1	>sp|O88967|YMEL1_MOUSE ATP-dependent zinc metalloprotease YME1L1 OS=Mus musculus OX=10090 GN=Yme1l1 PE=1 SV=1	0	0	6155800	0	0	0	0	6037600	0	0	0	0	0	0	0	0	No	No
Q61743	ATP-sensitive inward rectifier potassium channel 11 (Inward rectifier K(+) channel Kir6.2) (Potassium channel, inwardly rectifying subfamily J member 11)	Kcnj11	>sp|Q61743|KCJ11_MOUSE ATP-sensitive inward rectifier potassium channel 11 OS=Mus musculus OX=10090 GN=Kcnj11 PE=1 SV=1	0	0	0	0	0	0	0	0	0	0	0	0	0	0	0	947460	No	No
E9QAQ7	AT-rich interactive domain-containing protein 1A	Arid1a	>tr|E9QAQ7|E9QAQ7_MOUSE AT-rich interactive domain-containing protein 1A OS=Mus musculus OX=10090 GN=Arid1a PE=1 SV=1	0	1335800	10278000	0	0	0	0	2537100	0	0	0	0	0	0	0	0	No	No
E9Q4N6	AT-rich interactive domain-containing protein 1B	Arid1b	>tr|E9Q4N6|E9Q4N6_MOUSE AT-rich interactive domain-containing protein 1B OS=Mus musculus OX=10090 GN=Arid1b PE=1 SV=1	0	0	1287900	0	0	0	0	0	0	0	0	0	0	0	0	0	No	No
Q9WU60	Attractin (Protein mahogany)	Atrn Mg Mgca	>sp|Q9WU60|ATRN_MOUSE Attractin OS=Mus musculus OX=10090 GN=Atrn PE=1 SV=3	1977400	1802600	1520500	2370900	0	0	0	1076900	1798900	1174200	0	0	1472400	0	1930500	4118400	No	No
Q99J83	Autophagy protein 5 (APG5-like)	Atg5 Apg5l	>sp|Q99J83|ATG5_MOUSE Autophagy protein 5 OS=Mus musculus OX=10090 GN=Atg5 PE=1 SV=1	0	0	0	0	0	0	0	0	0	0	0	0	0	0	0	656750	No	No
S8F2H1	Autophagy-related cysteine peptidase atg4, putative	TGME49_206450	>tr|S8F2H1|S8F2H1_TOXGM Autophagy-related cysteine peptidase atg4, putative OS=Toxoplasma gondii (strain ATCC 50611 / Me49) OX=508771 GN=TGME49_206450 PE=3 SV=1	0	0	0	0	0	6345600	2399600	0	0	0	2830300	3091000	0	0	0	2026100	Yes	No
A0A125YKY6	Autophagy-related protein	TGME49_254120	>tr|A0A125YKY6|A0A125YKY6_TOXGM Autophagy-related protein OS=Toxoplasma gondii (strain ATCC 50611 / Me49) OX=508771 GN=TGME49_254120 PE=3 SV=1	0	0	0	0	0	0	0	0	0	0	0	0	0	0	0	1764400	Yes	No
Q80XK6	Autophagy-related protein 2 homolog B	Atg2b	>sp|Q80XK6|ATG2B_MOUSE Autophagy-related protein 2 homolog B OS=Mus musculus OX=10090 GN=Atg2b PE=1 SV=3	0	0	0	0	0	0	0	0	0	0	0	0	0	0	0	410440	No	No
Q3ZAQ4	Autophagy-related protein 9	Atg9a Apg9l1 Atg9	>tr|Q3ZAQ4|Q3ZAQ4_MOUSE Autophagy-related protein 9 OS=Mus musculus OX=10090 GN=Atg9a PE=1 SV=1	0	3194900	0	2444900	0	0	0	0	3593400	0	0	0	2050800	0	0	2313200	No	No
A9CLV6	Axotomy induced glycoprotein 2 (Serine incorporator 1, isoform CRA_c)	Serinc1 AIGP-2 mCG_10844	>tr|A9CLV6|A9CLV6_MOUSE Axotomy induced glycoprotein 2 OS=Mus musculus OX=10090 GN=Serinc1 PE=1 SV=1	6880200	11219000	0	9459300	7160100	1170000	6086000	1395300	5508500	5616500	2763800	3010800	6296400	3776300	10004000	8540500	No	No
S4R1L5	Baculoviral IAP repeat-containing protein 6	Birc6	>tr|S4R1L5|S4R1L5_MOUSE Baculoviral IAP repeat-containing protein 6 OS=Mus musculus OX=10090 GN=Birc6 PE=1 SV=1	0	0	0	0	0	0	0	0	0	0	0	0	0	0	0	1659600	No	No
Q91YN9	BAG family molecular chaperone regulator 2 (BAG-2) (Bcl-2-associated athanogene 2)	Bag2	>sp|Q91YN9|BAG2_MOUSE BAG family molecular chaperone regulator 2 OS=Mus musculus OX=10090 GN=Bag2 PE=1 SV=1	0	0	14570000	0	0	0	0	5960600	0	0	0	0	0	0	0	0	No	No
Q9JLV1	BAG family molecular chaperone regulator 3 (BAG-3) (Bcl-2-associated athanogene 3) (Bcl-2-binding protein Bis)	Bag3 Bis MNCb-2243	>sp|Q9JLV1|BAG3_MOUSE BAG family molecular chaperone regulator 3 OS=Mus musculus OX=10090 GN=Bag3 PE=1 SV=2	0	0	2331200	0	0	0	0	0	0	0	0	0	0	0	0	0	No	No
Q8CI32	BAG family molecular chaperone regulator 5 (BAG-5) (Bcl-2-associated athanogene 5)	Bag5	>sp|Q8CI32|BAG5_MOUSE BAG family molecular chaperone regulator 5 OS=Mus musculus OX=10090 GN=Bag5 PE=1 SV=1	0	0	0	0	0	0	0	0	0	587840	0	0	0	0	0	0	No	No
S4R1K2	BAI1-associated protein 3	Baiap3	>tr|S4R1K2|S4R1K2_MOUSE BAI1-associated protein 3 OS=Mus musculus OX=10090 GN=Baiap3 PE=1 SV=1	0	0	0	0	0	0	0	0	0	0	0	0	0	0	0	1637900	No	No
Q91WX5	Bak1 protein (Bcl-2 homologous antagonist/killer) (N-BAK1)	Bak1	>tr|Q91WX5|Q91WX5_MOUSE Bak1 protein OS=Mus musculus OX=10090 GN=Bak1 PE=1 SV=1	0	0	0	0	0	0	0	0	0	0	0	0	0	0	0	948920	No	No
A2AUK5	Band 4.1-like protein 1 (Erythrocyte protein band 4.1-like 1, isoform CRA_c)	Epb41l1 Epb4.1l1 mCG_5224	>tr|A2AUK5|A2AUK5_MOUSE Band 4.1-like protein 1 OS=Mus musculus OX=10090 GN=Epb41l1 PE=1 SV=1	0	0	5050300	0	0	0	0	0	0	0	0	0	0	0	0	0	No	No
E9PV14	Band 4.1-like protein 1 (Fragment)	Epb41l1 Epb4.1l1	>tr|E9PV14|E9PV14_MOUSE Band 4.1-like protein 1 (Fragment) OS=Mus musculus OX=10090 GN=Epb41l1 PE=1 SV=1	0	0	0	0	0	0	0	0	0	0	0	0	0	0	0	1521300	No	No
Q9Z2H5	Band 4.1-like protein 1 (Neuronal protein 4.1) (4.1N)	Epb41l1 Epb4 Epb4.1l1 Kiaa0338	>sp|Q9Z2H5|E41L1_MOUSE Band 4.1-like protein 1 OS=Mus musculus OX=10090 GN=Epb41l1 PE=1 SV=2	59165000	52991000	85489000	18873000	48106000	13321000	44361000	79093000	34621000	25737000	23213000	21072000	95051000	31999000	46548000	47987000	No	No
O70318	Band 4.1-like protein 2 (Generally expressed protein 4.1) (4.1G)	Epb41l2 Epb4.1l2	>sp|O70318|E41L2_MOUSE Band 4.1-like protein 2 OS=Mus musculus OX=10090 GN=Epb41l2 PE=1 SV=2	162390000	228970000	28988000	106730000	159460000	47626000	188930000	88429000	196830000	105580000	103820000	84654000	173680000	125030000	215810000	195550000	No	No
O54962	Barrier-to-autointegration factor (Breakpoint cluster region protein 1) (LAP2-binding protein 1) [Cleaved into: Barrier-to-autointegration factor, N-terminally processed]	Banf1 Baf Bcrp1 L2bp1	>sp|O54962|BAF_MOUSE Barrier-to-autointegration factor OS=Mus musculus OX=10090 GN=Banf1 PE=1 SV=1	0	0	19579000	8928600	0	4092100	0	10365000	3588000	7658400	0	0	0	0	0	3922000	No	No
Q9R069	Basal cell adhesion molecule (B-CAM cell surface glycoprotein) (Lutheran antigen) (CD antigen CD239)	Bcam Gplu Lu	>sp|Q9R069|BCAM_MOUSE Basal cell adhesion molecule OS=Mus musculus OX=10090 GN=Bcam PE=1 SV=1	0	1435200	0	14151000	2285500	0	2354900	0	0	0	1565000	0	1574400	0	0	2485600	No	No
E9PZ16	Basement membrane-specific heparan sulfate proteoglycan core protein	Hspg2	>tr|E9PZ16|E9PZ16_MOUSE Basement membrane-specific heparan sulfate proteoglycan core protein OS=Mus musculus OX=10090 GN=Hspg2 PE=1 SV=1	15689000	19001000	2429200	85544000	49032000	21031000	81435000	56890000	3524900	29398000	20875000	10336000	65954000	14861000	3489000	101780000	No	No
A0A087WQS2	Basic leucine zipper and W2 domain-containing protein 1	Bzw1	>tr|A0A087WQS2|A0A087WQS2_MOUSE Basic leucine zipper and W2 domain-containing protein 1 OS=Mus musculus OX=10090 GN=Bzw1 PE=1 SV=1	0	0	29077000	0	0	0	0	11303000	0	0	0	0	0	0	0	0	No	No
Q91VK1	Basic leucine zipper and W2 domain-containing protein 2	Bzw2	>sp|Q91VK1|BZW2_MOUSE Basic leucine zipper and W2 domain-containing protein 2 OS=Mus musculus OX=10090 GN=Bzw2 PE=1 SV=1	0	0	9446800	0	0	0	0	5789000	0	0	0	0	0	0	0	0	No	No
K3W4Q8	Basigin (Basigin, isoform CRA_d)	Bsg mCG_13385	>tr|K3W4Q8|K3W4Q8_MOUSE Basigin OS=Mus musculus OX=10090 GN=Bsg PE=1 SV=1	61456000	75106000	0	160560000	71854000	17207000	79044000	31385000	70909000	64384000	41853000	19907000	51475000	40635000	79393000	89116000	No	No
A0A125YLC3	Bax inhibitor-1, putative	TGME49_255900	>tr|A0A125YLC3|A0A125YLC3_TOXGM Bax inhibitor-1, putative OS=Toxoplasma gondii (strain ATCC 50611 / Me49) OX=508771 GN=TGME49_255900 PE=3 SV=1	0	0	0	5269600	0	13567000	14598000	2656900	0	4705600	0	7024800	0	0	0	7869000	Yes	No
A0A125YX97	B-box zinc finger domain-containing protein	TGME49_299190	>tr|A0A125YX97|A0A125YX97_TOXGM B-box zinc finger domain-containing protein OS=Toxoplasma gondii (strain ATCC 50611 / Me49) OX=508771 GN=TGME49_299190 PE=4 SV=1	0	0	0	0	0	0	0	0	0	0	0	0	0	0	0	749550	Yes	No
S8EYN4	B-box zinc finger domain-containing protein	TGME49_271880	>tr|S8EYN4|S8EYN4_TOXGM B-box zinc finger domain-containing protein OS=Toxoplasma gondii (strain ATCC 50611 / Me49) OX=508771 GN=TGME49_271880 PE=4 SV=1	0	0	0	0	0	0	0	0	0	0	0	0	0	0	0	472040	Yes	No
Q0VF62	Bcas3 protein (Breast carcinoma-amplified sequence 3 homolog)	Bcas3	>tr|Q0VF62|Q0VF62_MOUSE Bcas3 protein OS=Mus musculus OX=10090 GN=Bcas3 PE=1 SV=1	0	0	0	0	0	0	0	0	0	0	0	0	0	0	0	3642100	No	No
Q61335	B-cell receptor-associated protein 31 (BCR-associated protein 31) (Bap31) (p28)	Bcap31 Bap31	>sp|Q61335|BAP31_MOUSE B-cell receptor-associated protein 31 OS=Mus musculus OX=10090 GN=Bcap31 PE=1 SV=4	34251000	30702000	105780000	85730000	30175000	8878600	23432000	34751000	31406000	43924000	16415000	14333000	11819000	22630000	55831000	32773000	No	No
P59017	Bcl-2-like protein 13 (Bcl2-L-13) (Bcl-rambo) (Protein Mil1)	Bcl2l13 Mil1	>sp|P59017|B2L13_MOUSE Bcl-2-like protein 13 OS=Mus musculus OX=10090 GN=Bcl2l13 PE=1 SV=2	0	0	0	0	0	0	0	0	0	0	0	0	0	0	0	2802700	No	No
Q3TQ70	Beta1 subnuit of GTP-binding protein (Beta1 subunit of GTP-binding protein) (Guanine nucleotide binding protein, beta 1, isoform CRA_b)	Gnb1 mCG_23363	>tr|Q3TQ70|Q3TQ70_MOUSE Beta1 subnuit of GTP-binding protein OS=Mus musculus OX=10090 GN=Gnb1 PE=1 SV=1	294840000	586680000	204680000	365170000	604800000	118640000	370250000	544890000	360780000	525080000	241740000	106820000	880820000	572430000	332660000	397340000	No	No
Q01339	Beta-2-glycoprotein 1 (APC inhibitor) (Activated protein C-binding protein) (Apolipoprotein H) (Apo-H) (Beta-2-glycoprotein I) (B2GPI) (Beta(2)GPI)	Apoh B2gp1	>sp|Q01339|APOH_MOUSE Beta-2-glycoprotein 1 OS=Mus musculus OX=10090 GN=Apoh PE=1 SV=1	0	0	0	0	0	0	0	0	0	0	0	0	0	0	0	1044400	No	No
Q8BFZ3	Beta-actin-like protein 2 (Kappa-actin)	Actbl2	>sp|Q8BFZ3|ACTBL_MOUSE Beta-actin-like protein 2 OS=Mus musculus OX=10090 GN=Actbl2 PE=1 SV=1	0	0	0	0	0	0	4823100	37868000	0	0	0	0	0	0	0	4100700	No	No
Q9QYB8	Beta-adducin (Add97) (Erythrocyte adducin subunit beta)	Add2	>sp|Q9QYB8|ADDB_MOUSE Beta-adducin OS=Mus musculus OX=10090 GN=Add2 PE=1 SV=4	7711900	11563000	8085500	5285500	19531000	1687100	14153000	13718000	6981100	9952200	4982600	0	42166000	0	0	16787000	No	No
J3QNU6	Beta-arrestin-1	Arrb1	>tr|J3QNU6|J3QNU6_MOUSE Beta-arrestin-1 OS=Mus musculus OX=10090 GN=Arrb1 PE=1 SV=1	0	0	0	0	0	0	0	1431500	0	0	0	0	0	0	0	0	No	No
A0A125YM78	Beta-catenin family protein 1, putative	TGME49_239930	>tr|A0A125YM78|A0A125YM78_TOXGM Beta-catenin family protein 1, putative OS=Toxoplasma gondii (strain ATCC 50611 / Me49) OX=508771 GN=TGME49_239930 PE=4 SV=1	0	0	0	1461500	0	12543000	1941200	0	0	0	2078800	0	0	0	0	0	Yes	No
Q9CWL8	Beta-catenin-like protein 1 (Nuclear-associated protein) (NAP)	Ctnnbl1	>sp|Q9CWL8|CTBL1_MOUSE Beta-catenin-like protein 1 OS=Mus musculus OX=10090 GN=Ctnnbl1 PE=1 SV=1	0	0	18301000	0	0	0	968370	3885700	0	983780	0	0	1960000	0	0	0	No	No
Q8R5C5	Beta-centractin (Actin-related protein 1B) (ARP1B)	Actr1b	>sp|Q8R5C5|ACTY_MOUSE Beta-centractin OS=Mus musculus OX=10090 GN=Actr1b PE=1 SV=1	7507100	6299300	3281000	6841300	7496500	0	4232900	5461400	7302500	9618200	0	0	7793900	11548000	6047200	7696200	No	No
Q3TXR9	Beta-hexosaminidase (EC 3.2.1.52)	Hexb	>tr|Q3TXR9|Q3TXR9_MOUSE Beta-hexosaminidase OS=Mus musculus OX=10090 GN=Hexb PE=1 SV=1	0	0	6993300	0	0	0	0	3775400	0	0	0	0	0	0	0	0	No	No
P29416	Beta-hexosaminidase subunit alpha (EC 3.2.1.52) (Beta-N-acetylhexosaminidase subunit alpha) (Hexosaminidase subunit A) (N-acetyl-beta-glucosaminidase subunit alpha)	Hexa	>sp|P29416|HEXA_MOUSE Beta-hexosaminidase subunit alpha OS=Mus musculus OX=10090 GN=Hexa PE=1 SV=2	0	0	5241000	0	0	0	0	0	0	0	0	0	0	0	0	0	No	No
O35490	Betaine--homocysteine S-methyltransferase 1 (EC 2.1.1.5)	Bhmt	>sp|O35490|BHMT1_MOUSE Betaine--homocysteine S-methyltransferase 1 OS=Mus musculus OX=10090 GN=Bhmt PE=1 SV=1	0	0	0	0	0	0	0	0	0	0	0	0	0	0	0	2043800	No	No
P28663	Beta-soluble NSF attachment protein (SNAP-beta) (Brain protein I47) (N-ethylmaleimide-sensitive factor attachment protein beta)	Napb Snapb	>sp|P28663|SNAB_MOUSE Beta-soluble NSF attachment protein OS=Mus musculus OX=10090 GN=Napb PE=1 SV=2	34600000	82184000	1960700	32520000	31506000	9548800	48670000	50287000	34322000	30676000	16868000	3981800	99219000	29228000	16704000	67622000	No	No
Q91ZZ3	Beta-synuclein	Sncb	>sp|Q91ZZ3|SYUB_MOUSE Beta-synuclein OS=Mus musculus OX=10090 GN=Sncb PE=1 SV=1	22567000	82127000	0	9256500	9951600	5536600	35755000	33326000	27722000	15733000	12240000	3634300	67696000	4820600	7280400	72948000	No	No
O88428	Bifunctional 3'-phosphoadenosine 5'-phosphosulfate synthase 2 (PAPS synthase 2) (PAPSS 2) (Sulfurylase kinase 2) (SK 2) (SK2) [Includes: Sulfate adenylyltransferase (EC 2.7.7.4) (ATP-sulfurylase) (Sulfate adenylate transferase) (SAT); Adenylyl-sulfate kinase (EC 2.7.1.25) (3'-phosphoadenosine-5'-phosphosulfate synthase) (APS kinase) (Adenosine-5'-phosphosulfate 3'-phosphotransferase) (Adenylylsul…	Papss2 Atpsk2	>sp|O88428|PAPS2_MOUSE Bifunctional 3'-phosphoadenosine 5'-phosphosulfate synthase 2 OS=Mus musculus OX=10090 GN=Papss2 PE=1 SV=2	0	0	0	0	0	0	0	572570	0	0	0	0	0	0	0	0	No	No
G3UVU9	Bifunctional arginine demethylase and lysyl-hydroxylase JMJD6 (Phosphatidylserine receptor, isoform CRA_a)	Jmjd6 Ptdsr mCG_6851	>tr|G3UVU9|G3UVU9_MOUSE Bifunctional arginine demethylase and lysyl-hydroxylase JMJD6 OS=Mus musculus OX=10090 GN=Jmjd6 PE=1 SV=1	0	0	5654200	0	0	0	0	2291200	0	0	0	0	0	0	0	0	No	No
Q9DBL7	Bifunctional coenzyme A synthase (CoA synthase) [Includes: Phosphopantetheine adenylyltransferase (EC 2.7.7.3) (Dephospho-CoA pyrophosphorylase) (Pantetheine-phosphate adenylyltransferase) (PPAT); Dephospho-CoA kinase (DPCK) (EC 2.7.1.24) (Dephosphocoenzyme A kinase) (DPCOAK)]	Coasy Ukr1	>sp|Q9DBL7|COASY_MOUSE Bifunctional coenzyme A synthase OS=Mus musculus OX=10090 GN=Coasy PE=1 SV=2	0	0	0	0	0	0	0	0	0	0	0	0	0	0	0	1444800	No	No
A0A125YXY3	Bifunctional dihydrofolate reductase-thymidylate synthase	TGME49_249180	>tr|A0A125YXY3|A0A125YXY3_TOXGM Bifunctional dihydrofolate reductase-thymidylate synthase OS=Toxoplasma gondii (strain ATCC 50611 / Me49) OX=508771 GN=TGME49_249180 PE=3 SV=1	0	0	0	0	0	3621300	0	0	0	0	0	0	0	0	0	0	Yes	No
Q8CGC7	Bifunctional glutamate/proline--tRNA ligase (Bifunctional aminoacyl-tRNA synthetase) [Includes: Glutamate--tRNA ligase (EC 6.1.1.17) (Glutamyl-tRNA synthetase) (GluRS); Proline--tRNA ligase (EC 6.1.1.15) (Prolyl-tRNA synthetase) (ProRS)]	Eprs Qprs	>sp|Q8CGC7|SYEP_MOUSE Bifunctional glutamate/proline--tRNA ligase OS=Mus musculus OX=10090 GN=Eprs PE=1 SV=4	1331100	2087400	196540000	4057100	0	0	1644000	52317000	905780	949680	0	1111700	7678000	1234800	1776600	6066800	No	No
A0A125YR57	Bifunctional GMP synthase/glutamine amidotransferase protein (EC 6.3.5.2)	TGME49_230450	>tr|A0A125YR57|A0A125YR57_TOXGM Bifunctional GMP synthase/glutamine amidotransferase protein OS=Toxoplasma gondii (strain ATCC 50611 / Me49) OX=508771 GN=TGME49_230450 PE=3 SV=1	0	0	0	1615700	0	2781500	2499400	0	0	0	0	0	0	0	0	0	Yes	No
P18155	Bifunctional methylenetetrahydrofolate dehydrogenase/cyclohydrolase, mitochondrial [Includes: NAD-dependent methylenetetrahydrofolate dehydrogenase (EC 1.5.1.15); Methenyltetrahydrofolate cyclohydrolase (EC 3.5.4.9)]	Mthfd2 Nmdmc	>sp|P18155|MTDC_MOUSE Bifunctional methylenetetrahydrofolate dehydrogenase/cyclohydrolase, mitochondrial OS=Mus musculus OX=10090 GN=Mthfd2 PE=1 SV=1	0	0	8783400	0	0	0	0	0	0	0	0	0	0	0	0	0	No	No
Q9CWJ9	Bifunctional purine biosynthesis protein PURH [Includes: Phosphoribosylaminoimidazolecarboxamide formyltransferase (EC 2.1.2.3) (5-aminoimidazole-4-carboxamide ribonucleotide formyltransferase) (AICAR transformylase); IMP cyclohydrolase (EC 3.5.4.10) (ATIC) (IMP synthase) (Inosinicase)]	Atic Purh	>sp|Q9CWJ9|PUR9_MOUSE Bifunctional purine biosynthesis protein PURH OS=Mus musculus OX=10090 GN=Atic PE=1 SV=2	16002000	13415000	92385000	22312000	12759000	19981000	11184000	63686000	14101000	14461000	0	14842000	23689000	16617000	8716600	25464000	No	No
Q3TNY9	Biglycan	Bgn mCG_3250	>tr|Q3TNY9|Q3TNY9_MOUSE Biglycan OS=Mus musculus OX=10090 GN=Bgn PE=1 SV=1	2016300	0	0	1785800	8157300	3558500	2331800	0	2675200	0	4917000	0	1333100	0	0	0	No	No
Q9CY64	Biliverdin reductase A (BVR A) (EC 1.3.1.24) (Biliverdin-IX alpha-reductase)	Blvra	>sp|Q9CY64|BIEA_MOUSE Biliverdin reductase A OS=Mus musculus OX=10090 GN=Blvra PE=1 SV=1	0	0	0	0	0	0	0	0	0	0	0	0	0	0	0	1512500	No	No
Q3U6G1	Biliverdin reductase B (Flavin reductase (NADPH))	Blvrb mCG_22763	>tr|Q3U6G1|Q3U6G1_MOUSE Biliverdin reductase B (Flavin reductase (NADPH)) OS=Mus musculus OX=10090 GN=Blvrb PE=1 SV=1	13542000	9011500	14934000	7648500	11991000	8795900	6959100	11586000	12192000	8168100	13958000	25645000	10839000	7926600	10764000	14512000	No	No
P56380	Bis(5'-nucleosyl)-tetraphosphatase [asymmetrical] (EC 3.6.1.17) (Diadenosine 5',5'''-P1,P4-tetraphosphate asymmetrical hydrolase) (Ap4A hydrolase) (Ap4Aase) (Diadenosine tetraphosphatase) (Nucleoside diphosphate-linked moiety X motif 2) (Nudix motif 2)	Nudt2 Apah1	>sp|P56380|AP4A_MOUSE Bis(5'-nucleosyl)-tetraphosphatase [asymmetrical] OS=Mus musculus OX=10090 GN=Nudt2 PE=1 SV=3	0	0	0	0	0	0	0	0	0	0	0	0	0	0	0	379220	No	No
Q8R016	Bleomycin hydrolase (BH) (BLM hydrolase) (BMH) (EC 3.4.22.40)	Blmh	>sp|Q8R016|BLMH_MOUSE Bleomycin hydrolase OS=Mus musculus OX=10090 GN=Blmh PE=1 SV=1	0	1754200	1543100	2826100	4883800	0	0	0	0	9786000	0	0	4225900	0	0	0	No	No
Q6PGF5	BMS1 homolog, ribosome assembly protein (Yeast) (BMS1, ribosome biogenesis factor) (BMS1-like, ribosome assembly protein (Yeast))	Bms1 Bms1l mCG_133436	>tr|Q6PGF5|Q6PGF5_MOUSE BMS1 homolog, ribosome assembly protein (Yeast) OS=Mus musculus OX=10090 GN=Bms1 PE=1 SV=1	0	0	18676000	2162700	0	0	0	3782800	0	0	0	0	0	0	0	0	No	No
Q8R2Q8	Bone marrow stromal antigen 2 (BST-2) (HM1.24 antigen) (CD antigen CD317)	Bst2	>sp|Q8R2Q8|BST2_MOUSE Bone marrow stromal antigen 2 OS=Mus musculus OX=10090 GN=Bst2 PE=1 SV=1	15516000	27497000	0	85493000	16819000	10145000	22459000	3999400	7870800	16685000	9173300	11271000	4152900	13272000	20573000	26354000	No	No
O35607	Bone morphogenetic protein receptor type-2 (BMP type-2 receptor) (BMPR-2) (EC 2.7.11.30) (BRK-3) (Bone morphogenetic protein receptor type II) (BMP type II receptor) (BMPR-II)	Bmpr2	>sp|O35607|BMPR2_MOUSE Bone morphogenetic protein receptor type-2 OS=Mus musculus OX=10090 GN=Bmpr2 PE=1 SV=1	5513800	4675500	0	5943800	0	0	4079700	0	5534200	4559500	0	0	0	0	5764100	6090300	No	No
A0A125YNI2	Bradyzoite antigen BAG1	BAG1 TGME49_259020	>tr|A0A125YNI2|A0A125YNI2_TOXGM Bradyzoite antigen BAG1 OS=Toxoplasma gondii (strain ATCC 50611 / Me49) OX=508771 GN=BAG1 PE=3 SV=1	3369900	30346000	2058400	430600000	6763500	284050000	233420000	438810000	11029000	353240000	174200000	118070000	5766300	187360000	17800000	290520000	Yes	No
A0A125YYM5	Bradyzoite rhoptry protein BRP1	BRP1 TGME49_314250	>tr|A0A125YYM5|A0A125YYM5_TOXGM Bradyzoite rhoptry protein BRP1 OS=Toxoplasma gondii (strain ATCC 50611 / Me49) OX=508771 GN=BRP1 PE=4 SV=1	0	2447300	0	9333200	0	20903000	2162400	2013300	0	7158500	2477100	4212200	0	4556900	0	3738400	Yes	No
Q91XV3	Brain acid soluble protein 1 (22 kDa neuronal tissue-enriched acidic protein) (Neuronal axonal membrane protein NAP-22)	Basp1 Nap22	>sp|Q91XV3|BASP1_MOUSE Brain acid soluble protein 1 OS=Mus musculus OX=10090 GN=Basp1 PE=1 SV=3	312270000	376720000	7561000	134470000	646070000	71026000	959620000	281410000	280190000	244360000	496720000	568090000	706050000	191230000	584710000	476930000	No	No
B1AZ46	Brain-specific angiogenesis inhibitor 1-associated protein 2 (Brain-specific angiogenesis inhibitor 1-associated protein 2, isoform CRA_c)	Baiap2 mCG_15032	>tr|B1AZ46|B1AZ46_MOUSE Brain-specific angiogenesis inhibitor 1-associated protein 2 OS=Mus musculus OX=10090 GN=Baiap2 PE=1 SV=1	0	2144700	1514600	0	0	0	1606200	2988800	0	0	0	0	9894400	0	0	7221000	No	No
Q9DBJ3	Brain-specific angiogenesis inhibitor 1-associated protein 2-like protein 1 (BAI1-associated protein 2-like protein 1) (Insulin receptor tyrosine kinase substrate)	Baiap2l1 Irtks	>sp|Q9DBJ3|BI2L1_MOUSE Brain-specific angiogenesis inhibitor 1-associated protein 2-like protein 1 OS=Mus musculus OX=10090 GN=Baiap2l1 PE=1 SV=1	0	0	10768000	0	0	0	0	4173800	0	0	0	0	0	0	0	0	No	No
Q3TJN1	Branched-chain-amino-acid aminotransferase (EC 2.6.1.42)	Bcat1	>tr|Q3TJN1|Q3TJN1_MOUSE Branched-chain-amino-acid aminotransferase OS=Mus musculus OX=10090 GN=Bcat1 PE=1 SV=1	1737000	2913000	0	2502000	0	0	2549000	1940500	0	0	0	0	2702600	0	0	2233500	No	No
Q9CWI3	BRCA2 and CDKN1A-interacting protein	Bccip	>sp|Q9CWI3|BCCIP_MOUSE BRCA2 and CDKN1A-interacting protein OS=Mus musculus OX=10090 GN=Bccip PE=1 SV=1	0	0	11961000	0	0	0	0	0	0	0	0	0	0	0	0	0	No	No
Q6PAJ1	Breakpoint cluster region protein (EC 2.7.11.1)	Bcr Kiaa3017	>sp|Q6PAJ1|BCR_MOUSE Breakpoint cluster region protein OS=Mus musculus OX=10090 GN=Bcr PE=1 SV=3	1263100	1049900	0	0	0	0	929190	0	1335500	0	0	0	1724500	0	1155200	0	No	No
Q80YN3	Breast carcinoma-amplified sequence 1 homolog (Novel amplified in breast cancer 1 homolog)	Bcas1 Nabc1	>sp|Q80YN3|BCAS1_MOUSE Breast carcinoma-amplified sequence 1 homolog OS=Mus musculus OX=10090 GN=Bcas1 PE=1 SV=3	43663000	82084000	0	76363000	112820000	20146000	106190000	15121000	31673000	56559000	44874000	15089000	22063000	76070000	59257000	77735000	No	No
G3X9K3	Brefeldin A-inhibited guanine nucleotide-exchange protein 1 (BIG1) (Brefeldin A-inhibited GEP 1) (ADP-ribosylation factor guanine nucleotide-exchange factor 1)	Arfgef1	>sp|G3X9K3|BIG1_MOUSE Brefeldin A-inhibited guanine nucleotide-exchange protein 1 OS=Mus musculus OX=10090 GN=Arfgef1 PE=1 SV=1	0	0	0	0	0	0	0	0	0	0	0	0	0	0	0	1240800	No	No
A2A5R2	Brefeldin A-inhibited guanine nucleotide-exchange protein 2 (Brefeldin A-inhibited GEP 2) (ADP-ribosylation factor guanine nucleotide-exchange factor 2)	Arfgef2 Arfgep2 Big2	>sp|A2A5R2|BIG2_MOUSE Brefeldin A-inhibited guanine nucleotide-exchange protein 2 OS=Mus musculus OX=10090 GN=Arfgef2 PE=1 SV=1	0	3227400	2378800	2630200	2742100	0	1769400	0	3582500	0	0	0	0	0	4743700	9251400	No	No
Q3UGY8	Brefeldin A-inhibited guanine nucleotide-exchange protein 3 (ARFGEF family member 3)	Arfgef3 Big3 D10Bwg1379e Kiaa1244	>sp|Q3UGY8|BIG3_MOUSE Brefeldin A-inhibited guanine nucleotide-exchange protein 3 OS=Mus musculus OX=10090 GN=Arfgef3 PE=1 SV=1	0	0	0	0	0	0	0	0	0	0	0	0	0	0	0	3804400	No	No
Q61361	Brevican core protein	Bcan	>sp|Q61361|PGCB_MOUSE Brevican core protein OS=Mus musculus OX=10090 GN=Bcan PE=1 SV=2	0	7614200	0	0	0	0	8404500	0	6507400	6761700	0	0	15005000	0	0	6950500	No	No
A0A125YMJ4	Brf1p family coiled coil protein	TGME49_232440	>tr|A0A125YMJ4|A0A125YMJ4_TOXGM Brf1p family coiled coil protein OS=Toxoplasma gondii (strain ATCC 50611 / Me49) OX=508771 GN=TGME49_232440 PE=4 SV=1	0	0	0	0	0	0	0	0	0	0	0	0	0	0	0	798980	Yes	No
Q8BXV2	BRI3-binding protein (I3-binding protein)	Bri3bp	>sp|Q8BXV2|BRI3B_MOUSE BRI3-binding protein OS=Mus musculus OX=10090 GN=Bri3bp PE=1 SV=1	15407000	15928000	0	159930000	21257000	7594200	30074000	5716800	22048000	25227000	11444000	10785000	10305000	23494000	24862000	29617000	No	No
S4R270	Bridging integrator 2	Bin2	>tr|S4R270|S4R270_MOUSE Bridging integrator 2 OS=Mus musculus OX=10090 GN=Bin2 PE=1 SV=1	5562500	7991700	0	3082700	0	1766200	3023700	1889500	3323800	1347700	0	2118300	2367600	0	3503600	5054200	No	No
D3Z7P0	BRISC and BRCA1-A complex member 2	Babam2 Bre	>tr|D3Z7P0|D3Z7P0_MOUSE BRISC and BRCA1-A complex member 2 OS=Mus musculus OX=10090 GN=Babam2 PE=1 SV=3	0	1047900	8289000	0	0	0	2668700	1865900	0	0	0	0	1250400	0	0	0	No	No
D3Z4D8	BRISC complex subunit Abraxas 2 (Fragment)	Abraxas2	>tr|D3Z4D8|D3Z4D8_MOUSE BRISC complex subunit Abraxas 2 (Fragment) OS=Mus musculus OX=10090 GN=Abraxas2 PE=1 SV=2	0	0	0	0	0	0	0	644360	0	0	0	0	0	0	0	0	No	No
S8GA78	Brix domain-containing protein	TGME49_273840	>tr|S8GA78|S8GA78_TOXGM Brix domain-containing protein OS=Toxoplasma gondii (strain ATCC 50611 / Me49) OX=508771 GN=TGME49_273840 PE=4 SV=1	0	0	0	0	0	7352200	0	0	0	0	0	0	0	0	0	0	Yes	No
S8GJK5	Brix domain-containing protein	TGME49_222000	>tr|S8GJK5|S8GJK5_TOXGM Brix domain-containing protein OS=Toxoplasma gondii (strain ATCC 50611 / Me49) OX=508771 GN=TGME49_222000 PE=4 SV=1	0	0	0	3289300	0	13308000	2368300	0	0	0	0	0	0	0	0	2028700	Yes	No
Q8K2Q7	BRO1 domain-containing protein BROX (BRO1 domain- and CAAX motif-containing protein)	Brox	>sp|Q8K2Q7|BROX_MOUSE BRO1 domain-containing protein BROX OS=Mus musculus OX=10090 GN=Brox PE=1 SV=1	0	0	4380500	0	0	0	0	2991100	0	0	0	0	0	0	0	0	No	No
G3UWZ0	Bromodomain adjacent to zinc finger domain protein 1A	Baz1a	>tr|G3UWZ0|G3UWZ0_MOUSE Bromodomain adjacent to zinc finger domain protein 1A OS=Mus musculus OX=10090 GN=Baz1a PE=1 SV=1	0	0	3066300	0	0	0	0	1570600	0	0	0	0	0	0	0	0	No	No
G5E8J3	Bromodomain and WD repeat domain containing 2, isoform CRA_a (WD repeat-containing protein 11)	Wdr11 Brwd2 mCG_22163	>tr|G5E8J3|G5E8J3_MOUSE Bromodomain and WD repeat domain containing 2, isoform CRA_a OS=Mus musculus OX=10090 GN=Wdr11 PE=1 SV=1	0	0	2627300	0	0	0	0	0	0	0	0	0	0	0	0	0	No	No
S8GH82	Bromodomain-containing protein	TGME49_264640	>tr|S8GH82|S8GH82_TOXGM Bromodomain-containing protein OS=Toxoplasma gondii (strain ATCC 50611 / Me49) OX=508771 GN=TGME49_264640 PE=4 SV=1	0	1044900	0	5013700	0	44497000	6538600	1132500	0	1867600	3651400	8130700	0	3428900	0	15982000	Yes	No
S8F505	Bromodomain-containing protein (EC 2.3.1.48)	TGME49_263580	>tr|S8F505|S8F505_TOXGM Bromodomain-containing protein OS=Toxoplasma gondii (strain ATCC 50611 / Me49) OX=508771 GN=TGME49_263580 PE=4 SV=1	0	0	0	0	0	0	0	0	0	0	0	0	0	0	0	1378000	Yes	No
Q8K2F0	Bromodomain-containing protein 3 (Bromodomain-containing FSH-like protein FSRG2)	Brd3 Fsrg2	>sp|Q8K2F0|BRD3_MOUSE Bromodomain-containing protein 3 OS=Mus musculus OX=10090 GN=Brd3 PE=1 SV=2	1807500	2010000	2161300	1921000	0	0	1771700	0	1986200	0	0	0	1757300	0	0	1374600	No	No
B0V2V8	Bromodomain-containing protein 4	Brd4	>tr|B0V2V8|B0V2V8_MOUSE Bromodomain-containing protein 4 OS=Mus musculus OX=10090 GN=Brd4 PE=1 SV=1	5290200	3427900	8634200	5168100	0	0	3787200	3593800	0	0	0	0	5221600	0	0	0	No	No
O88665	Bromodomain-containing protein 7 (75 kDa bromodomain protein)	Brd7 Bp75	>sp|O88665|BRD7_MOUSE Bromodomain-containing protein 7 OS=Mus musculus OX=10090 GN=Brd7 PE=1 SV=1	0	0	1896400	0	0	0	0	0	0	0	0	0	0	0	0	0	No	No
D3YZC7	Bromodomain-containing protein 8	Brd8	>tr|D3YZC7|D3YZC7_MOUSE Bromodomain-containing protein 8 OS=Mus musculus OX=10090 GN=Brd8 PE=1 SV=1	0	0	2210600	0	0	0	0	1301900	0	0	0	0	0	0	0	0	No	No
Q9DB72	BTB/POZ domain-containing protein 17 (Galectin-3-binding protein-like)	Btbd17	>sp|Q9DB72|BTBDH_MOUSE BTB/POZ domain-containing protein 17 OS=Mus musculus OX=10090 GN=Btbd17 PE=1 SV=1	0	0	0	0	0	0	0	0	0	0	0	0	0	0	0	907980	No	No
A0A0R4J2B2	BTB/POZ domain-containing protein KCTD12	Kctd12	>tr|A0A0R4J2B2|A0A0R4J2B2_MOUSE BTB/POZ domain-containing protein KCTD12 OS=Mus musculus OX=10090 GN=Kctd12 PE=1 SV=1	1354600	0	0	0	0	0	0	2431100	0	0	0	0	7192200	0	0	6460600	No	No
Q5DTY9	BTB/POZ domain-containing protein KCTD16	Kctd16 Gm1267 Kiaa1317	>sp|Q5DTY9|KCD16_MOUSE BTB/POZ domain-containing protein KCTD16 OS=Mus musculus OX=10090 GN=Kctd16 PE=1 SV=2	10273000	9363500	0	0	5792600	0	0	0	7512400	3717900	5384100	0	6035000	0	7737900	13372000	No	No
E9QAE3	B-TFIID TATA-box-binding protein-associated factor 1	Btaf1	>tr|E9QAE3|E9QAE3_MOUSE B-TFIID TATA-box-binding protein-associated factor 1 OS=Mus musculus OX=10090 GN=Btaf1 PE=1 SV=1	0	0	3663300	0	0	0	0	0	0	0	0	0	0	0	0	0	No	No
Q922D8	C-1-tetrahydrofolate synthase, cytoplasmic (C1-THF synthase) [Cleaved into: C-1-tetrahydrofolate synthase, cytoplasmic, N-terminally processed] [Includes: Methylenetetrahydrofolate dehydrogenase (EC 1.5.1.5); Methenyltetrahydrofolate cyclohydrolase (EC 3.5.4.9); Formyltetrahydrofolate synthetase (EC 6.3.4.3)]	Mthfd1	>sp|Q922D8|C1TC_MOUSE C-1-tetrahydrofolate synthase, cytoplasmic OS=Mus musculus OX=10090 GN=Mthfd1 PE=1 SV=4	2885200	7167300	235910000	5989100	3976300	461000	4476600	74098000	3721800	3569000	2152100	1293700	8602200	6440800	3207100	9097300	No	No
A0A125YGE3	CAAX prenyl protease (EC 3.4.24.84)	TGME49_221170	>tr|A0A125YGE3|A0A125YGE3_TOXGM CAAX metallo endopeptidase OS=Toxoplasma gondii (strain ATCC 50611 / Me49) OX=508771 GN=TGME49_221170 PE=3 SV=1	0	0	0	4672800	0	10101000	0	0	0	5277100	0	4920000	0	2662700	1787300	4462500	Yes	No
B9EHY2	CAAX prenyl protease (EC 3.4.24.84)	Zmpste24 mCG_13511	>tr|B9EHY2|B9EHY2_MOUSE Zinc metallopeptidase, STE24 homolog (S. cerevisiae) OS=Mus musculus OX=10090 GN=Zmpste24 PE=1 SV=1	7340200	7625500	8988200	24439000	5772600	2521100	6384000	3713500	7222800	7261600	3307300	3466200	2823900	4820300	8493600	4946000	No	No
E9QAI5	CAD protein	Cad	>tr|E9QAI5|E9QAI5_MOUSE CAD protein OS=Mus musculus OX=10090 GN=Cad PE=1 SV=1	0	1194000	70648000	0	0	0	0	13842000	0	0	0	0	906260	0	0	0	No	No
P70408	Cadherin-10 (T2-cadherin)	Cdh10	>sp|P70408|CAD10_MOUSE Cadherin-10 OS=Mus musculus OX=10090 GN=Cdh10 PE=1 SV=3	0	0	0	0	0	0	0	0	0	0	0	0	0	0	0	4283200	No	No
P55288	Cadherin-11 (OSF-4) (Osteoblast cadherin) (OB-cadherin)	Cdh11 Cad-11	>sp|P55288|CAD11_MOUSE Cadherin-11 OS=Mus musculus OX=10090 GN=Cdh11 PE=1 SV=1	0	0	0	0	0	0	0	0	0	0	0	0	0	0	0	5096900	No	No
Q9WTR5	Cadherin-13 (Heart cadherin) (H-cadherin) (Truncated cadherin) (T-cad) (T-cadherin)	Cdh13	>sp|Q9WTR5|CAD13_MOUSE Cadherin-13 OS=Mus musculus OX=10090 GN=Cdh13 PE=1 SV=2	4915100	0	0	4298000	10013000	2446300	3977900	3755400	3757300	0	4000900	0	5113500	0	0	7617900	No	No
D3YYT0	Cadherin-2	Cdh2	>tr|D3YYT0|D3YYT0_MOUSE Cadherin-2 OS=Mus musculus OX=10090 GN=Cdh2 PE=1 SV=1	83750000	96471000	16945000	39334000	45653000	21050000	55623000	29971000	106160000	41635000	42459000	41085000	51475000	16117000	99557000	81412000	No	No
P97326	Cadherin-6 (Kidney cadherin) (K-cadherin)	Cdh6	>sp|P97326|CADH6_MOUSE Cadherin-6 OS=Mus musculus OX=10090 GN=Cdh6 PE=1 SV=2	0	0	0	0	0	0	0	0	0	0	0	0	0	0	0	2255600	No	No
B0R091	Calcineurin B homologous protein 1	Chp1 1500003O03Rik	>tr|B0R091|B0R091_MOUSE Calcineurin B homologous protein 1 OS=Mus musculus OX=10090 GN=Chp1 PE=1 SV=1	0	2095700	6512900	0	0	0	0	6897100	0	0	0	0	0	0	0	0	No	No
A2AR99	Calcitonin receptor-like	Calcrl mCG_3222	>tr|A2AR99|A2AR99_MOUSE Calcitonin receptor-like OS=Mus musculus OX=10090 GN=Calcrl PE=1 SV=1	0	0	0	0	0	0	0	0	0	0	0	0	0	0	0	1085100	No	No
S8G6L4	Calcium dependent protein kinase CDPK7 (EC 2.7.11.18)	CDPK7 TGME49_228750	>tr|S8G6L4|S8G6L4_TOXGM Calcium dependent protein kinase CDPK7 OS=Toxoplasma gondii (strain ATCC 50611 / Me49) OX=508771 GN=CDPK7 PE=4 SV=1	0	0	0	0	0	0	0	0	0	0	0	0	0	1624600	0	0	Yes	No
G5E8I8	Calcium homeostasis endoplasmic reticulum protein	Cherp	>tr|G5E8I8|G5E8I8_MOUSE Calcium homeostasis endoplasmic reticulum protein OS=Mus musculus OX=10090 GN=Cherp PE=1 SV=2	0	1626400	18005000	1967300	0	0	0	3661300	0	2500200	0	0	1879200	0	0	0	No	No
Q8CE93	Calcium homeostasis modulator protein 4 (Protein FAM26D)	Calhm4 Fam26d	>sp|Q8CE93|CAHM4_MOUSE Calcium homeostasis modulator protein 4 OS=Mus musculus OX=10090 GN=Calhm4 PE=2 SV=2	0	0	0	1683000	3524400	0	0	0	0	0	0	0	0	0	0	0	No	No
Q8C9E8	Calcium homeostasis modulator protein 6 (Protein FAM26F)	Calhm6 Fam26f	>sp|Q8C9E8|CAHM6_MOUSE Calcium homeostasis modulator protein 6 OS=Mus musculus OX=10090 GN=Calhm6 PE=2 SV=1	0	0	0	0	0	0	0	0	0	0	0	0	0	0	0	1031100	No	No
A0A0A6YVS2	Calcium load-activated calcium channel (Fragment)	Tmco1	>tr|A0A0A6YVS2|A0A0A6YVS2_MOUSE Calcium load-activated calcium channel (Fragment) OS=Mus musculus OX=10090 GN=Tmco1 PE=1 SV=1	4564000	2951200	35307000	26000000	5199800	1509300	3891800	21295000	3990300	5914700	0	0	1703400	0	6295500	7018700	No	No
Q8CBX0	Calcium permeable stress-gated cation channel 1 (Transmembrane protein 63C)	Tmem63c CSC1	>sp|Q8CBX0|CSC1_MOUSE Calcium permeable stress-gated cation channel 1 OS=Mus musculus OX=10090 GN=Tmem63c PE=1 SV=1	0	0	0	0	0	0	0	0	0	0	0	0	0	0	0	923130	No	No
Q5M9P7	Calcium regulated heat stable protein 1 (MCG1049436) (MCG123718)	Carhsp1 mCG_1049436 mCG_123718	>tr|Q5M9P7|Q5M9P7_MOUSE Calcium regulated heat stable protein 1 OS=Mus musculus OX=10090 GN=Carhsp1 PE=1 SV=1	0	0	44371000	0	2836600	2956700	0	22674000	0	0	0	0	2608200	0	0	3688200	No	No
P49070	Calcium signal-modulating cyclophilin ligand (CAML)	Camlg Caml	>sp|P49070|CAMLG_MOUSE Calcium signal-modulating cyclophilin ligand OS=Mus musculus OX=10090 GN=Camlg PE=1 SV=2	0	1597400	0	2500900	0	0	997870	0	1502300	1836900	0	0	1174100	0	3267300	0	No	No
Q3UMR5	Calcium uniporter protein, mitochondrial	Mcu	>sp|Q3UMR5|MCU_MOUSE Calcium uniporter protein, mitochondrial OS=Mus musculus OX=10090 GN=Mcu PE=1 SV=2	14902000	27168000	46234000	18306000	33010000	6621800	12630000	23064000	15403000	27912000	12318000	0	13370000	20050000	34058000	19980000	No	No
Q810S1	Calcium uniporter regulatory subunit MCUb, mitochondrial (MCUb) (Coiled-coil domain-containing protein 109B)	Mcub Ccdc109b	>sp|Q810S1|MCUB_MOUSE Calcium uniporter regulatory subunit MCUb, mitochondrial OS=Mus musculus OX=10090 GN=Mcub PE=1 SV=1	0	0	0	0	0	0	0	0	0	0	0	0	0	0	0	571620	No	No
Q8VCX5	Calcium uptake protein 1, mitochondrial (Calcium-binding atopy-related autoantigen 1 homolog)	Micu1 Cbara1	>sp|Q8VCX5|MICU1_MOUSE Calcium uptake protein 1, mitochondrial OS=Mus musculus OX=10090 GN=Micu1 PE=1 SV=1	0	0	0	0	0	0	0	0	0	0	0	0	0	0	0	582240	No	No
Q9CTY5	Calcium uptake protein 3, mitochondrial (EF-hand domain-containing family member A2)	Micu3 Efha2	>sp|Q9CTY5|MICU3_MOUSE Calcium uptake protein 3, mitochondrial OS=Mus musculus OX=10090 GN=Micu3 PE=2 SV=2	0	0	0	0	0	0	0	0	0	0	0	0	0	0	0	2610800	No	No
Q01065	Calcium/calmodulin-dependent 3',5'-cyclic nucleotide phosphodiesterase 1B (Cam-PDE 1B) (EC 3.1.4.17) (63 kDa Cam-PDE)	Pde1b Pde1b1	>sp|Q01065|PDE1B_MOUSE Calcium/calmodulin-dependent 3',5'-cyclic nucleotide phosphodiesterase 1B OS=Mus musculus OX=10090 GN=Pde1b PE=1 SV=2	3422400	4587900	0	2309400	5186300	0	3527800	3360400	3876300	3169900	0	0	9812000	0	4329600	18316000	No	No
Q5SVJ0	Calcium/calmodulin-dependent protein kinase II, beta, isoform CRA_b (Calcium/calmodulin-dependent protein kinase type II subunit beta)	Camk2b mCG_122182	>tr|Q5SVJ0|Q5SVJ0_MOUSE Calcium/calmodulin-dependent protein kinase II, beta, isoform CRA_b OS=Mus musculus OX=10090 GN=Camk2b PE=1 SV=1	170110000	234010000	27031000	125780000	233940000	49901000	139950000	163580000	214810000	311120000	114000000	80628000	282990000	227570000	235950000	196500000	No	No
Q8BGR3	Calcium/calmodulin-dependent protein kinase IV (Calcium/calmodulin-dependent protein kinase IV, isoform CRA_a) (Calcium/calmodulin-dependent protein kinase type IV)	Camk4 mCG_140514	>tr|Q8BGR3|Q8BGR3_MOUSE Calcium/calmodulin-dependent protein kinase IV OS=Mus musculus OX=10090 GN=Camk4 PE=1 SV=1	0	0	0	0	0	0	0	0	0	0	0	0	0	0	0	4040100	No	No
P11798	Calcium/calmodulin-dependent protein kinase type II subunit alpha (CaM kinase II subunit alpha) (CaMK-II subunit alpha) (EC 2.7.11.17)	Camk2a	>sp|P11798|KCC2A_MOUSE Calcium/calmodulin-dependent protein kinase type II subunit alpha OS=Mus musculus OX=10090 GN=Camk2a PE=1 SV=2	634630000	772360000	23494000	368130000	806230000	153510000	490680000	514430000	786320000	1097700000	388580000	261870000	1000100000	840600000	832580000	736930000	No	No
A0A0G2JGS4	Calcium/calmodulin-dependent protein kinase type II subunit delta	Camk2d	>tr|A0A0G2JGS4|A0A0G2JGS4_MOUSE Calcium/calmodulin-dependent protein kinase type II subunit delta OS=Mus musculus OX=10090 GN=Camk2d PE=1 SV=1	0	0	0	0	0	0	0	0	0	0	0	0	0	0	2549900	0	No	No
E9Q1W0	Calcium/calmodulin-dependent protein kinase type II subunit delta	Camk2d	>tr|E9Q1W0|E9Q1W0_MOUSE Calcium/calmodulin-dependent protein kinase type II subunit delta OS=Mus musculus OX=10090 GN=Camk2d PE=1 SV=2	27412000	27459000	21383000	14748000	23755000	15802000	19365000	35852000	45604000	62017000	18379000	13921000	36173000	27857000	26369000	26839000	No	No
J3QN27	Calcium-activated potassium channel subunit alpha-1	Kcnma1	>tr|J3QN27|J3QN27_MOUSE Calcium-activated potassium channel subunit alpha-1 OS=Mus musculus OX=10090 GN=Kcnma1 PE=1 SV=1	13492000	20883000	756740	14388000	21701000	4146900	18426000	5783200	19008000	5615300	8975400	5617600	22385000	7357500	20046000	22613000	No	No
E9Q7U2	Calcium-binding and coiled-coil domain-containing protein 1	Calcoco1	>tr|E9Q7U2|E9Q7U2_MOUSE Calcium-binding and coiled-coil domain-containing protein 1 OS=Mus musculus OX=10090 GN=Calcoco1 PE=1 SV=1	0	0	0	0	0	0	0	0	0	0	0	0	0	0	0	1431700	No	No
Q8BH59	Calcium-binding mitochondrial carrier protein Aralar1 (Mitochondrial aspartate glutamate carrier 1) (Solute carrier family 25 member 12)	Slc25a12 Aralar1	>sp|Q8BH59|CMC1_MOUSE Calcium-binding mitochondrial carrier protein Aralar1 OS=Mus musculus OX=10090 GN=Slc25a12 PE=1 SV=1	261630000	362080000	28837000	315400000	384920000	91474000	326990000	191220000	499020000	524630000	211120000	103390000	278480000	425680000	548570000	345370000	No	No
Q9QXX4	Calcium-binding mitochondrial carrier protein Aralar2 (Citrin) (Mitochondrial aspartate glutamate carrier 2) (Solute carrier family 25 member 13)	Slc25a13 Aralar2	>sp|Q9QXX4|CMC2_MOUSE Calcium-binding mitochondrial carrier protein Aralar2 OS=Mus musculus OX=10090 GN=Slc25a13 PE=1 SV=1	0	0	33525000	0	0	0	0	17326000	0	0	0	0	0	0	0	0	No	No
Q8BMD8	Calcium-binding mitochondrial carrier protein SCaMC-1 (Small calcium-binding mitochondrial carrier protein 1) (Solute carrier family 25 member 24)	Slc25a24 Scamc1	>sp|Q8BMD8|SCMC1_MOUSE Calcium-binding mitochondrial carrier protein SCaMC-1 OS=Mus musculus OX=10090 GN=Slc25a24 PE=1 SV=1	0	0	5249900	0	0	0	0	0	0	0	0	0	0	0	0	0	No	No
Q6GQS1	Calcium-binding mitochondrial carrier protein SCaMC-3 (Small calcium-binding mitochondrial carrier protein 3) (Solute carrier family 25 member 23)	Slc25a23 Scamc3	>sp|Q6GQS1|SCMC3_MOUSE Calcium-binding mitochondrial carrier protein SCaMC-3 OS=Mus musculus OX=10090 GN=Slc25a23 PE=1 SV=1	0	0	0	0	0	0	0	0	0	1979600	0	0	0	2471300	2151700	971810	No	No
Q06138	Calcium-binding protein 39 (MO25alpha) (Protein Mo25)	Cab39 Mo25	>sp|Q06138|CAB39_MOUSE Calcium-binding protein 39 OS=Mus musculus OX=10090 GN=Cab39 PE=1 SV=2	0	0	0	0	0	0	0	0	0	0	0	0	0	0	0	1588500	No	No
A0A125YH30	Calcium-dependent protein kinase CDPK1 (EC 2.7.11.17)	CDPK1 TGME49_301440	>tr|A0A125YH30|A0A125YH30_TOXGM Calcium-dependent protein kinase CDPK1 OS=Toxoplasma gondii (strain ATCC 50611 / Me49) OX=508771 GN=CDPK1 PE=4 SV=1	0	0	0	18183000	0	25118000	21104000	7559500	0	11029000	0	10703000	0	7277200	0	4872300	Yes	No
S8F5F3	Calcium-dependent protein kinase CDPK2A (EC 2.7.11.17)	CDPK2A TGME49_206590	>tr|S8F5F3|S8F5F3_TOXGM Calcium-dependent protein kinase CDPK2A OS=Toxoplasma gondii (strain ATCC 50611 / Me49) OX=508771 GN=CDPK2A PE=4 SV=1	0	0	0	3046400	0	7769300	6773300	1883400	0	4246800	0	0	0	0	0	0	Yes	No
A0A125YQG4	Calcium-dependent protein kinase CDPK3 (EC 2.7.11.17)	CDPK3 TGME49_305860	>tr|A0A125YQG4|A0A125YQG4_TOXGM Calcium-dependent protein kinase CDPK3 OS=Toxoplasma gondii (strain ATCC 50611 / Me49) OX=508771 GN=CDPK3 PE=4 SV=1	0	14546000	2369500	131280000	0	399210000	254290000	35523000	14993000	237330000	150900000	385740000	0	171210000	41726000	134030000	Yes	No
A0A125YQH0	Calcium-dependent protein kinase CDPK5 (EC 2.7.11.17)	CDPK5 TGME49_224950	>tr|A0A125YQH0|A0A125YQH0_TOXGM Calcium-dependent protein kinase CDPK5 OS=Toxoplasma gondii (strain ATCC 50611 / Me49) OX=508771 GN=CDPK5 PE=4 SV=1	0	0	0	0	0	0	0	0	0	0	0	0	0	0	0	734950	Yes	No
E9Q835	Calcium-dependent secretion activator 2	Cadps2	>tr|E9Q835|E9Q835_MOUSE Calcium-dependent secretion activator 2 OS=Mus musculus OX=10090 GN=Cadps2 PE=1 SV=1	7122800	7949200	0	2680500	4158600	0	3222400	3664500	8067200	2900900	3349200	0	7031100	3031400	13172000	16087000	No	No
A2ALL9	Calcium-transporting ATPase (EC 7.2.2.10)	Atp2b3	>tr|A2ALL9|A2ALL9_MOUSE Calcium-transporting ATPase OS=Mus musculus OX=10090 GN=Atp2b3 PE=1 SV=1	1268100000	1552900000	59270000	645340000	815660000	276210000	693050000	398820000	1535900000	796100000	669830000	505740000	925080000	507010000	1775500000	923740000	No	No
B1ATS4	Calcium-transporting ATPase (EC 7.2.2.10)	Atp2a3	>tr|B1ATS4|B1ATS4_MOUSE Calcium-transporting ATPase OS=Mus musculus OX=10090 GN=Atp2a3 PE=1 SV=1	0	6792900	29442000	15308000	9046100	3392800	0	4933900	4975400	10177000	0	0	0	0	7563500	6991000	No	No
E9Q828	Calcium-transporting ATPase (EC 7.2.2.10)	Atp2b4	>tr|E9Q828|E9Q828_MOUSE Calcium-transporting ATPase OS=Mus musculus OX=10090 GN=Atp2b4 PE=1 SV=1	195100000	237590000	2317700	87649000	115440000	33280000	137590000	57603000	267560000	109150000	99585000	78975000	158240000	60362000	245320000	171350000	No	No
Q0VF55	Calcium-transporting ATPase (EC 7.2.2.10)	Atp2b3	>tr|Q0VF55|Q0VF55_MOUSE Calcium-transporting ATPase OS=Mus musculus OX=10090 GN=Atp2b3 PE=1 SV=1	5143400	5881300	0	4004600	0	0	0	0	6666100	4102800	0	0	4136300	3281500	8540600	8007800	No	No
Q3UHH0	Calcium-transporting ATPase (EC 7.2.2.10)	Atp2b2	>tr|Q3UHH0|Q3UHH0_MOUSE Calcium-transporting ATPase OS=Mus musculus OX=10090 GN=Atp2b2 PE=1 SV=1	1048900000	1391100000	4372700	539840000	909470000	236570000	553080000	345770000	1287600000	665790000	490500000	437570000	786890000	433170000	1347400000	868300000	No	No
Q8BMS7	Calcium-transporting ATPase (EC 7.2.2.10)	Atp2c1	>tr|Q8BMS7|Q8BMS7_MOUSE Calcium-transporting ATPase OS=Mus musculus OX=10090 GN=Atp2c1 PE=1 SV=1	0	0	0	0	0	0	0	0	0	0	0	0	0	0	0	2531200	No	No
S4R1C4	Calcium-transporting ATPase (EC 7.2.2.10)	Atp2b2	>tr|S4R1C4|S4R1C4_MOUSE Calcium-transporting ATPase OS=Mus musculus OX=10090 GN=Atp2b2 PE=1 SV=1	37611000	50769000	0	18018000	29240000	12086000	20650000	8854800	36072000	20336000	22762000	17885000	30439000	19630000	58594000	24751000	No	No
Q9CXW3	Calcyclin-binding protein (CacyBP) (Siah-interacting protein)	Cacybp Sip	>sp|Q9CXW3|CYBP_MOUSE Calcyclin-binding protein OS=Mus musculus OX=10090 GN=Cacybp PE=1 SV=1	0	0	74964000	0	0	5767700	1385500	14016000	0	0	0	0	0	0	0	0	No	No
E9QA15	Caldesmon 1	Cald1	>tr|E9QA15|E9QA15_MOUSE Caldesmon 1 OS=Mus musculus OX=10090 GN=Cald1 PE=1 SV=1	0	0	11581000	0	0	0	9591900	3988700	0	0	18719000	9728400	5711800	0	0	0	No	No
A0A125YUL9	Calmodulin, putative	TGME49_269442	>tr|A0A125YUL9|A0A125YUL9_TOXGM Calmodulin, putative OS=Toxoplasma gondii (strain ATCC 50611 / Me49) OX=508771 GN=TGME49_269442 PE=4 SV=1	0	0	0	8675600	0	23162000	0	0	0	6822700	0	0	0	0	0	7177400	Yes	No
A0A0A0MQE5	Calmodulin-regulated spectrin-associated protein 1	Camsap1	>tr|A0A0A0MQE5|A0A0A0MQE5_MOUSE Calmodulin-regulated spectrin-associated protein 1 OS=Mus musculus OX=10090 GN=Camsap1 PE=1 SV=1	0	0	0	0	0	0	0	0	0	0	0	0	0	0	0	1418900	No	No
A0A0A6YY67	Calmodulin-regulated spectrin-associated protein 2	Camsap2	>tr|A0A0A6YY67|A0A0A6YY67_MOUSE Calmodulin-regulated spectrin-associated protein 2 OS=Mus musculus OX=10090 GN=Camsap2 PE=1 SV=1	0	0	619980	0	0	0	0	0	0	0	0	0	0	0	0	0	No	No
Q5SUC3	Calnexin, isoform CRA_a	Canx mCG_125213	>tr|Q5SUC3|Q5SUC3_MOUSE Calnexin, isoform CRA_a OS=Mus musculus OX=10090 GN=Canx PE=1 SV=1	302980000	294050000	805640000	668660000	296970000	113460000	291090000	213560000	294800000	295570000	194160000	158920000	171280000	216420000	390400000	306230000	No	No
O08529	Calpain-2 catalytic subunit (EC 3.4.22.53) (80 kDa M-calpain subunit) (CALP80) (Calcium-activated neutral proteinase 2) (CANP 2) (Calpain M-type) (Calpain-2 large subunit) (Millimolar-calpain) (M-calpain)	Capn2	>sp|O08529|CAN2_MOUSE Calpain-2 catalytic subunit OS=Mus musculus OX=10090 GN=Capn2 PE=1 SV=4	12583000	22349000	73852000	16629000	13940000	5718600	13111000	22229000	20580000	22256000	8775800	7715800	20782000	13629000	21107000	26388000	No	No
A0A0G2JDV8	Calponin	Cnn3	>tr|A0A0G2JDV8|A0A0G2JDV8_MOUSE Calponin OS=Mus musculus OX=10090 GN=Cnn3 PE=1 SV=1	2365200	1152500	17000000	0	0	0	1657000	6487500	0	0	0	0	2706300	0	0	0	No	No
Q543F3	Calponin	Cnn2 mCG_13425	>tr|Q543F3|Q543F3_MOUSE Calponin OS=Mus musculus OX=10090 GN=Cnn2 PE=1 SV=1	0	0	25297000	0	0	0	0	8567200	0	0	0	0	0	0	0	0	No	No
B2MWM9	Calreticulin (MCG5893)	Calr mCG_5893	>tr|B2MWM9|B2MWM9_MOUSE Calreticulin OS=Mus musculus OX=10090 GN=Calr PE=1 SV=1	925670000	949720000	897370000	608910000	450020000	476120000	662600000	473390000	814510000	120920000	398590000	224910000	288810000	249800000	372550000	529860000	No	No
A0A125YME5	Calreticulin family protein	TGME49_310320	>tr|A0A125YME5|A0A125YME5_TOXGM Calreticulin family protein OS=Toxoplasma gondii (strain ATCC 50611 / Me49) OX=508771 GN=TGME49_310320 PE=3 SV=1	0	0	0	0	0	2194500	0	0	0	0	0	0	0	0	0	0	Yes	No
Q08331	Calretinin (CR)	Calb2	>sp|Q08331|CALB2_MOUSE Calretinin OS=Mus musculus OX=10090 GN=Calb2 PE=1 SV=3	6400200	15820000	0	5856100	4993200	0	5302600	6719300	5442300	6924700	0	0	11494000	0	5037300	9422100	No	No
D3Z601	Calsyntenin-3	Clstn3	>tr|D3Z601|D3Z601_MOUSE Calsyntenin-3 OS=Mus musculus OX=10090 GN=Clstn3 PE=1 SV=1	0	0	0	0	0	0	0	0	0	0	0	0	0	0	0	1212100	No	No
Q6XLQ8	Calumenin (Calumenin, isoform CRA_b) (Cardiac calumenin isoform)	Calu mCG_9131	>tr|Q6XLQ8|Q6XLQ8_MOUSE Calumenin OS=Mus musculus OX=10090 GN=Calu PE=1 SV=1	0	0	153190000	0	2675600	28760000	3427900	247570000	9319000	1565200	4763000	0	2530100	0	5916300	1617200	No	No
Q3TUF3	Calumenin, isoform CRA_a	Calu mCG_9131	>tr|Q3TUF3|Q3TUF3_MOUSE Calumenin, isoform CRA_a OS=Mus musculus OX=10090 GN=Calu PE=1 SV=1	0	0	7291800	0	0	0	0	0	0	0	0	0	0	0	0	0	No	No
A0A0A6YW88	CaM kinase-like vesicle-associated protein	Camkv	>tr|A0A0A6YW88|A0A0A6YW88_MOUSE CaM kinase-like vesicle-associated protein OS=Mus musculus OX=10090 GN=Camkv PE=1 SV=1	38962000	47518000	2089800	13634000	25993000	5369700	27786000	27512000	39050000	20275000	7943200	9177500	69077000	10844000	46358000	70993000	No	No
P05132	cAMP-dependent protein kinase catalytic subunit alpha (PKA C-alpha) (EC 2.7.11.11)	Prkaca Pkaca	>sp|P05132|KAPCA_MOUSE cAMP-dependent protein kinase catalytic subunit alpha OS=Mus musculus OX=10090 GN=Prkaca PE=1 SV=3	18257000	27595000	9061400	13999000	22477000	0	19338000	14944000	12352000	15313000	7351200	8177700	34450000	10575000	27423000	19113000	No	No
A0A125YLM6	cAMP-dependent protein kinase regulatory subunit (EC 2.7.11.12)	TGME49_242070	>tr|A0A125YLM6|A0A125YLM6_TOXGM cAMP-dependent protein kinase regulatory subunit OS=Toxoplasma gondii (strain ATCC 50611 / Me49) OX=508771 GN=TGME49_242070 PE=4 SV=1	0	6053800	1977700	64789000	0	199140000	105650000	8663700	4279300	50464000	37615000	137800000	0	27880000	10154000	47040000	Yes	No
Q9DBC7	cAMP-dependent protein kinase type I-alpha regulatory subunit [Cleaved into: cAMP-dependent protein kinase type I-alpha regulatory subunit, N-terminally processed]	Prkar1a	>sp|Q9DBC7|KAP0_MOUSE cAMP-dependent protein kinase type I-alpha regulatory subunit OS=Mus musculus OX=10090 GN=Prkar1a PE=1 SV=3	0	4552700	9003400	3328200	4093800	0	3066000	6721000	4074600	5327000	0	0	6877100	5854400	6321400	6275200	No	No
A0A0A6YX73	cAMP-dependent protein kinase type II-alpha regulatory subunit	Prkar2a	>tr|A0A0A6YX73|A0A0A6YX73_MOUSE cAMP-dependent protein kinase type II-alpha regulatory subunit OS=Mus musculus OX=10090 GN=Prkar2a PE=1 SV=1	9396400	11261000	4104300	4799600	10404000	0	6923800	5374000	9919900	8010300	0	7303300	12003000	8199200	11750000	15215000	No	No
P31324	cAMP-dependent protein kinase type II-beta regulatory subunit	Prkar2b	>sp|P31324|KAP3_MOUSE cAMP-dependent protein kinase type II-beta regulatory subunit OS=Mus musculus OX=10090 GN=Prkar2b PE=1 SV=3	29050000	36325000	11276000	17425000	37239000	5838800	27024000	35105000	30646000	31803000	13958000	12855000	59931000	8493000	25716000	41525000	No	No
Q8VI47	Canalicular multispecific organic anion transporter 1 (ATP-binding cassette sub-family C member 2)	Abcc2	>sp|Q8VI47|MRP2_MOUSE Canalicular multispecific organic anion transporter 1 OS=Mus musculus OX=10090 GN=Abcc2 PE=1 SV=2	0	0	10642000	0	0	0	0	0	0	0	0	0	0	0	0	0	No	No
A0A0R4J015	Canalicular multispecific organic anion transporter 2	Abcc3	>tr|A0A0R4J015|A0A0R4J015_MOUSE Canalicular multispecific organic anion transporter 2 OS=Mus musculus OX=10090 GN=Abcc3 PE=1 SV=1	0	0	10641000	0	0	0	0	3067800	0	0	0	0	0	0	0	0	No	No
Q9CQA9	Cancer-related nucleoside-triphosphatase homolog (NTPase) (EC 3.6.1.15) (Nucleoside triphosphate phosphohydrolase)	Ntpcr	>sp|Q9CQA9|NTPCR_MOUSE Cancer-related nucleoside-triphosphatase homolog OS=Mus musculus OX=10090 GN=Ntpcr PE=1 SV=1	0	0	3424000	0	0	0	0	0	0	0	0	0	0	0	0	0	No	No
P47746	Cannabinoid receptor 1 (CB-R) (CB1) (Brain-type cannabinoid receptor)	Cnr1	>sp|P47746|CNR1_MOUSE Cannabinoid receptor 1 OS=Mus musculus OX=10090 GN=Cnr1 PE=1 SV=1	6098700	7465000	0	6452300	8818100	0	9707100	3877800	10448000	4882100	4247600	4783300	11337000	0	15848000	15477000	No	No
D3Z3M7	CAP-Gly domain-containing linker protein 1	Clip1	>tr|D3Z3M7|D3Z3M7_MOUSE CAP-Gly domain-containing linker protein 1 OS=Mus musculus OX=10090 GN=Clip1 PE=1 SV=1	680230	1436500	29138000	0	0	0	616330	3699700	0	0	0	0	602020	0	450080	1116700	No	No
Q9Z0H8	CAP-Gly domain-containing linker protein 2 (Cytoplasmic linker protein 115) (CLIP-115) (Cytoplasmic linker protein 2)	Clip2 Cyln2 Kiaa0291	>sp|Q9Z0H8|CLIP2_MOUSE CAP-Gly domain-containing linker protein 2 OS=Mus musculus OX=10090 GN=Clip2 PE=1 SV=2	0	2679100	0	0	1508600	0	0	0	1578300	0	1317000	0	2176000	0	1848600	0	No	No
Q99LB4	Capping protein (Actin filament), gelsolin-like (Capping protein (Actin filament), gelsolin-like, isoform CRA_a) (Macrophage-capping protein)	Capg mCG_129296	>tr|Q99LB4|Q99LB4_MOUSE Capping protein (Actin filament), gelsolin-like OS=Mus musculus OX=10090 GN=Capg PE=1 SV=1	0	0	3503200	0	0	0	0	1804900	0	0	0	0	0	0	0	0	No	No
Q60865	Caprin-1 (Cytoplasmic activation- and proliferation-associated protein 1) (GPI-anchored membrane protein 1) (GPI-anchored protein p137) (GPI-p137) (p137GPI) (Membrane component chromosome 11 surface marker 1) (RNA granule protein 105)	Caprin1 Gpiap Gpiap1 Gpip137 M11s1 Rng105 G5E5	>sp|Q60865|CAPR1_MOUSE Caprin-1 OS=Mus musculus OX=10090 GN=Caprin1 PE=1 SV=2	438630	0	152530000	448700	0	1988500	1282400	39319000	1107800	1608700	0	0	620710	0	588910	0	No	No
Q8C196	Carbamoyl-phosphate synthase [ammonia], mitochondrial (EC 6.3.4.16) (Carbamoyl-phosphate synthetase I) (CPSase I)	Cps1	>sp|Q8C196|CPSM_MOUSE Carbamoyl-phosphate synthase [ammonia], mitochondrial OS=Mus musculus OX=10090 GN=Cps1 PE=1 SV=2	0	0	798760000	0	0	26096000	3278400	372090000	4178000	0	9488900	0	1556800	0	0	0	No	No
P13634	Carbonic anhydrase 1 (EC 4.2.1.1) (Carbonate dehydratase I) (Carbonic anhydrase I) (CA-I)	Ca1 Car1	>sp|P13634|CAH1_MOUSE Carbonic anhydrase 1 OS=Mus musculus OX=10090 GN=Ca1 PE=1 SV=4	0	0	0	0	0	0	0	0	0	0	0	0	0	0	0	1409900	No	No
P00920	Carbonic anhydrase 2 (EC 4.2.1.1) (Carbonate dehydratase II) (Carbonic anhydrase II) (CA-II)	Ca2 Car2	>sp|P00920|CAH2_MOUSE Carbonic anhydrase 2 OS=Mus musculus OX=10090 GN=Ca2 PE=1 SV=4	81532000	140680000	1760900	186020000	199640000	19060000	212900000	103400000	62476000	245210000	49477000	10039000	158110000	208600000	62891000	154360000	No	No
B2RXY7	Carbonyl reductase 1 (Carbonyl reductase 1, isoform CRA_a)	Cbr1 mCG_22184	>tr|B2RXY7|B2RXY7_MOUSE Carbonyl reductase 1 OS=Mus musculus OX=10090 GN=Cbr1 PE=1 SV=1	4463000	7686000	60299000	7763200	4998100	3311100	3870100	23274000	6141400	7321900	4985300	0	7618800	11327000	8969500	7664700	No	No
Q91VT4	Carbonyl reductase family member 4 (EC 1.-.-.-) (3-ketoacyl-[acyl-carrier-protein] reductase beta subunit) (KAR beta subunit) (3-oxoacyl-[acyl-carrier-protein] reductase) (EC 1.1.1.-) (Quinone reductase CBR4)	Cbr4	>sp|Q91VT4|CBR4_MOUSE Carbonyl reductase family member 4 OS=Mus musculus OX=10090 GN=Cbr4 PE=1 SV=2	0	0	0	0	0	0	0	0	0	0	0	0	0	0	549670	0	No	No
O89001	Carboxypeptidase D (EC 3.4.17.22) (Metallocarboxypeptidase D) (gp180)	Cpd	>sp|O89001|CBPD_MOUSE Carboxypeptidase D OS=Mus musculus OX=10090 GN=Cpd PE=1 SV=2	0	0	16500000	2928200	0	0	2279700	3781300	0	0	0	0	0	0	2528200	0	No	No
Q80V42	Carboxypeptidase M (CPM) (EC 3.4.17.12)	Cpm	>sp|Q80V42|CBPM_MOUSE Carboxypeptidase M OS=Mus musculus OX=10090 GN=Cpm PE=1 SV=2	2767000	5147200	0	9048800	3156200	0	3885200	0	0	6760300	0	0	0	0	0	3062900	No	No
A0A125YZ38	Carboxyvinyl-carboxyphosphonate phosphorylmutase (EC 4.1.3.30)	TGME49_293810	>tr|A0A125YZ38|A0A125YZ38_TOXGM Carboxyvinyl-carboxyphosphonate phosphorylmutase OS=Toxoplasma gondii (strain ATCC 50611 / Me49) OX=508771 GN=TGME49_293810 PE=4 SV=1	0	0	0	6972700	0	3297200	10684000	8499100	0	0	0	0	0	0	0	3818000	Yes	No
Q8BGD5	Carnitine O-palmitoyltransferase 1, brain isoform (CPT1-B) (EC 2.3.1.21) (CPT IC) (Carnitine O-palmitoyltransferase I, brain isoform) (CPTI-B) (Carnitine palmitoyltransferase 1C)	Cpt1c	>sp|Q8BGD5|CPT1C_MOUSE Carnitine O-palmitoyltransferase 1, brain isoform OS=Mus musculus OX=10090 GN=Cpt1c PE=1 SV=1	0	0	0	0	0	0	0	0	0	0	0	0	0	0	0	4030900	No	No
P52825	Carnitine O-palmitoyltransferase 2, mitochondrial (EC 2.3.1.21) (Carnitine palmitoyltransferase II) (CPT II)	Cpt2 Cpt-2	>sp|P52825|CPT2_MOUSE Carnitine O-palmitoyltransferase 2, mitochondrial OS=Mus musculus OX=10090 GN=Cpt2 PE=1 SV=2	0	1705300	0	7465000	2421400	0	0	0	0	2302300	0	0	1692100	0	0	3140200	No	No
Q7TQD5	Carnitine palmitoyltransferase 1a, liver (Carnitine palmitoyltransferase 1a, liver, isoform CRA_a)	Cpt1a mCG_3883	>tr|Q7TQD5|Q7TQD5_MOUSE Carnitine palmitoyltransferase 1a, liver OS=Mus musculus OX=10090 GN=Cpt1a PE=1 SV=1	3874600	3861400	0	10320000	0	0	4649600	3040000	4388400	4307200	0	0	0	0	5488600	5795000	No	No
S8FC35	Carrier superfamily protein	TGME49_208560	>tr|S8FC35|S8FC35_TOXGM Carrier superfamily protein OS=Toxoplasma gondii (strain ATCC 50611 / Me49) OX=508771 GN=TGME49_208560 PE=3 SV=1	0	0	0	7992600	0	4829800	2739600	1735100	0	2446400	0	0	0	3012800	0	0	Yes	No
D3Z7H8	Cartilage intermediate layer protein 2 [Cleaved into: Cartilage intermediate layer protein 2 C1; Cartilage intermediate layer protein 2 C2]	Cilp2	>sp|D3Z7H8|CILP2_MOUSE Cartilage intermediate layer protein 2 OS=Mus musculus OX=10090 GN=Cilp2 PE=1 SV=1	0	0	0	0	1402700	0	0	0	0	0	0	0	1145300	0	0	0	No	No
Q9R0G6	Cartilage oligomeric matrix protein (COMP)	Comp	>sp|Q9R0G6|COMP_MOUSE Cartilage oligomeric matrix protein OS=Mus musculus OX=10090 GN=Comp PE=1 SV=2	18022000	9136900	0	5777900	24762000	15074000	25919000	10559000	8214500	3761100	49620000	69815000	16619000	9203800	11076000	8703000	No	No
Q9CYD3	Cartilage-associated protein	Crtap Casp	>sp|Q9CYD3|CRTAP_MOUSE Cartilage-associated protein OS=Mus musculus OX=10090 GN=Crtap PE=1 SV=3	0	0	2642200	0	0	0	0	0	0	0	0	0	0	0	0	0	No	No
A0A125YXT2	Casein kinase I (EC 2.7.11.1)	TGME49_240640	>tr|A0A125YXT2|A0A125YXT2_TOXGM Casein kinase I OS=Toxoplasma gondii (strain ATCC 50611 / Me49) OX=508771 GN=TGME49_240640 PE=3 SV=1	0	0	0	0	0	0	0	0	0	0	0	0	0	0	0	2434400	Yes	No
H7BXB1	Casein kinase I isoform alpha	Csnk1a1	>tr|H7BXB1|H7BXB1_MOUSE Casein kinase I isoform alpha OS=Mus musculus OX=10090 GN=Csnk1a1 PE=1 SV=1	0	0	8418200	1639900	0	0	1021200	1711100	0	1606300	0	0	1310100	0	0	963080	No	No
Q8C4X2	Casein kinase I isoform gamma-3 (CKI-gamma 3) (EC 2.7.11.1)	Csnk1g3	>sp|Q8C4X2|KC1G3_MOUSE Casein kinase I isoform gamma-3 OS=Mus musculus OX=10090 GN=Csnk1g3 PE=1 SV=2	0	4493100	2299600	3405100	1723700	0	2118300	2095000	2862800	2164900	1904000	0	5337800	0	0	0	No	No
A0A125YW65	Casein kinase I, putative (EC 2.7.10.2)	TGME49_289320	>tr|A0A125YW65|A0A125YW65_TOXGM Casein kinase I, putative OS=Toxoplasma gondii (strain ATCC 50611 / Me49) OX=508771 GN=TGME49_289320 PE=3 SV=1	0	0	0	0	0	0	0	0	0	0	0	0	0	0	0	984250	Yes	No
Q60737	Casein kinase II subunit alpha (CK II alpha) (EC 2.7.11.1)	Csnk2a1 Ckiia	>sp|Q60737|CSK21_MOUSE Casein kinase II subunit alpha OS=Mus musculus OX=10090 GN=Csnk2a1 PE=1 SV=2	3699200	5288400	102400000	5458200	2328400	4341100	3984000	37728000	4220900	5383100	0	0	13624000	0	2381900	11205000	No	No
A0A125YJS8	Casein kinase II subunit beta (CK II beta)	TGME49_272400	>tr|A0A125YJS8|A0A125YJS8_TOXGM Casein kinase II subunit beta OS=Toxoplasma gondii (strain ATCC 50611 / Me49) OX=508771 GN=TGME49_272400 PE=3 SV=1	0	0	0	0	0	0	0	0	0	0	0	0	0	0	0	901130	Yes	No
A0A125YK54	Casein kinase II subunit beta (CK II beta)	TGME49_268810	>tr|A0A125YK54|A0A125YK54_TOXGM Casein kinase II subunit beta OS=Toxoplasma gondii (strain ATCC 50611 / Me49) OX=508771 GN=TGME49_268810 PE=3 SV=1	0	0	0	4059900	0	35607000	0	0	0	0	0	6115900	0	0	0	3302000	Yes	No
P67871	Casein kinase II subunit beta (CK II beta) (Phosvitin)	Csnk2b Ck2n	>sp|P67871|CSK2B_MOUSE Casein kinase II subunit beta OS=Mus musculus OX=10090 GN=Csnk2b PE=1 SV=1	0	3029600	63287000	1811700	0	6147200	0	25590000	3064400	1845800	0	0	3170800	0	1722800	4121600	No	No
B2RQD1	Cat eye syndrome chromosome region, candidate 6 homolog (Human)	Tmem121b Cecr6 mCG_129743	>tr|B2RQD1|B2RQD1_MOUSE Cat eye syndrome chromosome region, candidate 6 homolog (Human) OS=Mus musculus OX=10090 GN=Tmem121b PE=1 SV=1	0	0	0	0	0	0	0	0	0	0	0	0	0	0	0	960900	No	No
A0A125YV29	Catalase (EC 1.11.1.6)	TGME49_232250	>tr|A0A125YV29|A0A125YV29_TOXGM Catalase OS=Toxoplasma gondii (strain ATCC 50611 / Me49) OX=508771 GN=TGME49_232250 PE=3 SV=1	0	2099300	1788000	125380000	0	193620000	132840000	59910000	2417300	38785000	15134000	17046000	1303100	16028000	4853400	87098000	Yes	No
P24270	Catalase (EC 1.11.1.6)	Cat Cas-1 Cas1	>sp|P24270|CATA_MOUSE Catalase OS=Mus musculus OX=10090 GN=Cat PE=1 SV=4	3067200	3530400	15926000	0	4021500	2532200	2849000	7712300	0	4818600	5147300	4017700	3049800	3814100	3029700	11546000	No	No
H3BJ37	Catechol O-methyltransferase domain-containing protein 1	Comtd1	>tr|H3BJ37|H3BJ37_MOUSE Catechol O-methyltransferase domain-containing protein 1 OS=Mus musculus OX=10090 GN=Comtd1 PE=1 SV=1	0	0	0	0	0	856510	0	0	0	0	0	0	0	0	0	0	No	No
Q545R0	Catenin (Cadherin associated protein), alpha 1 (Catenin (Cadherin associated protein), alpha 1, isoform CRA_a)	Ctnna1 mCG_123912	>tr|Q545R0|Q545R0_MOUSE Catenin (Cadherin associated protein), alpha 1 OS=Mus musculus OX=10090 GN=Ctnna1 PE=1 SV=1	4946200	2555200	98894000	5625500	1321100	2637900	5135900	17267000	0	0	0	0	2881200	0	0	3108200	No	No
G3X9V2	Catenin (Cadherin associated protein), delta 1, isoform CRA_a (Catenin delta-1)	Ctnnd1 mCG_3223	>tr|G3X9V2|G3X9V2_MOUSE Catenin (Cadherin associated protein), delta 1, isoform CRA_a OS=Mus musculus OX=10090 GN=Ctnnd1 PE=1 SV=1	6699800	9493100	110080000	26937000	6617800	8622600	12269000	55127000	4577300	16223000	1877900	0	10482000	6152500	3963000	20219000	No	No
E0CXB9	Catenin alpha-2	Ctnna2	>tr|E0CXB9|E0CXB9_MOUSE Catenin alpha-2 OS=Mus musculus OX=10090 GN=Ctnna2 PE=1 SV=1	19468000	26820000	45944000	14500000	16771000	10469000	21927000	40934000	12505000	11082000	8091600	0	40200000	8602000	12505000	37839000	No	No
Q02248	Catenin beta-1 (Beta-catenin)	Ctnnb1 Catnb	>sp|Q02248|CTNB1_MOUSE Catenin beta-1 OS=Mus musculus OX=10090 GN=Ctnnb1 PE=1 SV=1	35995000	40415000	49301000	40081000	50145000	11587000	33848000	36818000	25768000	33418000	18153000	8243600	43679000	27213000	33777000	42388000	No	No
E9QKH8	Catenin delta-2	Ctnnd2	>tr|E9QKH8|E9QKH8_MOUSE Catenin delta-2 OS=Mus musculus OX=10090 GN=Ctnnd2 PE=1 SV=1	34793000	39105000	0	17013000	31755000	5308100	24231000	17928000	30476000	22972000	8301400	7469700	40701000	16519000	39809000	35164000	No	No
A0A125YP92	Cathepsin B (EC 3.4.22.1)	TGME49_249670	>tr|A0A125YP92|A0A125YP92_TOXGM Cathepsin B OS=Toxoplasma gondii (strain ATCC 50611 / Me49) OX=508771 GN=TGME49_249670 PE=3 SV=1	0	0	0	5707300	0	0	3147600	0	0	2905200	0	0	0	0	0	1779300	Yes	No
P10605	Cathepsin B (EC 3.4.22.1) (Cathepsin B1) [Cleaved into: Cathepsin B light chain; Cathepsin B heavy chain]	Ctsb	>sp|P10605|CATB_MOUSE Cathepsin B OS=Mus musculus OX=10090 GN=Ctsb PE=1 SV=2	0	5141200	9161900	3874400	4106700	5231000	8385600	12504000	0	0	0	0	13890000	0	0	3681000	No	No
Q3UCD9	Cathepsin D, isoform CRA_a	Ctsd mCG_11067	>tr|Q3UCD9|Q3UCD9_MOUSE Cathepsin D, isoform CRA_a OS=Mus musculus OX=10090 GN=Ctsd PE=1 SV=1	0	8744100	24341000	0	0	0	9117700	13745000	0	4595000	0	0	7723700	0	0	9855900	No	No
F6WR04	Cathepsin S	Ctss	>tr|F6WR04|F6WR04_MOUSE Cathepsin S OS=Mus musculus OX=10090 GN=Ctss PE=1 SV=1	0	0	0	0	0	0	0	0	0	0	0	0	0	0	0	3128700	No	No
Q545I6	Cathepsin Z, isoform CRA_b	Ctsz mCG_9962	>tr|Q545I6|Q545I6_MOUSE Cathepsin Z, isoform CRA_b OS=Mus musculus OX=10090 GN=Ctsz PE=1 SV=1	3350000	3634400	0	3192400	2894600	3602900	3183300	9390600	2630500	2434100	4338100	4428300	3771800	0	2952200	0	No	No
E9QJY0	Cationic amino acid transporter 2	Slc7a2	>tr|E9QJY0|E9QJY0_MOUSE Cationic amino acid transporter 2 OS=Mus musculus OX=10090 GN=Slc7a2 PE=1 SV=1	0	0	0	0	0	0	0	0	0	0	0	0	0	0	0	1075500	No	No
Q07113	Cation-independent mannose-6-phosphate receptor (CI Man-6-P receptor) (CI-MPR) (M6PR) (300 kDa mannose 6-phosphate receptor) (MPR 300) (Insulin-like growth factor 2 receptor) (Insulin-like growth factor II receptor) (IGF-II receptor) (M6P/IGF2 receptor) (M6P/IGF2R) (CD antigen CD222)	Igf2r	>sp|Q07113|MPRI_MOUSE Cation-independent mannose-6-phosphate receptor OS=Mus musculus OX=10090 GN=Igf2r PE=1 SV=1	8815200	8355000	0	8427300	12575000	10847000	5118700	7887900	0	0	0	0	7624400	0	0	16195000	No	No
D6RHM2	Cation-transporting ATPase (EC 3.6.3.-)	Atp13a5	>tr|D6RHM2|D6RHM2_MOUSE Cation-transporting ATPase OS=Mus musculus OX=10090 GN=Atp13a5 PE=3 SV=1	0	0	0	2351400	0	0	0	0	0	0	0	0	0	0	0	0	No	No
O54724	Caveolae-associated protein 1 (Cav-p60) (Cavin-1) (Polymerase I and transcript release factor)	Cavin1 Ptrf	>sp|O54724|CAVN1_MOUSE Caveolae-associated protein 1 OS=Mus musculus OX=10090 GN=Cavin1 PE=1 SV=1	10445000	2610300	136400000	12700000	19523000	13964000	6669400	52529000	8128300	3651700	12706000	3838400	0	8174200	1978900	11122000	No	No
Q63918	Caveolae-associated protein 2 (Cavin-2) (Phosphatidylserine-binding protein) (Serum deprivation-response protein)	Cavin2 Sdpr Sdr	>sp|Q63918|CAVN2_MOUSE Caveolae-associated protein 2 OS=Mus musculus OX=10090 GN=Cavin2 PE=1 SV=3	0	253300	15654000	664240	383670	0	373420	6063800	0	0	584170	0	0	472540	0	0	No	No
P49817	Caveolin-1	Cav1 Cav	>sp|P49817|CAV1_MOUSE Caveolin-1 OS=Mus musculus OX=10090 GN=Cav1 PE=1 SV=1	5790600	0	73238000	145540000	14315000	3680300	14274000	42633000	7754100	12956000	3690300	0	0	4985400	3406700	22143000	No	No
Q9WVC3	Caveolin-2	Cav2	>sp|Q9WVC3|CAV2_MOUSE Caveolin-2 OS=Mus musculus OX=10090 GN=Cav2 PE=1 SV=1	0	0	0	38962000	0	0	5067600	0	0	4015700	0	0	0	0	0	0	No	No
Q8BHE3	Caytaxin	Atcay	>sp|Q8BHE3|ATCAY_MOUSE Caytaxin OS=Mus musculus OX=10090 GN=Atcay PE=1 SV=1	10148000	15921000	0	4694500	7994100	2898900	7607700	8857400	11040000	0	0	11389000	18606000	5900900	24718000	19353000	No	No
Q5M8N0	CB1 cannabinoid receptor-interacting protein 1 (CRIP-1)	Cnrip1	>sp|Q5M8N0|CNRP1_MOUSE CB1 cannabinoid receptor-interacting protein 1 OS=Mus musculus OX=10090 GN=Cnrip1 PE=1 SV=1	0	2133000	0	0	0	0	0	2385400	0	0	0	0	3935200	0	0	0	No	No
Q9DCC5	Cbx3 protein (Chromobox protein homolog 3) (MCG119115, isoform CRA_a)	Cbx3 mCG_119115	>tr|Q9DCC5|Q9DCC5_MOUSE Cbx3 protein OS=Mus musculus OX=10090 GN=Cbx3 PE=1 SV=1	6240400	3657800	256240000	2811500	1269700	5149200	8158800	87773000	6481900	4095500	5259200	0	12739000	1598100	2470300	13230000	No	No
Q8K1J6	CCA tRNA nucleotidyltransferase 1, mitochondrial (EC 2.7.7.72) (mitochondrial tRNA nucleotidyl transferase, CCA-adding) (mt CCA-adding enzyme) (mt tRNA CCA-diphosphorylase) (mt tRNA CCA-pyrophosphorylase) (mt tRNA adenylyltransferase)	Trnt1	>sp|Q8K1J6|TRNT1_MOUSE CCA tRNA nucleotidyltransferase 1, mitochondrial OS=Mus musculus OX=10090 GN=Trnt1 PE=1 SV=1	0	0	4521300	0	0	0	0	2510500	0	0	0	0	0	0	0	0	No	No
A0A0R4J046	CCAAT/enhancer-binding protein zeta	Cebpz	>tr|A0A0R4J046|A0A0R4J046_MOUSE CCAAT/enhancer-binding protein zeta OS=Mus musculus OX=10090 GN=Cebpz PE=1 SV=1	0	0	6856500	0	0	0	0	0	0	0	0	0	0	0	0	0	No	No
S8F7H0	Ccr4-associated factor family protein (EC 3.1.13.4)	TGME49_260240	>tr|S8F7H0|S8F7H0_TOXGM Ccr4-associated factor family protein OS=Toxoplasma gondii (strain ATCC 50611 / Me49) OX=508771 GN=TGME49_260240 PE=4 SV=1	0	0	0	0	0	0	0	0	0	0	0	0	0	0	0	651140	Yes	No
S8F3L0	CCR4-Not complex component, Not1 protein	TGME49_291140	>tr|S8F3L0|S8F3L0_TOXGM CCR4-Not complex component, Not1 protein OS=Toxoplasma gondii (strain ATCC 50611 / Me49) OX=508771 GN=TGME49_291140 PE=4 SV=1	0	0	0	0	0	0	0	0	0	0	0	0	0	0	0	2462000	Yes	No
B7ZWL1	CCR4-NOT transcription complex subunit 1 (Cnot1 protein)	Cnot1	>tr|B7ZWL1|B7ZWL1_MOUSE CCR4-NOT transcription complex subunit 1 OS=Mus musculus OX=10090 GN=Cnot1 PE=1 SV=1	0	0	38818000	988840	0	0	1018100	3037100	0	0	0	0	849150	0	0	0	No	No
Q9CWN7	CCR4-NOT transcription complex subunit 11	Cnot11 D1Bwg0212e	>sp|Q9CWN7|CNO11_MOUSE CCR4-NOT transcription complex subunit 11 OS=Mus musculus OX=10090 GN=Cnot11 PE=1 SV=1	0	0	1525100	0	0	0	0	0	0	0	0	0	0	0	0	0	No	No
E9Q027	CCR4-NOT transcription complex subunit 2	Cnot2	>tr|E9Q027|E9Q027_MOUSE CCR4-NOT transcription complex subunit 2 OS=Mus musculus OX=10090 GN=Cnot2 PE=1 SV=1	0	0	4835300	0	0	0	0	0	0	0	0	0	0	0	0	0	No	No
Q8K0V4	CCR4-NOT transcription complex subunit 3 (CCR4-associated factor 3)	Cnot3 Not3	>sp|Q8K0V4|CNOT3_MOUSE CCR4-NOT transcription complex subunit 3 OS=Mus musculus OX=10090 GN=Cnot3 PE=1 SV=1	0	0	3282300	0	0	0	0	1790700	0	0	0	0	0	0	0	0	No	No
Q9JKY0	CCR4-NOT transcription complex subunit 9 (Cell differentiation protein RQCD1 homolog) (Rcd-1) (EPO-induced protein FL10)	Cnot9 Rcd1 Rqcd1	>sp|Q9JKY0|CNOT9_MOUSE CCR4-NOT transcription complex subunit 9 OS=Mus musculus OX=10090 GN=Cnot9 PE=1 SV=1	0	0	4479900	0	0	0	0	2607900	0	0	0	0	0	0	0	0	No	No
Q543X5	CCR4-NOT transcription complex, subunit 7, isoform CRA_b	Cnot7 mCG_4614	>tr|Q543X5|Q543X5_MOUSE CCR4-NOT transcription complex, subunit 7, isoform CRA_b OS=Mus musculus OX=10090 GN=Cnot7 PE=1 SV=1	0	0	1332300	0	0	0	0	0	0	0	0	0	0	0	0	0	No	No
O35566	CD151 antigen (GP27) (Membrane glycoprotein SFA-1) (Platelet-endothelial tetraspan antigen 3) (PETA-3) (CD antigen CD151)	Cd151 Peta3	>sp|O35566|CD151_MOUSE CD151 antigen OS=Mus musculus OX=10090 GN=Cd151 PE=1 SV=2	2128900	2110700	16562000	30478000	2971400	0	8724600	5139900	2987500	3655100	0	0	2016500	3203900	2411300	13260000	No	No
E9Q3Q6	CD166 antigen	Alcam	>tr|E9Q3Q6|E9Q3Q6_MOUSE CD166 antigen OS=Mus musculus OX=10090 GN=Alcam PE=1 SV=1	11233000	14799000	205890000	20795000	23017000	5246600	13198000	101390000	13554000	11293000	2276000	2929200	13144000	1689600	5937800	18831000	No	No
Q62192	CD180 antigen (Lymphocyte antigen 78) (Ly-78) (Radioprotective 105 kDa protein) (CD antigen CD180)	Cd180 Ly78 Rp105	>sp|Q62192|CD180_MOUSE CD180 antigen OS=Mus musculus OX=10090 GN=Cd180 PE=1 SV=2	0	0	0	0	0	0	0	0	0	0	0	0	0	0	0	4138200	No	No
Q9CWK3	CD2 antigen cytoplasmic tail-binding protein 2 (CD2 cytoplasmic domain-binding protein 2) (CD2 tail-binding protein 2)	Cd2bp2	>sp|Q9CWK3|CD2B2_MOUSE CD2 antigen cytoplasmic tail-binding protein 2 OS=Mus musculus OX=10090 GN=Cd2bp2 PE=1 SV=1	0	0	2304600	0	0	0	0	1259900	0	0	0	0	0	0	0	0	No	No
Q3U472	CD274 antigen (PD-L1)	Cd274 mCG_9108	>tr|Q3U472|Q3U472_MOUSE CD274 antigen OS=Mus musculus OX=10090 GN=Cd274 PE=2 SV=1	0	9844500	0	13565000	7915600	0	0	0	0	0	0	0	0	0	11800000	8616000	No	No
Q4FJL8	Cd38 protein	Cd38	>tr|Q4FJL8|Q4FJL8_MOUSE Cd38 protein OS=Mus musculus OX=10090 GN=Cd38 PE=1 SV=1	0	0	0	9404400	0	0	4566200	0	0	0	0	0	0	0	0	0	No	No
A2BI31	CD59a antigen (Cd59a protein)	Cd59a	>tr|A2BI31|A2BI31_MOUSE CD59a antigen OS=Mus musculus OX=10090 GN=Cd59a PE=2 SV=1	0	0	0	0	0	0	0	0	0	0	0	0	0	0	0	2029200	No	No
P35762	CD81 antigen (26 kDa cell surface protein TAPA-1) (Target of the antiproliferative antibody 1) (CD antigen CD81)	Cd81 Tapa1	>sp|P35762|CD81_MOUSE CD81 antigen OS=Mus musculus OX=10090 GN=Cd81 PE=1 SV=2	188290000	215380000	0	256720000	432320000	33294000	337510000	91569000	220330000	222560000	106620000	71057000	177100000	124560000	199380000	160880000	No	No
P40240	CD9 antigen (CD antigen CD9)	Cd9	>sp|P40240|CD9_MOUSE CD9 antigen OS=Mus musculus OX=10090 GN=Cd9 PE=1 SV=2	21357000	45112000	4654300	49365000	36982000	0	84432000	14370000	27787000	56521000	38337000	0	18687000	0	56143000	45460000	No	No
G3X8W7	CDC23 (Cell division cycle 23, yeast, homolog), isoform CRA_a (Cell division cycle protein 23 homolog)	Cdc23 mCG_123924	>tr|G3X8W7|G3X8W7_MOUSE CDC23 (Cell division cycle 23, yeast, homolog), isoform CRA_a OS=Mus musculus OX=10090 GN=Cdc23 PE=1 SV=1	0	0	1235000	0	0	0	1598000	0	0	0	0	0	0	0	0	0	No	No
Q9JM96	Cdc42 effector protein 4 (Binder of Rho GTPases 4)	Cdc42ep4 Borg4 Cep4	>sp|Q9JM96|BORG4_MOUSE Cdc42 effector protein 4 OS=Mus musculus OX=10090 GN=Cdc42ep4 PE=1 SV=1	0	2372800	0	0	2629300	0	0	1761200	0	0	0	0	2710400	0	0	0	No	No
Q8BGH7	CDC42 small effector protein 2	Cdc42se2	>sp|Q8BGH7|C42S2_MOUSE CDC42 small effector protein 2 OS=Mus musculus OX=10090 GN=Cdc42se2 PE=1 SV=1	0	0	5163300	0	0	0	0	0	0	0	0	0	0	0	0	0	No	No
Q91WS0	CDGSH iron-sulfur domain-containing protein 1 (MitoNEET)	Cisd1 D10Ertd214e Zcd1	>sp|Q91WS0|CISD1_MOUSE CDGSH iron-sulfur domain-containing protein 1 OS=Mus musculus OX=10090 GN=Cisd1 PE=1 SV=1	18949000	30532000	1560400	25633000	40836000	4304600	21257000	20055000	21034000	29722000	12362000	0	27779000	25820000	14635000	26261000	No	No
Q9CQB5	CDGSH iron-sulfur domain-containing protein 2 (MitoNEET-related 1 protein) (Miner1) (Nervous system overexpressed protein 70)	Cisd2 Cdgsh2 Noxp70 Zcd2	>sp|Q9CQB5|CISD2_MOUSE CDGSH iron-sulfur domain-containing protein 2 OS=Mus musculus OX=10090 GN=Cisd2 PE=1 SV=1	0	0	7187500	0	0	0	0	0	0	0	0	0	0	0	0	0	No	No
A2A6E1	CDK5 regulatory subunit-associated protein 3 (Fragment)	Cdk5rap3	>tr|A2A6E1|A2A6E1_MOUSE CDK5 regulatory subunit-associated protein 3 (Fragment) OS=Mus musculus OX=10090 GN=Cdk5rap3 PE=1 SV=1	0	0	0	0	0	0	0	696610	0	0	0	0	0	0	0	0	No	No
P51949	CDK-activating kinase assembly factor MAT1 (CDK7/cyclin-H assembly factor) (Menage a trois) (RING finger protein MAT1) (p35) (p36)	Mnat1 Mat1	>sp|P51949|MAT1_MOUSE CDK-activating kinase assembly factor MAT1 OS=Mus musculus OX=10090 GN=Mnat1 PE=1 SV=2	0	0	0	0	0	0	0	626680	0	0	0	0	0	0	0	0	No	No
Q8BI72	CDKN2A-interacting protein (Collaborator of ARF)	Cdkn2aip Carf	>sp|Q8BI72|CARF_MOUSE CDKN2A-interacting protein OS=Mus musculus OX=10090 GN=Cdkn2aip PE=1 SV=1	0	0	0	0	0	0	0	0	0	0	0	0	876130	0	0	0	No	No
E9Q5E2	cDNA sequence BC005561	BC005561	>tr|E9Q5E2|E9Q5E2_MOUSE cDNA sequence BC005561 OS=Mus musculus OX=10090 GN=BC005561 PE=1 SV=1	0	0	4001600	1512400	0	0	0	1850400	1514400	1370900	0	0	0	0	1927400	0	No	No
A0A0R4J0B5	cDNA sequence BC017158 (cDNA sequence BC017158, isoform CRA_b)	BC017158 mCG_21019	>tr|A0A0R4J0B5|A0A0R4J0B5_MOUSE cDNA sequence BC017158 OS=Mus musculus OX=10090 GN=BC017158 PE=1 SV=1	0	0	0	0	0	0	0	0	0	0	0	0	0	0	0	2634500	No	No
A0A125YG25	CDP-alcohol phosphatidyltransferase superfamily protein (EC 2.7.8.1)	TGME49_257510	>tr|A0A125YG25|A0A125YG25_TOXGM CDP-alcohol phosphatidyltransferase superfamily protein OS=Toxoplasma gondii (strain ATCC 50611 / Me49) OX=508771 GN=TGME49_257510 PE=3 SV=1	0	1084100	0	3369800	0	0	1571400	0	0	0	0	2781400	0	0	0	0	Yes	No
B9EKS7	CDP-diacylglycerol--glycerol-3-phosphate 3-phosphatidyltransferase (EC 2.7.8.5)	Pgs1 mCG_19305	>tr|B9EKS7|B9EKS7_MOUSE MCG19305, isoform CRA_b OS=Mus musculus OX=10090 GN=Pgs1 PE=1 SV=1	0	0	0	0	0	0	0	0	0	0	0	0	0	0	0	1135000	No	No
A0A0U1RP13	CDP-diacylglycerol--inositol 3-phosphatidyltransferase (EC 2.7.8.11)	Cdipt	>tr|A0A0U1RP13|A0A0U1RP13_MOUSE CDP-diacylglycerol--inositol 3-phosphatidyltransferase OS=Mus musculus OX=10090 GN=Cdipt PE=1 SV=1	8234900	6559500	0	18137000	12600000	0	9893700	4488200	0	10886000	5501900	0	6214200	6873000	0	6587200	No	No
A0A125YUF8	CDP-diacylglycerol--inositol 3-phosphatidyltransferase (EC 2.7.8.11)	TGME49_207710	>tr|A0A125YUF8|A0A125YUF8_TOXGM CDP-diacylglycerol--inositol 3-phosphatidyltransferase OS=Toxoplasma gondii (strain ATCC 50611 / Me49) OX=508771 GN=TGME49_207710 PE=3 SV=1	0	5513900	1604500	28372000	4418800	52809000	42852000	2868600	0	12524000	7764000	17889000	0	8163100	4748200	35791000	Yes	No
G3UZM4	Cell adhesion molecule 2 (Fragment)	Cadm2	>tr|G3UZM4|G3UZM4_MOUSE Cell adhesion molecule 2 (Fragment) OS=Mus musculus OX=10090 GN=Cadm2 PE=1 SV=1	32316000	45586000	0	32289000	69637000	7326100	29047000	14627000	36205000	32652000	22210000	0	28408000	11591000	36981000	38563000	No	No
K4DI58	Cell adhesion molecule 3 (Immunoglobulin superfamily, member 4B, isoform CRA_a)	Cadm3 Igsf4b mCG_1205	>tr|K4DI58|K4DI58_MOUSE Cell adhesion molecule 3 OS=Mus musculus OX=10090 GN=Cadm3 PE=1 SV=1	81275000	112720000	1133200	145950000	111320000	25058000	75352000	15741000	148440000	240330000	63251000	45756000	36152000	76351000	201320000	143280000	No	No
Q8R464	Cell adhesion molecule 4 (Immunoglobulin superfamily member 4C) (IgSF4C) (Nectin-like protein 4) (NECL-4) (TSLC1-like protein 2)	Cadm4 Igsf4c Necl4 Tsll2	>sp|Q8R464|CADM4_MOUSE Cell adhesion molecule 4 OS=Mus musculus OX=10090 GN=Cadm4 PE=1 SV=1	66376000	114440000	5304800	105720000	106160000	24411000	79806000	15579000	95035000	86955000	58673000	33166000	20040000	66539000	120480000	85355000	No	No
Q8VDP4	Cell cycle and apoptosis regulator protein 2 (Cell division cycle and apoptosis regulator protein 2)	Ccar2	>sp|Q8VDP4|CCAR2_MOUSE Cell cycle and apoptosis regulator protein 2 OS=Mus musculus OX=10090 GN=Ccar2 PE=1 SV=2	0	0	108030000	987310	0	1135300	0	40998000	0	1494500	0	0	393130	321690	0	215100	No	No
Q8VEK0	Cell cycle control protein 50A (P4-ATPase flippase complex beta subunit TMEM30A) (Transmembrane protein 30A)	Tmem30a Cdc50a D9Wsu20e	>sp|Q8VEK0|CC50A_MOUSE Cell cycle control protein 50A OS=Mus musculus OX=10090 GN=Tmem30a PE=1 SV=1	6543500	7162700	0	8225200	4304500	2271400	6600300	3859500	8457400	8368600	0	0	5859800	6518700	8231500	8058400	No	No
Q9JKC6	Cell cycle exit and neuronal differentiation protein 1 (BM88 antigen)	Cend1 Bm88	>sp|Q9JKC6|CEND_MOUSE Cell cycle exit and neuronal differentiation protein 1 OS=Mus musculus OX=10090 GN=Cend1 PE=1 SV=1	101480000	134830000	1266000	114580000	120490000	23690000	64051000	25451000	75573000	101340000	57093000	45078000	64842000	80098000	146220000	108870000	No	No
P60766	Cell division control protein 42 homolog (G25K GTP-binding protein)	Cdc42	>sp|P60766|CDC42_MOUSE Cell division control protein 42 homolog OS=Mus musculus OX=10090 GN=Cdc42 PE=1 SV=2	60946000	98285000	141020000	66316000	92638000	32825000	54756000	120890000	86905000	84583000	43305000	23501000	76463000	62807000	43365000	86221000	No	No
Q8CH18	Cell division cycle and apoptosis regulator protein 1 (Cell cycle and apoptosis regulatory protein 1) (CARP-1)	Ccar1 Carp1	>sp|Q8CH18|CCAR1_MOUSE Cell division cycle and apoptosis regulator protein 1 OS=Mus musculus OX=10090 GN=Ccar1 PE=1 SV=1	24599000	20934000	58265000	7853500	0	5299100	18661000	16053000	32087000	8093900	7281900	0	18722000	0	4611300	23545000	No	No
A2A6Q5	Cell division cycle protein 27 homolog	Cdc27	>sp|A2A6Q5|CDC27_MOUSE Cell division cycle protein 27 homolog OS=Mus musculus OX=10090 GN=Cdc27 PE=1 SV=1	0	0	0	0	0	0	0	499420	0	0	0	0	0	0	0	0	No	No
A0A125YJG8	Cell division protein CDC48AP (EC 3.6.1.3) (EC 3.6.4.3)	CDC48AP TGME49_321640	>tr|A0A125YJG8|A0A125YJG8_TOXGM Cell division protein CDC48AP OS=Toxoplasma gondii (strain ATCC 50611 / Me49) OX=508771 GN=CDC48AP PE=4 SV=1	0	0	0	0	0	0	0	0	0	0	0	0	0	0	0	736650	Yes	No
A0A125YX45	Cell division protein CDC48CY (EC 3.6.1.3) (EC 3.6.4.3)	CDC48CY TGME49_273090	>tr|A0A125YX45|A0A125YX45_TOXGM Cell division protein CDC48CY OS=Toxoplasma gondii (strain ATCC 50611 / Me49) OX=508771 GN=CDC48CY PE=3 SV=1	81348000	0	15452000	36461000	0	51907000	40163000	10303000	0	8993400	3658900	6152100	2019500	5593300	0	35832000	Yes	No
Q08288	Cell growth-regulating nucleolar protein (Ly1 antibody-reactive protein) (Protein expressed in male leptotene and zygotene spermatocytes 264) (MLZ-264)	Lyar	>sp|Q08288|LYAR_MOUSE Cell growth-regulating nucleolar protein OS=Mus musculus OX=10090 GN=Lyar PE=1 SV=2	0	0	3859500	0	0	0	0	0	0	0	0	0	0	0	0	0	No	No
Q5FWI3	Cell surface hyaluronidase (EC 3.2.1.35) (Cell migration-inducing hyaluronidase 2) (Transmembrane protein 2)	Cemip2 Kiaa1412 Tmem2	>sp|Q5FWI3|TMEM2_MOUSE Cell surface hyaluronidase OS=Mus musculus OX=10090 GN=Tmem2 PE=1 SV=1	0	0	2428800	0	0	0	0	0	0	0	0	0	0	0	0	0	No	No
A0A125YUD2	Cell-cycle-associated protein kinase CDK, putative (EC 2.7.11.23)	TGME49_304970	>tr|A0A125YUD2|A0A125YUD2_TOXGM Cell-cycle-associated protein kinase CDK, putative OS=Toxoplasma gondii (strain ATCC 50611 / Me49) OX=508771 GN=TGME49_304970 PE=4 SV=1	0	0	0	0	0	6411700	1506700	0	0	0	0	0	0	0	0	0	Yes	No
A0A125YY77	Cell-cycle-associated protein kinase GSK, putative (EC 2.7.11.26)	TGME49_265330	>tr|A0A125YY77|A0A125YY77_TOXGM Cell-cycle-associated protein kinase GSK, putative OS=Toxoplasma gondii (strain ATCC 50611 / Me49) OX=508771 GN=TGME49_265330 PE=3 SV=1	0	0	0	8688600	0	18258000	5991900	2782000	0	7200200	4533900	8300300	0	4294700	0	7175800	Yes	No
S8GC60	Cell-cycle-associated protein kinase PRP4, putative (EC 2.7.12.1)	TGME49_313180	>tr|S8GC60|S8GC60_TOXGM Cell-cycle-associated protein kinase PRP4, putative OS=Toxoplasma gondii (strain ATCC 50611 / Me49) OX=508771 GN=TGME49_313180 PE=4 SV=1	0	0	0	0	0	12070000	3707000	0	0	0	0	5895400	0	0	0	0	Yes	No
S8FAN7	Cell-cycle-associated protein kinase SRPK, putative (EC 2.7.12.1)	TGME49_253440	>tr|S8FAN7|S8FAN7_TOXGM Cell-cycle-associated protein kinase SRPK, putative OS=Toxoplasma gondii (strain ATCC 50611 / Me49) OX=508771 GN=TGME49_253440 PE=4 SV=1	0	1166400	0	2551900	0	23841000	2124400	0	0	0	4710100	0	0	0	1512600	2686300	Yes	No
A0A125YY09	Cell-cycle-control protein (Translation regulation), putative	TGME49_320430	>tr|A0A125YY09|A0A125YY09_TOXGM Cell-cycle-control protein (Translation regulation), putative OS=Toxoplasma gondii (strain ATCC 50611 / Me49) OX=508771 GN=TGME49_320430 PE=4 SV=1	0	0	0	3657900	0	12270000	2667700	689730	0	1860500	2455100	3519400	0	1876200	0	2437400	Yes	No
A0A0N4SVS6	Cellular nucleic acid-binding protein	Cnbp	>tr|A0A0N4SVS6|A0A0N4SVS6_MOUSE Cellular nucleic acid-binding protein OS=Mus musculus OX=10090 GN=Cnbp PE=1 SV=1	0	0	8233900	0	0	0	784350	1465700	0	0	0	0	723050	0	0	0	No	No
A0A125YXG1	Centrin, putative	TGME49_260670	>tr|A0A125YXG1|A0A125YXG1_TOXGM Centrin, putative OS=Toxoplasma gondii (strain ATCC 50611 / Me49) OX=508771 GN=TGME49_260670 PE=4 SV=1	0	0	0	7302300	0	8930600	0	0	0	3398600	0	0	0	0	0	3341600	Yes	No
Z4YJH1	Centrin-2	Cetn2	>tr|Z4YJH1|Z4YJH1_MOUSE Centrin-2 OS=Mus musculus OX=10090 GN=Cetn2 PE=1 SV=1	0	0	0	0	0	0	0	479610	0	0	0	0	0	0	0	0	No	No
Q9CXS4	Centromere protein V (CENP-V) (Proline-rich protein 6)	Cenpv Prr6	>sp|Q9CXS4|CENPV_MOUSE Centromere protein V OS=Mus musculus OX=10090 GN=Cenpv PE=1 SV=2	23689000	20082000	17561000	190370000	1044600	5728300	46234000	49751000	24792000	162620000	7449100	0	102760000	60810000	23189000	80049000	No	No
O54692	Centromere/kinetochore protein zw10 homolog	Zw10	>sp|O54692|ZW10_MOUSE Centromere/kinetochore protein zw10 homolog OS=Mus musculus OX=10090 GN=Zw10 PE=1 SV=3	0	0	2579600	0	0	0	0	1022300	0	0	0	0	0	0	0	0	No	No
H7BX26	Centrosomal protein of 170 kDa	Cep170	>tr|H7BX26|H7BX26_MOUSE Centrosomal protein of 170 kDa OS=Mus musculus OX=10090 GN=Cep170 PE=1 SV=1	0	0	0	0	0	0	0	0	0	0	0	0	0	0	0	5512000	No	No
Q80U49	Centrosomal protein of 170 kDa protein B (Centrosomal protein 170B) (Cep170B)	Cep170b Kiaa0284	>sp|Q80U49|C170B_MOUSE Centrosomal protein of 170 kDa protein B OS=Mus musculus OX=10090 GN=Cep170b PE=1 SV=2	0	0	0	0	0	0	0	0	0	0	0	0	0	0	0	1844300	No	No
Q8K4Q7	Ceramide kinase (mCERK) (EC 2.7.1.138) (Acylsphingosine kinase)	Cerk	>sp|Q8K4Q7|CERK1_MOUSE Ceramide kinase OS=Mus musculus OX=10090 GN=Cerk PE=2 SV=2	0	0	0	0	0	0	0	0	0	0	0	0	0	0	0	1367800	No	No
Q924Z4	Ceramide synthase 2 (CerS2) (LAG1 longevity assurance homolog 2) (Translocating chain-associating membrane protein homolog 3) (TRAM homolog 3)	Cers2 Lass2 Trh3	>sp|Q924Z4|CERS2_MOUSE Ceramide synthase 2 OS=Mus musculus OX=10090 GN=Cers2 PE=1 SV=1	2060500	2080700	0	7600500	0	0	0	0	0	0	0	0	0	2253000	0	3754100	No	No
G3X9T8	Ceruloplasmin (Ceruloplasmin, isoform CRA_f)	Cp mCG_19773	>tr|G3X9T8|G3X9T8_MOUSE Ceruloplasmin OS=Mus musculus OX=10090 GN=Cp PE=1 SV=1	0	1502600	0	6576400	2210600	0	1541700	1194800	0	2689300	0	0	0	0	0	3452500	No	No
A0A125YRH6	Cg8 family protein	TGME49_262640	>tr|A0A125YRH6|A0A125YRH6_TOXGM Cg8 family protein OS=Toxoplasma gondii (strain ATCC 50611 / Me49) OX=508771 GN=TGME49_262640 PE=4 SV=1	0	0	0	0	0	0	0	0	0	0	0	0	0	0	0	801630	Yes	No
S8F0V8	Chaperone clpB protein, putative	TGME49_268650	>tr|S8F0V8|S8F0V8_TOXGM Chaperone clpB protein, putative OS=Toxoplasma gondii (strain ATCC 50611 / Me49) OX=508771 GN=TGME49_268650 PE=3 SV=1	0	0	0	0	0	0	2218800	0	0	0	0	0	0	0	0	0	Yes	No
A0A125YM67	Chaperonin cpn60, putative	TGME49_240600	>tr|A0A125YM67|A0A125YM67_TOXGM Chaperonin cpn60, putative OS=Toxoplasma gondii (strain ATCC 50611 / Me49) OX=508771 GN=TGME49_240600 PE=3 SV=1	0	0	0	14631000	1364900	12685000	6763000	3279800	0	0	0	0	0	0	0	4022500	Yes	No
Q542X7	Chaperonin subunit 2 (Beta), isoform CRA_a	Cct2 mCG_17329	>tr|Q542X7|Q542X7_MOUSE Chaperonin subunit 2 (Beta), isoform CRA_a OS=Mus musculus OX=10090 GN=Cct2 PE=1 SV=1	10529000	18919000	485280000	21847000	21407000	77252000	20000000	135230000	33843000	20561000	19370000	11456000	28568000	20865000	12571000	29159000	No	No
Q3UL22	Chaperonin subunit 8 (Theta), isoform CRA_a	Cct8 mCG_129996	>tr|Q3UL22|Q3UL22_MOUSE Chaperonin subunit 8 (Theta), isoform CRA_a OS=Mus musculus OX=10090 GN=Cct8 PE=1 SV=1	41439000	54455000	280120000	36677000	37066000	20414000	45288000	122040000	41932000	50957000	25720000	23062000	50172000	47136000	45253000	54909000	No	No
Q8BJF9	Charged multivesicular body protein 2b (Chromatin-modifying protein 2b) (CHMP2b)	Chmp2b	>sp|Q8BJF9|CHM2B_MOUSE Charged multivesicular body protein 2b OS=Mus musculus OX=10090 GN=Chmp2b PE=1 SV=1	0	0	5246600	0	0	0	0	2835200	0	0	0	0	0	0	0	0	No	No
Q9D8B3	Charged multivesicular body protein 4b (Chromatin-modifying protein 4b) (CHMP4b)	Chmp4b	>sp|Q9D8B3|CHM4B_MOUSE Charged multivesicular body protein 4b OS=Mus musculus OX=10090 GN=Chmp4b PE=1 SV=2	0	0	11117000	0	0	0	0	6993600	0	0	0	0	0	0	0	0	No	No
Q9D7S9	Charged multivesicular body protein 5 (Chromatin-modifying protein 5) (SNF7 domain-containing protein 2)	Chmp5 Snf7dc2	>sp|Q9D7S9|CHMP5_MOUSE Charged multivesicular body protein 5 OS=Mus musculus OX=10090 GN=Chmp5 PE=1 SV=1	0	0	9059600	0	0	0	0	3950800	0	0	0	0	0	0	0	0	No	No
S8F934	CHCH domain-containing protein	TGME49_213940	>tr|S8F934|S8F934_TOXGM CHCH domain-containing protein OS=Toxoplasma gondii (strain ATCC 50611 / Me49) OX=508771 GN=TGME49_213940 PE=4 SV=1	0	0	0	1314400	0	3764200	1227200	0	0	0	0	0	0	0	0	0	Yes	No
D3YWG2	Chitinase domain-containing protein 1 (Fragment)	Chid1	>tr|D3YWG2|D3YWG2_MOUSE Chitinase domain-containing protein 1 (Fragment) OS=Mus musculus OX=10090 GN=Chid1 PE=1 SV=1	0	0	0	0	0	0	0	0	0	0	0	0	0	0	0	1086800	No	No
A0A125YKR8	Chitinase-like protein CLP1 (EC 3.2.1.14)	CLP1 TGME49_293770	>tr|A0A125YKR8|A0A125YKR8_TOXGM Chitinase-like protein CLP1 OS=Toxoplasma gondii (strain ATCC 50611 / Me49) OX=508771 GN=CLP1 PE=4 SV=1	0	0	0	12335000	0	23633000	19932000	5056100	0	7796900	5369800	6666500	0	7583100	0	8162300	Yes	No
A2AEM2	Chloride channel CLIC-like 1, isoform CRA_a (Chloride channel CLIC-like protein 1)	Clcc1 mCG_4070	>tr|A2AEM2|A2AEM2_MOUSE Chloride channel CLIC-like 1, isoform CRA_a OS=Mus musculus OX=10090 GN=Clcc1 PE=1 SV=1	0	0	0	0	0	0	0	0	0	0	0	0	0	0	0	4527600	No	No
A2A7F6	Chloride channel protein	Clcn6	>tr|A2A7F6|A2A7F6_MOUSE Chloride channel protein OS=Mus musculus OX=10090 GN=Clcn6 PE=1 SV=1	1763300	3043200	0	1813200	962440	0	1698800	0	2214300	1487500	0	0	1335700	0	2843900	0	No	No
A9C437	Chloride channel protein	Clcn2	>tr|A9C437|A9C437_MOUSE Chloride channel protein OS=Mus musculus OX=10090 GN=Clcn2 PE=1 SV=1	0	0	0	0	0	0	0	0	0	0	0	0	0	0	0	3796500	No	No
E9PYL4	Chloride channel protein	Clcn7	>tr|E9PYL4|E9PYL4_MOUSE Chloride channel protein OS=Mus musculus OX=10090 GN=Clcn7 PE=1 SV=1	0	0	0	0	0	0	0	0	0	0	0	0	0	0	0	397580	No	No
Q3TF45	Chloride channel protein	Clcn3	>tr|Q3TF45|Q3TF45_MOUSE Chloride channel protein OS=Mus musculus OX=10090 GN=Clcn3 PE=1 SV=1	0	0	0	0	0	0	0	0	0	0	0	0	0	0	0	6281300	No	No
Q923F1	Chloride channel, nucleotide-sensitive, 1A (Chloride channel, nucleotide-sensitive, 1A, isoform CRA_b) (Methylosome subunit pICln)	Clns1a mCG_7058	>tr|Q923F1|Q923F1_MOUSE Chloride channel, nucleotide-sensitive, 1A OS=Mus musculus OX=10090 GN=Clns1a PE=1 SV=1	0	0	0	0	0	0	0	0	0	0	0	0	719730	0	0	0	No	No
Q542F1	Chloride intracellular channel protein	Clic1 mCG_15935	>tr|Q542F1|Q542F1_MOUSE Chloride intracellular channel protein OS=Mus musculus OX=10090 GN=Clic1 PE=1 SV=1	0	0	106840000	379960	0	461200	0	23311000	457420	600060	0	727410	1188800	833000	688610	0	No	No
Q543N5	Chloride intracellular channel protein	Clic4	>tr|Q543N5|Q543N5_MOUSE Chloride intracellular channel protein OS=Mus musculus OX=10090 GN=Clic4 PE=1 SV=1	8753500	20057000	8851400	25753000	25324000	0	20698000	9150800	11360000	7865500	7947900	4336600	12447000	12166000	10244000	25622000	No	No
A2AMH5	Choline transporter-like protein 1	Slc44a1	>tr|A2AMH5|A2AMH5_MOUSE Choline transporter-like protein 1 OS=Mus musculus OX=10090 GN=Slc44a1 PE=1 SV=1	44630000	107300000	2238900	85501000	80606000	14712000	103770000	15217000	64336000	84640000	45293000	24053000	27413000	67142000	63113000	69370000	No	No
P49586	Choline-phosphate cytidylyltransferase A (EC 2.7.7.15) (CCT-alpha) (CTP:phosphocholine cytidylyltransferase A) (CCT A) (CT A) (Phosphorylcholine transferase A)	Pcyt1a Ctpct Pcyt1	>sp|P49586|PCY1A_MOUSE Choline-phosphate cytidylyltransferase A OS=Mus musculus OX=10090 GN=Pcyt1a PE=1 SV=1	0	0	9759400	0	0	0	0	4375100	0	0	0	0	0	0	0	0	No	No
Q71M36	Chondroitin sulfate proteoglycan 5 (Acidic leucine-rich EGF-like domain-containing brain protein) (Neuroglycan C)	Cspg5 Caleb Ngc	>sp|Q71M36|CSPG5_MOUSE Chondroitin sulfate proteoglycan 5 OS=Mus musculus OX=10090 GN=Cspg5 PE=1 SV=2	44732000	44913000	0	11151000	16664000	8785300	18959000	9434900	33341000	11397000	11973000	13599000	30500000	0	41875000	27273000	No	No
E9PW20	Chromatin target of PRMT1 protein	Chtop 2500003M10Rik	>tr|E9PW20|E9PW20_MOUSE Chromatin target of PRMT1 protein OS=Mus musculus OX=10090 GN=Chtop PE=1 SV=1	0	0	3892300	0	0	0	0	0	0	0	0	0	0	0	0	0	No	No
S8GIF1	'chromo' (CHRromatin Organization MOdifier) domain-containing protein (EC 3.4.19.3)	TGME49_268280	>tr|S8GIF1|S8GIF1_TOXGM 'chromo' (CHRromatin Organization MOdifier) domain-containing protein OS=Toxoplasma gondii (strain ATCC 50611 / Me49) OX=508771 GN=TGME49_268280 PE=4 SV=1	0	0	0	891340	0	3475800	0	0	0	755880	0	1048500	0	0	0	0	Yes	No
P83917	Chromobox protein homolog 1 (Heterochromatin protein 1 homolog beta) (HP1 beta) (Heterochromatin protein p25) (M31) (Modifier 1 protein)	Cbx1 Cbx	>sp|P83917|CBX1_MOUSE Chromobox protein homolog 1 OS=Mus musculus OX=10090 GN=Cbx1 PE=1 SV=1	6410500	0	6749800	0	0	5075800	0	8304600	7492200	2626200	0	0	4862300	0	0	2457600	No	No
Q61686	Chromobox protein homolog 5 (Heterochromatin protein 1 homolog alpha) (HP1 alpha)	Cbx5 Hp1a	>sp|Q61686|CBX5_MOUSE Chromobox protein homolog 5 OS=Mus musculus OX=10090 GN=Cbx5 PE=1 SV=1	45786000	12580000	83500000	8155100	0	9945500	13544000	37694000	51841000	9507100	16003000	5103000	15089000	0	8694300	15953000	No	No
Q9QXV1	Chromobox protein homolog 8 (Polycomb 3 homolog) (Pc3) (mPc3)	Cbx8 Pc3	>sp|Q9QXV1|CBX8_MOUSE Chromobox protein homolog 8 OS=Mus musculus OX=10090 GN=Cbx8 PE=1 SV=1	0	0	2990400	0	0	0	0	0	0	0	0	0	0	0	0	0	No	No
S8F110	Chromodomain helicase DNA binding protein CHD1/SWI2/SNF2	TGME49_258240	>tr|S8F110|S8F110_TOXGM Chromodomain helicase DNA binding protein CHD1/SWI2/SNF2 OS=Toxoplasma gondii (strain ATCC 50611 / Me49) OX=508771 GN=TGME49_258240 PE=4 SV=1	0	0	0	0	0	0	0	0	0	0	0	0	0	0	0	1826000	Yes	No
F7C528	Chromodomain helicase DNA-binding protein 3 (Fragment)	Chd3	>tr|F7C528|F7C528_MOUSE Chromodomain helicase DNA-binding protein 3 (Fragment) OS=Mus musculus OX=10090 GN=Chd3 PE=1 SV=1	0	0	0	0	0	0	0	1066000	0	0	0	0	0	0	0	0	No	No
P40201	Chromodomain-helicase-DNA-binding protein 1 (CHD-1) (EC 3.6.4.12) (ATP-dependent helicase CHD1)	Chd1 Chd-1	>sp|P40201|CHD1_MOUSE Chromodomain-helicase-DNA-binding protein 1 OS=Mus musculus OX=10090 GN=Chd1 PE=1 SV=3	0	0	2983200	0	0	0	0	834780	0	0	0	0	0	0	0	0	No	No
E9PZM4	Chromodomain-helicase-DNA-binding protein 2 (CHD-2) (EC 3.6.4.12) (ATP-dependent helicase CHD2)	Chd2	>sp|E9PZM4|CHD2_MOUSE Chromodomain-helicase-DNA-binding protein 2 OS=Mus musculus OX=10090 GN=Chd2 PE=1 SV=1	0	0	0	0	0	0	0	0	0	0	0	0	0	0	0	2896400	No	No
E9QAS4	Chromodomain-helicase-DNA-binding protein 4	Chd4	>tr|E9QAS4|E9QAS4_MOUSE Chromodomain-helicase-DNA-binding protein 4 OS=Mus musculus OX=10090 GN=Chd4 PE=1 SV=1	12450000	3550000	89014000	19065000	0	3244600	8139900	21926000	6234800	11725000	2576600	0	6865500	3200100	5099100	13779000	No	No
E9PYU4	Chromodomain-helicase-DNA-binding protein 5	Chd5	>tr|E9PYU4|E9PYU4_MOUSE Chromodomain-helicase-DNA-binding protein 5 OS=Mus musculus OX=10090 GN=Chd5 PE=1 SV=1	0	0	2370100	0	0	0	0	1154900	0	0	0	0	0	0	0	0	No	No
Q3TY66	Chromogranin B	Chgb mCG_19486	>tr|Q3TY66|Q3TY66_MOUSE Chromogranin B OS=Mus musculus OX=10090 GN=Chgb PE=1 SV=1	3241700	4025200	0	0	1814800	0	6178900	1337300	2095700	0	3115100	25133000	2307500	4583300	1776700	2906100	No	No
P26339	Chromogranin-A (CgA) [Cleaved into: Pancreastatin; Beta-granin; WE-14; Catestatin; GE-25; Serpinin-RRG; Serpinin (AL26); p-Glu serpinin precursor]	Chga	>sp|P26339|CMGA_MOUSE Chromogranin-A OS=Mus musculus OX=10090 GN=Chga PE=1 SV=1	2411200	1488900	0	0	2614200	0	0	0	3096000	0	0	26038000	0	4685900	0	0	No	No
Q8K327	Chromosome alignment-maintaining phosphoprotein 1 (Zinc finger protein 828)	Champ1 D8Ertd457e Kiaa1802 Zfp828 Znf828	>sp|Q8K327|CHAP1_MOUSE Chromosome alignment-maintaining phosphoprotein 1 OS=Mus musculus OX=10090 GN=Champ1 PE=1 SV=1	0	0	1927800	0	0	0	0	0	0	0	0	0	0	0	0	0	No	No
P33174	Chromosome-associated kinesin KIF4 (Chromokinesin)	Kif4 Kif4a Kns4	>sp|P33174|KIF4_MOUSE Chromosome-associated kinesin KIF4 OS=Mus musculus OX=10090 GN=Kif4 PE=1 SV=3	0	0	7608900	0	0	0	0	2570100	0	0	0	0	0	0	0	0	No	No
S8F6A7	CHY zinc finger domain-containing protein	TGME49_230440	>tr|S8F6A7|S8F6A7_TOXGM CHY zinc finger domain-containing protein OS=Toxoplasma gondii (strain ATCC 50611 / Me49) OX=508771 GN=TGME49_230440 PE=4 SV=1	0	0	0	721230	0	5704800	1276700	0	0	0	0	2046000	0	0	0	0	Yes	No
Q8BTU1	Cilia- and flagella-associated protein 20 (Gene trap locus 3 protein)	Cfap20 Gtl3	>sp|Q8BTU1|CFA20_MOUSE Cilia- and flagella-associated protein 20 OS=Mus musculus OX=10090 GN=Cfap20 PE=1 SV=1	0	0	4978200	0	0	0	0	0	0	0	0	0	0	0	0	0	No	No
O88507	Ciliary neurotrophic factor receptor subunit alpha (CNTF receptor subunit alpha) (CNTFR-alpha)	Cntfr	>sp|O88507|CNTFR_MOUSE Ciliary neurotrophic factor receptor subunit alpha OS=Mus musculus OX=10090 GN=Cntfr PE=1 SV=2	7510400	5701200	0	6203900	13908000	0	8209900	4618200	9399700	7993100	0	0	6467400	0	7461900	8655500	No	No
S8GIJ1	Citrate synthase	TGME49_268890	>tr|S8GIJ1|S8GIJ1_TOXGM Citrate synthase OS=Toxoplasma gondii (strain ATCC 50611 / Me49) OX=508771 GN=TGME49_268890 PE=3 SV=1	0	0	0	2501000	0	4402000	1753700	0	0	0	0	0	0	0	0	1309700	Yes	No
Q9CZU6	Citrate synthase, mitochondrial (EC 2.3.3.1) (Citrate (Si)-synthase)	Cs	>sp|Q9CZU6|CISY_MOUSE Citrate synthase, mitochondrial OS=Mus musculus OX=10090 GN=Cs PE=1 SV=1	121650000	181680000	90002000	171950000	268350000	38887000	167980000	234780000	155640000	207820000	73987000	45820000	244930000	194180000	193610000	203220000	No	No
F6SBR5	Citron Rho-interacting kinase	Cit	>tr|F6SBR5|F6SBR5_MOUSE Citron Rho-interacting kinase OS=Mus musculus OX=10090 GN=Cit PE=1 SV=2	0	0	4522400	0	0	0	0	0	0	0	0	0	1805300	0	0	0	No	No
E9Q6B6	C-Jun-amino-terminal kinase-interacting protein 3	Mapk8ip3	>tr|E9Q6B6|E9Q6B6_MOUSE C-Jun-amino-terminal kinase-interacting protein 3 OS=Mus musculus OX=10090 GN=Mapk8ip3 PE=1 SV=1	0	0	0	0	0	0	0	0	0	0	0	0	0	0	0	8006500	No	No
Q31094	Class II histocompatibility antigen, M beta 1 chain (H2-M beta1) (Histocompatibility 2, class II, locus Mb1) (MHC class II antigen Mb1)	H2-DMb1 H2-DMb2 H2-M beta1	>tr|Q31094|Q31094_MOUSE Class II histocompatibility antigen, M beta 1 chain OS=Mus musculus OX=10090 GN=H2-DMb1 PE=1 SV=2	0	0	0	8341500	4263000	0	0	0	0	0	0	0	0	0	0	0	No	No
Q5SXR6	Clathrin heavy chain	Cltc	>tr|Q5SXR6|Q5SXR6_MOUSE Clathrin heavy chain OS=Mus musculus OX=10090 GN=Cltc PE=1 SV=1	3344800000	3918100000	1286300000	2389400000	3159000000	727260000	3239800000	2355000000	5893300000	2795100000	1718300000	1127600000	3497900000	2524300000	4230800000	2883800000	No	No
S8G8J0	Clathrin heavy chain	TGME49_290950	>tr|S8G8J0|S8G8J0_TOXGM Clathrin heavy chain OS=Toxoplasma gondii (strain ATCC 50611 / Me49) OX=508771 GN=TGME49_290950 PE=3 SV=1	0	2751600	4381300	37345000	0	108770000	40013000	8298800	0	28408000	13093000	26692000	0	17923000	0	22345000	Yes	No
Q5SUH7	Clathrin interactor 1	Clint1 AI642036	>tr|Q5SUH7|Q5SUH7_MOUSE Clathrin interactor 1 OS=Mus musculus OX=10090 GN=Clint1 PE=1 SV=1	0	0	36460000	0	0	0	0	8205600	0	0	0	0	1348800	0	0	2741500	No	No
B1AWE0	Clathrin light chain	Clta	>tr|B1AWE0|B1AWE0_MOUSE Clathrin light chain OS=Mus musculus OX=10090 GN=Clta PE=1 SV=1	3651300	21592000	68220000	2375700	4482000	2387800	7610300	49443000	9945700	8088800	0	2651000	14066000	0	6162500	5081600	No	No
Q6IRU5	Clathrin light chain B (Lcb)	Cltb	>sp|Q6IRU5|CLCB_MOUSE Clathrin light chain B OS=Mus musculus OX=10090 GN=Cltb PE=1 SV=1	3992200	5157200	16442000	2053900	2664500	0	7793900	15756000	3956000	3570100	3875500	0	11346000	3838900	0	10032000	No	No
Q9CQX5	Claudin domain-containing protein 1 (Claudin-25)	Cldnd1 Cldn25 D11Moh34	>sp|Q9CQX5|CLDN1_MOUSE Claudin domain-containing protein 1 OS=Mus musculus OX=10090 GN=Cldnd1 PE=1 SV=1	0	0	0	0	3199000	0	3895900	0	2876300	0	0	0	0	0	0	0	No	No
Q60771	Claudin-11 (Oligodendrocyte transmembrane protein) (Oligodendrocyte-specific protein)	Cldn11 Osp Otm	>sp|Q60771|CLD11_MOUSE Claudin-11 OS=Mus musculus OX=10090 GN=Cldn11 PE=1 SV=1	119170000	297540000	3901300	548170000	472330000	57076000	741110000	71602000	284160000	383360000	249780000	137180000	76877000	572390000	281410000	351700000	No	No
Q9EPU4	Cleavage and polyadenylation specificity factor subunit 1 (Cleavage and polyadenylation specificity factor 160 kDa subunit) (CPSF 160 kDa subunit)	Cpsf1 Cpsf160	>sp|Q9EPU4|CPSF1_MOUSE Cleavage and polyadenylation specificity factor subunit 1 OS=Mus musculus OX=10090 GN=Cpsf1 PE=1 SV=1	0	0	6939500	2452600	0	0	0	2341500	0	0	0	0	3174400	0	0	1795200	No	No
O35218	Cleavage and polyadenylation specificity factor subunit 2 (Cleavage and polyadenylation specificity factor 100 kDa subunit) (CPSF 100 kDa subunit)	Cpsf2 Cpsf100 Mcpsf	>sp|O35218|CPSF2_MOUSE Cleavage and polyadenylation specificity factor subunit 2 OS=Mus musculus OX=10090 GN=Cpsf2 PE=1 SV=1	0	0	6743300	0	0	0	0	2905100	0	0	0	0	2246100	0	0	0	No	No
Q9QXK7	Cleavage and polyadenylation specificity factor subunit 3 (EC 3.1.27.-) (Cleavage and polyadenylation specificity factor 73 kDa subunit) (CPSF 73 kDa subunit) (mRNA 3'-end-processing endonuclease CPSF-73)	Cpsf3 Cpsf73	>sp|Q9QXK7|CPSF3_MOUSE Cleavage and polyadenylation specificity factor subunit 3 OS=Mus musculus OX=10090 GN=Cpsf3 PE=1 SV=2	0	0	14778000	1069900	0	0	0	4247400	0	0	0	0	0	0	0	785820	No	No
Q9CQF3	Cleavage and polyadenylation specificity factor subunit 5 (Nucleoside diphosphate-linked moiety X motif 21) (Nudix motif 21) (Nudix hydrolase 21)	Nudt21 Cpsf5	>sp|Q9CQF3|CPSF5_MOUSE Cleavage and polyadenylation specificity factor subunit 5 OS=Mus musculus OX=10090 GN=Nudt21 PE=1 SV=1	0	0	28322000	0	0	0	0	19787000	0	0	0	0	0	0	0	0	No	No
H3BJ30	Cleavage and polyadenylation-specificity factor subunit 6	Cpsf6	>tr|H3BJ30|H3BJ30_MOUSE Cleavage and polyadenylation-specificity factor subunit 6 OS=Mus musculus OX=10090 GN=Cpsf6 PE=1 SV=1	1288600	1664000	74858000	1091300	0	2509500	1508100	12761000	1639700	0	0	0	0	0	0	0	No	No
Q99LC2	Cleavage stimulation factor subunit 1 (CF-1 50 kDa subunit) (Cleavage stimulation factor 50 kDa subunit) (CSTF 50 kDa subunit) (CstF-50)	Cstf1	>sp|Q99LC2|CSTF1_MOUSE Cleavage stimulation factor subunit 1 OS=Mus musculus OX=10090 GN=Cstf1 PE=1 SV=1	0	0	21847000	0	0	0	0	11459000	0	0	0	0	0	0	0	0	No	No
Q8C7E9	Cleavage stimulation factor subunit 2 tau variant (CF-1 64 kDa subunit tau variant) (Cleavage stimulation factor 64 kDa subunit tau variant) (CSTF 64 kDa subunit tau variant) (TauCstF-64)	Cstf2t Kiaa0689	>sp|Q8C7E9|CSTFT_MOUSE Cleavage stimulation factor subunit 2 tau variant OS=Mus musculus OX=10090 GN=Cstf2t PE=1 SV=2	0	0	3506000	0	0	0	0	0	0	0	0	0	0	0	0	0	No	No
Q99LI7	Cleavage stimulation factor subunit 3 (CF-1 77 kDa subunit) (Cleavage stimulation factor 77 kDa subunit) (CSTF 77 kDa subunit) (CstF-77)	Cstf3	>sp|Q99LI7|CSTF3_MOUSE Cleavage stimulation factor subunit 3 OS=Mus musculus OX=10090 GN=Cstf3 PE=1 SV=1	0	0	16914000	0	0	0	0	7047400	0	0	0	0	0	0	0	0	No	No
A0A125YNT7	Cleft lip and palate transmembrane protein 1 (Clptm1) protein	TGME49_299110	>tr|A0A125YNT7|A0A125YNT7_TOXGM Cleft lip and palate transmembrane protein 1 (Clptm1) protein OS=Toxoplasma gondii (strain ATCC 50611 / Me49) OX=508771 GN=TGME49_299110 PE=4 SV=1	0	3053000	787790	13038000	0	55880000	4241300	0	0	3435600	5937400	10855000	0	4114700	0	13193000	Yes	No
S8GDU1	Cleft lip and palate transmembrane protein 1 (Clptm1) protein	TGME49_205240	>tr|S8GDU1|S8GDU1_TOXGM Cleft lip and palate transmembrane protein 1 (Clptm1) protein OS=Toxoplasma gondii (strain ATCC 50611 / Me49) OX=508771 GN=TGME49_205240 PE=4 SV=1	0	0	0	1970200	0	10890000	2683000	0	0	2134600	0	4628400	0	0	0	2424900	Yes	No
Q8VBZ3	Cleft lip and palate transmembrane protein 1 homolog (Thymic epithelial cell surface antigen)	Clptm1 N14	>sp|Q8VBZ3|CLPT1_MOUSE Cleft lip and palate transmembrane protein 1 homolog OS=Mus musculus OX=10090 GN=Clptm1 PE=1 SV=1	6409100	7403700	41612000	18830000	13499000	1393600	6927400	9979800	7531800	5255300	3246100	1837400	5044000	7982500	9041200	14033000	No	No
Q8BXA5	Cleft lip and palate transmembrane protein 1-like protein (CLPTM1-like protein)	Clptm1l	>sp|Q8BXA5|CLP1L_MOUSE Cleft lip and palate transmembrane protein 1-like protein OS=Mus musculus OX=10090 GN=Clptm1l PE=1 SV=1	0	0	6666800	0	0	0	0	0	0	0	0	0	0	0	0	0	No	No
E9QNY9	CLIP-associating protein 1	Clasp1	>tr|E9QNY9|E9QNY9_MOUSE CLIP-associating protein 1 OS=Mus musculus OX=10090 GN=Clasp1 PE=1 SV=2	3163800	3322100	0	2247800	0	0	3432100	855890	0	1610700	0	0	1307400	0	0	7482000	No	No
E9Q8N5	CLIP-associating protein 2	Clasp2	>tr|E9Q8N5|E9Q8N5_MOUSE CLIP-associating protein 2 OS=Mus musculus OX=10090 GN=Clasp2 PE=1 SV=1	27237000	33384000	10461000	17818000	20289000	0	22009000	13873000	28798000	18621000	9855400	5216800	22624000	19826000	25446000	47571000	No	No
Q3URM1	ClpB caseinolytic peptidase B homolog (E. coli), isoform CRA_c	Clpb mCG_6783	>tr|Q3URM1|Q3URM1_MOUSE ClpB caseinolytic peptidase B homolog (E. coli), isoform CRA_c OS=Mus musculus OX=10090 GN=Clpb PE=1 SV=1	0	0	3717500	0	0	0	0	0	0	0	0	0	0	0	0	0	No	No
S8FDW1	ClpB, putative	TGME49_275690	>tr|S8FDW1|S8FDW1_TOXGM ClpB, putative OS=Toxoplasma gondii (strain ATCC 50611 / Me49) OX=508771 GN=TGME49_275690 PE=4 SV=1	0	0	0	6654900	0	5867700	0	2106400	0	0	0	0	0	0	0	4554300	Yes	No
Z4YLI8	Clustered mitochondria protein homolog	Cluh	>tr|Z4YLI8|Z4YLI8_MOUSE Clustered mitochondria protein homolog OS=Mus musculus OX=10090 GN=Cluh PE=1 SV=1	837010	950420	28449000	0	0	1321800	745140	1926600	0	0	0	0	2041100	0	1714300	0	No	No
Q549A5	Clusterin	Clu	>tr|Q549A5|Q549A5_MOUSE Clusterin OS=Mus musculus OX=10090 GN=Clu PE=1 SV=1	0	0	0	4042800	6600600	0	4667400	0	0	0	0	0	4344900	0	0	3143400	No	No
S8GMD6	CMGC kinase, CK2 family (EC 2.7.11.23)	TGME49_263070	>tr|S8GMD6|S8GMD6_TOXGM CMGC kinase, CK2 family OS=Toxoplasma gondii (strain ATCC 50611 / Me49) OX=508771 GN=TGME49_263070 PE=4 SV=1	0	0	0	5814000	0	8028500	5267700	2412600	0	3403400	0	0	0	0	0	3157600	Yes	No
F6R7Y0	CMP-sialic acid transporter (Fragment)	Slc35a1	>tr|F6R7Y0|F6R7Y0_MOUSE CMP-sialic acid transporter (Fragment) OS=Mus musculus OX=10090 GN=Slc35a1 PE=1 SV=1	0	0	0	0	0	0	0	0	0	0	0	0	0	0	229390	0	No	No
O88783	Coagulation factor V (Activated protein C cofactor) [Cleaved into: Coagulation factor V heavy chain; Coagulation factor V light chain]	F5	>sp|O88783|FA5_MOUSE Coagulation factor V OS=Mus musculus OX=10090 GN=F5 PE=1 SV=1	0	15077000	0	0	0	0	6151800	6924600	6827600	0	0	0	18721000	0	7829900	0	No	No
Q3TBR2	Coagulation factor X	F10 mCG_3706	>tr|Q3TBR2|Q3TBR2_MOUSE Coagulation factor X OS=Mus musculus OX=10090 GN=F10 PE=1 SV=1	0	0	0	0	0	0	0	0	0	0	0	0	0	0	0	1768400	No	No
Q91Y47	Coagulation factor XI (FXI) (EC 3.4.21.27) (Plasma thromboplastin antecedent) (PTA) [Cleaved into: Coagulation factor XIa heavy chain; Coagulation factor XIa light chain]	F11	>sp|Q91Y47|FA11_MOUSE Coagulation factor XI OS=Mus musculus OX=10090 GN=F11 PE=2 SV=2	0	0	0	0	0	0	0	0	0	0	0	0	0	0	0	2193500	No	No
A0A125YGM1	Coatomer protein complex, subunit alpha, putative (EC 2.3.1.48)	TGME49_240650	>tr|A0A125YGM1|A0A125YGM1_TOXGM Coatomer protein complex, subunit alpha, putative OS=Toxoplasma gondii (strain ATCC 50611 / Me49) OX=508771 GN=TGME49_240650 PE=4 SV=1	0	0	0	4753200	0	7314400	2470800	0	0	2828600	0	3646100	0	0	0	0	Yes	No
Q542M2	Coatomer protein complex, subunit zeta 1, isoform CRA_c (Copz1 protein)	Copz1 mCG_15682	>tr|Q542M2|Q542M2_MOUSE Coatomer protein complex, subunit zeta 1, isoform CRA_c OS=Mus musculus OX=10090 GN=Copz1 PE=1 SV=1	0	0	31195000	0	0	0	0	8471100	0	0	0	0	5186100	0	0	0	No	No
F8WHL2	Coatomer subunit alpha	Copa	>tr|F8WHL2|F8WHL2_MOUSE Coatomer subunit alpha OS=Mus musculus OX=10090 GN=Copa PE=1 SV=1	2323500	2449700	254190000	6335400	1452600	1493000	2135400	45691000	1148600	3096000	1240900	0	2168300	3476200	1462100	10803000	No	No
S8GGL3	Coatomer subunit beta (Beta-coat protein)	TGME49_266990	>tr|S8GGL3|S8GGL3_TOXGM Coatomer subunit beta OS=Toxoplasma gondii (strain ATCC 50611 / Me49) OX=508771 GN=TGME49_266990 PE=4 SV=1	0	0	0	5554400	0	8424400	4751600	0	0	0	0	0	0	0	0	3717000	Yes	No
Q9JIF7	Coatomer subunit beta (Beta-coat protein) (Beta-COP)	Copb1 Copb	>sp|Q9JIF7|COPB_MOUSE Coatomer subunit beta OS=Mus musculus OX=10090 GN=Copb1 PE=1 SV=1	0	1920800	140530000	4749800	1098300	0	1983000	21402000	1537100	2213600	0	0	2489300	2030800	2035800	3584600	No	No
O55029	Coatomer subunit beta' (Beta'-coat protein) (Beta'-COP) (p102)	Copb2	>sp|O55029|COPB2_MOUSE Coatomer subunit beta' OS=Mus musculus OX=10090 GN=Copb2 PE=1 SV=2	0	0	83615000	1969100	612670	0	0	9372900	0	1621800	0	0	0	1651800	0	1964100	No	No
Q5XJY5	Coatomer subunit delta (Archain) (Delta-coat protein) (Delta-COP)	Arcn1 Copd	>sp|Q5XJY5|COPD_MOUSE Coatomer subunit delta OS=Mus musculus OX=10090 GN=Arcn1 PE=1 SV=2	0	490310	122440000	711680	385420	1187200	400750	46227000	555430	608830	0	0	960640	653320	0	1110200	No	No
E9Q6I5	Coatomer subunit epsilon	Cope	>tr|E9Q6I5|E9Q6I5_MOUSE Coatomer subunit epsilon OS=Mus musculus OX=10090 GN=Cope PE=1 SV=1	0	0	1322000	0	0	0	0	0	0	0	0	0	0	0	0	0	No	No
A0A125YNC3	Coatomer subunit gamma	TGME49_273370	>tr|A0A125YNC3|A0A125YNC3_TOXGM Coatomer subunit gamma OS=Toxoplasma gondii (strain ATCC 50611 / Me49) OX=508771 GN=TGME49_273370 PE=3 SV=1	0	0	0	4436900	0	6467000	2423400	0	0	3174800	0	3459800	0	0	0	2437700	Yes	No
Q9QZE5	Coatomer subunit gamma-1 (Gamma-1-coat protein) (Gamma-1-COP)	Copg1 Copg	>sp|Q9QZE5|COPG1_MOUSE Coatomer subunit gamma-1 OS=Mus musculus OX=10090 GN=Copg1 PE=1 SV=1	0	0	65964000	2535900	795090	1210100	946420	8848000	0	0	0	0	0	0	0	1241700	No	No
P18760	Cofilin-1 (Cofilin, non-muscle isoform)	Cfl1	>sp|P18760|COF1_MOUSE Cofilin-1 OS=Mus musculus OX=10090 GN=Cfl1 PE=1 SV=3	64678000	116550000	579780000	61599000	50939000	61722000	55386000	261370000	91447000	83143000	67232000	47777000	76475000	82888000	47308000	70506000	No	No
F8WHU7	Cohesin subunit SA-1	Stag1	>tr|F8WHU7|F8WHU7_MOUSE Cohesin subunit SA-1 OS=Mus musculus OX=10090 GN=Stag1 PE=1 SV=1	0	0	0	0	0	0	0	0	0	2101700	0	0	0	0	0	0	No	No
A2AFF6	Cohesin subunit SA-2	Stag2	>tr|A2AFF6|A2AFF6_MOUSE Cohesin subunit SA-2 OS=Mus musculus OX=10090 GN=Stag2 PE=1 SV=1	0	0	6156500	0	0	0	0	2493400	0	0	0	0	0	0	0	0	No	No
A0PK78	Coiled-coil domain containing 25	Ccdc25 mCG_2509	>tr|A0PK78|A0PK78_MOUSE Coiled-coil domain containing 25 OS=Mus musculus OX=10090 GN=Ccdc25 PE=1 SV=1	0	0	2186500	0	0	0	0	0	0	0	0	0	0	0	0	0	No	No
A0A0G2JF16	Coiled-coil domain-containing protein 12 (Fragment)	Ccdc12	>tr|A0A0G2JF16|A0A0G2JF16_MOUSE Coiled-coil domain-containing protein 12 (Fragment) OS=Mus musculus OX=10090 GN=Ccdc12 PE=1 SV=1	0	0	6032100	0	0	0	0	2724400	0	0	0	0	0	0	0	0	No	No
E0CYP1	Coiled-coil domain-containing protein 127	Ccdc127	>tr|E0CYP1|E0CYP1_MOUSE Coiled-coil domain-containing protein 127 OS=Mus musculus OX=10090 GN=Ccdc127 PE=1 SV=1	0	0	0	0	0	0	0	0	0	0	0	0	0	0	0	518570	No	No
A0A0N4SW14	Coiled-coil domain-containing protein 136	Ccdc136	>tr|A0A0N4SW14|A0A0N4SW14_MOUSE Coiled-coil domain-containing protein 136 OS=Mus musculus OX=10090 GN=Ccdc136 PE=1 SV=1	3553600	4350600	0	2578200	5302600	0	0	1383500	5154200	0	5796200	0	2590400	0	5004400	6937300	No	No
E9PVB3	Coiled-coil domain-containing protein 175	Ccdc175	>sp|E9PVB3|CC175_MOUSE Coiled-coil domain-containing protein 175 OS=Mus musculus OX=10090 GN=Ccdc175 PE=4 SV=1	0	0	0	0	0	0	0	0	0	0	0	0	0	0	0	14138000	No	No
Q3UHB8	Coiled-coil domain-containing protein 177	Ccdc177 Gm1568	>sp|Q3UHB8|CC177_MOUSE Coiled-coil domain-containing protein 177 OS=Mus musculus OX=10090 GN=Ccdc177 PE=1 SV=1	0	1118100	0	0	1729000	0	1850500	0	0	0	0	0	1794400	0	0	0	No	No
F8WJI3	Coiled-coil domain-containing protein 58	Ccdc58	>tr|F8WJI3|F8WJI3_MOUSE Coiled-coil domain-containing protein 58 OS=Mus musculus OX=10090 GN=Ccdc58 PE=1 SV=1	0	0	4027800	0	0	0	0	3936100	0	0	0	0	0	0	0	0	No	No
D3YZP9	Coiled-coil domain-containing protein 6	Ccdc6	>sp|D3YZP9|CCDC6_MOUSE Coiled-coil domain-containing protein 6 OS=Mus musculus OX=10090 GN=Ccdc6 PE=1 SV=1	0	0	11736000	0	0	0	2913000	4936800	0	4853300	0	0	3171100	0	0	0	No	No
E9PVD1	Coiled-coil domain-containing protein 62	Ccdc62	>sp|E9PVD1|CCD62_MOUSE Coiled-coil domain-containing protein 62 OS=Mus musculus OX=10090 GN=Ccdc62 PE=3 SV=1	0	0	0	0	0	0	0	0	0	0	0	0	0	0	0	279370000	No	No
E0CX32	Coiled-coil domain-containing protein 85A	Ccdc85a	>tr|E0CX32|E0CX32_MOUSE Coiled-coil domain-containing protein 85A OS=Mus musculus OX=10090 GN=Ccdc85a PE=1 SV=1	0	0	0	0	0	0	0	0	0	0	0	0	0	0	0	2916700	No	No
A0A0U1RP69	Coiled-coil domain-containing protein 97 (Fragment)	Ccdc97	>tr|A0A0U1RP69|A0A0U1RP69_MOUSE Coiled-coil domain-containing protein 97 (Fragment) OS=Mus musculus OX=10090 GN=Ccdc97 PE=1 SV=1	0	0	1417000	0	0	0	0	0	0	0	0	0	0	0	0	0	No	No
P60824	Cold-inducible RNA-binding protein (A18 hnRNP) (Glycine-rich RNA-binding protein CIRP)	Cirbp Cirp	>sp|P60824|CIRBP_MOUSE Cold-inducible RNA-binding protein OS=Mus musculus OX=10090 GN=Cirbp PE=1 SV=1	1691500	1850200	25096000	0	0	0	2415800	4392100	2692300	3784800	0	0	9180600	0	0	4858500	No	No
S8GSM3	Cold-shock DNA-binding domain-containing protein	TGME49_320600	>tr|S8GSM3|S8GSM3_TOXGM Cold-shock DNA-binding domain-containing protein OS=Toxoplasma gondii (strain ATCC 50611 / Me49) OX=508771 GN=TGME49_320600 PE=4 SV=1	0	0	0	15391000	0	27076000	15224000	8070300	0	8658500	0	0	0	0	0	10469000	Yes	No
P11087	Collagen alpha-1(I) chain (Alpha-1 type I collagen)	Col1a1 Cola1	>sp|P11087|CO1A1_MOUSE Collagen alpha-1(I) chain OS=Mus musculus OX=10090 GN=Col1a1 PE=1 SV=4	55491000	50819000	0	312960000	711960000	68497000	49096000	43888000	173640000	41493000	132710000	147320000	88713000	106910000	89235000	229900000	No	No
P02463	Collagen alpha-1(IV) chain [Cleaved into: Arresten]	Col4a1	>sp|P02463|CO4A1_MOUSE Collagen alpha-1(IV) chain OS=Mus musculus OX=10090 GN=Col4a1 PE=1 SV=4	39359000	18341000	0	757300000	75730000	21462000	36206000	8210900	47876000	143600000	20503000	7398800	7110200	55275000	22593000	93917000	No	No
Q04857	Collagen alpha-1(VI) chain	Col6a1	>sp|Q04857|CO6A1_MOUSE Collagen alpha-1(VI) chain OS=Mus musculus OX=10090 GN=Col6a1 PE=1 SV=1	4066700	2159900	0	4808800	6167700	3022500	7375600	4157200	3431400	0	5935200	0	4983500	0	0	9013200	No	No
E9PX70	Collagen alpha-1(XII) chain	Col12a1	>tr|E9PX70|E9PX70_MOUSE Collagen alpha-1(XII) chain OS=Mus musculus OX=10090 GN=Col12a1 PE=1 SV=1	0	0	0	0	4059700	0	1834600	0	0	0	0	0	1890900	0	0	0	No	No
A2AJY7	Collagen alpha-1(XV) chain	Col15a1	>tr|A2AJY7|A2AJY7_MOUSE Collagen alpha-1(XV) chain OS=Mus musculus OX=10090 GN=Col15a1 PE=1 SV=1	0	0	0	0	0	0	0	0	0	0	0	0	0	0	0	1104500	No	No
Q02788	Collagen alpha-2(VI) chain	Col6a2	>sp|Q02788|CO6A2_MOUSE Collagen alpha-2(VI) chain OS=Mus musculus OX=10090 GN=Col6a2 PE=1 SV=3	1821200	1716300	0	6633800	0	1879200	9771900	4155300	0	1753100	4041200	0	3829300	0	0	6100600	No	No
B2RQQ8	Collagen, type IV, alpha 2 (Procollagen, type IV, alpha 2, isoform CRA_a)	Col4a2 mCG_17319	>tr|B2RQQ8|B2RQQ8_MOUSE Collagen, type IV, alpha 2 OS=Mus musculus OX=10090 GN=Col4a2 PE=1 SV=1	32239000	9627800	0	646530000	73151000	16630000	37228000	2905900	42234000	123390000	21172000	2965200	3674100	54016000	24909000	114130000	No	No
F7CK55	Collagen, type IV, alpha 5 (Fragment)	Col4a5	>tr|F7CK55|F7CK55_MOUSE Collagen, type IV, alpha 5 (Fragment) OS=Mus musculus OX=10090 GN=Col4a5 PE=1 SV=1	0	0	0	1875300	0	0	0	0	0	0	0	0	0	0	0	0	No	No
E9PWQ3	Collagen, type VI, alpha 3	Col6a3	>tr|E9PWQ3|E9PWQ3_MOUSE Collagen, type VI, alpha 3 OS=Mus musculus OX=10090 GN=Col6a3 PE=1 SV=2	5999900	5506300	0	4677700	8134400	0	6218200	4815800	0	0	8020200	0	4448800	0	0	5768600	No	No
Q8K4Q8	Collectin-12 (Collectin placenta protein 1) (CL-P1) (Scavenger receptor with C-type lectin)	Colec12 Clp1 Srcl	>sp|Q8K4Q8|COL12_MOUSE Collectin-12 OS=Mus musculus OX=10090 GN=Colec12 PE=1 SV=1	0	0	0	11497000	0	0	1324900	0	0	0	0	0	0	0	0	1964600	No	No
Q02105	Complement C1q subcomponent subunit C	C1qc C1qg	>sp|Q02105|C1QC_MOUSE Complement C1q subcomponent subunit C OS=Mus musculus OX=10090 GN=C1qc PE=1 SV=2	0	0	0	0	0	0	0	0	0	0	0	0	0	0	0	2941000	No	No
D3YZ61	Complement C1q tumor necrosis factor-related protein 3	C1qtnf3	>tr|D3YZ61|D3YZ61_MOUSE Complement C1q tumor necrosis factor-related protein 3 OS=Mus musculus OX=10090 GN=C1qtnf3 PE=1 SV=1	5686300	0	0	0	0	0	4910000	0	0	0	5167600	0	4659700	0	0	553880	No	No
P01027	Complement C3 (HSE-MSF) [Cleaved into: Complement C3 beta chain; C3-beta-c (C3bc); Complement C3 alpha chain; C3a anaphylatoxin; Acylation stimulating protein (ASP) (C3adesArg); Complement C3b alpha' chain; Complement C3c alpha' chain fragment 1; Complement C3dg fragment; Complement C3g fragment; Complement C3d fragment; Complement C3f fragment; Complement C3c alpha' chain fragment 2]	C3	>sp|P01027|CO3_MOUSE Complement C3 OS=Mus musculus OX=10090 GN=C3 PE=1 SV=3	0	0	0	0	0	0	0	0	0	0	0	0	0	0	0	1510700	No	No
P01029	Complement C4-B [Cleaved into: Complement C4 beta chain; Complement C4 alpha chain; C4a anaphylatoxin; Complement C4 gamma chain]	C4b C4	>sp|P01029|CO4B_MOUSE Complement C4-B OS=Mus musculus OX=10090 GN=C4b PE=1 SV=3	0	3300200	0	6191400	6430400	0	6268800	3463000	0	6218700	0	0	3296600	0	3070700	12452000	No	No
Q8R5L1	Complement component 1 Q subcomponent-binding protein, mitochondrial (Complement component 1, q subcomponent binding protein) (Complement component 1, q subcomponent binding protein, isoform CRA_b) (p32-RACK)	C1qbp mCG_21176	>tr|Q8R5L1|Q8R5L1_MOUSE Complement component 1 Q subcomponent-binding protein, mitochondrial OS=Mus musculus OX=10090 GN=C1qbp PE=1 SV=1	0	5132300	0	3718700	3130300	0	5511600	5748700	0	0	0	0	6621500	0	0	7465500	No	No
Q8BH35	Complement component C8 beta chain (Complement component 8 subunit beta)	C8b	>sp|Q8BH35|CO8B_MOUSE Complement component C8 beta chain OS=Mus musculus OX=10090 GN=C8b PE=1 SV=1	0	0	0	0	0	0	0	0	0	0	0	0	0	0	0	10675000	No	No
P63040	Complexin-1 (921-S) (Complexin I) (CPX I) (Synaphin-2)	Cplx1	>sp|P63040|CPLX1_MOUSE Complexin-1 OS=Mus musculus OX=10090 GN=Cplx1 PE=1 SV=1	0	0	0	0	0	0	0	0	0	0	0	0	0	0	0	4304700	No	No
P84086	Complexin-2 (921-L) (Complexin II) (CPX II) (Synaphin-1)	Cplx2	>sp|P84086|CPLX2_MOUSE Complexin-2 OS=Mus musculus OX=10090 GN=Cplx2 PE=1 SV=1	0	9781900	18936000	0	6840600	0	16145000	22324000	9355200	0	15947000	0	9172300	0	0	9208200	No	No
Q7TSQ9	Component of oligomeric golgi complex 4 (Conserved oligomeric Golgi complex subunit 4)	Cog4	>tr|Q7TSQ9|Q7TSQ9_MOUSE Component of oligomeric golgi complex 4 OS=Mus musculus OX=10090 GN=Cog4 PE=1 SV=1	0	0	0	0	0	0	0	206040	0	0	0	0	0	0	0	0	No	No
A0A0R4J0H7	Condensin complex subunit 1	Ncapd2	>tr|A0A0R4J0H7|A0A0R4J0H7_MOUSE Condensin complex subunit 1 OS=Mus musculus OX=10090 GN=Ncapd2 PE=1 SV=1	0	0	5197900	0	0	0	0	0	0	0	0	0	0	0	0	0	No	No
Q8C156	Condensin complex subunit 2 (Barren homolog protein 1) (Chromosome-associated protein H) (mCAP-H) (Non-SMC condensin I complex subunit H) (XCAP-H homolog)	Ncaph Brrn Brrn1 Caph	>sp|Q8C156|CND2_MOUSE Condensin complex subunit 2 OS=Mus musculus OX=10090 GN=Ncaph PE=1 SV=1	0	0	5085300	0	0	0	0	1725900	0	0	0	0	0	0	0	0	No	No
E9PY48	Condensin-2 complex subunit H2	Ncaph2	>tr|E9PY48|E9PY48_MOUSE Condensin-2 complex subunit H2 OS=Mus musculus OX=10090 GN=Ncaph2 PE=1 SV=1	0	0	0	0	0	0	0	0	0	0	0	0	1467600	0	0	0	No	No
A2AI78	Connector enhancer of kinase suppressor of ras 2	Cnksr2	>tr|A2AI78|A2AI78_MOUSE Connector enhancer of kinase suppressor of ras 2 OS=Mus musculus OX=10090 GN=Cnksr2 PE=1 SV=1	2834500	0	0	0	0	0	0	0	0	2783900	0	0	2552300	0	3149600	0	No	No
Q6RI63	Constitutive coactivator of peroxisome proliferator-activated receptor gamma (Constitutive coactivator of PPAR-gamma) (Constitutive coactivator of PPARG) (Protein FAM120B)	Fam120b Ccpg Kiaa1838	>sp|Q6RI63|F120B_MOUSE Constitutive coactivator of peroxisome proliferator-activated receptor gamma OS=Mus musculus OX=10090 GN=Fam120b PE=1 SV=1	0	0	0	0	0	0	0	0	0	0	0	0	0	0	0	215070	No	No
Q6A0A9	Constitutive coactivator of PPAR-gamma-like protein 1 (Oxidative stress-associated Src activator) (Protein FAM120A)	FAM120A Kiaa0183 Ossa	>sp|Q6A0A9|F120A_MOUSE Constitutive coactivator of PPAR-gamma-like protein 1 OS=Mus musculus OX=10090 GN=FAM120A PE=1 SV=2	5009500	5319400	21560000	0	0	0	3191300	3743600	4078700	1033200	2124300	0	5098400	0	860270	3462600	No	No
P12960	Contactin-1 (Neural cell surface protein F3)	Cntn1	>sp|P12960|CNTN1_MOUSE Contactin-1 OS=Mus musculus OX=10090 GN=Cntn1 PE=1 SV=1	94899000	160990000	193180000	130440000	148060000	32283000	129460000	133940000	143200000	189540000	89833000	32960000	174520000	65502000	120060000	137690000	No	No
Q61330	Contactin-2 (Axonal glycoprotein TAG-1) (Axonin-1) (Transient axonal glycoprotein 1) (TAX-1)	Cntn2 Tax	>sp|Q61330|CNTN2_MOUSE Contactin-2 OS=Mus musculus OX=10090 GN=Cntn2 PE=1 SV=2	5281300	12938000	0	12364000	7670100	4776700	10324000	4929200	10964000	11555000	8272400	0	8340700	10230000	10167000	11530000	No	No
E0CXE3	Contactin-6	Cntn6	>tr|E0CXE3|E0CXE3_MOUSE Contactin-6 OS=Mus musculus OX=10090 GN=Cntn6 PE=1 SV=1	0	0	0	0	0	0	0	0	0	0	0	0	0	0	533290	0	No	No
O54991	Contactin-associated protein 1 (Caspr) (Caspr1) (MHDNIV) (NCP1) (Neurexin IV) (Neurexin-4) (Paranodin)	Cntnap1 Nrxn4	>sp|O54991|CNTP1_MOUSE Contactin-associated protein 1 OS=Mus musculus OX=10090 GN=Cntnap1 PE=1 SV=2	57526000	89699000	7510800	87049000	97253000	8142400	80112000	22251000	83764000	159010000	55645000	12801000	53664000	43908000	80168000	83376000	No	No
E9QNF7	Contactin-associated protein-like 2	Cntnap2	>tr|E9QNF7|E9QNF7_MOUSE Contactin-associated protein-like 2 OS=Mus musculus OX=10090 GN=Cntnap2 PE=1 SV=1	13768000	36387000	0	30323000	21115000	2240200	23676000	5206200	25432000	37720000	11480000	0	12356000	16602000	33617000	37474000	No	No
Q14AI7	COP9 (Constitutive photomorphogenic) homolog, subunit 4 (Arabidopsis thaliana) (COP9 (Constitutive photomorphogenic) homolog, subunit 4 (Arabidopsis thaliana), isoform CRA_b)	Cops4 mCG_1088	>tr|Q14AI7|Q14AI7_MOUSE COP9 (Constitutive photomorphogenic) homolog, subunit 4 (Arabidopsis thaliana) OS=Mus musculus OX=10090 GN=Cops4 PE=1 SV=1	1710700	2665600	9782700	2281500	1998500	0	1483200	2500600	1431000	0	0	0	2038500	0	1588500	3827600	No	No
Q3MIA8	COP9 signalosome complex subunit 1 (G protein pathway suppressor 1)	Gps1	>tr|Q3MIA8|Q3MIA8_MOUSE COP9 signalosome complex subunit 1 OS=Mus musculus OX=10090 GN=Gps1 PE=1 SV=1	0	2279400	6130700	2405400	2894300	3550600	2272600	3961800	2222700	2407700	1339200	0	3213600	2780400	0	3996100	No	No
P61202	COP9 signalosome complex subunit 2 (SGN2) (Signalosome subunit 2) (Alien homolog) (JAB1-containing signalosome subunit 2) (Thyroid receptor-interacting protein 15) (TR-interacting protein 15) (TRIP-15)	Cops2 Csn2 Trip15	>sp|P61202|CSN2_MOUSE COP9 signalosome complex subunit 2 OS=Mus musculus OX=10090 GN=Cops2 PE=1 SV=1	10084000	9840700	15239000	6593300	13263000	0	13458000	12409000	9571700	3889700	5807600	5150200	10293000	0	7175400	16195000	No	No
O35864	COP9 signalosome complex subunit 5 (SGN5) (Signalosome subunit 5) (EC 3.4.-.-) (Jun activation domain-binding protein 1) (Kip1 C-terminus-interacting protein 2)	Cops5 Csn5 Jab1 Kic2	>sp|O35864|CSN5_MOUSE COP9 signalosome complex subunit 5 OS=Mus musculus OX=10090 GN=Cops5 PE=1 SV=3	0	0	8317000	0	0	0	0	4465000	0	0	0	0	2723300	0	0	0	No	No
D3Z0F5	COP9 signalosome complex subunit 6	Cops6	>tr|D3Z0F5|D3Z0F5_MOUSE COP9 signalosome complex subunit 6 OS=Mus musculus OX=10090 GN=Cops6 PE=1 SV=1	0	0	5078100	0	0	0	0	2777500	0	0	0	0	0	0	0	0	No	No
D3Z440	COP9 signalosome complex subunit 7a (Fragment)	Cops7a	>tr|D3Z440|D3Z440_MOUSE COP9 signalosome complex subunit 7a (Fragment) OS=Mus musculus OX=10090 GN=Cops7a PE=1 SV=8	0	0	1037400	0	0	0	0	0	0	0	0	0	0	0	0	0	No	No
Q8BV13	COP9 signalosome complex subunit 7b (SGN7b) (Signalosome subunit 7b) (JAB1-containing signalosome subunit 7b)	Cops7b Csn7b	>sp|Q8BV13|CSN7B_MOUSE COP9 signalosome complex subunit 7b OS=Mus musculus OX=10090 GN=Cops7b PE=1 SV=1	0	0	1330300	0	0	0	0	0	0	0	0	0	0	0	0	0	No	No
Q8VBV7	COP9 signalosome complex subunit 8 (SGN8) (Signalosome subunit 8) (COP9 homolog) (JAB1-containing signalosome subunit 8)	Cops8 Csn8	>sp|Q8VBV7|CSN8_MOUSE COP9 signalosome complex subunit 8 OS=Mus musculus OX=10090 GN=Cops8 PE=1 SV=1	0	0	3451300	0	0	0	0	0	0	0	0	0	0	0	0	0	No	No
A0A125YRL0	COPI associated protein, putative	TGME49_260500	>tr|A0A125YRL0|A0A125YRL0_TOXGM COPI associated protein, putative OS=Toxoplasma gondii (strain ATCC 50611 / Me49) OX=508771 GN=TGME49_260500 PE=4 SV=1	0	8846500	5151900	21515000	0	195720000	48968000	11683000	0	23833000	29244000	44554000	0	0	9092000	37403000	Yes	No
S8GEA9	COPI protein, putative (EC 2.3.1.48)	TGME49_235020	>tr|S8GEA9|S8GEA9_TOXGM COPI protein, putative OS=Toxoplasma gondii (strain ATCC 50611 / Me49) OX=508771 GN=TGME49_235020 PE=4 SV=1	0	0	0	2399900	0	2704600	1689700	1246400	0	0	0	0	0	0	0	0	Yes	No
Q8C166	Copine-1 (Copine I)	Cpne1	>sp|Q8C166|CPNE1_MOUSE Copine-1 OS=Mus musculus OX=10090 GN=Cpne1 PE=1 SV=1	0	2941700	3025000	0	2387600	0	0	2701000	0	0	0	0	0	0	0	2662000	No	No
Q8BT60	Copine-3 (Copine III)	Cpne3 Kiaa0636	>sp|Q8BT60|CPNE3_MOUSE Copine-3 OS=Mus musculus OX=10090 GN=Cpne3 PE=1 SV=2	0	1984000	55253000	2218900	0	0	0	6432500	0	0	0	0	0	0	0	0	No	No
Q9D6C8	Copine-4	Cpne4	>tr|Q9D6C8|Q9D6C8_MOUSE Copine-4 OS=Mus musculus OX=10090 GN=Cpne4 PE=1 SV=1	0	0	0	0	0	0	0	0	217930000	0	0	0	3574200	0	252230000	0	No	No
Q8JZW4	Copine-5 (Copine V)	Cpne5	>sp|Q8JZW4|CPNE5_MOUSE Copine-5 OS=Mus musculus OX=10090 GN=Cpne5 PE=1 SV=1	3830000	4134700	0	2803300	4915700	0	3460900	7387900	0	0	0	0	10641000	0	0	8470800	No	No
Q3UYN2	Copine-6	Cpne6	>tr|Q3UYN2|Q3UYN2_MOUSE Copine-6 OS=Mus musculus OX=10090 GN=Cpne6 PE=1 SV=1	12174000	14723000	0	6265400	10397000	0	9281500	18328000	12525000	8030100	0	0	28085000	8287900	8568200	19289000	No	No
D3YY50	Copper homeostasis protein cutC homolog (Fragment)	Cutc	>tr|D3YY50|D3YY50_MOUSE Copper homeostasis protein cutC homolog (Fragment) OS=Mus musculus OX=10090 GN=Cutc PE=1 SV=1	0	0	2552300	0	0	0	0	0	0	0	0	0	0	0	0	0	No	No
Q9QZQ8	Core histone macro-H2A.1 (Histone macroH2A1) (mH2A1) (H2A.y) (H2A/y)	H2afy	>sp|Q9QZQ8|H2AY_MOUSE Core histone macro-H2A.1 OS=Mus musculus OX=10090 GN=H2afy PE=1 SV=3	63975000	77688000	262960000	416100000	5144000	21223000	152440000	229350000	67335000	290980000	23858000	15881000	193820000	147120000	71925000	157080000	No	No
Q8CCK0	Core histone macro-H2A.2 (Histone macroH2A2) (mH2A2)	H2afy2 H2afy3	>sp|Q8CCK0|H2AW_MOUSE Core histone macro-H2A.2 OS=Mus musculus OX=10090 GN=H2afy2 PE=1 SV=3	7812500	10035000	33768000	98161000	0	1481200	17855000	31648000	11067000	48692000	2537600	2240000	46794000	17415000	9267400	28069000	No	No
S8EVD3	Corepressor complex CRC230	CRC230 TGME49_305340	>tr|S8EVD3|S8EVD3_TOXGM Corepressor complex CRC230 OS=Toxoplasma gondii (strain ATCC 50611 / Me49) OX=508771 GN=CRC230 PE=4 SV=1	0	0	0	8304000	2630300	13112000	12445000	3550800	0	4482800	3280400	13219000	0	4806000	0	4247200	Yes	No
A0A0A6YW87	Cornichon homolog 4 (Drosophila), isoform CRA_a (Protein cornichon homolog 4)	Cnih4 mCG_19851	>tr|A0A0A6YW87|A0A0A6YW87_MOUSE Cornichon homolog 4 (Drosophila), isoform CRA_a OS=Mus musculus OX=10090 GN=Cnih4 PE=1 SV=1	0	0	0	0	0	0	0	0	0	0	0	0	0	0	0	415050	No	No
Q62266	Cornifin-A (Small proline-rich protein 1A) (SPR1 A) (SPR1A)	Sprr1a	>sp|Q62266|SPR1A_MOUSE Cornifin-A OS=Mus musculus OX=10090 GN=Sprr1a PE=1 SV=1	0	0	0	0	4706300	0	0	0	0	1883600	0	0	0	0	0	0	No	No
A2RS22	Coronin	Coro1b mCG_3873	>tr|A2RS22|A2RS22_MOUSE Coronin OS=Mus musculus OX=10090 GN=Coro1b PE=1 SV=1	0	5440700	16780000	4704900	8688700	1928700	4167800	19118000	0	4666400	0	0	6372800	5724900	0	15991000	No	No
Q3U1N0	Coronin	Coro1a	>tr|Q3U1N0|Q3U1N0_MOUSE Coronin OS=Mus musculus OX=10090 GN=Coro1a PE=1 SV=1	21740000	41752000	3470800	41940000	30648000	11254000	24222000	34004000	12942000	28337000	11973000	7738300	66641000	28697000	16983000	55719000	No	No
G3UW48	Coronin (Fragment)	Coro2b	>tr|G3UW48|G3UW48_MOUSE Coronin (Fragment) OS=Mus musculus OX=10090 GN=Coro2b PE=1 SV=1	0	2166500	0	2697700	2672700	0	0	2040900	0	2812800	0	0	5041800	0	2231700	2970300	No	No
A0A125YW79	Coronin, putative (EC 2.3.1.48)	TGME49_216970	>tr|A0A125YW79|A0A125YW79_TOXGM Coronin, putative OS=Toxoplasma gondii (strain ATCC 50611 / Me49) OX=508771 GN=TGME49_216970 PE=4 SV=1	0	0	1445100	15173000	0	25367000	13580000	4218600	0	3774000	4168300	3869900	0	4566100	0	12774000	Yes	No
Q544F6	Cotl1 protein	Cotl1	>tr|Q544F6|Q544F6_MOUSE Cotl1 protein OS=Mus musculus OX=10090 GN=Cotl1 PE=1 SV=1	4898300	5296300	27839000	4868600	0	2646500	3619200	37442000	4645400	3062100	3637800	0	11376000	4283300	0	12259000	No	No
S8GES7	CPSF A subunit region protein	TGME49_224280	>tr|S8GES7|S8GES7_TOXGM CPSF A subunit region protein OS=Toxoplasma gondii (strain ATCC 50611 / Me49) OX=508771 GN=TGME49_224280 PE=4 SV=1	0	0	0	0	0	0	0	0	0	0	0	0	0	0	0	17388000	Yes	No
A0A125YZC7	CRAL/TRIO domain-containing protein	TGME49_246330	>tr|A0A125YZC7|A0A125YZC7_TOXGM CRAL/TRIO domain-containing protein OS=Toxoplasma gondii (strain ATCC 50611 / Me49) OX=508771 GN=TGME49_246330 PE=4 SV=1	0	0	0	1289000	0	2641900	1986000	0	0	1091500	0	4196800	0	0	0	0	Yes	No
S8FA84	CRAL/TRIO domain-containing protein	TGME49_254390	>tr|S8FA84|S8FA84_TOXGM CRAL/TRIO domain-containing protein OS=Toxoplasma gondii (strain ATCC 50611 / Me49) OX=508771 GN=TGME49_254390 PE=4 SV=1	0	2655400	807960	27678000	2680800	126050000	34581000	2549400	2258700	19247000	38547000	20451000	1612000	36171000	8452800	29297000	Yes	No
O88271	Craniofacial development protein 1 (27 kDa craniofacial protein) (Bucentaur) (Protein Cp27)	Cfdp1 Bcnt Cfdp Cp27	>sp|O88271|CFDP1_MOUSE Craniofacial development protein 1 OS=Mus musculus OX=10090 GN=Cfdp1 PE=1 SV=1	0	0	3242100	0	0	0	0	0	0	0	0	0	0	0	0	0	No	No
S8GLZ3	Creatinase domain-containing protein (EC 3.4.11.9)	TGME49_261600	>tr|S8GLZ3|S8GLZ3_TOXGM Creatinase domain-containing protein OS=Toxoplasma gondii (strain ATCC 50611 / Me49) OX=508771 GN=TGME49_261600 PE=3 SV=1	0	0	0	0	0	0	0	0	0	0	0	0	0	0	0	1050200	Yes	No
Q04447	Creatine kinase B-type (EC 2.7.3.2) (B-CK) (Creatine kinase B chain) (Creatine phosphokinase B-type) (CPK-B)	Ckb Ckbb	>sp|Q04447|KCRB_MOUSE Creatine kinase B-type OS=Mus musculus OX=10090 GN=Ckb PE=1 SV=1	265580000	579360000	4637500	326910000	545500000	90334000	410340000	578420000	316600000	465480000	189430000	83212000	895890000	488440000	260350000	562590000	No	No
Q545N7	Creatine kinase, mitochondrial 1, ubiquitous, isoform CRA_a	Ckmt1 mCG_11963	>tr|Q545N7|Q545N7_MOUSE Creatine kinase, mitochondrial 1, ubiquitous, isoform CRA_a OS=Mus musculus OX=10090 GN=Ckmt1 PE=1 SV=1	86865000	199620000	18483000	118630000	179580000	35653000	99748000	164970000	126780000	190780000	62029000	23771000	220460000	235020000	108520000	126780000	No	No
Q4FJU3	Crip2 protein (Cysteine rich protein 2, isoform CRA_b)	Crip2 mCG_15411	>tr|Q4FJU3|Q4FJU3_MOUSE Crip2 protein OS=Mus musculus OX=10090 GN=Crip2 PE=1 SV=1	0	0	0	0	0	0	0	4816000	0	0	0	0	0	0	0	0	No	No
P63154	Crooked neck-like protein 1 (Crooked neck homolog)	Crnkl1	>sp|P63154|CRNL1_MOUSE Crooked neck-like protein 1 OS=Mus musculus OX=10090 GN=Crnkl1 PE=1 SV=1	0	0	4889300	0	0	0	0	1105600	0	0	0	0	0	0	0	0	No	No
Q52L78	Cryab protein (Crystallin, alpha B, isoform CRA_a)	Cryab mCG_4166	>tr|Q52L78|Q52L78_MOUSE Cryab protein OS=Mus musculus OX=10090 GN=Cryab PE=1 SV=1	0	0	0	0	0	0	0	0	0	0	0	0	0	0	0	2190700	No	No
Q3UPX0	Crystallin, mu	Crym mCG_7593	>tr|Q3UPX0|Q3UPX0_MOUSE Crystallin, mu OS=Mus musculus OX=10090 GN=Crym PE=1 SV=1	4643700	10811000	0	0	7613000	2326800	5124800	6627600	4780200	3983200	0	0	11211000	0	3749400	9236200	No	No
Q3TWI9	CSC1-like protein 2 (Transmembrane protein 63B)	Tmem63b	>sp|Q3TWI9|CSCL2_MOUSE CSC1-like protein 2 OS=Mus musculus OX=10090 GN=Tmem63b PE=1 SV=1	0	0	0	0	0	0	0	0	0	0	0	0	0	0	0	966150	No	No
Q4FJX4	Csrp1 protein (Cysteine and glycine-rich protein 1, isoform CRA_b)	Csrp1 mCG_9161	>tr|Q4FJX4|Q4FJX4_MOUSE Csrp1 protein OS=Mus musculus OX=10090 GN=Csrp1 PE=1 SV=1	10391000	21602000	101350000	27950000	21195000	6667800	18360000	68469000	9094800	28745000	7745200	3449300	34821000	14455000	9146900	23720000	No	No
Q91YZ2	C-terminal binding protein 2, isoform CRA_b (C-terminal-binding protein 2) (Ctbp2 protein)	Ctbp2 mCG_15820	>tr|Q91YZ2|Q91YZ2_MOUSE C-terminal binding protein 2, isoform CRA_b OS=Mus musculus OX=10090 GN=Ctbp2 PE=1 SV=1	0	0	14464000	0	0	14661000	0	9187000	7321300	0	0	0	0	0	0	0	No	No
A0A0J9YU62	C-terminal-binding protein 1	Ctbp1	>tr|A0A0J9YU62|A0A0J9YU62_MOUSE C-terminal-binding protein 1 OS=Mus musculus OX=10090 GN=Ctbp1 PE=1 SV=1	6178700	12675000	8532500	9212200	12000000	9488700	6595700	12523000	8574600	13816000	9930500	0	18798000	8775600	8887100	10709000	No	No
P70698	CTP synthase 1 (EC 6.3.4.2) (CTP synthetase 1) (UTP--ammonia ligase 1)	Ctps1 Ctps	>sp|P70698|PYRG1_MOUSE CTP synthase 1 OS=Mus musculus OX=10090 GN=Ctps1 PE=1 SV=2	0	2952100	72187000	2967100	855060	0	0	14196000	0	1303500	0	0	868220	0	0	1062100	No	No
S8F7Y6	Ctr copper transporter family protein	TGME49_262710	>tr|S8F7Y6|S8F7Y6_TOXGM Ctr copper transporter family protein OS=Toxoplasma gondii (strain ATCC 50611 / Me49) OX=508771 GN=TGME49_262710 PE=4 SV=1	0	0	0	4155600	0	13405000	1778700	0	0	1377500	0	3336600	0	0	0	2922100	Yes	No
O88200	C-type lectin domain family 11 member A (Lymphocyte secreted C-type lectin) (Osteolectin) (Stem cell growth factor)	Clec11a Scgf	>sp|O88200|CLC11_MOUSE C-type lectin domain family 11 member A OS=Mus musculus OX=10090 GN=Clec11a PE=1 SV=1	0	0	0	0	0	0	0	0	0	0	0	0	0	0	0	1900200	No	No
P0C7M9	C-type lectin domain family 2 member L	Clec2l	>sp|P0C7M9|CLC2L_MOUSE C-type lectin domain family 2 member L OS=Mus musculus OX=10090 GN=Clec2l PE=1 SV=1	12561000	10603000	0	21747000	30755000	0	13673000	5333800	10552000	12969000	5634500	0	4374200	9411000	13834000	9680000	No	No
Q64449	C-type mannose receptor 2 (Lectin lambda) (Macrophage mannose receptor 2) (CD antigen CD280)	Mrc2 Kiaa0709	>sp|Q64449|MRC2_MOUSE C-type mannose receptor 2 OS=Mus musculus OX=10090 GN=Mrc2 PE=1 SV=3	0	0	0	0	0	0	0	0	0	0	0	0	0	0	0	2257800	No	No
Q9WTX6	Cullin-1 (CUL-1)	Cul1	>sp|Q9WTX6|CUL1_MOUSE Cullin-1 OS=Mus musculus OX=10090 GN=Cul1 PE=1 SV=1	0	5835500	22948000	6070800	3837800	0	2226900	7731200	3668000	12843000	2614600	0	5733300	3460200	4432600	5502500	No	No
Q9D4H8	Cullin-2 (CUL-2)	Cul2	>sp|Q9D4H8|CUL2_MOUSE Cullin-2 OS=Mus musculus OX=10090 GN=Cul2 PE=1 SV=2	0	0	0	0	0	0	0	0	0	0	0	0	0	0	0	5741500	No	No
Q9JLV5	Cullin-3 (CUL-3)	Cul3	>sp|Q9JLV5|CUL3_MOUSE Cullin-3 OS=Mus musculus OX=10090 GN=Cul3 PE=1 SV=1	0	4149200	7933200	2998600	3130400	0	2597500	5600600	3133700	3236400	4001400	0	3534000	0	4156300	8628700	No	No
Q3TCH7	Cullin-4A (CUL-4A)	Cul4a	>sp|Q3TCH7|CUL4A_MOUSE Cullin-4A OS=Mus musculus OX=10090 GN=Cul4a PE=1 SV=1	0	0	2353300	0	0	0	0	0	0	1397600	0	0	0	0	0	0	No	No
E9PXY1	Cullin-4B	Cul4b	>tr|E9PXY1|E9PXY1_MOUSE Cullin-4B OS=Mus musculus OX=10090 GN=Cul4b PE=1 SV=2	0	2453600	31779000	1678700	1267200	0	2040600	7814500	1694800	1431800	0	0	2410500	0	2522600	5745100	No	No
E9Q6Z0	Cullin-5	Cul5	>tr|E9Q6Z0|E9Q6Z0_MOUSE Cullin-5 OS=Mus musculus OX=10090 GN=Cul5 PE=1 SV=1	0	0	0	0	0	0	0	12104000	0	0	0	0	0	0	0	3661200	No	No
Q6ZQ38	Cullin-associated NEDD8-dissociated protein 1 (Cullin-associated and neddylation-dissociated protein 1) (p120 CAND1)	Cand1 D10Ertd516e Kiaa0829	>sp|Q6ZQ38|CAND1_MOUSE Cullin-associated NEDD8-dissociated protein 1 OS=Mus musculus OX=10090 GN=Cand1 PE=1 SV=2	168010000	211320000	175190000	99455000	131650000	36876000	149240000	150790000	226140000	124640000	93511000	96029000	154990000	131280000	207480000	176630000	No	No
S8F6P8	Cwf21 protein	TGME49_282140	>tr|S8F6P8|S8F6P8_TOXGM Cwf21 protein OS=Toxoplasma gondii (strain ATCC 50611 / Me49) OX=508771 GN=TGME49_282140 PE=4 SV=1	0	3641600	0	6090400	0	21143000	4874200	0	0	4113600	2551900	3158000	0	0	0	4160000	Yes	No
A0A125YTJ6	CW-type Zinc Finger protein	TGME49_232370	>tr|A0A125YTJ6|A0A125YTJ6_TOXGM CW-type Zinc Finger protein OS=Toxoplasma gondii (strain ATCC 50611 / Me49) OX=508771 GN=TGME49_232370 PE=4 SV=1	0	7007900	0	46456000	0	198930000	68130000	7610100	2203500	25973000	49647000	79333000	0	36581000	10331000	52446000	Yes	No
S8GJC2	CW-type Zinc Finger protein (EC 3.4.21.72)	TGME49_221200	>tr|S8GJC2|S8GJC2_TOXGM CW-type Zinc Finger protein OS=Toxoplasma gondii (strain ATCC 50611 / Me49) OX=508771 GN=TGME49_221200 PE=4 SV=1	0	0	0	0	0	3860600	761750	0	0	0	0	1384000	0	0	0	0	Yes	No
A0A125YN74	Cyclase-associated protein, putative	TGME49_310030	>tr|A0A125YN74|A0A125YN74_TOXGM Cyclase-associated protein, putative OS=Toxoplasma gondii (strain ATCC 50611 / Me49) OX=508771 GN=TGME49_310030 PE=4 SV=1	0	1660700	1533700	50786000	0	165180000	53132000	7148000	1226800	24625000	18306000	26186000	0	14789000	4038400	36109000	Yes	No
A0A125YQM1	Cyclic nucleotide-binding domain-containing protein	TGME49_295850	>tr|A0A125YQM1|A0A125YQM1_TOXGM Cyclic nucleotide-binding domain-containing protein OS=Toxoplasma gondii (strain ATCC 50611 / Me49) OX=508771 GN=TGME49_295850 PE=4 SV=1	0	0	0	0	0	0	0	0	0	0	0	0	0	0	0	604770	Yes	No
P11440	Cyclin-dependent kinase 1 (CDK1) (EC 2.7.11.22) (EC 2.7.11.23) (Cell division control protein 2 homolog) (Cell division protein kinase 1) (p34 protein kinase)	Cdk1 Cdc2 Cdc2a Cdkn1	>sp|P11440|CDK1_MOUSE Cyclin-dependent kinase 1 OS=Mus musculus OX=10090 GN=Cdk1 PE=1 SV=3	0	0	14969000	0	0	0	0	7843900	0	0	0	0	0	0	0	0	No	No
A2A9P6	Cyclin-dependent kinase 11B	Cdk11b	>tr|A2A9P6|A2A9P6_MOUSE Cyclin-dependent kinase 11B OS=Mus musculus OX=10090 GN=Cdk11b PE=1 SV=1	0	0	7023600	0	0	0	0	3535800	0	0	0	0	0	0	0	0	No	No
Q99J95	Cyclin-dependent kinase 9 (EC 2.7.11.22) (EC 2.7.11.23) (Cell division protein kinase 9)	Cdk9	>sp|Q99J95|CDK9_MOUSE Cyclin-dependent kinase 9 OS=Mus musculus OX=10090 GN=Cdk9 PE=1 SV=1	0	0	5124200	0	0	0	0	0	0	0	0	0	0	0	0	0	No	No
P61025	Cyclin-dependent kinases regulatory subunit 1 (CKS-1) (Sid 1334)	Cks1b Cks1 Sid1334	>sp|P61025|CKS1_MOUSE Cyclin-dependent kinases regulatory subunit 1 OS=Mus musculus OX=10090 GN=Cks1b PE=3 SV=1	0	0	5966900	0	0	0	0	0	0	0	0	0	0	0	0	0	No	No
A0A0G2JDL3	Cyclin-dependent-like kinase 5	Cdk5	>tr|A0A0G2JDL3|A0A0G2JDL3_MOUSE Cyclin-dependent-like kinase 5 OS=Mus musculus OX=10090 GN=Cdk5 PE=1 SV=1	4808500	8254600	8998400	4751500	4923900	0	5592700	5226100	8047400	8265000	0	0	7269800	7566000	0	8029300	No	No
A0A0R4J0F6	Cyclin-G-associated kinase	Gak	>tr|A0A0R4J0F6|A0A0R4J0F6_MOUSE Cyclin-G-associated kinase OS=Mus musculus OX=10090 GN=Gak PE=1 SV=1	2998100	0	0	2033800	2865900	0	2131500	1795300	4805900	0	0	0	3157100	0	2676300	7321500	No	No
Q9QWV9	Cyclin-T1 (CycT1) (Cyclin-T)	Ccnt1	>sp|Q9QWV9|CCNT1_MOUSE Cyclin-T1 OS=Mus musculus OX=10090 GN=Ccnt1 PE=1 SV=3	0	0	2036100	0	0	0	0	0	0	0	0	0	0	0	0	0	No	No
Q8BGU5	Cyclin-Y (Cyclin fold protein 1)	Ccny Cfp1	>sp|Q8BGU5|CCNY_MOUSE Cyclin-Y OS=Mus musculus OX=10090 GN=Ccny PE=1 SV=1	10300000	14856000	1937600	7128400	10398000	3756700	9117800	6300900	16447000	7812400	4871900	0	9060900	0	14762000	12026000	No	No
S8F5I7	Cyclophilin (EC 5.2.1.8)	TGME49_205700	>tr|S8F5I7|S8F5I7_TOXGM Cyclophilin OS=Toxoplasma gondii (strain ATCC 50611 / Me49) OX=508771 GN=TGME49_205700 PE=4 SV=1	0	2644200	0	25531000	0	45948000	15213000	9570900	0	12379000	6646200	8263600	0	0	0	14899000	Yes	No
A0A125YII8	Cyclophilin, putative (EC 5.2.1.8)	TGME49_229940	>tr|A0A125YII8|A0A125YII8_TOXGM Cyclophilin, putative OS=Toxoplasma gondii (strain ATCC 50611 / Me49) OX=508771 GN=TGME49_229940 PE=4 SV=1	0	0	0	2693900	0	7851400	2738000	0	0	2265200	0	0	0	0	0	2161200	Yes	No
P97314	Cysteine and glycine-rich protein 2 (Cysteine-rich protein 2) (CRP2) (Double LIM protein 1) (DLP-1)	Csrp2 Dlp1	>sp|P97314|CSRP2_MOUSE Cysteine and glycine-rich protein 2 OS=Mus musculus OX=10090 GN=Csrp2 PE=1 SV=3	0	0	1740500	0	0	0	0	0	0	0	0	0	0	0	0	0	No	No
Q9D1P4	Cysteine and histidine-rich domain-containing protein 1 (CHORD domain-containing protein 1) (CHORD-containing protein 1) (Chp-1) (Protein morgana)	Chordc1 Chp1 Morgana	>sp|Q9D1P4|CHRD1_MOUSE Cysteine and histidine-rich domain-containing protein 1 OS=Mus musculus OX=10090 GN=Chordc1 PE=1 SV=1	0	0	15202000	0	0	0	2921900	0	0	0	0	0	0	0	0	0	No	No
Q9DBE0	Cysteine sulfinic acid decarboxylase (EC 4.1.1.29) (Aspartate 1-decarboxylase) (EC 4.1.1.11) (Cysteine-sulfinate decarboxylase) (Sulfinoalanine decarboxylase)	Csad	>sp|Q9DBE0|CSAD_MOUSE Cysteine sulfinic acid decarboxylase OS=Mus musculus OX=10090 GN=Csad PE=1 SV=1	0	0	0	0	0	0	0	0	0	0	0	0	0	0	0	606290	No	No
A8C1T7	Cysteine-rich with EGF-like domains 1 (I11E7 protein)	Creld1 mCG_132966	>tr|A8C1T7|A8C1T7_MOUSE Cysteine-rich with EGF-like domains 1 OS=Mus musculus OX=10090 GN=Creld1 PE=1 SV=1	3696800	4399300	0	11693000	2700300	0	3034300	1838300	2410500	2491000	0	0	2763100	0	6401600	2508200	No	No
Q9ER72	Cysteine--tRNA ligase, cytoplasmic (EC 6.1.1.16) (Cysteinyl-tRNA synthetase) (CysRS)	Cars	>sp|Q9ER72|SYCC_MOUSE Cysteine--tRNA ligase, cytoplasmic OS=Mus musculus OX=10090 GN=Cars PE=1 SV=2	0	0	9360800	0	0	0	0	6266200	0	0	0	0	0	0	0	0	No	No
A0A0B4J1P7	Cystine/glutamate transporter	Slc7a11	>tr|A0A0B4J1P7|A0A0B4J1P7_MOUSE Cystine/glutamate transporter OS=Mus musculus OX=10090 GN=Slc7a11 PE=1 SV=1	13883000	11464000	0	10809000	12846000	4479500	21712000	10058000	8221900	6185300	6388600	7880000	16302000	7407900	14193000	14473000	No	No
A0A0R4J0B4	Cytidine monophospho-N-acetylneuraminic acid synthetase (N-acylneuraminate cytidylyltransferase)	Cmas mCG_7111	>tr|A0A0R4J0B4|A0A0R4J0B4_MOUSE Cytidine monophospho-N-acetylneuraminic acid synthetase OS=Mus musculus OX=10090 GN=Cmas PE=1 SV=1	3519500	5550200	7909300	19074000	0	0	8369400	5861800	2873300	9447900	0	0	5220000	0	0	7305400	No	No
Q3TYS2	Cytochrome b-245 chaperone 1 (Essential for reactive oxygen species protein) (Eros)	Cybc1 Eros	>sp|Q3TYS2|CQ062_MOUSE Uncharacterized protein C17orf62 homolog OS=Mus musculus OX=10090 PE=1 SV=2	0	0	0	0	0	0	0	0	0	0	0	0	0	0	0	2116900	No	No
Q3U6G0	Cytochrome b-245, beta polypeptide, isoform CRA_a (Nox2)	Cybb mCG_12212	>tr|Q3U6G0|Q3U6G0_MOUSE Cytochrome b-245, beta polypeptide, isoform CRA_a OS=Mus musculus OX=10090 GN=Cybb PE=1 SV=1	3845100	3172400	0	31477000	0	0	3813800	0	0	0	3324600	0	0	2512200	0	0	No	No
Q9CQX2	Cytochrome b5 type B (Cytochrome b5 outer mitochondrial membrane isoform)	Cyb5b Cyb5m	>sp|Q9CQX2|CYB5B_MOUSE Cytochrome b5 type B OS=Mus musculus OX=10090 GN=Cyb5b PE=1 SV=1	28478000	30118000	0	32930000	33180000	8546200	23643000	16749000	28187000	50275000	13213000	10469000	17481000	20264000	33082000	30640000	No	No
G5E850	Cytochrome b-5, isoform CRA_a (Cytochrome b5)	Cyb5a Cyb5 mCG_1553	>tr|G5E850|G5E850_MOUSE Cytochrome b-5, isoform CRA_a OS=Mus musculus OX=10090 GN=Cyb5a PE=1 SV=1	0	0	13990000	8851700	4480400	0	0	3324200	0	3143800	0	0	3587000	0	3569100	3304800	No	No
Q9CZ13	Cytochrome b-c1 complex subunit 1, mitochondrial (Complex III subunit 1) (Core protein I) (Ubiquinol-cytochrome-c reductase complex core protein 1)	Uqcrc1	>sp|Q9CZ13|QCR1_MOUSE Cytochrome b-c1 complex subunit 1, mitochondrial OS=Mus musculus OX=10090 GN=Uqcrc1 PE=1 SV=2	81865000	185050000	249000000	167930000	191790000	34975000	113760000	203410000	91130000	188730000	50419000	20142000	182300000	207450000	93139000	195020000	No	No
Q9DB77	Cytochrome b-c1 complex subunit 2, mitochondrial (Complex III subunit 2) (Core protein II) (Ubiquinol-cytochrome-c reductase complex core protein 2)	Uqcrc2	>sp|Q9DB77|QCR2_MOUSE Cytochrome b-c1 complex subunit 2, mitochondrial OS=Mus musculus OX=10090 GN=Uqcrc2 PE=1 SV=1	77763000	187830000	44532000	185720000	234550000	19896000	138810000	151880000	72853000	110770000	33030000	8450000	203820000	90828000	73554000	166190000	No	No
P99028	Cytochrome b-c1 complex subunit 6, mitochondrial (Complex III subunit 6) (Complex III subunit VIII) (Cytochrome c1 non-heme 11 kDa protein) (Mitochondrial hinge protein) (Ubiquinol-cytochrome c reductase complex 11 kDa protein)	Uqcrh	>sp|P99028|QCR6_MOUSE Cytochrome b-c1 complex subunit 6, mitochondrial OS=Mus musculus OX=10090 GN=Uqcrh PE=1 SV=2	0	21968000	0	0	4598600	3884300	0	8473200	7850600	7441100	0	0	16741000	3612000	0	13574000	No	No
Q9CQB4	Cytochrome b-c1 complex subunit 7	Uqcrb mCG_67985	>tr|Q9CQB4|Q9CQB4_MOUSE Cytochrome b-c1 complex subunit 7 OS=Mus musculus OX=10090 GN=Uqcrb PE=1 SV=1	0	6469000	0	2104700	1630400	0	0	2377500	3297200	0	0	0	4046400	0	0	0	No	No
Q9CQ69	Cytochrome b-c1 complex subunit 8 (Complex III subunit 8) (Complex III subunit VIII) (Ubiquinol-cytochrome c reductase complex 9.5 kDa protein) (Ubiquinol-cytochrome c reductase complex ubiquinone-binding protein QP-C)	Uqcrq	>sp|Q9CQ69|QCR8_MOUSE Cytochrome b-c1 complex subunit 8 OS=Mus musculus OX=10090 GN=Uqcrq PE=1 SV=3	0	3286700	19990000	2761300	0	0	0	4281300	0	0	0	0	2397300	0	0	0	No	No
Q9CR68	Cytochrome b-c1 complex subunit Rieske, mitochondrial (EC 7.1.1.8) (Complex III subunit 5) (Cytochrome b-c1 complex subunit 5) (Rieske iron-sulfur protein) (RISP) (Rieske protein UQCRFS1) (Ubiquinol-cytochrome c reductase iron-sulfur subunit) [Cleaved into: Cytochrome b-c1 complex subunit 9 (Su9) (Subunit 9) (8 kDa subunit 9) (Complex III subunit IX) (Cytochrome b-c1 complex subunit 11) (Ubiquino…	Uqcrfs1	>sp|Q9CR68|UCRI_MOUSE Cytochrome b-c1 complex subunit Rieske, mitochondrial OS=Mus musculus OX=10090 GN=Uqcrfs1 PE=1 SV=1	12938000	36738000	23591000	34500000	49264000	11493000	18774000	26230000	0	39815000	0	0	33924000	33784000	15812000	27795000	No	No
Q56A15	Cytochrome c (Cytochrome c, somatic) (MCG119910)	Cycs CYCS mCG_119910	>tr|Q56A15|Q56A15_MOUSE Cytochrome c OS=Mus musculus OX=10090 GN=Cycs PE=1 SV=1	11493000	35553000	62123000	4761500	0	4860000	32717000	39027000	9027000	9842100	0	0	45900000	0	4079500	74845000	No	No
Q9MD68	Cytochrome c oxidase subunit 1 (EC 1.9.3.1)	mt-Co1 Co1 COI COX1 COXI	>tr|Q9MD68|Q9MD68_MOUSE Cytochrome c oxidase subunit 1 OS=Mus musculus OX=10090 GN=mt-Co1 PE=1 SV=1	17026000	24303000	0	36540000	61721000	6399700	65812000	16187000	39146000	19111000	12116000	12574000	17320000	32069000	33959000	33900000	No	No
Q7JCZ1	Cytochrome c oxidase subunit 2	mt-Co2 Co2 COII COX2 Cox2 COXII	>tr|Q7JCZ1|Q7JCZ1_MOUSE Cytochrome c oxidase subunit 2 OS=Mus musculus OX=10090 GN=mt-Co2 PE=1 SV=1	472940000	522570000	4979600	601250000	851490000	181870000	467900000	269940000	891400000	917320000	387500000	159090000	345320000	340540000	927840000	304660000	No	No
Q7JCX7	Cytochrome c oxidase subunit 3	mt-Co3 Co3 COIII COX3 COXIII	>tr|Q7JCX7|Q7JCX7_MOUSE Cytochrome c oxidase subunit 3 OS=Mus musculus OX=10090 GN=mt-Co3 PE=1 SV=1	21397000	7691500	0	115440000	97693000	13572000	98056000	22292000	34812000	35218000	43840000	37923000	54330000	51963000	119000000	0	No	No
Q9D881	Cytochrome c oxidase subunit 5B, mitochondrial (Cytochrome c oxidase, subunit Vb) (MCG17741, isoform CRA_d) (MCG23026) (Predicted gene 11273)	Gm11273 Cox5b mCG_17741 mCG_23026	>tr|Q9D881|Q9D881_MOUSE Cytochrome c oxidase subunit 5B, mitochondrial OS=Mus musculus OX=10090 GN=Gm11273 PE=1 SV=1	0	7468900	0	4036200	5763600	0	4348700	15033000	2955700	4310100	0	0	6604900	0	0	0	No	No
Q9DCW5	Cytochrome c oxidase subunit 6A, mitochondrial (Cytochrome c oxidase polypeptide VIa)	Cox6a1 mCG_19235	>tr|Q9DCW5|Q9DCW5_MOUSE Cytochrome c oxidase subunit 6A, mitochondrial OS=Mus musculus OX=10090 GN=Cox6a1 PE=1 SV=1	0	0	0	0	0	0	0	0	9345900	0	0	0	0	0	0	0	No	No
P56391	Cytochrome c oxidase subunit 6B1 (Cytochrome c oxidase subunit VIb isoform 1) (COX VIb-1)	Cox6b1 Cox6b	>sp|P56391|CX6B1_MOUSE Cytochrome c oxidase subunit 6B1 OS=Mus musculus OX=10090 GN=Cox6b1 PE=1 SV=2	4284900	23862000	7926400	3229300	4676600	3615100	3236200	35369000	8288800	3072600	3859100	0	24395000	0	0	7418300	No	No
Q9CPQ1	Cytochrome c oxidase subunit 6C (Cytochrome c oxidase polypeptide VIc)	Cox6c	>sp|Q9CPQ1|COX6C_MOUSE Cytochrome c oxidase subunit 6C OS=Mus musculus OX=10090 GN=Cox6c PE=1 SV=3	8011000	0	0	14357000	5342700	0	4860500	0	9750600	10197000	6020700	4533600	0	8236200	9121700	0	No	No
P48771	Cytochrome c oxidase subunit 7A2, mitochondrial (Cytochrome c oxidase subunit VIIa-liver/heart) (Cytochrome c oxidase subunit VIIa-L)	Cox7a2 Cox7a3 Cox7al	>sp|P48771|CX7A2_MOUSE Cytochrome c oxidase subunit 7A2, mitochondrial OS=Mus musculus OX=10090 GN=Cox7a2 PE=1 SV=2	0	0	0	0	0	0	0	0	0	0	0	0	0	0	0	4037800	No	No
A2RSV8	Cytochrome c oxidase subunit IV isoform 1 (Cytochrome c oxidase subunit IV isoform 1, isoform CRA_b)	Cox4i1 mCG_21200	>tr|A2RSV8|A2RSV8_MOUSE Cytochrome c oxidase subunit IV isoform 1 OS=Mus musculus OX=10090 GN=Cox4i1 PE=1 SV=1	42798000	107890000	21857000	71570000	83793000	10760000	33717000	45562000	31284000	52967000	17502000	10884000	51775000	23386000	36339000	62583000	No	No
Q62425	Cytochrome c oxidase subunit NDUFA4	Ndufa4	>sp|Q62425|NDUA4_MOUSE Cytochrome c oxidase subunit NDUFA4 OS=Mus musculus OX=10090 GN=Ndufa4 PE=1 SV=2	7410000	23485000	38433000	13919000	6339700	4150500	4367900	18891000	17080000	11644000	5262300	4244100	14611000	7447200	19648000	16194000	No	No
A0A125YTU2	Cytochrome c1, heme protein	TGME49_246540	>tr|A0A125YTU2|A0A125YTU2_TOXGM Cytochrome c1, heme protein OS=Toxoplasma gondii (strain ATCC 50611 / Me49) OX=508771 GN=TGME49_246540 PE=4 SV=1	0	0	0	0	0	0	0	0	0	0	0	0	0	0	0	1353100	Yes	No
P53702	Cytochrome c-type heme lyase (CCHL) (EC 4.4.1.17) (Holocytochrome c-type synthase)	Hccs Cchl	>sp|P53702|CCHL_MOUSE Cytochrome c-type heme lyase OS=Mus musculus OX=10090 GN=Hccs PE=1 SV=2	0	0	7855600	0	0	0	0	2857400	0	0	0	0	0	0	0	0	No	No
D3Z7F1	Cytochrome P450 2S1	Cyp2s1	>tr|D3Z7F1|D3Z7F1_MOUSE Cytochrome P450 2S1 OS=Mus musculus OX=10090 GN=Cyp2s1 PE=1 SV=1	0	0	2265100	0	0	0	0	0	0	0	0	0	0	0	0	0	No	No
F6X6A4	Cytochrome P450 4B1 (Fragment)	Cyp4b1	>tr|F6X6A4|F6X6A4_MOUSE Cytochrome P450 4B1 (Fragment) OS=Mus musculus OX=10090 GN=Cyp4b1 PE=1 SV=1	0	0	0	0	0	0	0	0	0	0	0	0	0	0	0	175690	No	No
Q9JKY7	Cytochrome P450 CYP2D22 (Cytochrome P450, family 2, subfamily d, polypeptide 22) (MCG20388, isoform CRA_b)	Cyp2d22 mCG_20388	>tr|Q9JKY7|Q9JKY7_MOUSE Cytochrome P450 CYP2D22 OS=Mus musculus OX=10090 GN=Cyp2d22 PE=1 SV=1	0	0	0	0	0	0	0	0	0	0	0	0	0	0	0	3760000	No	No
Q924D1	Cytochrome P450 CYP2J9 (Cytochrome P450, family 2, subfamily j, polypeptide 9)	Cyp2j9	>tr|Q924D1|Q924D1_MOUSE Cytochrome P450 CYP2J9 OS=Mus musculus OX=10090 GN=Cyp2j9 PE=1 SV=1	0	0	0	0	0	0	0	0	0	0	0	0	0	0	0	1079000	No	No
S8EQL7	Cytochrome p450 superfamily protein (EC 1.14.14.1)	TGME49_315770	>tr|S8EQL7|S8EQL7_TOXGM Cytochrome p450 superfamily protein OS=Toxoplasma gondii (strain ATCC 50611 / Me49) OX=508771 GN=TGME49_315770 PE=3 SV=1	0	0	0	0	0	0	0	0	0	0	0	0	0	0	0	1909200	Yes	No
Q3TWW0	Cytochrome P450, family 24, subfamily a, polypeptide 1	Cyp24a1 mCG_6551	>tr|Q3TWW0|Q3TWW0_MOUSE Cytochrome P450, family 24, subfamily a, polypeptide 1 OS=Mus musculus OX=10090 GN=Cyp24a1 PE=2 SV=1	0	0	17001000	0	0	0	0	2661600	0	0	0	0	0	0	0	0	No	No
P28271	Cytoplasmic aconitate hydratase (Aconitase) (EC 4.2.1.3) (Citrate hydro-lyase) (Iron regulatory protein 1) (IRP1) (Iron-responsive element-binding protein 1) (IRE-BP 1)	Aco1 Ireb1 Irebp	>sp|P28271|ACOC_MOUSE Cytoplasmic aconitate hydratase OS=Mus musculus OX=10090 GN=Aco1 PE=1 SV=3	6592600	6380500	18703000	5583500	5880600	4471400	4529600	8298300	6062300	0	6071300	0	8926500	0	6308600	15270000	No	No
Q9JHU4	Cytoplasmic dynein 1 heavy chain 1 (Cytoplasmic dynein heavy chain 1) (Dynein heavy chain, cytosolic)	Dync1h1 Dhc1 Dnch1 Dnchc1 Dyhc	>sp|Q9JHU4|DYHC1_MOUSE Cytoplasmic dynein 1 heavy chain 1 OS=Mus musculus OX=10090 GN=Dync1h1 PE=1 SV=2	710270000	956890000	560600000	716450000	713240000	208830000	745810000	496790000	1056900000	792000000	450580000	337080000	588750000	654940000	953200000	756630000	No	No
F6ZX84	Cytoplasmic dynein 1 heavy chain 1 (Fragment)	Dync1h1	>tr|F6ZX84|F6ZX84_MOUSE Cytoplasmic dynein 1 heavy chain 1 (Fragment) OS=Mus musculus OX=10090 GN=Dync1h1 PE=1 SV=1	0	0	0	0	0	0	0	0	0	0	0	0	0	5065700	0	0	No	No
Q3TYJ3	Cytoplasmic dynein 1 intermediate chain 1	Dync1i1 Dncic1	>tr|Q3TYJ3|Q3TYJ3_MOUSE Cytoplasmic dynein 1 intermediate chain 1 OS=Mus musculus OX=10090 GN=Dync1i1 PE=1 SV=1	0	3418300	0	0	2686600	0	2637400	1481300	2448700	0	0	0	5477700	2376400	0	6542300	No	No
Q3TPJ8	Cytoplasmic dynein 1 intermediate chain 2 (Dynein cytoplasmic 1 intermediate chain 2, isoform CRA_a)	Dync1i2 mCG_19348	>tr|Q3TPJ8|Q3TPJ8_MOUSE Cytoplasmic dynein 1 intermediate chain 2 OS=Mus musculus OX=10090 GN=Dync1i2 PE=1 SV=1	4052900	3007000	22781000	3729500	5123100	2406500	2871800	9384300	3437800	3864600	0	0	2804900	1756500	2574200	0	No	No
Q6PDL0	Cytoplasmic dynein 1 light intermediate chain 2 (Dynein light intermediate chain 2, cytosolic)	Dync1li2 Dncli2 Dnclic2	>sp|Q6PDL0|DC1L2_MOUSE Cytoplasmic dynein 1 light intermediate chain 2 OS=Mus musculus OX=10090 GN=Dync1li2 PE=1 SV=2	0	1594500	10077000	1802800	1676500	0	1929100	2505400	0	0	0	0	1951500	0	0	3486600	No	No
S8GAP9	Cytoplasmic dynein intermediate chain	TGME49_277510	>tr|S8GAP9|S8GAP9_TOXGM Cytoplasmic dynein intermediate chain OS=Toxoplasma gondii (strain ATCC 50611 / Me49) OX=508771 GN=TGME49_277510 PE=4 SV=1	0	0	0	0	0	0	0	0	0	0	0	0	0	0	0	391770	Yes	No
Q7TMB8	Cytoplasmic FMR1-interacting protein 1 (Specifically Rac1-associated protein 1) (Sra-1)	Cyfip1 Kiaa0068 Shyc Sra1	>sp|Q7TMB8|CYFP1_MOUSE Cytoplasmic FMR1-interacting protein 1 OS=Mus musculus OX=10090 GN=Cyfip1 PE=1 SV=1	12116000	21413000	8670200	12621000	9258300	2717100	10432000	9358600	11142000	6894000	4938900	0	11066000	9705800	16180000	15856000	No	No
Q5SQX6	Cytoplasmic FMR1-interacting protein 2 (p53-inducible protein 121)	Cyfip2 Kiaa1168 Pir121	>sp|Q5SQX6|CYFP2_MOUSE Cytoplasmic FMR1-interacting protein 2 OS=Mus musculus OX=10090 GN=Cyfip2 PE=1 SV=2	118880000	147130000	29579000	68054000	91634000	23084000	86321000	59029000	164240000	76424000	46031000	39951000	169190000	60345000	162270000	148220000	No	No
A0A0H2UH22	Cytoplasmic polyadenylation element-binding protein 2 (Fragment)	Cpeb2	>tr|A0A0H2UH22|A0A0H2UH22_MOUSE Cytoplasmic polyadenylation element-binding protein 2 (Fragment) OS=Mus musculus OX=10090 GN=Cpeb2 PE=1 SV=1	0	0	0	0	0	0	0	0	0	0	0	0	0	0	0	475060	No	No
Q5SU47	Cytoplasmic polyadenylation element-binding protein 4 (Fragment)	Cpeb4	>tr|Q5SU47|Q5SU47_MOUSE Cytoplasmic polyadenylation element-binding protein 4 (Fragment) OS=Mus musculus OX=10090 GN=Cpeb4 PE=1 SV=1	0	0	1198800	0	0	0	0	0	0	0	0	0	0	0	0	0	No	No
Z4YL78	Cytoskeleton-associated protein 5	Ckap5	>tr|Z4YL78|Z4YL78_MOUSE Cytoskeleton-associated protein 5 OS=Mus musculus OX=10090 GN=Ckap5 PE=1 SV=1	15451000	30372000	59858000	11800000	12053000	0	17255000	28526000	17429000	13301000	6468900	6920100	15316000	4874800	19533000	28982000	No	No
Q8R0Y6	Cytosolic 10-formyltetrahydrofolate dehydrogenase (10-FTHFDH) (FDH) (EC 1.5.1.6) (Aldehyde dehydrogenase family 1 member L1)	Aldh1l1 Fthfd	>sp|Q8R0Y6|AL1L1_MOUSE Cytosolic 10-formyltetrahydrofolate dehydrogenase OS=Mus musculus OX=10090 GN=Aldh1l1 PE=1 SV=1	267950000	448150000	664140000	158900000	376080000	209920000	233410000	459340000	305730000	283960000	153040000	103980000	584750000	323220000	389290000	504790000	No	No
Q9D020	Cytosolic 5'-nucleotidase 3A (EC 3.1.3.5) (7-methylguanosine phosphate-specific 5'-nucleotidase) (7-methylguanosine nucleotidase) (EC 3.1.3.91) (Cytosolic 5'-nucleotidase 3) (Cytosolic 5'-nucleotidase III) (cN-III) (Lupin) (Pyrimidine 5'-nucleotidase 1) (P5'N-1) (P5N-1) (PN-I)	Nt5c3a Nt5c3	>sp|Q9D020|5NT3A_MOUSE Cytosolic 5'-nucleotidase 3A OS=Mus musculus OX=10090 GN=Nt5c3a PE=1 SV=4	0	0	2356800	0	0	0	0	0	0	0	0	0	0	0	0	0	No	No
Q9D1A2	Cytosolic non-specific dipeptidase (EC 3.4.13.18) (CNDP dipeptidase 2) (Glutamate carboxypeptidase-like protein 1)	Cndp2 Cn2	>sp|Q9D1A2|CNDP2_MOUSE Cytosolic non-specific dipeptidase OS=Mus musculus OX=10090 GN=Cndp2 PE=1 SV=1	6048500	10710000	9595600	7901500	6949100	0	7721600	8537800	5840200	7204100	0	0	10606000	7670100	3890900	12192000	No	No
G3X9J6	Cytosolic purine 5'-nucleotidase	Nt5c2	>tr|G3X9J6|G3X9J6_MOUSE 5'-nucleotidase, cytosolic II, isoform CRA_b OS=Mus musculus OX=10090 GN=Nt5c2 PE=1 SV=1	0	0	11602000	0	0	0	0	6156100	0	0	0	0	0	0	0	0	No	No
A0A0R4J0J8	Cytospin-A (RIKEN cDNA 4932439K10, isoform CRA_a)	Specc1l 4932439K10Rik mCG_6000	>tr|A0A0R4J0J8|A0A0R4J0J8_MOUSE Cytospin-A OS=Mus musculus OX=10090 GN=Specc1l PE=1 SV=1	0	0	1315100	0	0	0	0	0	0	0	0	0	0	0	0	0	No	No
A0A0J9YUR2	Cytospin-B	Specc1	>tr|A0A0J9YUR2|A0A0J9YUR2_MOUSE Cytospin-B OS=Mus musculus OX=10090 GN=Specc1 PE=1 SV=1	0	0	2769300	0	0	0	0	1555400	0	0	0	0	0	0	2086400	0	No	No
Q61753	D-3-phosphoglycerate dehydrogenase (3-PGDH) (EC 1.1.1.95) (A10)	Phgdh	>sp|Q61753|SERA_MOUSE D-3-phosphoglycerate dehydrogenase OS=Mus musculus OX=10090 GN=Phgdh PE=1 SV=3	49660000	80920000	32112000	50322000	45693000	25641000	45954000	31484000	60194000	70117000	46679000	32039000	50456000	87424000	80226000	66273000	No	No
A0A125YMY9	D-3-phosphoglycerate dehydrogenase (EC 1.1.1.95)	TGME49_239820	>tr|A0A125YMY9|A0A125YMY9_TOXGM D-3-phosphoglycerate dehydrogenase OS=Toxoplasma gondii (strain ATCC 50611 / Me49) OX=508771 GN=TGME49_239820 PE=3 SV=1	0	0	0	33802000	0	37253000	18967000	8038100	0	0	0	0	0	0	0	10153000	Yes	No
Q9DD18	D-aminoacyl-tRNA deacylase 1 (DTD) (EC 3.1.1.96) (DNA-unwinding element-binding protein B) (DUE-B) (Gly-tRNA(Ala) deacylase) (EC 3.1.1.-)	Dtd1 Hars2	>sp|Q9DD18|DTD1_MOUSE D-aminoacyl-tRNA deacylase 1 OS=Mus musculus OX=10090 GN=Dtd1 PE=1 SV=2	0	1912100	5411000	1162600	1283700	0	1198800	3368500	0	0	1429200	0	4373200	0	0	3243200	No	No
Q0PHV7	Dapper homolog 3 (Dapper antagonist of catenin 3)	Dact3	>sp|Q0PHV7|DACT3_MOUSE Dapper homolog 3 OS=Mus musculus OX=10090 GN=Dact3 PE=1 SV=1	0	0	0	0	0	0	0	0	0	0	0	0	0	0	0	872900	No	No
Q3UGB5	DAZ associated protein 1, isoform CRA_b (DAZ-associated protein 1)	Dazap1 mCG_142352	>tr|Q3UGB5|Q3UGB5_MOUSE DAZ associated protein 1, isoform CRA_b OS=Mus musculus OX=10090 GN=Dazap1 PE=1 SV=1	0	0	44638000	1451600	0	5292100	0	30124000	4141400	0	0	0	1657300	0	0	0	No	No
Q80XN0	D-beta-hydroxybutyrate dehydrogenase, mitochondrial (EC 1.1.1.30) (3-hydroxybutyrate dehydrogenase) (BDH)	Bdh1 Bdh	>sp|Q80XN0|BDH_MOUSE D-beta-hydroxybutyrate dehydrogenase, mitochondrial OS=Mus musculus OX=10090 GN=Bdh1 PE=1 SV=2	5675500	13018000	0	11308000	15993000	0	7582200	8532400	0	12998000	0	0	10016000	9506500	6602900	6612400	No	No
Q8K3H0	DCC-interacting protein 13-alpha (Dip13-alpha) (Adapter protein containing PH domain, PTB domain and leucine zipper motif 1)	Appl1 Dip13a Kiaa1428	>sp|Q8K3H0|DP13A_MOUSE DCC-interacting protein 13-alpha OS=Mus musculus OX=10090 GN=Appl1 PE=1 SV=1	0	3843800	1849700	1608200	2592100	0	0	2482500	2164300	2255100	0	0	4588800	0	2297000	4672900	No	No
D3YWG7	DCN1-like protein (Defective in cullin neddylation protein 1-like protein) (Fragment)	Dcun1d3	>tr|D3YWG7|D3YWG7_MOUSE DCN1-like protein (Fragment) OS=Mus musculus OX=10090 GN=Dcun1d3 PE=1 SV=1	0	0	0	0	0	0	0	0	0	0	0	0	0	0	0	986780	No	No
Q9QY93	dCTP pyrophosphatase 1 (EC 3.6.1.12) (Deoxycytidine-triphosphatase 1) (dCTPase 1) (RS21-C6)	Dctpp1 Tdrg-TL1	>sp|Q9QY93|DCTP1_MOUSE dCTP pyrophosphatase 1 OS=Mus musculus OX=10090 GN=Dctpp1 PE=1 SV=1	0	0	0	0	0	0	0	0	0	0	0	0	0	0	0	753590	No	No
Q6PAC3	DDB1- and CUL4-associated factor 13 (WD repeat and SOF domain-containing protein 1)	Dcaf13 Gm83 Wdsof1	>sp|Q6PAC3|DCA13_MOUSE DDB1- and CUL4-associated factor 13 OS=Mus musculus OX=10090 GN=Dcaf13 PE=2 SV=2	0	0	6597100	0	0	0	0	4556700	0	0	0	0	0	0	0	0	No	No
P61963	DDB1- and CUL4-associated factor 7 (WD repeat-containing protein 68) (WD repeat-containing protein An11 homolog)	Dcaf7 Han11 Wdr68	>sp|P61963|DCAF7_MOUSE DDB1- and CUL4-associated factor 7 OS=Mus musculus OX=10090 GN=Dcaf7 PE=1 SV=1	0	0	2113300	0	0	0	0	0	0	0	0	0	0	0	0	0	No	No
Q8N7N5	DDB1- and CUL4-associated factor 8 (WD repeat-containing protein 42A)	Dcaf8 D1Ucla4 H326 Wdr42a	>sp|Q8N7N5|DCAF8_MOUSE DDB1- and CUL4-associated factor 8 OS=Mus musculus OX=10090 GN=Dcaf8 PE=1 SV=1	0	0	0	0	0	0	0	0	0	0	0	0	0	0	0	1479800	No	No
Q3UNI8	D-dopachrome tautomerase	Ddt mCG_6002	>tr|Q3UNI8|Q3UNI8_MOUSE D-dopachrome tautomerase OS=Mus musculus OX=10090 GN=Ddt PE=1 SV=1	0	5739600	0	3435400	3546800	0	2011600	0	3613100	3659400	0	0	5270600	0	0	6096700	No	No
S8EZK1	DEAD (Asp-Glu-Ala-Asp) box polypeptide 17	DDX17 TGME49_236650	>tr|S8EZK1|S8EZK1_TOXGM DEAD (Asp-Glu-Ala-Asp) box polypeptide 17 OS=Toxoplasma gondii (strain ATCC 50611 / Me49) OX=508771 GN=DDX17 PE=3 SV=1	0	0	0	13947000	0	18791000	11489000	6284000	0	0	0	0	0	0	0	6485200	Yes	No
Q3U741	DEAD (Asp-Glu-Ala-Asp) box polypeptide 17, isoform CRA_a (Probable ATP-dependent RNA helicase DDX17)	Ddx17 mCG_13126	>tr|Q3U741|Q3U741_MOUSE DEAD (Asp-Glu-Ala-Asp) box polypeptide 17, isoform CRA_a OS=Mus musculus OX=10090 GN=Ddx17 PE=1 SV=1	29219000	29543000	517280000	57759000	0	9926400	32747000	275950000	22850000	81686000	16429000	4959400	85136000	20094000	10472000	45321000	No	No
D3Z0M9	DEAD (Asp-Glu-Ala-Asp) box polypeptide 23 (MCG18410, isoform CRA_a)	Ddx23 mCG_18410	>tr|D3Z0M9|D3Z0M9_MOUSE DEAD (Asp-Glu-Ala-Asp) box polypeptide 23 OS=Mus musculus OX=10090 GN=Ddx23 PE=1 SV=1	10373000	12288000	91335000	6000000	4169500	4202200	7953900	31490000	6674400	10587000	5763500	0	17145000	3562900	7294200	12023000	No	No
Q8BTS0	DEAD (Asp-Glu-Ala-Asp) box polypeptide 5 (MCG2872, isoform CRA_a) (Probable ATP-dependent RNA helicase DDX5)	Ddx5 mCG_2872	>tr|Q8BTS0|Q8BTS0_MOUSE DEAD (Asp-Glu-Ala-Asp) box polypeptide 5 OS=Mus musculus OX=10090 GN=Ddx5 PE=1 SV=1	23023000	24670000	530940000	73565000	2195400	13178000	26950000	223920000	17195000	121760000	6106000	5679100	102070000	23617000	14944000	37640000	No	No
Q5SVX3	DEAD (Asp-Glu-Ala-Asp) box polypeptide 56	Ddx56 mCG_21395	>tr|Q5SVX3|Q5SVX3_MOUSE DEAD (Asp-Glu-Ala-Asp) box polypeptide 56 OS=Mus musculus OX=10090 GN=Ddx56 PE=2 SV=1	0	0	11311000	0	0	0	0	2861300	0	0	0	0	0	0	0	0	No	No
A0A125YNR2	DEAD (Asp-Glu-Ala-Asp) box polypeptide DDX39	DDX39 TGME49_216860	>tr|A0A125YNR2|A0A125YNR2_TOXGM DEAD (Asp-Glu-Ala-Asp) box polypeptide DDX39 OS=Toxoplasma gondii (strain ATCC 50611 / Me49) OX=508771 GN=DDX39 PE=4 SV=1	0	0	0	27573000	0	30511000	24224000	6743700	0	11608000	7012100	0	0	9085900	0	12641000	Yes	No
A0A125YUU4	DEAD (Asp-Glu-Ala-Asp) box polypeptide DDX6	DDX6 TGME49_313010	>tr|A0A125YUU4|A0A125YUU4_TOXGM DEAD (Asp-Glu-Ala-Asp) box polypeptide DDX6 OS=Toxoplasma gondii (strain ATCC 50611 / Me49) OX=508771 GN=DDX6 PE=3 SV=1	0	0	0	0	0	0	0	0	0	0	0	0	0	0	0	1443400	Yes	No
A0A125YVU3	DEAD/DEAH box helicase	TGME49_220860	>tr|A0A125YVU3|A0A125YVU3_TOXGM DEAD/DEAH box helicase OS=Toxoplasma gondii (strain ATCC 50611 / Me49) OX=508771 GN=TGME49_220860 PE=3 SV=1	0	0	0	0	0	2084200	957630	0	0	0	0	0	0	0	0	0	Yes	No
A0A125YTI6	DEAD/DEAH box helicase domain-containing protein	TGME49_294350	>tr|A0A125YTI6|A0A125YTI6_TOXGM DEAD/DEAH box helicase domain-containing protein OS=Toxoplasma gondii (strain ATCC 50611 / Me49) OX=508771 GN=TGME49_294350 PE=4 SV=1	0	0	0	2030500	0	5601700	1801500	0	0	0	0	0	0	0	0	0	Yes	No
S8F210	DEAD/DEAH box helicase domain-containing protein	TGME49_263820	>tr|S8F210|S8F210_TOXGM DEAD/DEAH box helicase domain-containing protein OS=Toxoplasma gondii (strain ATCC 50611 / Me49) OX=508771 GN=TGME49_263820 PE=4 SV=1	0	0	0	0	0	0	0	256180	0	0	0	0	0	0	0	0	Yes	No
S8F542	DEAD/DEAH box helicase domain-containing protein	TGME49_284050	>tr|S8F542|S8F542_TOXGM DEAD/DEAH box helicase domain-containing protein OS=Toxoplasma gondii (strain ATCC 50611 / Me49) OX=508771 GN=TGME49_284050 PE=4 SV=1	0	0	0	0	0	0	0	0	0	0	0	0	0	0	0	908650	Yes	No
S8GJH3	DEAD/DEAH box helicase domain-containing protein	TGME49_221660	>tr|S8GJH3|S8GJH3_TOXGM DEAD/DEAH box helicase domain-containing protein OS=Toxoplasma gondii (strain ATCC 50611 / Me49) OX=508771 GN=TGME49_221660 PE=4 SV=1	0	0	0	2702000	0	17731000	3012600	0	0	0	3155600	4381300	0	1595200	0	2867400	Yes	No
S8EN05	DEAD/DEAH box RNA helicase family protein	TGME49_219200	>tr|S8EN05|S8EN05_TOXGM DEAD/DEAH box RNA helicase family protein OS=Toxoplasma gondii (strain ATCC 50611 / Me49) OX=508771 GN=TGME49_219200 PE=4 SV=1	0	0	0	0	0	0	0	0	0	0	0	0	0	0	0	739240	Yes	No
S8GUE5	DEAD-family helicase	TGME49_298020	>tr|S8GUE5|S8GUE5_TOXGM DEAD-family helicase OS=Toxoplasma gondii (strain ATCC 50611 / Me49) OX=508771 GN=TGME49_298020 PE=4 SV=1	0	0	0	0	0	11274000	5118500	0	0	0	5100500	8266700	0	0	0	3194700	Yes	No
Q3UKJ6	DEAH (Asp-Glu-Ala-His) box polypeptide 15, isoform CRA_a	Dhx15 mCG_18794	>tr|Q3UKJ6|Q3UKJ6_MOUSE DEAH (Asp-Glu-Ala-His) box polypeptide 15, isoform CRA_a OS=Mus musculus OX=10090 GN=Dhx15 PE=1 SV=1	3193200	5209900	185310000	21242000	0	2372800	10022000	57871000	1472300	14174000	0	0	19421000	6171500	1558000	20218000	No	No
Q6NZL1	DEAH (Asp-Glu-Ala-His) box polypeptide 37	Dhx37	>tr|Q6NZL1|Q6NZL1_MOUSE DEAH (Asp-Glu-Ala-His) box polypeptide 37 OS=Mus musculus OX=10090 GN=Dhx37 PE=1 SV=1	0	0	3302100	0	0	0	0	0	0	0	0	0	0	0	0	0	No	No
Q80X98	DEAH (Asp-Glu-Ala-His) box polypeptide 38	Dhx38	>tr|Q80X98|Q80X98_MOUSE DEAH (Asp-Glu-Ala-His) box polypeptide 38 OS=Mus musculus OX=10090 GN=Dhx38 PE=1 SV=1	0	0	7064400	0	0	0	0	0	0	0	0	0	0	0	0	0	No	No
Q8C9B9	Death-inducer obliterator 1 (DIO-1) (Death-associated transcription factor 1) (DATF-1)	Dido1 Datf1 Dio1	>sp|Q8C9B9|DIDO1_MOUSE Death-inducer obliterator 1 OS=Mus musculus OX=10090 GN=Dido1 PE=1 SV=4	0	0	5582200	0	0	0	0	0	0	0	0	0	0	0	0	0	No	No
Q4FJK0	Decr1 protein	Decr1	>tr|Q4FJK0|Q4FJK0_MOUSE Decr1 protein OS=Mus musculus OX=10090 GN=Decr1 PE=1 SV=1	0	0	0	0	0	0	0	0	0	0	0	0	0	0	0	3680100	No	No
A0A087WRP5	Dedicator of cytokinesis protein 10	Dock10	>tr|A0A087WRP5|A0A087WRP5_MOUSE Dedicator of cytokinesis protein 10 OS=Mus musculus OX=10090 GN=Dock10 PE=1 SV=1	0	0	0	0	0	0	0	0	0	0	0	0	0	0	0	2956000	No	No
F8VPQ1	Dedicator of cytokinesis protein 3	Dock3	>tr|F8VPQ1|F8VPQ1_MOUSE Dedicator of cytokinesis protein 3 OS=Mus musculus OX=10090 GN=Dock3 PE=1 SV=1	0	0	0	0	0	0	0	0	0	0	0	0	0	0	0	5128900	No	No
P59764	Dedicator of cytokinesis protein 4	Dock4 Kiaa0716	>sp|P59764|DOCK4_MOUSE Dedicator of cytokinesis protein 4 OS=Mus musculus OX=10090 GN=Dock4 PE=1 SV=1	0	0	0	0	0	0	0	0	0	0	0	0	0	0	0	5646000	No	No
B2RY04	Dedicator of cytokinesis protein 5 (Lens rupture protein 2) (Rupture of lens cataract protein)	Dock5 Lr2 Rlc	>sp|B2RY04|DOCK5_MOUSE Dedicator of cytokinesis protein 5 OS=Mus musculus OX=10090 GN=Dock5 PE=1 SV=2	0	0	5624000	0	0	0	0	0	0	0	0	0	0	0	0	0	No	No
A0A0U1RNK7	Dedicator of cytokinesis protein 7	Dock7	>tr|A0A0U1RNK7|A0A0U1RNK7_MOUSE Dedicator of cytokinesis protein 7 OS=Mus musculus OX=10090 GN=Dock7 PE=1 SV=1	0	0	3450800	1652700	2212000	0	0	1691000	2108400	0	0	0	1652600	0	2356600	2481000	No	No
E9QMR2	Dedicator of cytokinesis protein 9	Dock9	>tr|E9QMR2|E9QMR2_MOUSE Dedicator of cytokinesis protein 9 OS=Mus musculus OX=10090 GN=Dock9 PE=1 SV=1	0	0	0	0	0	0	0	0	0	0	0	0	0	0	0	7300400	No	No
Q99L04	Dehydrogenase/reductase SDR family member 1 (EC 1.1.-.-)	Dhrs1 D14ertd484e	>sp|Q99L04|DHRS1_MOUSE Dehydrogenase/reductase SDR family member 1 OS=Mus musculus OX=10090 GN=Dhrs1 PE=1 SV=1	2320300	4082100	0	6783600	4322900	1979800	3123800	2299800	0	9059700	0	0	2836800	0	2798600	0	No	No
Q99LB2	Dehydrogenase/reductase SDR family member 4 (EC 1.1.1.184) (NADPH-dependent carbonyl reductase/NADP-retinol dehydrogenase) (CR) (PHCR) (NADPH-dependent retinol dehydrogenase/reductase) (NDRD) (mouNRDR) (Peroxisomal short-chain alcohol dehydrogenase) (PSCD)	Dhrs4 D14Ucla2	>sp|Q99LB2|DHRS4_MOUSE Dehydrogenase/reductase SDR family member 4 OS=Mus musculus OX=10090 GN=Dhrs4 PE=1 SV=3	0	0	0	0	0	0	0	0	0	0	0	0	0	0	0	1862000	No	No
Q9CXR1	Dehydrogenase/reductase SDR family member 7 (EC 1.1.-.-) (Retinal short-chain dehydrogenase/reductase 4) (retSDR4)	Dhrs7 Retsdr4	>sp|Q9CXR1|DHRS7_MOUSE Dehydrogenase/reductase SDR family member 7 OS=Mus musculus OX=10090 GN=Dhrs7 PE=1 SV=2	0	10968000	0	17709000	0	4684700	6920200	0	0	13425000	0	0	4016300	0	16616000	5007000	No	No
Z4YKT6	Dehydrogenase/reductase SDR family member 7B	Dhrs7b	>tr|Z4YKT6|Z4YKT6_MOUSE Dehydrogenase/reductase SDR family member 7B OS=Mus musculus OX=10090 GN=Dhrs7b PE=1 SV=1	0	0	0	0	0	0	0	0	0	0	0	0	0	0	0	1845700	No	No
A0A087WPX2			>tr|A0A087WPX2|A0A087WPX2_MOUSE Adhesion G protein-coupled receptor B1 (Fragment) OS=Mus musculus OX=10090 GN=Adgrb1 PE=1 SV=1	0	0	0	0	0	0	0	0	0	0	0	0	0	0	0	569530	No	No
A0A0A0MQF1			>tr|A0A0A0MQF1|A0A0A0MQF1_MOUSE Kalirin OS=Mus musculus OX=10090 GN=Kalrn PE=1 SV=1	0	0	0	0	0	0	0	0	0	0	0	0	0	0	0	2118200	No	No
D3Z3B2			>tr|D3Z3B2|D3Z3B2_MOUSE V-type proton ATPase proteolipid subunit (Fragment) OS=Mus musculus OX=10090 GN=Atp6v0c PE=1 SV=1	37499000	31334000	0	41839000	115300000	5699700	48720000	53138000	18737000	0	10705000	0	68918000	0	0	35375000	No	No
D3Z795			>tr|D3Z795|D3Z795_MOUSE Proteasome assembly chaperone 1 OS=Mus musculus OX=10090 GN=Psmg1 PE=1 SV=1	0	0	0	0	0	0	0	0	0	0	0	0	0	0	0	196050	No	No
E9PW66			>tr|E9PW66|E9PW66_MOUSE Nucleosome assembly protein 1-like 1 OS=Mus musculus OX=10090 GN=Nap1l1 PE=1 SV=1	27658000	39652000	177200000	1986100	12114000	23474000	10782000	92271000	56923000	0	24588000	5985700	4477300	0	12548000	24477000	No	No
E9PWG2			>tr|E9PWG2|E9PWG2_MOUSE Trafficking protein particle complex 8 OS=Mus musculus OX=10090 GN=Trappc8 PE=1 SV=1	0	0	0	0	0	0	0	0	0	0	0	0	0	0	0	47301000	No	No
E9Q9L1			>tr|E9Q9L1|E9Q9L1_MOUSE Sphingomyelin phosphodiesterase 4 OS=Mus musculus OX=10090 GN=Smpd4 PE=1 SV=1	0	0	2230200	12678000	0	0	2123400	0	0	6734200	0	0	0	0	0	3050300	No	No
F6SVV1			>tr|F6SVV1|F6SVV1_MOUSE 40S ribosomal protein S7 OS=Mus musculus OX=10090 GN=Gm9493 PE=3 SV=1	2320100	1660400	479140000	452350	563110	6489800	785840	236360000	1913100	2452100	6100400	0	1918800	2466200	1609000	3999600	No	No
G3X9V7			>tr|G3X9V7|G3X9V7_MOUSE MCG19133, isoform CRA_b OS=Mus musculus OX=10090 GN=A830010M20Rik PE=1 SV=1	5558500	5567700	0	2193500	0	0	0	0	4462500	0	4110100	2654600	6050300	0	3916100	3683200	No	No
J3QNY1			>tr|J3QNY1|J3QNY1_MOUSE Predicted pseudogene 9242 OS=Mus musculus OX=10090 GN=Gm9242 PE=4 SV=1	0	0	0	0	0	0	0	0	0	0	0	0	0	0	0	0	No	No
Q8JZM4	Delta and Notch-like epidermal growth factor-related receptor (Brain EGF repeat-containing transmembrane protein)	Dner Bet Bret	>sp|Q8JZM4|DNER_MOUSE Delta and Notch-like epidermal growth factor-related receptor OS=Mus musculus OX=10090 GN=Dner PE=1 SV=1	0	0	0	0	0	0	0	0	0	0	0	0	0	0	0	1477400	No	No
Q3U9G9	Delta(14)-sterol reductase (Delta-14-SR) (EC 1.3.1.70) (3-beta-hydroxysterol Delta (14)-reductase) (C-14 sterol reductase) (C14SR) (Integral nuclear envelope inner membrane protein) (Lamin-B receptor) (Sterol C14-reductase)	Lbr	>sp|Q3U9G9|LBR_MOUSE Lamin-B receptor OS=Mus musculus OX=10090 GN=Lbr PE=1 SV=2	4625600	553890	1338900	322360000	2720600	2454400	8187800	1312600	3462400	48953000	1556700	648970	208790	7944500	3948700	57045000	No	No
Q8CHT0	Delta-1-pyrroline-5-carboxylate dehydrogenase, mitochondrial (P5C dehydrogenase) (EC 1.2.1.88) (Aldehyde dehydrogenase family 4 member A1) (L-glutamate gamma-semialdehyde dehydrogenase)	Aldh4a1	>sp|Q8CHT0|AL4A1_MOUSE Delta-1-pyrroline-5-carboxylate dehydrogenase, mitochondrial OS=Mus musculus OX=10090 GN=Aldh4a1 PE=1 SV=3	0	0	3900700	0	0	0	0	2259200	0	0	0	0	0	0	0	0	No	No
Q9Z110	Delta-1-pyrroline-5-carboxylate synthase (P5CS) (Aldehyde dehydrogenase family 18 member A1) [Includes: Glutamate 5-kinase (GK) (EC 2.7.2.11) (Gamma-glutamyl kinase); Gamma-glutamyl phosphate reductase (GPR) (EC 1.2.1.41) (Glutamate-5-semialdehyde dehydrogenase) (Glutamyl-gamma-semialdehyde dehydrogenase)]	Aldh18a1 P5cs Pycs	>sp|Q9Z110|P5CS_MOUSE Delta-1-pyrroline-5-carboxylate synthase OS=Mus musculus OX=10090 GN=Aldh18a1 PE=1 SV=2	0	0	114950000	2840800	1762100	651830	423420	43371000	0	0	0	0	0	0	0	1877500	No	No
P10518	Delta-aminolevulinic acid dehydratase (ALADH) (EC 4.2.1.24) (Porphobilinogen synthase)	Alad Lv	>sp|P10518|HEM2_MOUSE Delta-aminolevulinic acid dehydratase OS=Mus musculus OX=10090 GN=Alad PE=1 SV=1	2153400	3979900	0	2527400	3062800	1629300	2410200	2685400	2321500	2048500	2106800	0	5575000	0	2068400	3473400	No	No
S8F7E9	Delta-aminolevulinic acid dehydratase (EC 4.2.1.24)	PBGS TGME49_253900	>tr|S8F7E9|S8F7E9_TOXGM Delta-aminolevulinic acid dehydratase OS=Toxoplasma gondii (strain ATCC 50611 / Me49) OX=508771 GN=PBGS PE=3 SV=1	0	1604000	0	3846400	0	67750000	4450700	623240	2798600	0	37687000	7936800	0	8472100	4632800	11237000	Yes	No
E9Q449	DENN domain-containing protein 4C	Dennd4c	>tr|E9Q449|E9Q449_MOUSE DENN domain-containing protein 4C OS=Mus musculus OX=10090 GN=Dennd4c PE=1 SV=1	0	0	1562200	0	0	0	0	584050	0	0	0	0	0	0	0	0	No	No
A0A0R4J1B6	DENN domain-containing protein 5A	Dennd5a	>tr|A0A0R4J1B6|A0A0R4J1B6_MOUSE DENN domain-containing protein 5A OS=Mus musculus OX=10090 GN=Dennd5a PE=1 SV=1	0	0	0	0	0	0	0	0	0	0	0	0	0	0	0	1955300	No	No
S8GIU2	Dense granule protein GRA1	GRA1 TGME49_270250	>tr|S8GIU2|S8GIU2_TOXGM Dense granule protein GRA1 OS=Toxoplasma gondii (strain ATCC 50611 / Me49) OX=508771 GN=GRA1 PE=4 SV=1	0	5213200	1394000	66754000	0	297180000	130400000	12293000	7628500	95351000	32533000	83113000	0	17358000	13490000	72594000	Yes	No
S8GHD8	Dense granule protein GRA12	GRA12 TGME49_288650	>tr|S8GHD8|S8GHD8_TOXGM Dense granule protein GRA12 OS=Toxoplasma gondii (strain ATCC 50611 / Me49) OX=508771 GN=GRA12 PE=4 SV=1	3590800	54306000	2265400	469300000	5371000	848580000	543240000	201500000	14700000	185290000	117390000	218010000	2106000	36438000	25374000	270850000	Yes	No
A0A125YK96	Dense granule protein GRA14	GRA14 TGME49_239740	>tr|A0A125YK96|A0A125YK96_TOXGM Dense granule protein GRA14 OS=Toxoplasma gondii (strain ATCC 50611 / Me49) OX=508771 GN=GRA14 PE=4 SV=1	0	0	0	2993800	0	3826700	4321000	2092100	0	4642200	2655400	7152800	0	3266300	0	2596800	Yes	No
A0A125YGN4	Dense granule protein GRA2	GRA2 TGME49_227620	>tr|A0A125YGN4|A0A125YGN4_TOXGM Dense granule protein GRA2 OS=Toxoplasma gondii (strain ATCC 50611 / Me49) OX=508771 GN=GRA2 PE=4 SV=1	552930	4908400	0	182590000	0	377960000	122620000	74257000	1901300	76112000	104150000	115840000	1160400	16962000	6425700	115880000	Yes	No
A0A125YY45	Dense granule protein GRA3	GRA3 TGME49_227280	>tr|A0A125YY45|A0A125YY45_TOXGM Dense granule protein GRA3 OS=Toxoplasma gondii (strain ATCC 50611 / Me49) OX=508771 GN=GRA3 PE=4 SV=1	0	0	0	9638800	0	15229000	18997000	4550400	0	0	0	0	0	0	0	8295300	Yes	No
S8EUV6	Dense granule protein GRA4	GRA4 TGME49_310780	>tr|S8EUV6|S8EUV6_TOXGM Dense granule protein GRA4 OS=Toxoplasma gondii (strain ATCC 50611 / Me49) OX=508771 GN=GRA4 PE=4 SV=1	0	0	0	1686900	0	3907900	2517300	1709400	0	0	0	0	0	0	0	0	Yes	No
S8GGQ5	Dense granule protein GRA5	GRA5 TGME49_286450	>tr|S8GGQ5|S8GGQ5_TOXGM Dense granule protein GRA5 OS=Toxoplasma gondii (strain ATCC 50611 / Me49) OX=508771 GN=GRA5 PE=4 SV=1	0	0	0	12033000	16254000	45743000	33693000	5419900	0	8376400	7653600	22223000	0	9560100	0	0	Yes	No
A0A125YS55	Dense granule protein GRA6	GRA6 TGME49_275440	>tr|A0A125YS55|A0A125YS55_TOXGM Dense granule protein GRA6 OS=Toxoplasma gondii (strain ATCC 50611 / Me49) OX=508771 GN=GRA6 PE=4 SV=1	0	0	0	22503000	1908500	31460000	145140000	10966000	0	26087000	4921600	11152000	0	30765000	2553600	28460000	Yes	No
A0A125YI90	Dense granule protein GRA7	GRA7 TGME49_203310	>tr|A0A125YI90|A0A125YI90_TOXGM Dense granule protein GRA7 OS=Toxoplasma gondii (strain ATCC 50611 / Me49) OX=508771 GN=GRA7 PE=4 SV=1	0	21651000	3043500	197070000	3997600	554690000	829270000	95932000	15243000	215160000	116520000	263070000	1894300	145320000	43269000	131140000	Yes	No
S8F761	Dense granule protein GRA8	GRA8 TGME49_254720	>tr|S8F761|S8F761_TOXGM Dense granule protein GRA8 OS=Toxoplasma gondii (strain ATCC 50611 / Me49) OX=508771 GN=GRA8 PE=4 SV=1	0	0	0	0	0	2489000	0	0	0	0	0	0	0	0	0	0	Yes	No
A0A125YVM0	Dense granule protein GRA9	GRA9 TGME49_251540	>tr|A0A125YVM0|A0A125YVM0_TOXGM Dense granule protein GRA9 OS=Toxoplasma gondii (strain ATCC 50611 / Me49) OX=508771 GN=GRA9 PE=4 SV=1	0	4728300	1089900	106200000	2604200	159650000	195630000	41643000	0	57852000	15261000	23434000	0	17145000	3942500	88705000	Yes	No
E9Q0G1	Density-regulated protein (Fragment)	Denr	>tr|E9Q0G1|E9Q0G1_MOUSE Density-regulated protein (Fragment) OS=Mus musculus OX=10090 GN=Denr PE=1 SV=8	0	0	4953300	0	0	0	0	0	0	0	0	0	0	0	0	0	No	No
F6W7I2	Deoxyhypusine synthase (Fragment)	Dhps	>tr|F6W7I2|F6W7I2_MOUSE Deoxyhypusine synthase (Fragment) OS=Mus musculus OX=10090 GN=Dhps PE=1 SV=1	0	0	0	0	0	0	0	0	0	0	0	0	0	0	0	790270	No	No
E9PYG9	Deoxynucleoside triphosphate triphosphohydrolase SAMHD1	Samhd1	>tr|E9PYG9|E9PYG9_MOUSE Deoxynucleoside triphosphate triphosphohydrolase SAMHD1 OS=Mus musculus OX=10090 GN=Samhd1 PE=1 SV=1	0	0	4212900	6355700	0	0	0	0	0	0	0	0	0	0	0	0	No	No
A0A125YRB4	Deoxyribose-phosphate aldolase (EC 4.1.2.4)	TGME49_318750	>tr|A0A125YRB4|A0A125YRB4_TOXGM Deoxyribose-phosphate aldolase OS=Toxoplasma gondii (strain ATCC 50611 / Me49) OX=508771 GN=TGME49_318750 PE=4 SV=1	0	3671700	568490	164470000	0	160910000	171280000	70831000	3152900	113220000	35623000	61037000	1120000	93308000	6274800	108850000	Yes	No
Q9CQ43	Deoxyuridine triphosphatase (Deoxyuridine triphosphatase, isoform CRA_a)	Dut mCG_6136	>tr|Q9CQ43|Q9CQ43_MOUSE Deoxyuridine triphosphatase OS=Mus musculus OX=10090 GN=Dut PE=1 SV=1	0	0	105040000	0	1186300	1760400	0	11711000	1145600	0	2819000	0	0	0	0	0	No	No
Q8BHC4	Dephospho-CoA kinase domain-containing protein	Dcakd	>sp|Q8BHC4|DCAKD_MOUSE Dephospho-CoA kinase domain-containing protein OS=Mus musculus OX=10090 GN=Dcakd PE=1 SV=1	0	0	0	0	0	0	0	0	0	0	0	0	0	0	0	1946800	No	No
A0A125YKE4	Derlin	TGME49_294290	>tr|A0A125YKE4|A0A125YKE4_TOXGM Derlin OS=Toxoplasma gondii (strain ATCC 50611 / Me49) OX=508771 GN=TGME49_294290 PE=3 SV=1	0	0	0	4540600	0	5238100	3771600	0	0	0	0	2865800	0	0	0	0	Yes	No
B2RQH0	Desmoglein 1 beta (MCG140886)	Dsg1b mCG_140886	>tr|B2RQH0|B2RQH0_MOUSE Desmoglein 1 beta OS=Mus musculus OX=10090 GN=Dsg1b PE=2 SV=1	7964500	0	0	2846900	0	0	0	0	1829900	48793000	0	0	1816800	5028600	0	5663900	No	No
Q8VCE3	Desmoglein-2 (Dsg2 protein)	Dsg2	>tr|Q8VCE3|Q8VCE3_MOUSE Desmoglein-2 OS=Mus musculus OX=10090 GN=Dsg2 PE=1 SV=1	0	0	0	0	0	0	0	2440800	0	0	0	0	0	0	0	0	No	No
E9Q557	Desmoplakin (DP)	Dsp	>sp|E9Q557|DESP_MOUSE Desmoplakin OS=Mus musculus OX=10090 GN=Dsp PE=1 SV=1	65134000	3136400	105800000	9525700	10734000	3326800	2717700	6917600	2138800	28603000	4667200	1862900	1974200	57322000	873910	27491000	No	No
Q4FK36	Destrin (Destrin, isoform CRA_a) (Dstn protein)	Dstn mCG_11495	>tr|Q4FK36|Q4FK36_MOUSE Destrin OS=Mus musculus OX=10090 GN=Dstn PE=1 SV=1	5745300	9717300	88043000	8650800	3399800	5110700	6974900	53063000	2106100	6827100	6078500	0	6738200	12181000	4305800	23896000	No	No
A0A0R4J0M9	Deubiquitinating protein VCIP135	Vcpip1	>tr|A0A0R4J0M9|A0A0R4J0M9_MOUSE Deubiquitinating protein VCIP135 OS=Mus musculus OX=10090 GN=Vcpip1 PE=1 SV=1	0	0	1926000	0	0	0	0	1732200	0	0	0	0	0	0	0	0	No	No
A0A125YVD7	Diacylglycerol kinase (DAG kinase) (EC 2.7.1.107)	TGME49_239250	>tr|A0A125YVD7|A0A125YVD7_TOXGM Diacylglycerol kinase OS=Toxoplasma gondii (strain ATCC 50611 / Me49) OX=508771 GN=TGME49_239250 PE=3 SV=1	0	0	0	4054400	0	15259000	5086700	0	0	3299200	3622100	7626400	0	0	0	4064700	Yes	No
A2AHJ7	Diacylglycerol kinase (DAG kinase) (EC 2.7.1.107)	Dgkz	>tr|A2AHJ7|A2AHJ7_MOUSE Diacylglycerol kinase OS=Mus musculus OX=10090 GN=Dgkz PE=1 SV=1	5499300	6795800	0	3986600	5726200	2794900	3767700	3253400	5189600	4119200	0	0	5163100	0	5804500	7482000	No	No
D3YXJ0	Diacylglycerol kinase (DAG kinase) (EC 2.7.1.107)	Dgkh	>tr|D3YXJ0|D3YXJ0_MOUSE Diacylglycerol kinase OS=Mus musculus OX=10090 GN=Dgkh PE=1 SV=1	0	0	0	0	0	0	0	0	0	0	0	0	0	0	0	864000	No	No
S4R2G0	Diacylglycerol kinase (DAG kinase) (EC 2.7.1.107)	Dgki	>tr|S4R2G0|S4R2G0_MOUSE Diacylglycerol kinase OS=Mus musculus OX=10090 GN=Dgki PE=1 SV=1	0	0	0	0	0	0	0	0	0	0	0	0	0	0	0	1742000	No	No
S8GEF4	Diacylglycerol kinase (DAG kinase) (EC 2.7.1.107)	TGME49_202460	>tr|S8GEF4|S8GEF4_TOXGM Diacylglycerol kinase OS=Toxoplasma gondii (strain ATCC 50611 / Me49) OX=508771 GN=TGME49_202460 PE=3 SV=1	0	0	0	0	0	7088100	0	0	0	1401900	0	3158000	0	0	0	2028400	Yes	No
Q9R1C6	Diacylglycerol kinase epsilon (DAG kinase epsilon) (EC 2.7.1.107) (Diglyceride kinase epsilon) (DGK-epsilon)	Dgke	>sp|Q9R1C6|DGKE_MOUSE Diacylglycerol kinase epsilon OS=Mus musculus OX=10090 GN=Dgke PE=1 SV=1	4134000	5158200	0	6289500	4813100	0	3886800	2859500	4080700	4799700	3805200	0	3867800	0	5912100	4297400	No	No
O54908	Dickkopf-related protein 1 (Dickkopf-1) (Dkk-1) (mDkk-1)	Dkk1	>sp|O54908|DKK1_MOUSE Dickkopf-related protein 1 OS=Mus musculus OX=10090 GN=Dkk1 PE=1 SV=2	0	0	1155800	0	0	0	0	0	0	0	0	0	0	0	0	0	No	No
A0A0R4IZX1	Differentially-expressed in FDCP 6	Def6	>tr|A0A0R4IZX1|A0A0R4IZX1_MOUSE Differentially-expressed in FDCP 6 OS=Mus musculus OX=10090 GN=Def6 PE=1 SV=1	0	0	0	0	0	0	0	636570	0	0	0	0	0	0	0	0	No	No
S8F5G1	Dihydrolipoyl dehydrogenase (EC 1.8.1.4)	PDHE3II TGME49_206470	>tr|S8F5G1|S8F5G1_TOXGM Dihydrolipoyl dehydrogenase OS=Toxoplasma gondii (strain ATCC 50611 / Me49) OX=508771 GN=PDHE3II PE=3 SV=1	0	0	0	5351100	0	7449800	7014500	3846500	0	0	0	0	0	0	0	0	Yes	No
O08749	Dihydrolipoyl dehydrogenase, mitochondrial (EC 1.8.1.4) (Dihydrolipoamide dehydrogenase)	Dld	>sp|O08749|DLDH_MOUSE Dihydrolipoyl dehydrogenase, mitochondrial OS=Mus musculus OX=10090 GN=Dld PE=1 SV=2	45132000	94326000	255490000	102400000	102790000	20347000	67512000	124700000	41028000	101110000	24839000	0	128250000	120750000	52729000	105030000	No	No
Q8BMF4	Dihydrolipoyllysine-residue acetyltransferase component of pyruvate dehydrogenase complex, mitochondrial (EC 2.3.1.12) (Dihydrolipoamide acetyltransferase component of pyruvate dehydrogenase complex) (Pyruvate dehydrogenase complex component E2) (PDC-E2) (PDCE2)	Dlat	>sp|Q8BMF4|ODP2_MOUSE Dihydrolipoyllysine-residue acetyltransferase component of pyruvate dehydrogenase complex, mitochondrial OS=Mus musculus OX=10090 GN=Dlat PE=1 SV=2	24557000	57494000	83185000	62203000	87638000	6504300	48705000	75548000	24605000	39311000	17526000	0	89422000	36146000	29144000	89979000	No	No
Q9D2G2	Dihydrolipoyllysine-residue succinyltransferase component of 2-oxoglutarate dehydrogenase complex, mitochondrial (EC 2.3.1.61) (2-oxoglutarate dehydrogenase complex component E2) (OGDC-E2) (Dihydrolipoamide succinyltransferase component of 2-oxoglutarate dehydrogenase complex) (E2K)	Dlst	>sp|Q9D2G2|ODO2_MOUSE Dihydrolipoyllysine-residue succinyltransferase component of 2-oxoglutarate dehydrogenase complex, mitochondrial OS=Mus musculus OX=10090 GN=Dlst PE=1 SV=1	7123600	13661000	35792000	22266000	18781000	0	13000000	18261000	8994300	11787000	6740600	0	20784000	13375000	8543200	21317000	No	No
F6TCT7	Dihydroorotate dehydrogenase (quinone), mitochondrial (Fragment)	Dhodh	>tr|F6TCT7|F6TCT7_MOUSE Dihydroorotate dehydrogenase (quinone), mitochondrial (Fragment) OS=Mus musculus OX=10090 GN=Dhodh PE=1 SV=1	0	0	2761800	0	0	0	0	0	0	0	0	0	0	0	0	0	No	No
D3YWR7	Dihydropteridine reductase	Qdpr	>tr|D3YWR7|D3YWR7_MOUSE Dihydropteridine reductase OS=Mus musculus OX=10090 GN=Qdpr PE=1 SV=1	23788000	53800000	11977000	40787000	79842000	10790000	45661000	25800000	17474000	31399000	24196000	3684000	31350000	31416000	20635000	40387000	No	No
Q9EQF5	Dihydropyrimidinase (DHP) (DHPase) (EC 3.5.2.2) (Dihydropyrimidine amidohydrolase) (Hydantoinase)	Dpys	>sp|Q9EQF5|DPYS_MOUSE Dihydropyrimidinase OS=Mus musculus OX=10090 GN=Dpys PE=1 SV=2	0	0	0	0	2569400	0	0	2333600	0	0	10848000	0	0	0	0	0	No	No
Q3TMU8	Dihydropyrimidinase-like 4 (Dihydropyrimidinase-related protein 4)	Dpysl4	>tr|Q3TMU8|Q3TMU8_MOUSE Dihydropyrimidinase-like 4 OS=Mus musculus OX=10090 GN=Dpysl4 PE=1 SV=1	5510400	16658000	0	7083100	4848100	0	3190900	13265000	4018400	0	0	0	21601000	0	0	23840000	No	No
P97427	Dihydropyrimidinase-related protein 1 (DRP-1) (Collapsin response mediator protein 1) (CRMP-1) (Unc-33-like phosphoprotein 3) (ULIP-3)	Crmp1 Dpysl1 Ulip3	>sp|P97427|DPYL1_MOUSE Dihydropyrimidinase-related protein 1 OS=Mus musculus OX=10090 GN=Crmp1 PE=1 SV=1	31901000	96027000	0	32140000	71916000	7626200	65737000	91559000	22605000	36181000	5158100	1515400	144880000	38095000	19684000	96855000	No	No
O08553	Dihydropyrimidinase-related protein 2 (DRP-2) (Unc-33-like phosphoprotein 2) (ULIP-2)	Dpysl2 Crmp2 Ulip2	>sp|O08553|DPYL2_MOUSE Dihydropyrimidinase-related protein 2 OS=Mus musculus OX=10090 GN=Dpysl2 PE=1 SV=2	696940000	1311900000	547850000	712990000	1123000000	212230000	949420000	1456800000	659080000	855180000	383480000	159960000	2051600000	963760000	540460000	1200900000	No	No
Q3TT92	Dihydropyrimidinase-related protein 3	Dpysl3	>tr|Q3TT92|Q3TT92_MOUSE Dihydropyrimidinase-related protein 3 OS=Mus musculus OX=10090 GN=Dpysl3 PE=1 SV=1	9511100	23068000	2509800	11911000	20643000	2433600	7679100	21390000	5101600	5780500	2766400	0	29013000	7663800	4013100	44194000	No	No
Q9EQF6	Dihydropyrimidinase-related protein 5 (DRP-5) (Collapsin response mediator protein 5) (CRMP-5)	Dpysl5 Crmp5	>sp|Q9EQF6|DPYL5_MOUSE Dihydropyrimidinase-related protein 5 OS=Mus musculus OX=10090 GN=Dpysl5 PE=1 SV=1	14966000	32808000	1203100	24991000	21596000	2738800	15017000	21939000	13031000	17678000	6359200	0	51749000	18415000	11828000	38549000	No	No
P50285	Dimethylaniline monooxygenase [N-oxide-forming] 1 (EC 1.14.13.8) (Dimethylaniline oxidase 1) (Hepatic flavin-containing monooxygenase 1) (FMO 1)	Fmo1 Fmo-1	>sp|P50285|FMO1_MOUSE Dimethylaniline monooxygenase [N-oxide-forming] 1 OS=Mus musculus OX=10090 GN=Fmo1 PE=1 SV=1	0	0	0	0	0	0	0	0	0	0	0	0	0	0	0	2517900	No	No
B2RQ71	Dip2c protein (Disco-interacting protein 2 homolog C)	Dip2c	>tr|B2RQ71|B2RQ71_MOUSE Dip2c protein OS=Mus musculus OX=10090 GN=Dip2c PE=1 SV=1	0	0	0	0	0	0	0	0	0	0	0	0	0	0	0	4233600	No	No
E9PWX1	Dipeptidyl aminopeptidase-like protein 6	Dpp6	>tr|E9PWX1|E9PWX1_MOUSE Dipeptidyl aminopeptidase-like protein 6 OS=Mus musculus OX=10090 GN=Dpp6 PE=1 SV=1	22190000	35908000	0	26915000	32910000	4575700	15774000	7275400	47618000	60315000	6961500	8854000	18217000	8202100	29971000	26323000	No	No
Q99KK7	Dipeptidyl peptidase 3 (EC 3.4.14.4) (Dipeptidyl aminopeptidase III) (Dipeptidyl arylamidase III) (Dipeptidyl peptidase III) (DPP III) (Enkephalinase B)	Dpp3	>sp|Q99KK7|DPP3_MOUSE Dipeptidyl peptidase 3 OS=Mus musculus OX=10090 GN=Dpp3 PE=1 SV=2	0	5699700	8599300	0	0	0	4685000	3762500	0	0	0	0	0	0	0	2715000	No	No
H3BLR8	Diphosphoinositol polyphosphate phosphohydrolase 1	Nudt3	>tr|H3BLR8|H3BLR8_MOUSE Diphosphoinositol polyphosphate phosphohydrolase 1 OS=Mus musculus OX=10090 GN=Nudt3 PE=1 SV=1	0	0	0	0	0	0	0	0	0	0	0	0	0	0	0	869850	No	No
P0C028	Diphosphoinositol polyphosphate phosphohydrolase 3-beta (DIPP-3-beta) (DIPP3-beta) (EC 3.6.1.52) (Diadenosine 5',5'''-P1,P6-hexaphosphate hydrolase 3-beta) (Diadenosine hexaphosphate hydrolase (AMP-forming)) (EC 3.6.1.60) (Nucleoside diphosphate-linked moiety X motif 11) (Nudix motif 11)	Nudt11 Dipp3b MNCb-1696	>sp|P0C028|NUD11_MOUSE Diphosphoinositol polyphosphate phosphohydrolase 3-beta OS=Mus musculus OX=10090 GN=Nudt11 PE=1 SV=1	0	0	0	0	0	0	0	0	0	0	0	0	0	0	0	578630	No	No
Q91ZV3	Discoidin, CUB and LCCL domain-containing protein 2 (Endothelial and smooth muscle cell-derived neuropilin-like protein)	Dcbld2 Esdn	>sp|Q91ZV3|DCBD2_MOUSE Discoidin, CUB and LCCL domain-containing protein 2 OS=Mus musculus OX=10090 GN=Dcbld2 PE=1 SV=1	0	0	10550000	0	0	0	0	0	0	0	0	0	0	0	0	0	No	No
F8WI56	Disco-interacting protein 2 homolog A	Dip2a	>tr|F8WI56|F8WI56_MOUSE Disco-interacting protein 2 homolog A OS=Mus musculus OX=10090 GN=Dip2a PE=1 SV=1	3484500	4795400	0	1795700	0	0	2532400	0	2770200	0	0	1496100	3303900	4382400	3293600	14058000	No	No
Q3UH60	Disco-interacting protein 2 homolog B (DIP2 homolog B)	Dip2b Kiaa1463	>sp|Q3UH60|DIP2B_MOUSE Disco-interacting protein 2 homolog B OS=Mus musculus OX=10090 GN=Dip2b PE=1 SV=1	6833000	10835000	2262500	8307800	5823900	0	8210500	5898600	5077800	4043300	0	0	10066000	7791400	7519600	19515000	No	No
Q8BPM0	Disheveled-associated activator of morphogenesis 1	Daam1	>sp|Q8BPM0|DAAM1_MOUSE Disheveled-associated activator of morphogenesis 1 OS=Mus musculus OX=10090 GN=Daam1 PE=1 SV=4	0	0	0	0	0	0	0	0	0	0	0	0	0	0	0	11582000	No	No
Q80U19	Disheveled-associated activator of morphogenesis 2	Daam2 Kiaa0381	>sp|Q80U19|DAAM2_MOUSE Disheveled-associated activator of morphogenesis 2 OS=Mus musculus OX=10090 GN=Daam2 PE=1 SV=4	3958400	3550000	0	5823200	2440000	0	5238500	1861100	4961500	2833300	0	0	2612700	0	3310300	13942000	No	No
O35598	Disintegrin and metalloproteinase domain-containing protein 10 (ADAM 10) (EC 3.4.24.81) (Kuzbanian protein homolog) (Mammalian disintegrin-metalloprotease) (CD antigen CD156c)	Adam10 Kuz Madm	>sp|O35598|ADA10_MOUSE Disintegrin and metalloproteinase domain-containing protein 10 OS=Mus musculus OX=10090 GN=Adam10 PE=1 SV=2	10631000	23661000	55002000	47415000	14091000	5580400	26572000	17381000	24141000	21043000	14017000	0	7982000	15094000	21699000	23390000	No	No
E9PXU2	Disintegrin and metalloproteinase domain-containing protein 17	Adam17	>tr|E9PXU2|E9PXU2_MOUSE Disintegrin and metalloproteinase domain-containing protein 17 OS=Mus musculus OX=10090 GN=Adam17 PE=1 SV=1	0	0	3601600	0	0	0	0	0	0	0	0	0	0	0	0	0	No	No
Q9R1V6	Disintegrin and metalloproteinase domain-containing protein 22 (ADAM 22)	Adam22	>sp|Q9R1V6|ADA22_MOUSE Disintegrin and metalloproteinase domain-containing protein 22 OS=Mus musculus OX=10090 GN=Adam22 PE=1 SV=2	55015000	91116000	6263000	71600000	85600000	9741500	59461000	18544000	67889000	101250000	43669000	22670000	30753000	67522000	88197000	72458000	No	No
E9Q638	Disintegrin and metalloproteinase domain-containing protein 9	Adam9	>tr|E9Q638|E9Q638_MOUSE Disintegrin and metalloproteinase domain-containing protein 9 OS=Mus musculus OX=10090 GN=Adam9 PE=1 SV=1	0	0	6481200	1322300	1351100	0	0	1597100	0	0	0	0	0	0	0	0	No	No
H7BWY4	Disks large homolog 1	Dlg1	>tr|H7BWY4|H7BWY4_MOUSE Disks large homolog 1 OS=Mus musculus OX=10090 GN=Dlg1 PE=1 SV=1	27519000	62961000	18201000	29335000	44941000	16477000	46363000	44116000	40143000	46057000	32828000	0	73261000	18935000	36433000	58508000	No	No
D3YUZ8	Disks large homolog 2	Dlg2	>tr|D3YUZ8|D3YUZ8_MOUSE Disks large homolog 2 OS=Mus musculus OX=10090 GN=Dlg2 PE=1 SV=1	0	0	0	0	0	0	0	0	0	0	0	0	0	0	0	541730	No	No
E9Q2L2	Disks large homolog 2	Dlg2	>tr|E9Q2L2|E9Q2L2_MOUSE Disks large homolog 2 OS=Mus musculus OX=10090 GN=Dlg2 PE=1 SV=1	52225000	74960000	2883300	18620000	38528000	3042800	29696000	15447000	65102000	21589000	26832000	8474300	53217000	21859000	83938000	71430000	No	No
Q52KF7	Disks large homolog 3 (Dlgh3 protein)	Dlg3 Dlgh3	>tr|Q52KF7|Q52KF7_MOUSE Disks large homolog 3 OS=Mus musculus OX=10090 GN=Dlg3 PE=1 SV=1	0	1889000	0	1027400	0	0	1531300	1797700	0	0	0	0	6793900	0	0	11511000	No	No
D3Z709	Disks large-associated protein 1	Dlgap1	>tr|D3Z709|D3Z709_MOUSE Disks large-associated protein 1 OS=Mus musculus OX=10090 GN=Dlgap1 PE=1 SV=1	1872600	1696800	0	0	0	0	1784500	0	0	0	0	0	4137800	0	0	0	No	No
Q8BJ42	Disks large-associated protein 2 (DAP-2) (PSD-95/SAP90-binding protein 2) (SAP90/PSD-95-associated protein 2) (SAPAP2)	Dlgap2 Dap2	>sp|Q8BJ42|DLGP2_MOUSE Disks large-associated protein 2 OS=Mus musculus OX=10090 GN=Dlgap2 PE=1 SV=2	3555100	2623300	0	0	0	0	1411600	0	0	0	0	0	4042900	0	4012800	5310500	No	No
B1AS06	Disks large-associated protein 3	Dlgap3	>tr|B1AS06|B1AS06_MOUSE Disks large-associated protein 3 OS=Mus musculus OX=10090 GN=Dlgap3 PE=1 SV=1	0	0	0	0	0	0	0	0	0	0	0	0	0	0	0	3691600	No	No
B7ZNS2	Disks large-associated protein 4 (Dlgap4 protein)	Dlgap4	>tr|B7ZNS2|B7ZNS2_MOUSE Disks large-associated protein 4 OS=Mus musculus OX=10090 GN=Dlgap4 PE=1 SV=1	2166700	2463800	0	1446300	2794700	0	1753800	1603400	1823200	0	0	0	4128000	0	2364700	10133000	No	No
Q3USZ8	Divergent protein kinase domain 2A (Deleted in autism protein 1 homolog) (Golgi Protein of 49 kDa) (GoPro49) (Hypoxia and AKT-induced stem cell factor) (HASF)	Dipk2a	>sp|Q3USZ8|DIA1_MOUSE Deleted in autism protein 1 homolog OS=Mus musculus OX=10090 PE=1 SV=2	0	0	0	0	0	0	0	409030	0	0	0	0	0	0	0	0	No	No
S8EW18	DJ-1 family protein	TGME49_214290	>tr|S8EW18|S8EW18_TOXGM DJ-1 family protein OS=Toxoplasma gondii (strain ATCC 50611 / Me49) OX=508771 GN=TGME49_214290 PE=4 SV=1	0	0	0	22444000	0	30817000	13320000	6989500	0	10012000	0	0	0	0	0	7185100	Yes	No
F8WGX5	DmX-like protein 1	Dmxl1	>tr|F8WGX5|F8WGX5_MOUSE DmX-like protein 1 OS=Mus musculus OX=10090 GN=Dmxl1 PE=1 SV=1	0	0	0	0	0	0	0	0	0	0	0	0	0	0	0	3348000	No	No
P13864	DNA (cytosine-5)-methyltransferase 1 (Dnmt1) (Met-1) (EC 2.1.1.37) (DNA methyltransferase MmuI) (DNA MTase MmuI) (M.MmuI) (MCMT)	Dnmt1 Dnmt Met1 Uim	>sp|P13864|DNMT1_MOUSE DNA (cytosine-5)-methyltransferase 1 OS=Mus musculus OX=10090 GN=Dnmt1 PE=1 SV=5	0	0	0	5045000	0	0	0	2298900	0	0	0	0	0	0	0	0	No	No
Q3U1J4	DNA damage-binding protein 1 (DDB p127 subunit) (Damage-specific DNA-binding protein 1) (UV-damaged DNA-binding factor)	Ddb1	>sp|Q3U1J4|DDB1_MOUSE DNA damage-binding protein 1 OS=Mus musculus OX=10090 GN=Ddb1 PE=1 SV=2	6439200	9879900	133170000	6062900	1652600	2086000	8624000	52286000	4973400	5505700	1338900	0	25418000	3164600	3288400	25695000	No	No
Q3UI57	DNA helicase (EC 3.6.4.12)	Mcm3	>tr|Q3UI57|Q3UI57_MOUSE DNA helicase OS=Mus musculus OX=10090 GN=Mcm3 PE=1 SV=1	0	473400	172900000	471610	0	2522100	0	24406000	0	0	703400	0	729200	0	0	0	No	No
Q542F4	DNA helicase (EC 3.6.4.12)	Mcm4 mCG_126826	>tr|Q542F4|Q542F4_MOUSE DNA helicase OS=Mus musculus OX=10090 GN=Mcm4 PE=1 SV=1	2058300	1579100	292410000	0	0	3806500	0	17444000	2020700	0	0	0	1125900	0	0	0	No	No
Q542I2	DNA helicase (EC 3.6.4.12)	Mcm6 mCG_20050	>tr|Q542I2|Q542I2_MOUSE DNA helicase OS=Mus musculus OX=10090 GN=Mcm6 PE=1 SV=1	0	0	123600000	0	0	0	0	9316400	1255500	0	0	0	0	0	0	0	No	No
B1AT03	DNA ligase (EC 6.5.1.1)	Lig3 mCG_8187	>tr|B1AT03|B1AT03_MOUSE DNA ligase OS=Mus musculus OX=10090 GN=Lig3 PE=1 SV=1	0	0	5684600	0	0	0	0	1714500	0	0	0	0	0	0	0	0	No	No
Q3U4X8	DNA ligase (EC 6.5.1.1)	Lig1	>tr|Q3U4X8|Q3U4X8_MOUSE DNA ligase OS=Mus musculus OX=10090 GN=Lig1 PE=1 SV=1	0	0	10514000	0	0	0	0	4474200	0	0	0	0	0	0	0	0	No	No
S8GKM6	DNA ligase (EC 6.5.1.1)	TGME49_208580	>tr|S8GKM6|S8GKM6_TOXGM DNA ligase OS=Toxoplasma gondii (strain ATCC 50611 / Me49) OX=508771 GN=TGME49_208580 PE=3 SV=1	0	0	0	1469400	0	20048000	0	0	0	0	0	2502900	0	1736500	0	1575600	Yes	No
Q9JI44	DNA methyltransferase 1-associated protein 1 (DNMAP1) (DNMT1-associated protein 1) (MAT1-mediated transcriptional repressor)	Dmap1 Mmtr	>sp|Q9JI44|DMAP1_MOUSE DNA methyltransferase 1-associated protein 1 OS=Mus musculus OX=10090 GN=Dmap1 PE=1 SV=1	0	0	2916400	0	0	0	0	0	0	0	0	0	0	0	0	0	No	No
E9QPY6	DNA mismatch repair protein	Msh3	>tr|E9QPY6|E9QPY6_MOUSE DNA mismatch repair protein Msh3 OS=Mus musculus OX=10090 GN=Msh3 PE=1 SV=2	0	0	1575100	0	0	0	0	0	0	0	0	0	0	0	0	0	No	No
Q3TZI5	DNA mismatch repair protein	Msh2 mCG_15888	>tr|Q3TZI5|Q3TZI5_MOUSE DNA mismatch repair protein OS=Mus musculus OX=10090 GN=Msh2 PE=1 SV=1	0	0	14295000	0	0	0	0	4890300	0	0	0	0	0	0	0	0	No	No
S8G8G9	DNA mismatch repair protein	TGME49_290640	>tr|S8G8G9|S8G8G9_TOXGM DNA mismatch repair protein MSH6-1, putative OS=Toxoplasma gondii (strain ATCC 50611 / Me49) OX=508771 GN=TGME49_290640 PE=4 SV=1	0	0	0	2899700	0	15780000	2035500	0	0	1386200	0	2125500	0	0	0	3535500	Yes	No
P54276	DNA mismatch repair protein Msh6 (G/T mismatch-binding protein) (GTBP) (GTMBP) (MutS protein homolog 6) (MutS-alpha 160 kDa subunit) (p160)	Msh6 Gtmbp	>sp|P54276|MSH6_MOUSE DNA mismatch repair protein Msh6 OS=Mus musculus OX=10090 GN=Msh6 PE=1 SV=3	0	0	20840000	0	0	0	0	7723400	0	0	0	0	0	0	0	0	No	No
P33609	DNA polymerase alpha catalytic subunit (EC 2.7.7.7) (DNA polymerase alpha catalytic subunit p180)	Pola1 Pola	>sp|P33609|DPOLA_MOUSE DNA polymerase alpha catalytic subunit OS=Mus musculus OX=10090 GN=Pola1 PE=1 SV=2	0	0	3756400	0	0	0	0	0	0	0	0	0	0	0	0	0	No	No
P52431	DNA polymerase delta catalytic subunit (EC 2.7.7.7) (EC 3.1.11.-)	Pold1	>sp|P52431|DPOD1_MOUSE DNA polymerase delta catalytic subunit OS=Mus musculus OX=10090 GN=Pold1 PE=1 SV=2	0	0	7147800	0	0	0	0	3339000	0	0	0	0	0	0	0	0	No	No
O35654	DNA polymerase delta subunit 2 (DNA polymerase delta subunit p50)	Pold2	>sp|O35654|DPOD2_MOUSE DNA polymerase delta subunit 2 OS=Mus musculus OX=10090 GN=Pold2 PE=1 SV=2	0	0	9931800	0	0	0	0	5218600	0	0	0	0	0	0	0	0	No	No
Q8BH76	DNA polymerase delta subunit 3 (Polymerase (DNA-directed), delta 3, accessory subunit)	Pold3	>tr|Q8BH76|Q8BH76_MOUSE DNA polymerase delta subunit 3 OS=Mus musculus OX=10090 GN=Pold3 PE=1 SV=1	0	0	2468200	0	0	0	0	0	0	0	0	0	0	0	0	0	No	No
A0A0R4J091	DNA polymerase epsilon subunit 3 (Polymerase (DNA directed), epsilon 3 (P17 subunit), isoform CRA_b)	Pole3 mCG_7136	>tr|A0A0R4J091|A0A0R4J091_MOUSE DNA polymerase epsilon subunit 3 OS=Mus musculus OX=10090 GN=Pole3 PE=1 SV=1	0	0	4914900	0	0	0	0	0	0	0	0	0	0	0	0	0	No	No
Q5SV02	DNA repair protein RAD50 (RAD50 homolog (S. cerevisiae))	Rad50 mCG_119249	>tr|Q5SV02|Q5SV02_MOUSE DNA repair protein RAD50 OS=Mus musculus OX=10090 GN=Rad50 PE=1 SV=1	0	0	39010000	0	0	0	0	18804000	0	0	0	0	0	0	0	0	No	No
Q60596	DNA repair protein XRCC1 (X-ray repair cross-complementing protein 1)	Xrcc1 Xrcc-1	>sp|Q60596|XRCC1_MOUSE DNA repair protein XRCC1 OS=Mus musculus OX=10090 GN=Xrcc1 PE=1 SV=2	0	0	12394000	0	0	0	0	5533800	0	0	0	0	0	0	0	0	No	No
Q9CZ15	DNA replication complex GINS protein PSF1 (GINS complex subunit 1)	Gins1 Psf1	>sp|Q9CZ15|PSF1_MOUSE DNA replication complex GINS protein PSF1 OS=Mus musculus OX=10090 GN=Gins1 PE=1 SV=1	0	0	4563800	0	0	0	0	0	0	0	0	0	0	0	0	0	No	No
P97310	DNA replication licensing factor MCM2 (EC 3.6.4.12) (Minichromosome maintenance protein 2 homolog) (Nuclear protein BM28)	Mcm2 Bm28 Cdcl1 Kiaa0030 Mcmd2	>sp|P97310|MCM2_MOUSE DNA replication licensing factor MCM2 OS=Mus musculus OX=10090 GN=Mcm2 PE=1 SV=3	0	0	307640000	0	1306500	1933800	0	9348600	1760800	0	0	0	0	0	0	0	No	No
Q3U4T8	DNA replication licensing factor MCM7 (EC 3.6.4.12)	Mcm7 MCM7 mCG_10694	>tr|Q3U4T8|Q3U4T8_MOUSE DNA replication licensing factor MCM7 OS=Mus musculus OX=10090 GN=Mcm7 PE=1 SV=1	0	0	101180000	0	0	3321800	0	11324000	0	0	0	0	0	0	0	0	No	No
B9EIA2	DNA segment, Chr 1, Pasteur Institute 1	D1Pas1 mCG_49293	>tr|B9EIA2|B9EIA2_MOUSE DNA segment, Chr 1, Pasteur Institute 1 OS=Mus musculus OX=10090 GN=D1Pas1 PE=1 SV=1	0	0	0	0	0	0	0	0	0	0	0	0	0	1241100	0	0	No	No
B6YY24	DNA segment, Chr 15, ERATO Doi 621, expressed, isoform CRA_a (Skeletal muscle cells re-entry induced)	Fam91a1 D15Ertd621e mCG_115519	>tr|B6YY24|B6YY24_MOUSE DNA segment, Chr 15, ERATO Doi 621, expressed, isoform CRA_a OS=Mus musculus OX=10090 GN=Fam91a1 PE=1 SV=1	0	0	2240800	0	0	0	0	0	0	0	0	0	0	0	0	0	No	No
G3X9I1	DNA segment, Chr 6, Wayne State University 176, expressed, isoform CRA_a (Protein FAM3C)	Fam3c D6Wsu176e mCG_9383	>tr|G3X9I1|G3X9I1_MOUSE DNA segment, Chr 6, Wayne State University 176, expressed, isoform CRA_a OS=Mus musculus OX=10090 GN=Fam3c PE=1 SV=1	0	0	8097300	783850	0	525450	0	3313000	0	0	0	0	0	0	0	0	No	No
Q04750	DNA topoisomerase 1 (EC 5.6.2.2) (DNA topoisomerase I)	Top1 Top-1	>sp|Q04750|TOP1_MOUSE DNA topoisomerase 1 OS=Mus musculus OX=10090 GN=Top1 PE=1 SV=2	11029000	29380000	124200000	51473000	0	5802000	29262000	72832000	26248000	17109000	13407000	6867600	30924000	10854000	9551200	30171000	No	No
S8ERM4	DNA topoisomerase 2 (EC 5.6.2.3)	TGME49_312230	>tr|S8ERM4|S8ERM4_TOXGM DNA topoisomerase 2 OS=Toxoplasma gondii (strain ATCC 50611 / Me49) OX=508771 GN=TGME49_312230 PE=3 SV=1	0	0	0	2326700	0	8970100	0	0	0	0	0	0	0	0	0	2079900	Yes	No
Q01320	DNA topoisomerase 2-alpha (EC 5.6.2.3) (DNA topoisomerase II, alpha isozyme)	Top2a Top-2 Top2	>sp|Q01320|TOP2A_MOUSE DNA topoisomerase 2-alpha OS=Mus musculus OX=10090 GN=Top2a PE=1 SV=2	0	0	58194000	2534200	1741600	0	902750	6533500	0	0	0	0	0	0	0	0	No	No
Q64511	DNA topoisomerase 2-beta (EC 5.6.2.3) (DNA topoisomerase II, beta isozyme)	Top2b	>sp|Q64511|TOP2B_MOUSE DNA topoisomerase 2-beta OS=Mus musculus OX=10090 GN=Top2b PE=1 SV=2	114000000	42526000	99904000	199460000	17863000	29434000	77430000	71571000	123060000	108580000	55402000	14563000	65086000	71576000	76393000	92004000	No	No
Q544Z7	DNA-(apurinic or apyrimidinic site) lyase (EC 4.2.99.18)	Apex1 mCG_16516	>tr|Q544Z7|Q544Z7_MOUSE DNA-(apurinic or apyrimidinic site) lyase OS=Mus musculus OX=10090 GN=Apex1 PE=1 SV=1	0	0	263720000	0	0	1822600	549010	75185000	1018300	0	0	0	0	1326400	961790	0	No	No
Q04841	DNA-3-methyladenine glycosylase (EC 3.2.2.21) (3-alkyladenine DNA glycosylase) (3-methyladenine DNA glycosidase) (ADPG) (N-methylpurine-DNA glycosylase)	Mpg Mid1	>sp|Q04841|3MG_MOUSE DNA-3-methyladenine glycosylase OS=Mus musculus OX=10090 GN=Mpg PE=2 SV=3	0	0	3782200	0	0	0	0	0	0	0	0	0	0	0	0	0	No	No
P97313	DNA-dependent protein kinase catalytic subunit (DNA-PK catalytic subunit) (DNA-PKcs) (EC 2.7.11.1) (p460)	Prkdc Xrcc7	>sp|P97313|PRKDC_MOUSE DNA-dependent protein kinase catalytic subunit OS=Mus musculus OX=10090 GN=Prkdc PE=1 SV=3	0	0	133020000	2846900	0	0	0	15278000	0	0	0	0	0	0	0	0	No	No
O35134	DNA-directed RNA polymerase I subunit RPA1 (RNA polymerase I subunit A1) (EC 2.7.7.6) (DNA-directed RNA polymerase I largest subunit) (DNA-directed RNA polymerase I subunit A) (RNA polymerase I 194 kDa subunit) (RPA194)	Polr1a Rpa1 Rpo1-4	>sp|O35134|RPA1_MOUSE DNA-directed RNA polymerase I subunit RPA1 OS=Mus musculus OX=10090 GN=Polr1a PE=1 SV=2	0	0	7839300	0	0	0	0	0	0	0	0	0	0	0	0	0	No	No
P70700	DNA-directed RNA polymerase I subunit RPA2 (RNA polymerase I subunit 2) (EC 2.7.7.6) (DNA-directed RNA polymerase I 135 kDa polypeptide) (RPA135)	Polr1b Rpa2 Rpo1-2	>sp|P70700|RPA2_MOUSE DNA-directed RNA polymerase I subunit RPA2 OS=Mus musculus OX=10090 GN=Polr1b PE=1 SV=2	0	0	2556000	0	0	0	0	0	0	0	0	0	0	0	0	0	No	No
Q8CFI7	DNA-directed RNA polymerase II subunit RPB2 (EC 2.7.7.6) (DNA-directed RNA polymerase II 140 kDa polypeptide) (DNA-directed RNA polymerase II subunit B) (RNA polymerase II subunit 2) (RNA polymerase II subunit B2)	Polr2b	>sp|Q8CFI7|RPB2_MOUSE DNA-directed RNA polymerase II subunit RPB2 OS=Mus musculus OX=10090 GN=Polr2b PE=1 SV=2	1026200	935940	52891000	5426800	0	0	0	6160000	1341000	6907100	0	0	3719300	1211600	0	2618500	No	No
P62488	DNA-directed RNA polymerase II subunit RPB7 (RNA polymerase II subunit B7) (DNA-directed RNA polymerase II subunit G)	Polr2g	>sp|P62488|RPB7_MOUSE DNA-directed RNA polymerase II subunit RPB7 OS=Mus musculus OX=10090 GN=Polr2g PE=1 SV=1	0	0	4293000	0	0	0	0	2058900	0	0	0	0	0	0	0	0	No	No
P60898	DNA-directed RNA polymerase II subunit RPB9 (RNA polymerase II subunit B9) (DNA-directed RNA polymerase II subunit I) (RNA polymerase II 14.5 kDa subunit) (RPB14.5)	Polr2i	>sp|P60898|RPB9_MOUSE DNA-directed RNA polymerase II subunit RPB9 OS=Mus musculus OX=10090 GN=Polr2i PE=1 SV=1	0	0	6503500	0	0	0	0	3085300	0	0	0	0	0	0	0	0	No	No
A0A0R4J0V5	DNA-directed RNA polymerase subunit (EC 2.7.7.6)	Polr2a	>tr|A0A0R4J0V5|A0A0R4J0V5_MOUSE DNA-directed RNA polymerase subunit OS=Mus musculus OX=10090 GN=Polr2a PE=1 SV=1	0	2490200	46293000	6792800	0	3768700	2558600	7045800	0	7652000	0	0	2531400	5877200	0	0	No	No
P52432	DNA-directed RNA polymerases I and III subunit RPAC1 (DNA-directed RNA polymerase I subunit C) (RNA polymerases I and III subunit AC1) (AC40) (DNA-directed RNA polymerases I and III 40 kDa polypeptide) (RPA40) (RPC40)	Polr1c Rpo1-1	>sp|P52432|RPAC1_MOUSE DNA-directed RNA polymerases I and III subunit RPAC1 OS=Mus musculus OX=10090 GN=Polr1c PE=1 SV=3	0	0	14008000	0	0	0	0	4874400	0	0	0	0	0	0	0	0	No	No
Q923G2	DNA-directed RNA polymerases I, II, and III subunit RPABC3 (RNA polymerases I, II, and III subunit ABC3) (DNA-directed RNA polymerase II subunit H) (RPB17) (RPB8 homolog)	Polr2h	>sp|Q923G2|RPAB3_MOUSE DNA-directed RNA polymerases I, II, and III subunit RPABC3 OS=Mus musculus OX=10090 GN=Polr2h PE=1 SV=3	0	0	0	0	0	0	0	0	0	0	0	0	0	0	0	282340	No	No
Q5NTY0	DnaJ (Hsp40) homolog, subfamily A, member 1 (MCG9817, isoform CRA_a)	Dnaja1 mCG_9817	>tr|Q5NTY0|Q5NTY0_MOUSE DnaJ (Hsp40) homolog, subfamily A, member 1 OS=Mus musculus OX=10090 GN=Dnaja1 PE=1 SV=1	1193400	4022900	202670000	2927200	4818700	4475500	4366000	85774000	2387900	5041900	1657700	0	7457000	5827600	2272800	3803300	No	No
Q3TU79	DnaJ (Hsp40) homolog, subfamily B, member 1	Dnajb1 mCG_11044	>tr|Q3TU79|Q3TU79_MOUSE DnaJ (Hsp40) homolog, subfamily B, member 1 OS=Mus musculus OX=10090 GN=Dnajb1 PE=1 SV=1	0	0	48202000	0	0	0	0	7335700	0	0	0	0	1983500	0	0	0	No	No
Q8C4C9	DnaJ (Hsp40) homolog, subfamily B, member 12, isoform CRA_d (DnaJ homolog subfamily B member 12)	Dnajb12 mCG_11302	>tr|Q8C4C9|Q8C4C9_MOUSE DnaJ (Hsp40) homolog, subfamily B, member 12, isoform CRA_d OS=Mus musculus OX=10090 GN=Dnajb12 PE=1 SV=1	0	0	6196800	0	0	0	0	3835800	0	0	0	0	0	0	0	0	No	No
G3X8S1	DnaJ (Hsp40) homolog, subfamily C, member 19, isoform CRA_c (Mitochondrial import inner membrane translocase subunit TIM14)	Dnajc19 mCG_15246	>tr|G3X8S1|G3X8S1_MOUSE DnaJ (Hsp40) homolog, subfamily C, member 19, isoform CRA_c OS=Mus musculus OX=10090 GN=Dnajc19 PE=1 SV=1	0	0	501640	0	0	0	0	0	0	0	0	0	0	0	0	0	No	No
Q3UFV9	DnaJ (Hsp40) homolog, subfamily C, member 3	Dnajc3 Dnajc3a Dnajc3b mCG_120855	>tr|Q3UFV9|Q3UFV9_MOUSE DnaJ (Hsp40) homolog, subfamily C, member 3 OS=Mus musculus OX=10090 GN=Dnajc3 PE=1 SV=1	0	0	17962000	0	0	0	0	3981500	0	0	0	0	0	0	0	0	No	No
A0A125YKK9	DnaJ domain-containing protein	TGME49_313400	>tr|A0A125YKK9|A0A125YKK9_TOXGM DnaJ domain-containing protein OS=Toxoplasma gondii (strain ATCC 50611 / Me49) OX=508771 GN=TGME49_313400 PE=4 SV=1	0	0	0	0	0	0	0	0	0	0	0	0	0	0	0	373100	Yes	No
A0A125YZM0	DnaJ domain-containing protein	TGME49_232050	>tr|A0A125YZM0|A0A125YZM0_TOXGM DnaJ domain-containing protein OS=Toxoplasma gondii (strain ATCC 50611 / Me49) OX=508771 GN=TGME49_232050 PE=4 SV=1	0	1762000	0	16596000	0	65533000	12568000	0	0	5194000	8704800	17792000	0	4260600	2060900	10886000	Yes	No
S8ENI0	DnaJ domain-containing protein	TGME49_246340	>tr|S8ENI0|S8ENI0_TOXGM DnaJ domain-containing protein OS=Toxoplasma gondii (strain ATCC 50611 / Me49) OX=508771 GN=TGME49_246340 PE=4 SV=1	0	0	0	4625400	0	8766800	4442900	1837800	0	2937000	0	0	0	4396000	0	3894200	Yes	No
S8EVU5	DnaJ domain-containing protein	TGME49_267430	>tr|S8EVU5|S8EVU5_TOXGM DnaJ domain-containing protein OS=Toxoplasma gondii (strain ATCC 50611 / Me49) OX=508771 GN=TGME49_267430 PE=4 SV=1	0	0	0	3833700	0	9119500	0	0	0	0	0	6235700	0	0	0	0	Yes	No
A0A125YKU4	DnaJ family chaperone, putative	TGME49_311240	>tr|A0A125YKU4|A0A125YKU4_TOXGM DnaJ family chaperone, putative OS=Toxoplasma gondii (strain ATCC 50611 / Me49) OX=508771 GN=TGME49_311240 PE=3 SV=1	0	0	0	7384500	0	9388700	12144000	0	0	0	0	0	0	0	0	6368700	Yes	No
S8F1F1	DnaJ family Sec63 protein	TGME49_260630	>tr|S8F1F1|S8F1F1_TOXGM DnaJ family Sec63 protein OS=Toxoplasma gondii (strain ATCC 50611 / Me49) OX=508771 GN=TGME49_260630 PE=4 SV=1	0	0	0	5446400	0	34479000	4292900	0	0	3718000	3509600	5568100	0	2406700	0	8178100	Yes	No
G3X922	DnaJ heat shock protein family (Hsp40) member C13 (MCG115602)	Dnajc13 mCG_115602	>tr|G3X922|G3X922_MOUSE DnaJ heat shock protein family (Hsp40) member C13 OS=Mus musculus OX=10090 GN=Dnajc13 PE=1 SV=1	0	3077000	3552400	4646400	0	0	2656200	1801600	0	0	0	0	3233100	0	0	11693000	No	No
Q9QYJ0	DnaJ homolog subfamily A member 2 (mDj3)	Dnaja2	>sp|Q9QYJ0|DNJA2_MOUSE DnaJ homolog subfamily A member 2 OS=Mus musculus OX=10090 GN=Dnaja2 PE=1 SV=1	4051900	5598700	70847000	2881400	5907800	2479700	7222900	12692000	2498400	5501600	0	0	7366300	4147900	1211000	6988200	No	No
Q99KV1	DnaJ homolog subfamily B member 11 (APOBEC1-binding protein 2) (ABBP-2) (ER-associated DNAJ) (ER-associated Hsp40 co-chaperone) (Endoplasmic reticulum DNA J domain-containing protein 3) (ER-resident protein ERdj3) (ERdj3) (ERj3p)	Dnajb11	>sp|Q99KV1|DJB11_MOUSE DnaJ homolog subfamily B member 11 OS=Mus musculus OX=10090 GN=Dnajb11 PE=1 SV=1	0	0	109430000	817220	0	961930	707500	10596000	0	0	0	0	769360	0	0	0	No	No
Q149L6	DnaJ homolog subfamily B member 14	Dnajb14	>sp|Q149L6|DJB14_MOUSE DnaJ homolog subfamily B member 14 OS=Mus musculus OX=10090 GN=Dnajb14 PE=2 SV=1	0	0	1947400	0	0	0	0	0	0	0	0	0	0	0	0	0	No	No
A0A0G2JER9	DnaJ homolog subfamily B member 6	Dnajb6	>tr|A0A0G2JER9|A0A0G2JER9_MOUSE DnaJ homolog subfamily B member 6 OS=Mus musculus OX=10090 GN=Dnajb6 PE=1 SV=1	0	0	4836600	0	0	0	0	0	0	0	0	0	0	0	0	0	No	No
Q9DC23	DnaJ homolog subfamily C member 10 (EC 1.8.4.-) (Endoplasmic reticulum DNA J domain-containing protein 5) (ER-resident protein ERdj5) (ERdj5) (Endoplasmic reticulum DnaJ-PDI fusion protein 1) (J domain-containing protein disulfide isomerase-like protein) (J domain-containing PDI-like protein) (JPDI)	Dnajc10 Erdj5 Jpdi	>sp|Q9DC23|DJC10_MOUSE DnaJ homolog subfamily C member 10 OS=Mus musculus OX=10090 GN=Dnajc10 PE=1 SV=2	0	0	5993700	5447800	0	0	0	5507700	0	0	0	0	0	0	1165400	0	No	No
Q5U458	DnaJ homolog subfamily C member 11	Dnajc11	>sp|Q5U458|DJC11_MOUSE DnaJ homolog subfamily C member 11 OS=Mus musculus OX=10090 GN=Dnajc11 PE=1 SV=2	4146300	7829900	9792500	7436800	8902600	0	6428400	7160000	6013400	0	4041500	0	7393800	0	13429000	7994400	No	No
E9Q9H2	DnaJ homolog subfamily C member 2	Dnajc2	>tr|E9Q9H2|E9Q9H2_MOUSE DnaJ homolog subfamily C member 2 OS=Mus musculus OX=10090 GN=Dnajc2 PE=1 SV=1	0	0	7605200	0	0	0	0	0	0	0	0	0	0	0	0	0	No	No
P60904	DnaJ homolog subfamily C member 5 (Cysteine string protein) (CSP)	Dnajc5	>sp|P60904|DNJC5_MOUSE DnaJ homolog subfamily C member 5 OS=Mus musculus OX=10090 GN=Dnajc5 PE=1 SV=1	139580000	137650000	6117200	144150000	249980000	25391000	193690000	60644000	144490000	116940000	61366000	124140000	194040000	128680000	219590000	200020000	No	No
Q9QYI3	DnaJ homolog subfamily C member 7 (Cytoplasmic CAR retention protein) (CCRP) (MDj11) (Tetratricopeptide repeat protein 2) (TPR repeat protein 2)	Dnajc7 Ttc2	>sp|Q9QYI3|DNJC7_MOUSE DnaJ homolog subfamily C member 7 OS=Mus musculus OX=10090 GN=Dnajc7 PE=1 SV=2	0	0	29408000	2319200	2664000	0	2298000	4231800	0	0	2935500	0	2210700	0	858880	0	No	No
A2ALF0	DnaJ homolog subfamily C member 8	Dnajc8	>tr|A2ALF0|A2ALF0_MOUSE DnaJ homolog subfamily C member 8 OS=Mus musculus OX=10090 GN=Dnajc8 PE=1 SV=1	0	0	11517000	0	0	0	0	6145700	0	0	0	0	0	0	0	0	No	No
Q91WN1	DnaJ homolog subfamily C member 9	Dnajc9	>sp|Q91WN1|DNJC9_MOUSE DnaJ homolog subfamily C member 9 OS=Mus musculus OX=10090 GN=Dnajc9 PE=1 SV=2	0	0	8374800	0	0	0	0	3003000	0	0	0	0	0	0	0	0	No	No
A0A125YW69	DnaK family protein (EC 3.6.1.3)	TGME49_219310	>tr|A0A125YW69|A0A125YW69_TOXGM DnaK family protein OS=Toxoplasma gondii (strain ATCC 50611 / Me49) OX=508771 GN=TGME49_219310 PE=3 SV=1	0	2181000	12035000	84929000	0	73006000	86769000	20174000	0	25653000	13032000	15537000	0	21826000	0	41814000	Yes	No
S8F106	DnaK family protein (EC 3.6.1.3)	TGME49_226830	>tr|S8F106|S8F106_TOXGM DnaK family protein OS=Toxoplasma gondii (strain ATCC 50611 / Me49) OX=508771 GN=TGME49_226830 PE=3 SV=1	0	0	0	3492100	0	5988500	2381500	1907300	0	1570800	4992600	18150000	0	0	0	3563300	Yes	No
Q9D1Q4	Dolichol-phosphate mannosyltransferase subunit 3 (Dolichol-phosphate mannose synthase subunit 3) (DPM synthase subunit 3) (Dolichyl-phosphate beta-D-mannosyltransferase subunit 3) (Mannose-P-dolichol synthase subunit 3) (MPD synthase subunit 3)	Dpm3	>sp|Q9D1Q4|DPM3_MOUSE Dolichol-phosphate mannosyltransferase subunit 3 OS=Mus musculus OX=10090 GN=Dpm3 PE=1 SV=1	1069200	1149200	2522000	6295200	1227300	0	0	0	0	5019700	0	0	0	0	0	0	No	No
O54734	Dolichyl-diphosphooligosaccharide--protein glycosyltransferase 48 kDa subunit (DDOST 48 kDa subunit) (Oligosaccharyl transferase 48 kDa subunit)	Ddost	>sp|O54734|OST48_MOUSE Dolichyl-diphosphooligosaccharide--protein glycosyltransferase 48 kDa subunit OS=Mus musculus OX=10090 GN=Ddost PE=1 SV=2	3351600	2549400	95957000	30933000	5741100	3770500	4882700	34915000	3505300	7089600	0	0	2764300	8454900	3060300	13537000	No	No
A0A0R4J0D3	Dolichyl-diphosphooligosaccharide--protein glycosyltransferase subunit STT3B	Stt3b	>tr|A0A0R4J0D3|A0A0R4J0D3_MOUSE Dolichyl-diphosphooligosaccharide--protein glycosyltransferase subunit STT3B OS=Mus musculus OX=10090 GN=Stt3b PE=1 SV=1	8306000	7496300	41314000	37065000	10506000	0	15168000	7067300	10230000	13387000	0	0	2983600	8239300	8380600	10421000	No	No
Q9DB25	Dolichyl-phosphate beta-glucosyltransferase (DolP-glucosyltransferase) (EC 2.4.1.117) (Asparagine-linked glycosylation protein 5 homolog)	Alg5	>sp|Q9DB25|ALG5_MOUSE Dolichyl-phosphate beta-glucosyltransferase OS=Mus musculus OX=10090 GN=Alg5 PE=1 SV=1	0	0	0	3705700	0	0	2252700	0	0	3163700	0	0	0	0	0	0	No	No
S8EWV3	Dolichyl-phosphate beta-glucosyltransferase (EC 2.4.1.117)	TGME49_216540	>tr|S8EWV3|S8EWV3_TOXGM Dolichyl-phosphate beta-glucosyltransferase OS=Toxoplasma gondii (strain ATCC 50611 / Me49) OX=508771 GN=TGME49_216540 PE=4 SV=1	0	0	0	0	0	0	0	0	0	0	0	0	0	0	0	502340	Yes	No
A0A125YQ54	Domain K-type RNA binding proteins family protein	TGME49_235930	>tr|A0A125YQ54|A0A125YQ54_TOXGM Domain K-type RNA binding proteins family protein OS=Toxoplasma gondii (strain ATCC 50611 / Me49) OX=508771 GN=TGME49_235930 PE=4 SV=1	4201300	31598000	5085600	90404000	0	723290000	143530000	22238000	17541000	91524000	125440000	206090000	0	85412000	22603000	121040000	Yes	No
B1AXV0	DOMON domain-containing protein FRRS1L (Ferric-chelate reductase 1-like protein)	Frrs1l	>sp|B1AXV0|FRS1L_MOUSE DOMON domain-containing protein FRRS1L OS=Mus musculus OX=10090 GN=Frrs1l PE=1 SV=1	6446600	8492700	0	17887000	7182100	4907000	5997400	3383000	16874000	15129000	0	2974200	5071100	5092500	13893000	7555800	No	No
Q61550	Double-strand-break repair protein rad21 homolog (mHR21) (Pokeweed agglutinin-binding protein 29) (PW29) (SCC1 homolog) [Cleaved into: 64-kDa C-terminal product (64-kDa carboxy-terminal product)]	Rad21 Hr21 Scc1	>sp|Q61550|RAD21_MOUSE Double-strand-break repair protein rad21 homolog OS=Mus musculus OX=10090 GN=Rad21 PE=1 SV=3	6012200	0	33614000	6071500	0	0	4004700	6923500	0	6104500	0	0	1754000	0	0	4583400	No	No
A2A5R8	Double-stranded RNA-binding protein Staufen homolog 1	Stau1	>tr|A2A5R8|A2A5R8_MOUSE Double-stranded RNA-binding protein Staufen homolog 1 OS=Mus musculus OX=10090 GN=Stau1 PE=1 SV=1	0	0	18869000	0	0	0	0	9507500	0	0	0	0	0	0	0	0	No	No
E2QRQ3	Double-stranded RNA-binding protein Staufen homolog 2	Stau2	>tr|E2QRQ3|E2QRQ3_MOUSE Double-stranded RNA-binding protein Staufen homolog 2 OS=Mus musculus OX=10090 GN=Stau2 PE=1 SV=1	0	0	3679000	0	0	0	0	2612300	0	0	0	0	0	0	0	0	No	No
[truncated: 4,136 more rows]
