# Supplementary material for: Proteomic and transcriptomic analyses of early and late-chronic Toxoplasma gondii infection shows novel and stage specific transcripts
Source: BMC Genomics. 2019 Nov 14;20:859. doi: 10.1186/s12864-019-6213-0 (PMC6857164; doi:10.1186/s12864-019-6213-0)
Supplement: Supplementary file 3 — Additional file 3: Table S3. Proteins common between all bradyzoite samples. Data shows each protein with the protein spectral count for the six samples chosen for analysis. [file 12864_2019_6213_MOESM3_ESM.csv]

Protein IDs (Uniprot ID)	[Gene ID]	[Gene Name]	[Genomic Location]	[Product Description]	BZ_28DPI_1	BZ_28DPI_3	BZ_90DPI_1	BZ_90DPI_2	BZ_120DPI_2	BZ_120DPI_3
A0A125YFA7	TGME49_230850		TGME49_chrVIII:1,061,197..1,064,686(+)	hypothetical protein	24344000	53761000	20449000	1535400	8024500	41456000
A0A125YFG7	TGME49_258360		TGME49_chrVIIb:3,453,787..3,457,465(-)	hypothetical protein	17163000	275950000	57019000	2653400	53002000	77178000
A0A125YFK9	TGME49_215775	ROP8	TGME49_chrX:7,152,523..7,155,157(+)	rhoptry protein ROP8	322470000	323220000	468830000	188110000	43817000	134380000
A0A125YFL4	TGME49_247350		TGME49_chrXII:3,275,463..3,279,180(-)	thioredoxin domain-containing protein	123360000	451730000	136640000	10007000	64095000	154730000
A0A125YFR3	TGME49_261580		TGME49_chrVIIb:1,648,939..1,649,346(-)	histone H2AX	20728000	34289000	22794000	10641000	26083000	11345000
A0A125YFV7	TGME49_231640	ALV1	TGME49_chrVIII:1,516,113..1,520,159(+)	alveolin domain containing intermediate filament IMC1	1067100000	3471800000	1101100000	192370000	849720000	2414100000
A0A125YG59	TGME49_211030		TGME49_chrIV:1,958,888..1,962,586(-)	hypothetical protein	62107000	101700000	56171000	14909000	11291000	12044000
A0A125YGE6	TGME49_236040		TGME49_chrX:5,249,796..5,253,228(+)	fructose-1,6-bisphosphate aldolase	168660000	345470000	337820000	165570000	38818000	55145000
A0A125YGG4	TGME49_247510		TGME49_chrXII:3,385,393..3,390,296(+)	fructose-bisphospatase II	21920000	26814000	16385000	7200600	5013900	3063100
A0A125YGI3	TGME49_313230		TGME49_chrXI:3,197,300..3,202,948(-)	eukaryotic initiation factor-2, alpha subunit	33349000	227810000	36987000	2980700	24282000	15313000
A0A125YGI5	TGME49_232260		TGME49_chrVIII:1,983,047..1,985,763(-)	hypothetical protein	7225900	20557000	9352400	1238500	4248100	19113000
A0A125YGK6	TGME49_258730		TGME49_chrVIIb:3,220,931..3,223,083(+)	hypothetical protein	15053000	13376000	11890000	2777900	3203800	6918700
A0A125YGN4	TGME49_227620	GRA2	TGME49_chrX:869,402..871,808(-)	dense granule protein GRA2	182590000	377960000	122620000	74257000	104150000	115840000
A0A125YGQ7	TGME49_288630		TGME49_chrIX:2,643,881..2,651,796(+)	nucleosome assembly protein (NAP), putative	152480000	683160000	209810000	30886000	152060000	292540000
A0A125YGR4	TGME49_260540	ALV9	TGME49_chrVIIb:2,169,021..2,174,447(+)	alveolin domain containing intermediate filament IMC14	25974000	124060000	30822000	4283200	31082000	53262000
A0A125YGZ7	TGME49_247470		TGME49_chrXII:3,358,443..3,364,451(+)	nucleolar protein, putative	7733200	56217000	7861800	1602000	14177000	37470000
A0A125YH00	TGME49_207210		TGME49_chrX:7,452,069..7,452,914(+)	hypothetical protein	304620000	347620000	367800000	62726000	77580000	68288000
A0A125YH16	TGME49_267620		TGME49_chrIX:511,515..520,445(+)	multi-pass transmembrane protein	20144000	51595000	25260000	2673900	10054000	35817000
A0A125YH18	TGME49_209030	ACT1	TGME49_chrIb:997,417..1,004,488(+)	actin ACT1	816860000	1124700000	971860000	418050000	244310000	243670000
A0A125YHC4	TGME49_221670	FACT14	TGME49_chrII:537,012..553,077(-)	transcriptional elongation factor FACT140	88685000	340610000	61746000	11442000	51778000	86959000
A0A125YHF5	TGME49_310010	RON1	TGME49_chrXI:1,006,816..1,012,459(+)	rhoptry neck protein RON1	101850000	474080000	179140000	13752000	107740000	338890000
A0A125YHH5	TGME49_308920		TGME49_chrXI:353,347..363,567(-)	splicing factor U2AF protein	3675200	20838000	6688600	2289000	8377600	32506000
A0A125YHM2	TGME49_262620		TGME49_chrVIIb:1,119,007..1,123,170(+)	RNA recognition motif-containing protein	35811000	55409000	42342000	17341000	6379400	6028000
A0A125YHT9	TGME49_230210	ALV12	TGME49_chrVIII:685,013..689,602(+)	alveolin domain containing intermediate filament IMC10	60210000	247840000	63991000	6624300	18478000	93850000
A0A125YHU4	TGME49_239260		TGME49_chrVI:496,842..498,682(-)	histone H4	61595000	66691000	45870000	32294000	22174000	6290100
A0A125YHW6	TGME49_233110	IMPDH	TGME49_chrVIII:2,422,402..2,428,161(+)	IMP dehydrogenas	54092000	66171000	43162000	20949000	8884200	7445200
A0A125YHY7	TGME49_215910		TGME49_chrXI:6,529,299..6,545,311(+)	hypothetical protein	260470000	382480000	354600000	54613000	59926000	79026000
A0A125YHZ8	TGME49_244560		TGME49_chrVI:3,355,925..3,363,010(+)	heat shock protein 90, putative	76553000	688990000	113760000	19122000	119900000	305550000
A0A125YI90	TGME49_203310	GRA7	TGME49_chrVIIa:2,602,299..2,607,510(+)	dense granule protein GRA7	197070000	554690000	829270000	95932000	116520000	263070000
A0A125YIC2	TGME49_230420		TGME49_chrVIII:763,904..777,166(+)	sarco/endoplasmic reticulum Ca2+-ATPase	147090000	477850000	140370000	5084700	66743000	212740000
A0A125YIE1	TGME49_244370		TGME49_chrVI:3,217,535..3,222,419(+)	TDC1, putative	16108000	33472000	25013000	3785100	10320000	28463000
A0A125YIE5	TGME49_250820		TGME49_chrXII:5,241,274..5,249,014(+)	hypothetical protein	54396000	298570000	80790000	8116400	48363000	133860000
A0A125YIF3	TGME49_231000		TGME49_chrVIII:1,180,347..1,191,790(-)	START domain-containing protein	9024000	58787000	21359000	2645800	10711000	35207000
A0A125YIJ3	TGME49_271050	SAG2A	TGME49_chrVIII:4,757,772..4,759,560(+)	SAG-related sequence SRS34A	117260000	352820000	19858000	1730400	10588000	31752000
A0A125YIN2	TGME49_216000	ALV3	TGME49_chrXI:6,474,931..6,477,692(+)	alveolin domain containing intermediate filament IMC3	81172000	222450000	94847000	18830000	53149000	156740000
A0A125YIQ9	TGME49_313080		TGME49_chrXI:3,084,906..3,088,615(-)	hypothetical protein	192580000	652240000	188490000	14993000	110730000	304930000
A0A125YIR4	TGME49_246130		TGME49_chrXII:2,679,294..2,681,677(+)	serpin (serine proteinase inhibitor) superfamily protein	44298000	48204000	56256000	10620000	5221800	12206000
A0A125YIR6	TGME49_320200	SRS16A	TGME49_chrIV:437,984..440,770(-)	SAG-related sequence SRS16A	17024000	65056000	25455000	2565900	8642100	22258000
A0A125YIS0	TGME49_239020		TGME49_chrVI:397,580..423,139(-)	ABC transporter transmembrane region domain-containing protein	59756000	290180000	55305000	3128100	21524000	85557000
A0A125YIS8	TGME49_263180		TGME49_chrVIIb:739,658..747,456(-)	myosin D	179940000	365520000	404770000	69916000	87997000	287980000
A0A125YIV8	TGME49_218270		TGME49_chrXII:1,635,126..1,636,651(-)	hypothetical protein	5621500	20450000	7660000	2078200	5464700	10680000
A0A125YIY3	TGME49_293870		TGME49_chrIa:618,670..621,149(+)	thioredoxin, putative	63910000	107340000	22779000	16334000	12978000	38545000
A0A125YIZ5	TGME49_301180	SRS19F	TGME49_chrIV:2,298,865..2,300,592(-)	SAG-related sequence SRS19F	65755000	221220000	13743000	1140500	1408900	25674000
A0A125YJ40	TGME49_289690	GAPDH1	TGME49_chrIX:3,379,273..3,383,102(-)	glyceraldehyde-3-phosphate dehydrogenase GAPDH1	937910000	1020100000	1000200000	544980000	398400000	396380000
A0A125YJA5	TGME49_315320	SRS52A	TGME49_chrXI:4,647,067..4,650,896(+)	SAG-related sequence SRS52A	90171000	357310000	44112000	6416800	25288000	72843000
A0A125YJF8	TGME49_204530	MIC11	TGME49_chrVIIa:1,730,526..1,733,663(-)	microneme protein MIC11	24028000	82171000	21752000	11628000	19453000	25362000
A0A125YJG5	TGME49_311720		TGME49_chrXI:2,224,904..2,229,209(-)	chaperonin protein BiP	288740000	361420000	273980000	47805000	39961000	126640000
A0A125YJK5	TGME49_311360	PKG	TGME49_chrXI:1,992,306..2,010,199(-)	protein kinase G AGC kinase family member PKG	30578000	103600000	30370000	12870000	20210000	28149000
A0A125YJX5	TGME49_320190	SRS9	TGME49_chrIV:441,694..443,582(-)	SAG-related sequence SRS16B	3058200000	8604600000	4292500000	775680000	3583700000	8975900000
A0A125YK06	TGME49_268860		TGME49_chrVIII:6,247,157..6,249,294(-)	enolase 1	725370000	888270000	981270000	357470000	202860000	175380000
A0A125YK96	TGME49_239740	GRA14	TGME49_chrVI:882,305..885,349(-)	dense granule protein GRA14	2993800	3826700	4321000	2092100	2655400	7152800
A0A125YKB4	TGME49_313380		TGME49_chrXI:3,328,816..3,332,130(+)	hypothetical protein	165110000	761870000	331340000	19676000	162430000	332350000
A0A125YKC2	TGME49_226020		TGME49_chrX:1,862,972..1,869,285(-)	transporter, major facilitator family protein	4384300	15162000	5608400	1785400	3392700	7821900
A0A125YKL3	TGME49_294800		TGME49_chrIa:1,147,958..1,150,151(-)	elongation factor 1-alpha (EF-1-ALPHA), putative	182780000	221880000	102790000	95702000	27420000	17191000
A0A125YKR8	TGME49_293770	CLP1	TGME49_chrIa:549,292..556,823(+)	chitinase-like protein CLP1	12335000	23633000	19932000	5056100	5369800	6666500
A0A125YL14	TGME49_312050		TGME49_chrXI:2,394,009..2,402,591(+)	small GTPase Rab2, putative	22555000	56636000	24694000	5464200	11051000	31484000
A0A125YL40	TGME49_313290		TGME49_chrXI:3,244,912..3,250,157(-)	MORN repeat-containing protein	30396000	93291000	35129000	4412000	14674000	66943000
A0A125YL83	TGME49_248460		TGME49_chrXII:3,869,357..3,874,344(+)	ubiquitin, putative	33701000	85806000	25716000	2141500	8224700	25705000
A0A125YLG8	TGME49_318160		TGME49_chrIV:1,517,906..1,522,441(+)	MSP (Major sperm protein) domain-containing protein	38948000	113060000	29122000	6379800	8943800	29858000
A0A125YLJ4	TGME49_263090		TGME49_chrVIIb:813,067..816,696(+)	14-3-3 protein	259950000	389240000	257850000	47842000	44107000	91203000
A0A125YLM6	TGME49_242070		TGME49_chrVI:1,866,708..1,878,396(-)	cAMP-dependent protein kinase regulatory subunit	64789000	199140000	105650000	8663700	37615000	137800000
A0A125YLP9	TGME49_258470		TGME49_chrVIIb:3,404,246..3,406,377(+)	hypothetical protein	38077000	177440000	47711000	8720000	45816000	54711000
A0A125YLS2	TGME49_214770		TGME49_chrX:6,485,819..6,490,957(+)	small GTP binding protein rab1a, putative	53399000	165490000	57179000	7008900	26681000	64660000
A0A125YLS6	TGME49_249900		TGME49_chrXII:4,937,097..4,938,637(+)	adenine nucleotide translocator, putative	20327000	48362000	14728000	4191300	5857600	9723500
A0A125YLT9	TGME49_250710	MIC1	TGME49_chrXII:5,142,427..5,144,913(+)	microneme protein MIC10	13079000	43491000	37899000	2355000	16536000	264800000
A0A125YLV0	TGME49_258410	PHIL1	TGME49_chrVIIb:3,434,353..3,436,109(+)	photosensitized INA-labeled protein PHIL1	25259000	66627000	35686000	7639500	11786000	41758000
A0A125YMF8	TGME49_291890	MIC1	TGME49_chrIX:4,393,561..4,398,560(-)	microneme protein MIC1	15098000	23978000	6485400	2238700	1799200	1629400
A0A125YMH3	TGME49_240280		TGME49_chrVI:1,132,630..1,142,419(-)	S1/P1nuclease	18864000	94038000	14699000	3178000	6025400	15704000
A0A125YMK0	TGME49_246950		TGME49_chrXII:3,029,347..3,034,473(-)	hypothetical protein	4132300	19290000	4618800	1055100	2317100	4638300
A0A125YMM3	TGME49_232410		TGME49_chrVIII:2,078,643..2,081,975(-)	PDI family protein	66532000	141710000	54126000	29358000	25556000	21554000
A0A125YMQ9	TGME49_222380		TGME49_chrII:1,084,027..1,097,709(+)	importin-beta N-terminal domain-containing protein	8099400	18536000	17018000	4547800	5453300	9535600
A0A125YN00	TGME49_262960		TGME49_chrVIIb:896,344..899,763(+)	U1 snRNP-associated protein Usp106, putative	3656500	63088000	3004800	1510800	3978400	6153200
A0A125YN20	TGME49_245710		TGME49_chrXII:2,468,499..2,475,626(-)	phosphatidylinositol-4-phosphate 5-kinase, putative	6684200	21153000	12813000	2965500	5217600	12961000
A0A125YN32	TGME49_295110	ROP7	TGME49_chrIa:1,408,407..1,410,953(-)	rhoptry protein ROP7	781240000	874930000	1190000000	459200000	270420000	485650000
A0A125YN33	TGME49_209180		TGME49_chrIb:1,099,011..1,102,175(+)	PAN domain-containing protein	9413700	23299000	20638000	6403200	8700800	10569000
A0A125YN74	TGME49_310030		TGME49_chrXI:1,014,745..1,015,690(-)	cyclase-associated protein, putative	50786000	165180000	53132000	7148000	18306000	26186000
A0A125YNG8	TGME49_217890		TGME49_chrXII:2,203,786..2,206,320(-)	alkyl hydroperoxide reductase/ Thiol specific antioxidant/ Mal allergen, putative	95105000	173010000	75001000	37759000	26795000	25458000
A0A125YNH2	TGME49_247550	HSP6	TGME49_chrXII:3,409,800..3,415,960(-)	heat shock protein HSP60	66300000	83548000	57259000	30163000	23848000	21945000
A0A125YNI2	TGME49_259020	BAG1	TGME49_chrVIIb:3,023,202..3,025,687(-)	bradyzoite antigen BAG1	430600000	284050000	233420000	438810000	174200000	118070000
A0A125YNJ5	TGME49_205580		TGME49_chrVIIa:1,293,377..1,299,352(+)	nuclear factor NF4	56050000	191130000	62727000	5023200	38720000	70856000
A0A125YNJ9	TGME49_248880	RAB7	TGME49_chrXII:4,236,732..4,242,327(-)	GTPase RAB7	11013000	58686000	16948000	1846800	8431800	27201000
A0A125YNL3	TGME49_315610		TGME49_chrXI:4,854,481..4,858,529(+)	hypothetical protein	77004000	87545000	86981000	14487000	15619000	41857000
A0A125YNP8	TGME49_231100		TGME49_chrVIII:1,237,254..1,241,879(+)	hypothetical protein	103830000	237910000	87438000	7291500	19363000	87311000
A0A125YNR8	TGME49_295360		TGME49_chrIa:1,807,032..1,810,338(+)	hypothetical protein	13301000	82671000	28741000	2557300	8275900	25561000
A0A125YP06	TGME49_249850	GAP4	TGME49_chrXII:4,901,162..4,903,894(+)	GAP40 protein	56825000	78702000	109100000	15953000	34869000	58207000
A0A125YP11	TGME49_208030	MIC4	TGME49_chrIb:531,351..534,471(+)	microneme protein MIC4	77512000	161610000	62169000	12794000	19841000	17554000
A0A125YP46	TGME49_229000		TGME49_chrVIII:11,654..17,288(-)	kelch repeat-containing protein	42908000	341250000	99931000	12149000	97057000	184460000
A0A125YP71	TGME49_290040		TGME49_chrIX:3,598,110..3,601,162(+)	macrophage migration inhibitory factor, putative	23994000	43633000	17728000	6096300	4716800	4564500
A0A125YPB5	TGME49_255420		TGME49_chrVIIb:4,836,335..4,838,841(-)	hypothetical protein	152870000	458430000	179620000	23765000	107050000	282140000
A0A125YPG1	TGME49_216650		TGME49_chrXI:5,981,782..5,987,438(-)	S15 sporozoite-expressed protein	38120000	36889000	40937000	12512000	12766000	11214000
A0A125YPI5	TGME49_291040	LDH2	TGME49_chrIX:4,081,173..4,084,982(+)	lactate dehydrogenase LDH2	741420000	1059400000	740910000	403690000	265080000	210020000
A0A125YPJ1	TGME49_219800		TGME49_chrXII:637,145..641,888(+)	vacuolar ATP synthase subunit b, putative	19576000	28634000	17464000	5631500	3402700	3080300
A0A125YPQ0	TGME49_311230		TGME49_chrXI:1,880,478..1,900,721(+)	hypothetical protein	147890000	434170000	165520000	11780000	85947000	347980000
A0A125YPR4	TGME49_288360		TGME49_chrIX:2,473,258..2,479,550(+)	tryptophanyl-tRNA synthetase (TrpRS2)	142790000	144620000	130380000	21171000	11601000	12079000
A0A125YPS8	TGME49_294790		TGME49_chrIa:1,145,661..1,147,574(-)	hypothetical protein	12698000	75332000	18907000	1955400	21086000	62568000
A0A125YPV4	TGME49_256760	PYKI	TGME49_chrVIIb:4,480,660..4,484,909(-)	pyruvate kinase PyK1	713990000	746260000	656920000	250650000	129570000	101790000
A0A125YPW4	TGME49_262720		TGME49_chrVIIb:1,058,641..1,063,231(-)	eukaryotic initiation factor-1A, putative	6197600	76628000	14695000	2282500	5846900	14424000
A0A125YPZ0	TGME49_231630	ALV4	TGME49_chrVIII:1,512,773..1,515,711(-)	alveolin domain containing intermediate filament IMC4	458270000	1641100000	496850000	72883000	216980000	1108700000
A0A125YQ30	TGME49_308090	ROP5	TGME49_chrXII:566,721..568,370(-)	rhoptry protein ROP5	20591000	19240000	12360000	3639500	5110200	4786800
A0A125YQ54	TGME49_235930		TGME49_chrX:5,185,851..5,193,709(+)	domain K- type RNA binding proteins family protein	90404000	723290000	143530000	22238000	125440000	206090000
A0A125YQ73	TGME49_249990		TGME49_chrXII:4,972,033..4,978,660(-)	hypothetical protein	11431000	10171000	13743000	4744900	2446200	3886800
A0A125YQ79	TGME49_292120	MORN2	TGME49_chrIX:4,561,800..4,565,851(+)	membrane occupation and recognition nexus protein MORN2	13873000	39207000	22520000	3726100	8505300	39953000
A0A125YQ84	TGME49_247450		TGME49_chrXII:3,342,843..3,354,228(+)	hypothetical protein	8006200	220610000	25457000	1469000	16286000	26538000
A0A125YQ87	TGME49_321520		TGME49_chrIb:1,757,438..1,760,599(+)	hypothetical protein	19851000	172620000	61719000	11184000	75440000	118320000
A0A125YQ93	TGME49_232830		TGME49_chrVIII:2,280,175..2,285,510(-)	vacuolar proton translocating ATPase subunit A, putative	61119000	256900000	82550000	9728400	47697000	83671000
A0A125YQD7	TGME49_280580	SRS35B	TGME49_chrVIIa:284,886..291,891(-)	SAG-related sequence SRS35B	195430000	687930000	254260000	39298000	282770000	538340000
A0A125YQE3	TGME49_299060		TGME49_chrIII:2,214,878..2,222,950(+)	sodium/hydrogen exchanger NHE2	28650000	220450000	40990000	4756500	51017000	52336000
A0A125YQG0	TGME49_316400	TUBA1	TGME49_chrXI:5,274,232..5,276,903(+)	alpha tubulin TUBA1	276820000	865790000	378180000	109210000	254670000	439790000
A0A125YQG4	TGME49_305860	CDPK3	TGME49_chrIX:5,628,418..5,637,943(+)	calcium-dependent protein kinase CDPK3	131280000	399210000	254290000	35523000	150900000	385740000
A0A125YQI4	TGME49_289600	HSP29	TGME49_chrIX:3,340,059..3,342,119(-)	heat shock protein HSP29	13887000	17108000	17170000	6032100	3903800	5714900
A0A125YQJ0	TGME49_211680		TGME49_chrIV:1,625,970..1,628,877(+)	protein disulfide isomerase	304030000	388690000	321920000	79620000	31703000	76908000
A0A125YQM3	TGME49_260440		TGME49_chrVIIb:2,268,025..2,273,077(-)	nuclear factor NF3	291550000	1022300000	150790000	17994000	106740000	207080000
A0A125YQM6	TGME49_304990		TGME49_chrIX:5,145,074..5,157,984(+)	guanylate-binding protein, N-terminal domain-containing protein	12116000	76391000	7969500	1728200	3095800	14082000
A0A125YR38	TGME49_261710		TGME49_chrVIIb:1,571,825..1,575,338(+)	ankyrin repeat-containing protein	11213000	30949000	14223000	3010300	9783600	15817000
A0A125YR49	TGME49_248670		TGME49_chrXII:4,071,366..4,080,618(+)	V-type H(+)-translocating pyrophosphatase VP1	20355000	59248000	20943000	2559200	18069000	62696000
A0A125YRB4	TGME49_318750		TGME49_chrIV:1,109,115..1,111,695(+)	deoxyribose-phosphate aldolase	164470000	160910000	171280000	70831000	35623000	61037000
A0A125YRE1	TGME49_293440		TGME49_chrIa:320,661..323,881(-)	hypothetical protein	59840000	219610000	63422000	5182500	41482000	103050000
A0A125YRE5	TGME49_294330		TGME49_chrIa:802,503..809,875(+)	EGF family domain-containing protein	101330000	788380000	377680000	122790000	88728000	168360000
A0A125YRK1	TGME49_214210		TGME49_chrX:6,112,402..6,119,772(-)	rRNA pseudouridine synthase	3475800	94769000	4829800	1885600	9207600	8313400
A0A125YRK8	TGME49_319350	SRS17B	TGME49_chrIV:1,012,516..1,017,916(+)	SAG-related sequence SRS17B	69215000	300540000	60136000	6182900	45598000	131800000
A0A125YRL0	TGME49_260500		TGME49_chrVIIb:2,200,273..2,204,324(+)	COPI associated protein, putative	21515000	195720000	48968000	11683000	29244000	44554000
A0A125YRY4	TGME49_219270		TGME49_chrXII:1,009,609..1,012,351(+)	multi-pass transmembrane protein	45674000	85653000	61273000	8147200	14879000	58124000
A0A125YS40	TGME49_312600	HSP21	TGME49_chrXI:2,818,489..2,821,834(+)	heat shock protein HSP21	190170000	230110000	174770000	81971000	67520000	64187000
A0A125YS55	TGME49_275440	GRA6	TGME49_chrX:7,270,768..7,274,202(-)	dense granule protein GRA6	22503000	31460000	145140000	10966000	4921600	11152000
A0A125YS70	TGME49_293690	PRF	TGME49_chrIa:510,053..513,604(-)	profilin PRF	177640000	242680000	292930000	102450000	66554000	92830000
A0A125YSH5	TGME49_211710		TGME49_chrIV:1,582,361..1,584,346(+)	TB2/DP1, HVA22 family protein	14104000	23039000	15182000	6268700	9453000	13031000
A0A125YSM6	TGME49_213900		TGME49_chrV:1,415,083..1,425,100(-)	regulator of chromosome condensation RCC1	14614000	109900000	68844000	9284900	92427000	197970000
A0A125YSN3	TGME49_209600		TGME49_chrIb:1,356,136..1,359,013(-)	hypothetical protein	32181000	63656000	49343000	11226000	32070000	110280000
A0A125YSP6	TGME49_312100	PMCAA1	TGME49_chrXI:2,424,416..2,432,723(+)	plasma membrane-type Ca(2+)-ATPase A1 PMCAA1	19541000	125070000	23339000	1754200	5333400	24040000
A0A125YSS0	TGME49_249030		TGME49_chrXII:4,316,072..4,325,112(-)	endonuclease/exonuclease/phosphatase family protein	28680000	74820000	29145000	2863100	17555000	28722000
A0A125YSW4	TGME49_269980		TGME49_chrVIII:5,483,536..5,489,390(-)	preprotein translocase Sec61, putative	22857000	38027000	17824000	2828700	6631600	26066000
A0A125YT84	TGME49_219320	GAP5	TGME49_chrXII:968,519..973,195(-)	acid phosphatase GAP50	104380000	274730000	141130000	36814000	41639000	196700000
A0A125YTH0	TGME49_280380		TGME49_chrVIIa:487,175..490,349(+)	poly(ADP-ribose) glycohydrolase	23130000	18139000	47418000	9080900	10762000	19052000
A0A125YTJ6	TGME49_232370		TGME49_chrVIII:2,052,019..2,055,691(-)	CW-type Zinc Finger protein	46456000	198930000	68130000	7610100	49647000	79333000
A0A125YTS8	TGME49_247730	AP2XII5	TGME49_chrXII:3,533,790..3,543,801(-)	AP2 domain transcription factor AP2XII-5	2020500	117520000	8819200	935210	5485000	11959000
A0A125YU28	TGME49_273560		TGME49_chrVIII:3,384,613..3,403,939(-)	kinesin heavy chain, putative	21961000	398130000	64207000	6065600	47798000	107790000
A0A125YU36	TGME49_309560		TGME49_chrXI:724,084..730,241(+)	nmda receptor glutamate-binding chain	46804000	183760000	41445000	8159500	26366000	82007000
A0A125YU98	TGME49_244110		TGME49_chrVI:3,029,432..3,035,631(+)	nucleosome assembly protein (nap) protein	34008000	283370000	49109000	4683200	34126000	82124000
A0A125YUF2	TGME49_293510		TGME49_chrIa:385,266..388,399(-)	poly(ADP-ribose) polymerase and DNA-Ligase Zn-finger region domain-containing protein	16715000	24635000	39895000	8064700	4079200	9529700
A0A125YUF8	TGME49_207710		TGME49_chrIb:223,763..230,019(+)	phosphatidylinositol synthase, putative	28372000	52809000	42852000	2868600	7764000	17889000
A0A125YUG9	TGME49_319560	MIC3	TGME49_chrIV:911,012..914,970(+)	microneme protein MIC3	304860000	488410000	509470000	174360000	120240000	163550000
A0A125YUJ3	TGME49_280560		TGME49_chrVIIa:295,579..305,826(-)	selenide, water dikinase	5981200	9831700	12531000	4454100	3488800	4257200
A0A125YUL2	TGME49_216140		TGME49_chrXI:6,382,106..6,387,431(+)	tetratricopeptide repeat-containing protein	55578000	59023000	42339000	5699600	4159400	5490900
A0A125YUT6	TGME49_316540	ISP3	TGME49_chrXI:5,390,205..5,394,072(-)	IMC sub-compartment protein ISP3	126240000	451500000	209640000	23139000	88432000	214750000
A0A125YV09	TGME49_208450	PI2	TGME49_chrIb:712,002..715,605(-)	protease inhibitor PI2	54170000	173500000	244240000	13432000	14680000	120050000
A0A125YV22	TGME49_320180	BSR4	TGME49_chrIV:445,608..447,054(-)	SAG-related sequence SRS16C	22526000	105500000	21933000	4044900	7731400	35487000
A0A125YV29	TGME49_232250		TGME49_chrVIII:1,972,789..1,981,841(-)	catalase	125380000	193620000	132840000	59910000	15134000	17046000
A0A125YV68	TGME49_225930	TPI-I	TGME49_chrX:1,925,743..1,929,562(+)	triose-phosphate isomerase TPI-I	50329000	62400000	36005000	6931300	7441400	7901600
A0A125YV83	TGME49_313050		TGME49_chrXI:3,066,474..3,070,237(-)	oxidoreductase, short chain dehydrogenase/reductase family protein	180430000	399420000	264740000	69401000	140780000	314580000
A0A125YVA5	TGME49_294400		TGME49_chrIa:879,001..892,950(-)	hypothetical protein	9190200	27040000	19658000	2689100	5995500	8526100
A0A125YVB7	TGME49_288380	HSP9	TGME49_chrIX:2,482,101..2,489,324(+)	heat shock protein HSP90	333810000	1192300000	453880000	120980000	1026900000	2161700000
A0A125YVB9	TGME49_318230	PGKI	TGME49_chrIV:1,472,869..1,476,444(+)	phosphoglycerate kinase PGKI	286810000	163530000	297690000	64063000	46742000	57506000
A0A125YVG8	TGME49_207830		TGME49_chrIb:321,400..326,830(+)	MORN repeat-containing protein	35959000	103010000	52473000	5801900	31195000	108300000
A0A125YVJ3	TGME49_294710		TGME49_chrIa:1,083,312..1,089,755(-)	RNA recognition motif-containing protein	17353000	130220000	18936000	2554800	26593000	53369000
A0A125YVM0	TGME49_251540	GRA9	TGME49_chrXII:5,450,174..5,453,778(+)	dense granule protein GRA9	106200000	159650000	195630000	41643000	15261000	23434000
A0A125YVV0	TGME49_314100		TGME49_chrXI:3,917,668..3,926,069(+)	tetratricopeptide repeat-containing protein	8937800	48657000	11870000	1265600	19948000	46381000
A0A125YVV8	TGME49_212220		TGME49_chrX:3,970,054..3,976,390(+)	hypothetical protein	1370700	1678000	4394700	1289600	1000900	1791400
A0A125YW17	TGME49_312150		TGME49_chrXI:2,459,470..2,464,775(+)	hypothetical protein	30844000	112750000	34545000	3951600	26414000	56060000
A0A125YW38	TGME49_251870		TGME49_chrXII:5,634,695..5,635,247(+)	histone H2Bb	120620000	184170000	113990000	33910000	20631000	15326000
A0A125YW69	TGME49_219310		TGME49_chrXII:976,865..984,910(+)	DnaK family protein	84929000	73006000	86769000	20174000	13032000	15537000
A0A125YW79	TGME49_216970		TGME49_chrXI:5,750,359..5,762,606(-)	coronin, putative	15173000	25367000	13580000	4218600	4168300	3869900
A0A125YW87	TGME49_246100		TGME49_chrXII:2,664,971..2,668,980(+)	phosducin, putative	4489300	43829000	8024000	1758300	6422400	8456000
A0A125YWA6	TGME49_278890		TGME49_chrXII:5,776,283..5,784,980(+)	hypothetical protein	4377600	20530000	4027800	1872600	3281200	6525200
A0A125YWA7	TGME49_238440	SRS22A	TGME49_chrVI:233,137..235,300(-)	SAG-related sequence SRS22A	1267600000	5151000000	1714100000	348900000	2081500000	4614100000
A0A125YWG5	TGME49_266960		TGME49_chrIX:865,154..873,101(-)	beta tubulin	368700000	975970000	545440000	213920000	314520000	464150000
A0A125YWH0	TGME49_208590		TGME49_chrIb:803,268..812,626(+)	vacuolar ATP synthase subunit 54kD, putative	6831800	11115000	8530900	3600800	5488300	10274000
A0A125YWL1	TGME49_260190	MIC13	TGME49_chrVIIb:2,470,716..2,473,470(+)	microneme protein MIC13	1529200000	3595200000	2726900000	725490000	889920000	2278700000
A0A125YWX8	TGME49_230350		TGME49_chrVIII:721,426..733,619(-)	hypothetical protein	55568000	238760000	132690000	5791200	24513000	126030000
A0A125YWZ8	TGME49_311890		TGME49_chrXI:2,357,358..2,361,892(+)	hypothetical protein	21195000	89004000	114840000	24722000	75266000	191780000
A0A125YX45	TGME49_273090	CDC48CY	TGME49_chrVIII:3,664,100..3,674,943(-)	cell division protein CDC48CY	36461000	51907000	40163000	10303000	3658900	6152100
A0A125YX73	TGME49_252390		TGME49_chrIII:540,061..543,201(-)	hypothetical protein	15553000	39893000	14478000	4466900	19330000	25021000
A0A125YXB1	TGME49_315220	ROP14	TGME49_chrXI:4,581,976..4,591,813(+)	rhoptry protein ROP14	108400000	330920000	124180000	6688100	50787000	119000000
A0A125YXI9	TGME49_273760	HSP7	TGME49_chrVIII:3,288,936..3,291,712(-)	heat shock protein HSP70	851060000	1072000000	941250000	366600000	237240000	204990000
A0A125YXJ4	TGME49_304500		TGME49_chrVIIa:526,450..531,002(+)	hypothetical protein	77362000	292540000	124340000	8639600	41975000	107000000
A0A125YXQ4	TGME49_271810		TGME49_chrVIII:4,348,937..4,351,126(-)	lanp, putative	50767000	295930000	46578000	2103100	30490000	20080000
A0A125YXV1	TGME49_293790		TGME49_chrIa:559,632..561,762(+)	hypothetical protein	39508000	88902000	58244000	10626000	19766000	38269000
A0A125YXW8	TGME49_239400		TGME49_chrVI:615,089..624,628(+)	hypothetical protein	19449000	120790000	21711000	2753700	15425000	81068000
A0A125YY09	TGME49_320430		TGME49_chrIV:365,218..375,424(+)	cell-cycle-control protein (translation regulation), putative	3657900	12270000	2667700	689730	2455100	3519400
A0A125YY47	TGME49_205558		TGME49_chrVIIa:1,334,013..1,336,945(+)	NAC domain-containing protein	22084000	139510000	36789000	2875400	25837000	85094000
A0A125YY54	TGME49_232940	HSP2	TGME49_chrVIII:2,287,976..2,290,091(-)	heat shock protein HSP20	160740000	586210000	304600000	39921000	222380000	597230000
A0A125YY72	TGME49_249970		TGME49_chrXII:4,963,712..4,966,931(+)	hypothetical protein	103240000	332450000	145560000	39633000	188490000	266890000
A0A125YY77	TGME49_265330		TGME49_chrIX:1,611,682..1,615,528(-)	cell-cycle-associated protein kinase GSK, putative	8688600	18258000	5991900	2782000	4533900	8300300
A0A125YY85	TGME49_308020	SAG3	TGME49_chrXII:508,546..512,330(-)	SAG-related sequence SRS57	98952000	344570000	112900000	22075000	63807000	218720000
A0A125YYD4	TGME49_257680		TGME49_chrVIIb:3,911,290..3,913,592(+)	myosin light chain MLC1	56095000	173370000	42071000	6921900	18266000	137830000
A0A125YYF0	TGME49_309990		TGME49_chrXI:990,461..992,792(+)	hypothetical protein	64453000	79576000	89590000	5498000	47816000	65917000
A0A125YYM5	TGME49_314250	BRP1	TGME49_chrXI:3,962,536..3,963,614(+)	bradyzoite rhoptry protein BRP1	9333200	20903000	2162400	2013300	2477100	4212200
A0A125YYN9	TGME49_308860		TGME49_chrXI:303,820..310,401(-)	hypothetical protein	51171000	213910000	63834000	3645000	44983000	123100000
A0A125YYS6	TGME49_229930		TGME49_chrVIII:473,623..475,539(+)	p25-alpha family protein	26567000	40014000	27507000	7516100	8849900	12701000
A0A125YYZ6	TGME49_221620		TGME49_chrII:488,773..491,888(-)	beta-tubulin, putative	9169400	20045000	16114000	10290000	8553300	10780000
A0A125YZ29	TGME49_240890		TGME49_chrVI:1,522,758..1,538,572(+)	6-phosphofructokinase	24781000	34296000	30694000	11442000	6198800	22135000
A0A125YZ44	TGME49_266090		TGME49_chrIX:1,308,223..1,311,306(-)	hypothetical protein	37030000	140370000	50642000	3337400	13127000	47017000
A0A125YZ88	TGME49_216180		TGME49_chrXI:6,359,194..6,360,996(-)	hypothetical protein	10094000	25166000	14849000	1654400	4072500	9408100
A0A125YZB4	TGME49_260820	ISP1	TGME49_chrVIIb:2,026,953..2,030,274(-)	IMC sub-compartment protein ISP1	56652000	192120000	87572000	10671000	39419000	153180000
A0A125YZK6	TGME49_247220		TGME49_chrXII:3,176,469..3,180,667(-)	nudix -type motif 9 isoform a family protein	40381000	54800000	53161000	16148000	5579300	5184000
A0A125YZP9	TGME49_258660	ROP6	TGME49_chrVIIb:3,274,679..3,277,736(-)	rhoptry protein ROP6	6698100	72474000	16448000	5258700	29804000	92944000
A0A125YZS5	TGME49_280570	SRS35A	TGME49_chrVIIa:292,724..294,256(-)	SAG-related sequence SRS35A	1820100000	5469500000	1985900000	337940000	1837500000	4922400000
S8EMX2	TGME49_308093		TGME49_chrXII:569,152..573,256(-)	rhoptry kinase family protein (incomplete catalytic triad)	62205000	86049000	103800000	32395000	16684000	34514000
S8EPT0	TGME49_278660		TGME49_chrXII:5,948,544..5,964,069(+)	P-type ATPase4, putative	33380000	139540000	22796000	1687800	12431000	34493000
S8EQA6	TGME49_216630		TGME49_chrXI:5,992,889..6,003,436(-)	trigger factor protein, putative	6990500	79931000	19819000	23331000	53692000	16530000
S8ERC7	TGME49_245530		TGME49_chrXII:2,351,982..2,361,394(+)	hypothetical protein	733300000	2180500000	663930000	53671000	305200000	1203100000
S8ERI9	TGME49_312630		TGME49_chrXI:2,839,853..2,859,216(-)	anonymous antigen-1, putative	421220000	465390000	389580000	116790000	154790000	287990000
S8ERS3	TGME49_311470	RON5	TGME49_chrXI:2,083,415..2,104,841(-)	rhoptry neck protein RON5	90122000	115190000	148660000	13752000	8566500	39041000
S8ES02	TGME49_248810		TGME49_chrXII:4,184,682..4,190,953(+)	nuclear factor NF7	44693000	55083000	61199000	21197000	8661200	12409000
S8ES16	TGME49_248990		TGME49_chrXII:4,288,915..4,292,019(+)	hypothetical protein	61925000	68867000	63381000	24228000	13870000	14298000
S8ESH5	TGME49_308890	SPT6	TGME49_chrXI:332,732..351,780(+)	transcription elongation factor SPT6	10353000	103840000	11102000	1457100	5619800	14708000
S8ETF2	TGME49_236070		TGME49_chrX:5,260,466..5,265,702(-)	pyrroline-5-carboxylate reductase	18426000	24262000	29904000	7114000	6923800	5240500
S8EU48	TGME49_224260		TGME49_chrX:3,156,523..3,178,408(-)	PHD-finger domain-containing protein	140940000	121530000	119740000	85628000	132620000	213050000
S8EUR6	TGME49_226860	SRS67	TGME49_chrX:1,283,042..1,286,788(-)	SAG-related sequence SRS67	36071000	71791000	58083000	10078000	25529000	76646000
S8EUV4	TGME49_217680		TGME49_chrXII:1,989,900..2,004,536(-)	hypothetical protein	23520000	34501000	66208000	15869000	6215400	26429000
S8EVD3	TGME49_305340	CRC23	TGME49_chrIX:5,374,572..5,390,385(+)	corepressor complex CRC230	8304000	13112000	12445000	3550800	3280400	13219000
S8EVL5	TGME49_207130	SAG2Y	TGME49_chrX:7,412,699..7,413,938(-)	SAG-related sequence SRS49A	790870000	2636200000	972850000	151140000	655380000	1881000000
S8EWI7	TGME49_235340		TGME49_chrX:4,784,549..4,793,692(+)	hypothetical protein	37659000	200720000	26349000	1980000	12821000	62684000
S8EWM5	TGME49_264420		TGME49_chrIX:2,255,381..2,262,336(+)	lipoprotein, putative	6001800	17764000	6821700	1161500	3864800	8520100
S8EWM8	TGME49_288000		TGME49_chrIX:2,289,857..2,303,028(+)	hypothetical protein	26519000	35541000	51642000	8829600	12145000	29976000
S8EX30	TGME49_223920	RON3	TGME49_chrX:3,452,984..3,464,876(+)	rhoptry neck protein RON3	137350000	221610000	160840000	14262000	28738000	83688000
S8EXA3	TGME49_291600		TGME49_chrIX:4,284,438..4,292,569(-)	gamma interferon inducible lysosomal thiol reductase (GILT) protein	7124700	27240000	11407000	4973100	6472800	8619900
S8EXF3	TGME49_225540		TGME49_chrX:2,170,771..2,174,624(-)	hypothetical protein	32420000	132010000	72966000	13585000	71128000	174390000
S8EXM3	TGME49_226470		TGME49_chrX:1,607,575..1,618,478(+)	hypothetical protein	4315000	32674000	8196700	2907300	3094300	11968000
S8EXP2	TGME49_268590	ROM4	TGME49_chrVIII:6,406,304..6,411,004(-)	rhomboid protease ROM4	8981600	37861000	5537600	1424200	4959000	19037000
S8EXR5	TGME49_226910		TGME49_chrX:1,228,585..1,248,505(-)	Amylo-alpha-1,6-glucosidase	21854000	25948000	36010000	6389700	3859600	17841000
S8EY76	TGME49_269710		TGME49_chrVIII:5,653,776..5,665,382(-)	hypothetical protein	3886600	46706000	3631500	1588000	1378700	6266100
S8EYF4	TGME49_310670		TGME49_chrXI:1,510,860..1,517,828(+)	glycogen phosphorylase 1, putative	368180000	451230000	350730000	129120000	80217000	290190000
S8EYN9	TGME49_271930		TGME49_chrVIII:4,277,166..4,279,306(+)	hypothetical protein	50256000	137920000	60132000	9612300	45321000	105930000
S8EZ69	TGME49_266080		TGME49_chrIX:1,314,712..1,319,300(+)	hypothetical protein	12789000	26671000	15915000	1934100	6225300	21682000
S8EZC4	TGME49_215220		TGME49_chrX:6,825,058..6,829,319(+)	hypothetical protein	14792000	25962000	20299000	3336900	4433400	12421000
S8EZH5	TGME49_214090		TGME49_chrX:6,018,231..6,030,876(+)	signal peptidase	78551000	613340000	194370000	12738000	132060000	252410000
S8EZJ7	TGME49_236860		TGME49_chrX:5,549,569..5,557,720(+)	haloacid dehalogenase family hydrolase domain-containing protein	6957500	91647000	11857000	1029700	5839800	19910000
S8EZL1	TGME49_264660	SRS44	TGME49_chrIX:2,135,628..2,144,429(+)	SAG-related sequence SRS44	61248000	149660000	491490000	35826000	1190100	1338100
S8F075	TGME49_229640		TGME49_chrVIII:350,587..359,505(+)	hypothetical protein	79204000	361820000	97429000	6773000	75125000	179510000
S8F0G4	TGME49_291980		TGME49_chrIX:4,440,360..4,461,656(-)	HECT-domain (ubiquitin-transferase) domain-containing protein	4077000	49798000	3380900	293510	1078200	6006400
S8F0H7	TGME49_255890		TGME49_chrVIIb:4,643,668..4,653,479(-)	pyridine nucleotide-disulfide oxidoreductase domain-containing protein	27985000	20058000	26211000	7798500	5442100	15376000
S8F0J0	TGME49_224840		TGME49_chrX:2,782,564..2,800,011(+)	3'5'-cyclic nucleotide phosphodiesterase domain-containing protein	18965000	112520000	15316000	2345800	3359300	24873000
S8F0J5	TGME49_224890		TGME49_chrX:2,704,827..2,713,083(-)	hypothetical protein	11657000	25625000	15220000	3478700	7840800	13762000
S8F0T7	TGME49_225850		TGME49_chrX:1,998,100..2,009,906(+)	peptidase, M28 family protein	99581000	440490000	172390000	15162000	92105000	270910000
S8F0U5	TGME49_225940		TGME49_chrX:1,920,553..1,923,484(-)	hypothetical protein	68370000	197370000	71640000	7239900	42304000	79260000
S8F106	TGME49_226830		TGME49_chrX:1,306,851..1,317,117(-)	DnaK family protein	3492100	5988500	2381500	1907300	4992600	18150000
S8F149	TGME49_258950		TGME49_chrVIIb:3,079,180..3,083,732(+)	lectin family protein	9078400	41634000	4701100	1479300	3236600	8635600
S8F1L3	TGME49_262100		TGME49_chrVIIb:1,376,496..1,380,692(-)	tetratricopeptide repeat-containing protein	6324500	26573000	4601300	2709300	7690300	13464000
S8F1Y1	TGME49_263520	SPM1	TGME49_chrVIIb:498,372..501,010(+)	microtubule associated protein SPM1	15487000	22837000	26411000	10396000	7149600	10555000
S8F2H3	TGME49_265450		TGME49_chrIX:1,543,725..1,548,983(-)	hexokinase	31595000	30228000	26597000	10330000	4462300	7223200
S8F2K4	TGME49_233030	GAP7	TGME49_chrVIII:2,352,831..2,354,860(-)	gliding-associated protein GAP70	4241500	16441000	8387800	2233800	2515000	7574900
S8F2N4	TGME49_232400		TGME49_chrVIII:2,073,453..2,074,694(-)	PAN domain-containing protein	309900000	713850000	428540000	193050000	184350000	162620000
S8F348	TGME49_202550		TGME49_chrVIIa:3,226,399..3,234,381(+)	NLI interacting factor family phosphatase	62818000	653230000	93443000	4543700	49988000	131080000
S8F3E1	TGME49_290160		TGME49_chrIX:3,602,604..3,612,505(-)	sortilin, putative	40022000	180320000	25915000	2653100	12458000	30618000
S8F3I3	TGME49_201400	SAP18	TGME49_chrVIIa:3,901,155..3,906,794(-)	Sin3-associated polypeptide SAP18	4928900	29526000	7594100	1116300	5322400	8915500
S8F4J7	TGME49_270070		TGME49_chrVIII:5,434,095..5,437,065(-)	synaptobrevin family protein	8320300	50004000	14460000	3998000	8879200	15232000
S8F506	TGME49_272520		TGME49_chrVIII:3,925,190..3,927,689(+)	hypothetical protein	12299000	38373000	14963000	2499000	8190300	23071000
S8F548	TGME49_283850		TGME49_chrV:2,913,661..2,921,641(-)	peptidyl-prolyl cis-trans isomerase	29046000	41080000	45014000	10167000	4249000	6717300
S8F567	TGME49_283510		TGME49_chrV:3,106,282..3,113,181(+)	hypothetical protein	31738000	103800000	34104000	2700300	8596500	39042000
S8F5C0	TGME49_286580		TGME49_chrV:1,774,348..1,780,312(-)	hypothetical protein	330400000	775290000	400950000	32533000	152480000	772190000
S8F5C2	TGME49_273870		TGME49_chrVIII:3,202,463..3,217,516(+)	SWI2/SNF2 ISWI-like (AT hook)	4819000	145210000	22665000	1796700	17750000	15873000
S8F5I7	TGME49_205700		TGME49_chrVIIa:1,208,734..1,212,209(+)	cyclophilin precursor	25531000	45948000	15213000	9570900	6646200	8263600
S8F5K7	TGME49_205470		TGME49_chrVIIa:1,385,083..1,389,803(+)	translation elongation factor 2 family protein, putative	149690000	107580000	65913000	13123000	40761000	47820000
S8F5Y7	TGME49_232340		TGME49_chrVIII:2,019,118..2,025,236(-)	protein phosphatase 2C domain-containing protein	10055000	126400000	20815000	2751900	26490000	82557000
S8F5Z1	TGME49_232280		TGME49_chrVIII:1,992,958..1,994,909(+)	hypothetical protein	73801000	244500000	114800000	15362000	78761000	229060000
S8F6A1	TGME49_202020		TGME49_chrVIIa:3,697,912..3,707,681(+)	DnAK-TPR	1547500000	1515600000	2165800000	845610000	505850000	547500000
S8F6N8	TGME49_281930	SRS39	TGME49_chrVIIa:4,277,680..4,279,975(+)	SAG-related sequence SRS39	100720000	305810000	120470000	19118000	65631000	193740000
S8F701	TGME49_243690		TGME49_chrVI:2,796,130..2,800,387(-)	hypothetical protein	2786300	24899000	3431100	1564800	2875400	4270400
S8F712	TGME49_243930		TGME49_chrVI:2,893,619..2,901,123(-)	hypothetical protein	19718000	41428000	29787000	7317600	13286000	14178000
S8F736	TGME49_244250		TGME49_chrVI:3,137,964..3,141,648(-)	hypothetical protein	13415000	42546000	110660000	17286000	29721000	146880000
S8F7E9	TGME49_253900	PBGS	TGME49_chrIII:1,284,337..1,292,775(-)	parasite porphobilinogen synthase PBGS	3846400	67750000	4450700	623240	37687000	7936800
S8F7G4	TGME49_253750		TGME49_chrIII:1,145,955..1,174,056(-)	PLU-1 family protein	13231000	103210000	19872000	76830000	28658000	26781000
S8F7M3	TGME49_261080		TGME49_chrVIIb:1,847,757..1,873,734(+)	kringle domain-containing protein	29747000	23531000	9052000	4684600	5269700	16349000
S8F7R7	TGME49_261750	RON1	TGME49_chrVIIb:1,545,934..1,550,693(-)	rhoptry neck protein RON10	29251000	92825000	70131000	10371000	17855000	164820000
S8F7T2	TGME49_276170		TGME49_chrIII:93,157..107,902(+)	phosphatidylinositol 3- and 4-kinase	16323000	81358000	17410000	1386000	12654000	10783000
S8F828	TGME49_284780		TGME49_chrV:2,617,818..2,625,294(+)	hypothetical protein	111930000	295320000	84289000	2202100	15423000	85180000
S8F856	TGME49_222370	SRS13	TGME49_chrII:1,078,765..1,083,390(+)	SAG-related sequence SRS13	493290000	1593400000	563240000	93800000	433980000	985200000
S8F860	TGME49_263270		TGME49_chrVIIb:663,812..674,046(+)	glycerophosphodiester phosphodiesterase family protein	67202000	269850000	47103000	2979300	14185000	50666000
S8F8N1	TGME49_206670		TGME49_chrVIIa:729,549..741,979(-)	hypothetical protein	14209000	155400000	20206000	1396300	10396000	20336000
S8F8Q1	TGME49_220270	IMC6	TGME49_chrV:248,823..253,104(-)	alveolin domain containing intermediate filament IMC6	106500000	286130000	105460000	10741000	55203000	247140000
S8F8Y9	TGME49_204130	PLP1	TGME49_chrVIIa:1,960,861..1,972,704(-)	perforin-like protein PLP1	35735000	57053000	59598000	9983200	3916900	11148000
S8F918	TGME49_203685		TGME49_chrVIIa:2,344,033..2,347,735(-)	hypothetical protein	11283000	12376000	125490000	8072700	5381600	8574300
S8F9G8	TGME49_201780	MIC2	TGME49_chrVIIa:3,794,121..3,797,385(-)	microneme protein MIC2	92660000	206900000	171060000	72464000	23220000	73837000
S8FA84	TGME49_254390		TGME49_chrIII:1,699,735..1,709,703(-)	CRAL/TRIO domain-containing protein	27678000	126050000	34581000	2549400	38547000	20451000
S8FAQ7	TGME49_252640		TGME49_chrIII:622,840..627,740(-)	P-type ATPase PMA1	359680000	1080600000	372500000	49506000	617000000	642550000
S8FAW6	TGME49_220930		TGME49_chrII:68,743..76,627(-)	hypothetical protein	12317000	28537000	14673000	1664300	5721000	16994000
S8FBB6	TGME49_283780	GPI	TGME49_chrV:2,973,954..2,984,956(-)	glucose-6-phosphate isomerase GPI	892680000	1251900000	1246300000	348940000	493740000	992160000
S8FBC4	TGME49_297070		TGME49_chrII:1,515,775..1,519,615(-)	hypothetical protein	93691000	269260000	105080000	11083000	55265000	128700000
S8FBF7	TGME49_297470		TGME49_chrII:1,803,333..1,812,460(+)	myosin light chain 2, putative	92866000	379660000	161590000	27400000	78887000	226660000
S8FBH9	TGME49_286600		TGME49_chrV:1,765,186..1,768,862(-)	hypothetical protein	3841600	4344100	4569600	2250800	2281200	2123500
S8FBK6	TGME49_321500		TGME49_chrIb:1,762,942..1,770,725(+)	RNA recognition motif-containing protein	36590000	36194000	23415000	11424000	4664900	5304600
S8FBM1	TGME49_321710		TGME49_chrIb:1,619,973..1,621,908(-)	hypothetical protein	12969000	22591000	39445000	15482000	8371800	12383000
S8FBM7	TGME49_285870	SRS2A	TGME49_chrV:2,158,544..2,162,541(-)	SAG-related sequence SRS20A	79272000	320940000	79439000	2952700	12757000	6622000
S8FBP4	TGME49_209755		TGME49_chrIb:1,428,284..1,433,356(+)	hypothetical protein	7912000	31269000	84725000	7564700	4621900	28108000
S8FBZ9	TGME49_213280	SRS25	TGME49_chrV:892,962..895,548(-)	SAG-related sequence SRS25	38747000	129260000	46254000	9160700	21474000	75722000
S8FC38	TGME49_213730		TGME49_chrV:1,267,643..1,270,532(-)	lanthionine synthetase C family protein	10306000	21224000	9680600	2627900	5799900	7012900
S8FC47	TGME49_208370		TGME49_chrIb:635,900..644,706(+)	myosin heavy chain, putative	22135000	57830000	35875000	4305400	11639000	27771000
S8FCG7	TGME49_294550		TGME49_chrIa:932,415..963,846(+)	dynein heavy chain	54124000	114570000	72223000	5008500	10368000	25912000
S8FCQ3	TGME49_318525		TGME49_chrIV:1,250,242..1,260,400(-)	hypothetical protein	115900000	154900000	230830000	36816000	37922000	138710000
S8FCU4	TGME49_319530	SF2	TGME49_chrIV:931,561..940,178(+)	splicing factor SF2	27127000	191260000	30313000	5328200	13751000	64812000
S8FDY9	TGME49_221180		TGME49_chrII:108,336..114,763(-)	hypothetical protein	11705000	46986000	12680000	6506500	16304000	28518000
S8FE58	TGME49_222160		TGME49_chrII:917,934..925,345(-)	aldehyde dehydrogenase	88963000	92500000	114760000	83665000	18823000	10910000
S8FEK9	TGME49_321420		TGME49_chrIb:1,821,923..1,825,811(+)	kelch repeat-containing protein	5771200	43927000	23717000	3893200	17514000	36683000
S8FEP1	TGME49_321680		TGME49_chrIb:1,639,105..1,643,350(-)	hypothetical protein	46336000	576650000	90641000	11840000	81127000	144800000
S8FEY2	TGME49_209210		TGME49_chrIb:1,121,324..1,134,687(+)	hypothetical protein	2791700	114810000	11178000	1103900	7995000	11308000
S8FFC5	TGME49_295125	ROP4	TGME49_chrIa:1,413,184..1,414,491(-)	rhoptry protein ROP4	117580000	162460000	177520000	102830000	22077000	41059000
S8G0I2	TGME49_248740		TGME49_chrXII:4,133,238..4,141,909(-)	hypothetical protein	97154000	370760000	144840000	17694000	84069000	265000000
S8G2G8	TGME49_315210		TGME49_chrXI:4,571,182..4,580,989(-)	rhoptry protein, putative	19877000	76117000	30323000	2045800	8740800	38172000
S8G2I6	TGME49_314970		TGME49_chrXI:4,437,504..4,452,755(-)	root hair defective 3 gtp-binding protein (rhd3) protein	27257000	75744000	47489000	1984900	14576000	30552000
S8G2M6	TGME49_314740		TGME49_chrXI:4,259,127..4,265,901(+)	PSP protein	22882000	193020000	36442000	2755400	14192000	33989000
S8G2P7	TGME49_314410		TGME49_chrXI:4,068,725..4,083,633(+)	aquarius, putative	6843700	122750000	11643000	21622000	25657000	29852000
S8G3X4	TGME49_309210		TGME49_chrXI:557,804..562,532(-)	peroxiredoxin 6, putative	130130000	206680000	83318000	46611000	48872000	30500000
S8G4I1	TGME49_214260		TGME49_chrX:6,179,041..6,194,316(+)	alpha-glucan water dikinase 1, putative	125480000	226820000	110710000	19447000	37405000	98349000
S8G4J8	TGME49_214080		TGME49_chrX:6,013,512..6,015,282(+)	toxofilin	311200000	553600000	235790000	54870000	104350000	154710000
S8G4Z1	TGME49_235740		TGME49_chrX:5,081,682..5,088,168(+)	hypothetical protein	1141700	12262000	1198700	581730	1580000	2076500
S8G527	TGME49_235470		TGME49_chrX:4,882,803..4,892,545(+)	myosin A	373020000	503870000	468250000	120960000	165940000	432030000
S8G5U5	TGME49_225690		TGME49_chrX:2,117,359..2,123,953(+)	hypothetical protein	18179000	139380000	20570000	1128100	10590000	31293000
S8G5X3	TGME49_226060		TGME49_chrX:1,835,460..1,844,955(+)	transmembrane amino acid transporter protein	1547600	10230000	1837800	888640	1636600	2463500
S8G6H2	TGME49_228170	IMC2A	TGME49_chrX:519,357..528,263(-)	inner membrane complex protein IMC2A	5566300	14794000	9535800	2191900	3374600	5770900
S8G6N7	TGME49_304955		TGME49_chrIX:5,107,149..5,122,407(-)	serine/threonine specific protein phosphatase	31584000	96712000	50749000	12876000	12170000	33500000
S8G720	TGME49_279420		TGME49_chrIX:190,162..196,653(+)	hypothetical protein	30488000	58339000	130370000	12555000	8012400	22805000
S8G7X1	TGME49_264430		TGME49_chrIX:2,246,153..2,255,058(+)	hypothetical protein	44404000	134140000	56466000	4246500	14665000	113290000
S8G8J0	TGME49_290950		TGME49_chrIX:3,961,391..3,975,596(-)	clathrin heavy chain, putative	37345000	108770000	40013000	8298800	13093000	26692000
S8G8Q6	TGME49_292270	SAG5A	TGME49_chrIX:4,652,457..4,653,440(+)	SAG-related sequence SRS36C	59757000	244930000	36378000	3361700	5056500	23373000
S8G8W7	TGME49_200240	MIC17B	TGME49_chrVIII:6,757,441..6,758,931(-)	microneme protein MIC17B	111160000	217520000	184110000	57134000	63686000	71262000
S8G9V3	TGME49_271970		TGME49_chrVIII:4,256,187..4,259,119(+)	glideosome-associated protein with multiple-membrane spans GAPM3	30082000	78501000	97483000	7982800	21088000	33949000
S8GAL2	TGME49_278080		TGME49_chrXII:6,309,575..6,312,079(+)	Toxoplasma gondii family A protein	30351000	86934000	78059000	6957700	8049600	15312000
S8GAM4	TGME49_233000		TGME49_chrVIII:2,318,408..2,332,258(-)	KOW motif domain-containing protein	10559000	93055000	6697100	1961900	4114700	7335700
S8GAW3	TGME49_300130		TGME49_chrXII:189,278..195,382(-)	apical membrane antigen 1 domain-containing protein	89147000	305190000	91085000	19013000	53975000	142790000
S8GB40	TGME49_230340		TGME49_chrVIII:714,535..719,251(+)	hypothetical protein	11037000	37507000	15293000	3997800	10886000	19718000
S8GBJ8	TGME49_256060		TGME49_chrVIIb:4,538,549..4,543,224(+)	nucleosome assembly protein (nap) protein	17746000	276470000	80512000	6101400	60483000	111720000
S8GD61	TGME49_308810	RON9	TGME49_chrXI:274,907..285,391(+)	rhoptry neck protein RON9	161190000	561520000	302050000	24913000	166740000	400430000
S8GD90	TGME49_207160	SAG2C	TGME49_chrX:7,420,834..7,423,106(-)	SAG-related sequence SRS49D	1295800000	3727500000	1019600000	201290000	1004100000	2310500000
S8GDJ1	TGME49_214940		TGME49_chrX:6,604,298..6,609,961(+)	MIC2-associated protein M2AP	13633000	26058000	31668000	9112500	5543200	11678000
S8GDV7	TGME49_237150		TGME49_chrX:5,742,169..5,748,942(-)	minor histocompatibility antigen h13, putative	12404000	22742000	12518000	508880	2296300	12642000
S8GEQ1	TGME49_223940		TGME49_chrX:3,439,188..3,443,010(-)	GAP45	120550000	587440000	216200000	20868000	134180000	408070000
S8GF26	TGME49_225320		TGME49_chrX:2,313,544..2,316,910(+)	hypothetical protein	30881000	114640000	29089000	2862300	16180000	33049000
S8GFC0	TGME49_244180		TGME49_chrVI:3,091,299..3,093,452(-)	microneme-like protein	6929900	13951000	15400000	4367400	5167800	10070000
S8GFG5	TGME49_226825		TGME49_chrX:1,314,834..1,317,859(+)	protein phosphatase inhibitor protein	6197200	15889000	6247800	819690	4998400	4146600
S8GGA4	TGME49_307590		TGME49_chrIX:4,992,610..4,998,769(-)	hypothetical protein	411420000	397180000	367180000	125310000	811270000	1787800000
S8GGF0	TGME49_267680	MIC12	TGME49_chrIX:459,845..469,894(+)	microneme protein MIC12	683590000	3186700000	2655800000	528030000	3804700000	7144100000
S8GGM2	TGME49_287040		TGME49_chrV:1,576,205..1,579,568(+)	hypothetical protein	264690000	605800000	782810000	306750000	757980000	1521200000
S8GGQ5	TGME49_286450	GRA5	TGME49_chrV:1,824,587..1,826,598(+)	dense granule protein GRA5	12033000	45743000	33693000	5419900	7653600	22223000
S8GGT0	TGME49_285980	GPM1	TGME49_chrV:2,088,326..2,098,814(-)	glucosephosphate-mutase GPM1	288780000	671050000	520820000	86992000	138770000	345030000
S8GGZ6	TGME49_220400	ADF	TGME49_chrV:352,732..354,045(-)	actin depolymerizing factor ADF	129320000	124990000	79718000	20623000	29457000	36780000
S8GH43	TGME49_264870		TGME49_chrIX:1,939,805..1,948,177(+)	Sodium:neurotransmitter symporter family protein	7217600	44403000	7655000	3672000	5617700	20868000
S8GH62	TGME49_264740		TGME49_chrIX:2,073,958..2,084,125(-)	hypothetical protein	292590000	839710000	330040000	23724000	106140000	366890000
S8GH82	TGME49_264640		TGME49_chrIX:2,154,374..2,159,092(-)	bromodomain-containing protein	5013700	44497000	6538600	1132500	3651400	8130700
S8GHD8	TGME49_288650	GRA12	TGME49_chrIX:2,655,763..2,660,108(-)	dense granule protein GRA12	469300000	848580000	543240000	201500000	117390000	218010000
S8GHQ1	TGME49_289880		TGME49_chrIX:3,492,699..3,506,481(-)	hypothetical protein	33462000	162420000	31937000	2760800	22639000	66562000
S8GHV2	TGME49_290670	LAP	TGME49_chrIX:3,828,049..3,836,902(+)	leucyl aminopeptidase LAP	152540000	187270000	176960000	40996000	19266000	23849000
S8GIC9	TGME49_200250	MIC17A	TGME49_chrVIII:6,760,140..6,762,383(-)	microneme protein MIC17A	1351800000	2989800000	1952900000	913780000	897210000	911800000
S8GIU2	TGME49_270250	GRA1	TGME49_chrVIII:5,309,215..5,311,308(-)	dense granule protein GRA1	66754000	297180000	130400000	12293000	32533000	83113000
S8GJF4	TGME49_221470		TGME49_chrII:375,553..385,985(+)	hypothetical protein	125570000	236730000	208130000	65759000	44568000	45301000
S8GJT7	TGME49_297060	PGMII	TGME49_chrII:1,510,431..1,514,515(-)	phosphoglycerate mutase PGMII	89368000	148020000	74632000	24424000	20034000	17178000
S8GK12	TGME49_297960	RON6	TGME49_chrII:2,130,812..2,144,691(-)	rhoptry neck protein RON6	9934700	221060000	81386000	3548000	41590000	93760000
S8GK24	TGME49_232660	HIP	TGME49_chrVIII:2,210,021..2,213,518(-)	Hsp70 interacting protein HIP	16353000	118050000	33415000	3511600	30189000	52817000
S8GK81	TGME49_209985		TGME49_chrIb:1,612,261..1,614,656(-)	cAMP-dependent protein kinase	278960000	426370000	702390000	267600000	49721000	66560000
S8GKG7	TGME49_230160		TGME49_chrVIII:650,341..652,010(-)	hypothetical protein	7490000	12085000	12925000	5454400	5248900	9030300
S8GKS3	TGME49_255260		TGME49_chrVIIb:4,947,538..4,954,014(+)	apical membrane antigen AMA1	210560000	467250000	266490000	39600000	56409000	199760000
S8GKU6	TGME49_255460		TGME49_chrVIIb:4,805,861..4,810,900(-)	EGF family domain-containing protein	12253000	20422000	36642000	12275000	8878500	10432000
S8GLI1	TGME49_259040		TGME49_chrVIIb:2,994,627..2,997,662(+)	hypothetical protein	4578100	29292000	4839200	2196200	4868000	6948600
S8GLX4	TGME49_261400		TGME49_chrVIIb:1,769,047..1,775,328(-)	hypothetical protein	53540000	148890000	50145000	3169800	10580000	53666000
S8GMZ4	TGME49_206510	TLN4	TGME49_chrVIIa:903,219..919,335(+)	toxolysin TLN4	25028000	70832000	65125000	12098000	23859000	31950000
S8GN16	TGME49_205680		TGME49_chrVIIa:1,214,495..1,219,931(-)	hypothetical protein	13000000	40901000	6809500	2379100	10832000	17052000
S8GN45	TGME49_205320		TGME49_chrVIIa:1,472,398..1,477,627(+)	hypothetical protein	35950000	206370000	60492000	1859600	29494000	48941000
S8GP08	TGME49_201680		TGME49_chrVIIa:3,853,249..3,863,340(+)	eukaryotic initiation factor-3 subunit 10, putative	6142500	33263000	6329200	1007100	2814600	10208000
S8GPI8	TGME49_243600		TGME49_chrVI:2,743,709..2,747,482(-)	acetyltransferase, GNAT family protein	16047000	19853000	45023000	9365100	4886600	7325700
S8GQ34	TGME49_240870		TGME49_chrVI:1,485,584..1,500,283(+)	beta adaptin protein, putative	24526000	143420000	36493000	8213000	23594000	31817000
S8GSB3	TGME49_319090		TGME49_chrIV:1,084,604..1,088,573(+)	IgA-specific serine endopeptidase	88361000	137940000	595900000	63967000	79771000	924410000
S8GSD7	TGME49_319640		TGME49_chrIV:813,977..821,488(+)	hypothetical protein	9848100	46644000	15646000	2660100	6170200	12045000
S8GTP2	TGME49_276140	ARF1	TGME49_chrIII:119,651..123,885(-)	ADP ribosylation factor ARF1	17400000	24344000	12280000	2954100	5754200	7762800
S8GUJ9	TGME49_210095		TGME49_chrIb:1,616,193..1,617,649(-)	hypothetical protein	33696000	63758000	219310000	41253000	10276000	13033000
S8GUL9	TGME49_209850		TGME49_chrIb:1,484,751..1,492,822(-)	RNA recognition motif-containing protein	21509000	131910000	25562000	3748200	16246000	23613000
S8GV37	TGME49_295710		TGME49_chrIa:1,570,873..1,606,387(-)	HECT-domain (ubiquitin-transferase) domain-containing protein	5132000	96350000	4838500	546010	1312700	2418200
S8GVG0	TGME49_293570		TGME49_chrIa:422,066..430,232(-)	translocation protein sec62, putative	17831000	55436000	16356000	4046800	8071200	17467000
