# Supplementary material for: Proteomic and transcriptomic analyses of early and late-chronic Toxoplasma gondii infection shows novel and stage specific transcripts
Source: BMC Genomics. 2019 Nov 14;20:859. doi: 10.1186/s12864-019-6213-0 (PMC6857164; doi:10.1186/s12864-019-6213-0)
Supplement: Supplementary file 4 — Additional file 4: Table S4. Normalized sequencing read values for the T. gondii isoforms. TPM values calculated by RSEM for individual isoforms after aligning reads to the transcripts identified by StringTie. TZ, tissue culture tachyzoites; WholeBrain, data from whole tissue sequencing from either acute or chronically infected brain tissue; BZ, enriched in vivo bradyzoites. [file 12864_2019_6213_MOESM4_ESM.csv]

gene_ID	Gene_ref	TZ_1	TZ_2	WholeBrain_Acute_1	WholeBrain_Acute_2	WholeBrain_Acute_3	WholeBrain_Chronic_1	WholeBrain_Chronic_2	WholeBrain_Chronic_3	BZ_28DPI_1	BZ_28DPI_3	BZ_90DPI_1	BZ_90DPI_2	BZ_120DPI_2	BZ_120DPI_3
MSTRG.1	TGME49_302060	0	0	0	0	0	0	0	0	492.26	502.2	479.46	517.91	452.26	444.57
MSTRG.10	TGME49_300613	0	0	0	0	0	0	0	0	16.36	9.08	5.85	11.72	10.17	7.17
MSTRG.100	TGME49_457800	0	0	0	0	0	21.97	0	0	0	0.18	0.05	0.06	0	0
MSTRG.1000	TGME49_266670	2.48	2.21	55.77	0	0	0	0	0	2.27	2.88	2.49	2.21	1.82	3.29
MSTRG.1001	TGME49_266660	0.35	0	0	0	0	0	0	29.22	2.75	4.13	3.1	2.23	1.59	4.05
MSTRG.1003	TGME49_266640	182.61	250.35	220.83	142.42	441.83	132.1	209.53	171.09	138.13	151.09	190.66	184.63	156.7	208.83
MSTRG.1004	TGME49_266630	76.01	72.74	204.56	245.2	86.23	104.28	110.09	0	161.72	140.99	115.01	97.29	105.63	112.07
MSTRG.1005	TGME49_266620	98.65	62.41	54.43	65.16	231.13	134.66	97.54	138.77	145.51	144.35	147.37	151.24	152.33	155.61
MSTRG.1006	TGME49_266610	0.3	0.25	0	39.63	0	0	29.31	0	9.79	7.47	7.22	6.62	6.38	7.57
MSTRG.1007	TGME49_266600	4.96	0	0	0	0	256.17	453.33	540.23	103.46	135.44	110.83	81.07	134.64	186.05
MSTRG.1008	TGME49_266500	11.02	14.47	0	0	0	56.43	34.12	29.02	26.19	31.53	43.79	30.01	28.85	41.56
MSTRG.1009	TGME49_266480	8.83	9.78	35.89	0	0	0	32.2	36.59	61.39	73.14	91.56	69.5	60.17	85.83
MSTRG.101	TGME49_457820	0	0	0	0	0	0	440.73	0	0	0	0	0	0	0
MSTRG.1010	TGME49_266480	23.22	34.89	0	0	0	75.66	45.67	25.98	81.98	102.17	126.69	96.48	87.92	113.37
MSTRG.1011	TGME49_266470	93.26	91.8	0	111.79	0	331.44	171.12	146.67	200.68	182.43	176.89	220.32	177.96	226.41
MSTRG.1012	TGME49_266460	817.06	519.41	90.77	833.12	95.7	2278.48	1137.43	1178.37	1098.71	1243.43	978.7	1218.82	1106.28	862.49
MSTRG.1013	TGME49_266410	30.81	26.87	0	0	0	83.9	101.42	86.35	92.38	57.44	87.5	61.3	60.22	44.71
MSTRG.1014	TGME49_266380	6.05	9.09	33.4	0	35.13	74.46	75.05	68.08	40.8	51.11	47.25	46.84	33.25	63.08
MSTRG.1015	TGME49_266366	152.19	160.63	329.88	449	269.86	99.86	164.68	158.75	65.68	48.86	45.67	40.13	50.75	39.85
MSTRG.1016	TGME49_266360	21.78	35.11	0	0	0	0	45.62	0	78.28	84.99	94	91.03	95.62	98.48
MSTRG.1017	TGME49_266340	1.89	0	0	0	0	0	0	0	0.66	1.71	0.36	0.5	0.2	1.2
MSTRG.1018	TGME49_266335	0	10.34	0	0	0	0	0	155.73	0	0	0	0	0	0
MSTRG.1019	TGME49_266330	0	1.07	0	0	0	0	0	0	0.27	0.23	0.38	0.21	0.26	0.33
MSTRG.102	TGME49_457880	0	0	0	0	0	0	0	0	0	0	0	0	0	0
MSTRG.1020	TGME49_266310	35.79	23.31	61.77	150.13	65.04	76.47	27.73	94.45	18.69	27.75	19.35	20.11	18.06	21.63
MSTRG.1021	TGME49_266300	140.78	76.18	195.59	387.5	137.72	96.65	116.74	132.83	278.91	304.62	109.08	112.7	98.09	76.47
MSTRG.1022	TGME49_266290	5.91	1.79	0	0	0	0	0	41.17	1.97	1.27	0.62	0.36	0.21	0.5
MSTRG.1023	TGME49_266280	47.91	40.78	36.35	22.27	0	27.01	97.99	55.56	25.03	24.61	24.08	20.19	19.59	24.65
MSTRG.1024	TGME49_266150	0.11	0	0	0	0	0	0	0	23.62	29.6	66.92	43.12	39.27	36.75
MSTRG.1025	TGME49_266140	91.51	112.7	169.88	123.62	143.14	151.4	243.94	190.49	202.93	228.56	273.03	220.5	215.67	275.96
MSTRG.1026	TGME49_266120	146.24	167.12	99.11	216.49	209.05	352.39	188.83	405.37	316.02	363.52	321.72	314.38	296.41	327.2
MSTRG.1027	TGME49_266100	141.59	221.93	91.88	111.67	64.5	15.17	0	15.61	4.12	5.3	3.81	4.09	2.6	4.02
MSTRG.1028	TGME49_266090	105.88	86.77	75.47	179.58	0	194.92	191.15	120.66	226.45	281.74	177.1	178.42	129.58	183.39
MSTRG.1029	TGME49_266080	782.82	883.56	1001.92	907.22	1517.69	545.89	576.11	847.46	828.12	784.22	969.89	842.65	933.97	815.81
MSTRG.103	TGME49_457930	0	0	0	0	0	20.41	0	21.03	0	0	0	0	0	0
MSTRG.1030	TGME49_266070	1261.84	715.05	528.75	296.49	636.67	205.67	101.66	192.52	101.63	107.87	98.9	106.21	168.18	118.16
MSTRG.1031	TGME49_266065	0.17	0.15	0	0	0	0	0	0	0.21	0	0.48	0.49	0.45	0.32
MSTRG.1032	TGME49_266060	2567.83	1695.99	2493.03	2053.65	1317.02	342.54	433.87	573.82	651.35	599.06	549.28	581.9	618.4	510.03
MSTRG.1033	TGME49_266050	77.41	154.36	39.95	48.26	168.38	79.1	0	20.36	73.42	109.27	94.39	111.06	86.92	162.36
MSTRG.1034	TGME49_266030	86.35	83.81	113.98	27.84	47.97	90.32	81.9	81.31	35.42	19.78	30.65	29.53	37.45	25.8
MSTRG.1035	TGME49_266010	12.08	11.16	13.18	24.46	6.92	26.13	23.72	30.21	3.41	2.66	2.84	3.7	3.57	3.27
MSTRG.1036	TGME49_265990	35.71	27.16	33.75	0	216.4	76.14	45.97	52.3	154.61	75.5	103.69	102.33	114.09	84.71
MSTRG.1037	TGME49_265830	20.13	12.45	0	22.43	0	90.7	98.73	83.97	52.7	62.7	69.95	58.29	53.48	78.27
MSTRG.1038	TGME49_265820	20.6	18.45	51.09	20.88	0	16.87	30.61	69.41	19.39	17.52	13.08	9.75	12.76	15.87
MSTRG.1039	TGME49_265790	473.78	723.67	453.16	194.88	448.92	316.82	311.18	380.36	453.51	455.51	401.57	396.03	373.99	431.82
MSTRG.104	TGME49_457960	0	0	0	0	0	48.89	88.33	0	0.21	0.12	0.12	0.49	0	0
MSTRG.1040	TGME49_265780	50.63	57.04	104.77	64.5	27.71	38.65	59.62	55.77	34.03	27.13	47.72	28.76	50.05	13.24
MSTRG.1041	TGME49_265650	87.27	43.39	0	0	75.64	53.33	32.22	91.5	74.08	59.77	64.49	46.31	47.92	48.39
MSTRG.1042	TGME49_265542	5.01	1.48	0	107.41	0	0	0	0	1.26	2.61	3.23	3.04	0.9	2.95
MSTRG.1043	TGME49_265530	80.3	93.78	152.15	112.05	68.41	90.44	136.75	100.77	177.35	133.72	137.32	158.22	148.3	160.62
MSTRG.1044	TGME49_265520	77.7	134.17	115.71	0	0	157.56	77.91	132.68	125.95	159.41	155.8	140.19	125.98	153.16
MSTRG.1045	TGME49_265510	128.23	168.57	103.4	167.16	217.83	153.59	154.67	263.53	248.68	236.41	236.35	209.52	193.42	284.46
MSTRG.1046	TGME49_265500	26.22	22.77	72.13	0	0	0	38.9	29.4	1.74	2.46	2.48	2.33	2.25	2.53
MSTRG.1047	TGME49_265480	57.96	49.68	83.12	0	0	0	0	42.41	19.03	21.97	21.54	20.41	22.25	23.03
MSTRG.1048	TGME49_265470	68.93	58.64	137.21	325.64	0	0	0	0	47.39	58.14	55.81	51.11	53.85	58.82
MSTRG.1049	TGME49_265460	77.65	89.6	33.07	0	0	49.12	29.68	50.56	121.95	98.45	94.62	89.98	89.75	84.29
MSTRG.105	TGME49_457970	0	0	0	0	0	46.24	0	0	0	0	0	0	0	0.12
MSTRG.1050	TGME49_265455	1.49	1.03	0	0	0	0	0	0	0.49	1.37	1.79	1.25	0.77	1.37
MSTRG.1051	TGME49_265450	202.67	187.87	345.83	270.64	201.15	220.69	142.89	275.84	335.7	451.06	346.7	354.88	315.83	367.9
MSTRG.1052	TGME49_265440	71.13	67.07	0	30.72	0	124.75	90.5	128.37	55.8	72.56	67.59	65.29	62	71.06
MSTRG.1053	TGME49_265420	283.16	158.29	230.26	232.07	242.62	57	137.72	97.81	140.21	141.88	89.57	99.17	88.74	66.14
MSTRG.1054	TGME49_265410	47.59	57.59	68.44	27.87	96.02	11.3	20.49	23.25	41.76	29.76	47.03	33.29	38.61	36.97
MSTRG.1055	TGME49_265400	39.39	30.08	15.25	0	32.08	37.78	68.55	31.09	21.74	25.14	20.27	19.09	20.81	20.75
MSTRG.1056	TGME49_265390	45.49	68.45	64.29	52.4	90.18	127.37	57.75	196.55	124.47	148.28	175.67	156.65	153.13	187.68
MSTRG.1057	TGME49_265380	28.45	18.24	134.88	33.37	56.79	27.14	24.61	27.49	78.34	83.47	89.54	77.48	73.42	85.86
MSTRG.1058	TGME49_265340	237.99	230.03	233.83	233.84	0	163.62	140.06	159.34	172.06	164.55	164.3	170.22	163.83	178.42
MSTRG.1059	TGME49_265330	307.57	340.27	261.89	212.4	183.81	204.26	313.5	207.62	360.45	317.54	307.33	301.19	302.25	316.06
MSTRG.106	TGME49_457980	0	0	0	0	0	0	0	0	0	0	0.37	0	0	0.61
MSTRG.1060	TGME49_265320	4.24	12.72	0	0	0	18.97	0	0	7.54	12.2	12.35	13.49	12.77	15.23
MSTRG.1061	TGME49_265310	160.67	133.72	321.03	194.91	135.23	143.06	28.82	245.44	183.46	223.66	189.82	182.89	184.44	221.06
MSTRG.1062	TGME49_265290	7.06	3.05	0	0	0	0	0	0	1.98	2.07	2.94	2.76	2.45	3.87
MSTRG.1063	TGME49_265280	17.24	20.76	0	22.44	0	54.44	32.92	37.34	18.41	29.25	28.94	19.93	16.3	26.3
MSTRG.1064	TGME49_265270	77.3	146.02	38.72	118.49	0	57.53	17.39	49.32	126.38	83.05	106.45	97.95	126.6	92.05
MSTRG.1065	TGME49_265255	37.37	69	27.65	31.52	54.13	764.6	271.35	225.32	263.64	215.6	243.45	233.81	270.7	246.53
MSTRG.1066	TGME49_265250	40.53	67.07	0	22.45	38.56	27.24	49.41	56.04	41.78	38.32	29.56	33.84	35.58	38.77
MSTRG.1067	TGME49_265220	50.5	41.52	97.41	78.84	68.39	32.16	129.11	132.4	149.28	118.53	155.2	149.49	180.41	133.62
MSTRG.1069	TGME49_265170	5.01	3.02	42.38	0	44.59	62.98	114.23	21.6	20.98	46	31.64	23.1	18.42	31.07
MSTRG.107	TGME49_457990	0	0	0	0	0	0	0	0	0.47	0.07	0.07	1.54	0.23	0.43
MSTRG.1070	TGME49_265175	0	0.32	0	0	0	0	0	0	0	2.03	1	1.47	1.06	0.45
MSTRG.1071	TGME49_265150	28.5	33.29	219.33	0	0	19.91	36.08	41.01	40.12	54.26	48.15	38.48	36.76	50.84
MSTRG.1072	TGME49_265130	0	0	0	0	0	0	0	92.66	0.52	2.3	0.81	0	0.22	0.93
MSTRG.1073	TGME49_265110	28.3	27.06	20.98	25.66	44.15	51.97	56.56	74.85	44.33	66.71	45	39.06	32.85	48.31
MSTRG.1074	TGME49_265100	8.28	0	0	0	0	0	0	225.35	2.51	8.34	4.36	5.41	5.17	2.66
MSTRG.1075	TGME49_265090	56.96	60.61	82	119.54	46.99	192.06	127.37	174.67	26.97	31.14	21.78	27.51	20.94	27.4
MSTRG.1076	TGME49_265070	60.03	35.22	0	126.78	73.45	17.26	0	53.31	89.27	91.16	56.18	52.06	37.75	72.34
MSTRG.1077	TGME49_265060	10.36	3.63	0	0	0	63.38	57.36	65.34	86.08	68.5	71.34	68.39	60.26	54.47
MSTRG.1078	TGME49_265050	1.33	1.7	0	0	0	0	0	0	1.93	1.51	2.44	1.18	0.87	2.02
MSTRG.1079	TGME49_265040	39.42	26.24	32.54	79.01	0	128.91	58.42	49.76	241.44	239.91	251.51	244.26	256.6	269.52
MSTRG.108	TGME49_458010	0.12	0	40.5	0	0	20.05	72.65	123.87	2.91	1.77	2.23	2.95	1.99	1.54
MSTRG.1080	TGME49_265030	12.04	4.11	0	0	119.62	0	0	57.8	122.03	85.6	158.81	150.57	172.41	122.24
MSTRG.1081	TGME49_265020	45.49	56.81	69.62	42.19	0	17.23	62.48	35.48	52.57	53.05	52.16	49.9	53.1	49.54
MSTRG.1082	TGME49_265010	25.65	22.13	67.82	0	0	151.11	182.6	276.54	24.37	32.21	20.95	18.6	18.84	28.79
MSTRG.1083	TGME49_264990	261.25	262.19	250.02	180.1	527.41	148.48	44.82	331.44	180.39	215.28	123.13	106.01	122.93	118.11
MSTRG.1084	TGME49_264980	6.55	9.1	30.71	18.85	0	7.61	13.8	0	5.21	6.46	4.05	5.2	4.58	5.68
MSTRG.1085	TGME49_264940	40.6	45.86	67.87	35.83	0	110.49	69.75	93.85	34.59	35.85	25.68	33.19	30.42	40.04
MSTRG.1086	TGME49_264900	77.37	75.41	41.93	76.91	88.22	124.61	56.5	53.41	106.67	74.66	92.67	81.98	93.17	59.8
MSTRG.1087	TGME49_264880	27.06	21.2	40.04	24.5	0	69.41	71.95	71.41	111.69	123.33	131.01	110.67	97.67	132.63
MSTRG.1088	TGME49_264870	112.08	178.95	54.73	53.89	46.02	81.34	98.41	83.64	91.21	71.82	64.98	81.61	104.21	84.66
MSTRG.1089	TGME49_264875	0	0	0	0	0	0	0	0	0	0	0	0	0	0
MSTRG.109	TGME49_458020	0	0	0	0	0	0	0	0	0	0.69	0.68	0.76	0.57	0.45
MSTRG.1090	TGME49_264860	8.44	5.77	46.23	19.01	0	3.82	13.86	7.85	0.89	1.12	0.85	0.9	1.09	1.32
MSTRG.1091	TGME49_264850	6.56	0.52	0	0	0	0	0	0	0.58	1.9	1.18	2.59	0.49	1.7
MSTRG.1092	TGME49_264830	32.13	36.6	35.52	0	0	52.79	31.92	0	34.18	36.33	29.26	27.14	25.77	31.6
MSTRG.1093	TGME49_264770	102.27	63.19	224.56	116.86	202.69	174.73	201.57	114.45	77.09	103.65	86.32	85.41	79.48	110.36
MSTRG.1094	TGME49_264730	121.62	132.38	230.52	135.89	85.62	254.01	325.64	321.81	416.76	373.89	400.65	332.59	304.61	296.83
MSTRG.1095	TGME49_264720	50.16	45.4	22.76	27.8	47.9	33.82	61.33	46.39	55.53	60.06	72.98	47.36	36.98	61.2
MSTRG.1096	TGME49_264700	39.35	35.18	30.4	73.89	0	30.1	54.57	61.96	91.05	64.96	73.95	59.25	64.92	47.37
MSTRG.1097	TGME49_264680	63.61	80.64	0	0	309.66	0	0	74.37	74.03	33.04	50.76	54.72	53.97	39.61
MSTRG.1098	TGME49_264650	69.04	23.25	733.78	447.72	644.19	2755.09	3106.56	3152.56	1366.16	1424.63	797.93	763.45	605.68	627.17
MSTRG.1099	TGME49_264640	82.66	136.03	165.41	223.72	195.3	113.65	221.62	153.52	71.36	58.52	47.28	58.65	66.02	60.44
MSTRG.11	TGME49_300615	0	0	0	0	0	0	0	0	4.86	1.48	2.5	2.02	3.9	2.56
MSTRG.110	TGME49_458030	0	0	0	0	0	0	0	57.04	0.93	0.29	0.38	0.24	0.62	0.18
MSTRG.1100	TGME49_264620	0.24	0.4	0	0	0	0	0	0	1.23	0.39	0.4	0.64	0.37	0.72
MSTRG.1101	TGME49_264610	159.51	234.77	199.1	282.69	126.78	394.76	536.6	253.54	268.6	299.52	384.09	294.25	261.27	303.5
MSTRG.1102	TGME49_264600	241.51	180.5	127.56	227.74	404.12	189.31	114.22	195.17	365.25	297.41	296.7	319.42	344.22	267.74
MSTRG.1103	TGME49_264472	19.37	25.48	6.79	0	14.27	17.64	0	23.31	8.36	7.79	8.34	8	8.49	10.55
MSTRG.1104	TGME49_264450	30.51	37.63	23.7	57.86	0	70.42	63.86	24.15	51.44	42.17	53.34	42.37	42.59	45.65
MSTRG.1105	TGME49_264440	65.26	80.83	168.02	50.69	177.09	83.17	75.35	128.48	76.42	110.91	119.74	98	80.69	135.61
MSTRG.1106	TGME49_264430	0.79	1.45	10.1	12.44	0	86.41	67.45	32	0.85	1.4	1.33	1.45	0.79	1.63
MSTRG.1107	TGME49_264420	4.63	12.24	39.21	45.5	27.48	242.83	183.02	231.64	56.11	53.63	71.46	102.58	88.85	95.47
MSTRG.1108	TGME49_287960	14.57	15.88	0	0	0	0	0	0	20.37	2.01	7.31	10.8	13.86	1.58
MSTRG.1109	TGME49_287980	50.26	64.27	26.21	48.32	0	58.43	23.56	46.73	26.2	22.5	26.28	25.58	26.24	25.14
MSTRG.111	TGME49_458040	0	0	0	0	0	0	0	0	0	0	0.12	0	0	0
MSTRG.1110	TGME49_287990	1.45	11.04	0	0	0	0	0	0	49.19	41.23	45.59	53.64	42.18	43.5
MSTRG.1111	TGME49_288020	18.47	22.74	0	0	0	0	0	0	44.7	31.65	30.11	25.75	29.62	31.14
MSTRG.1112	TGME49_288030	83.47	111.18	92.1	110.85	194.22	113.97	123.87	211.3	129.71	147.23	134.82	134.19	119.59	147.21
MSTRG.1113	TGME49_288040	67.56	79.98	111.48	48.83	125.93	108.71	125.48	117.56	109.49	146.45	128.75	96.49	94.37	119.68
MSTRG.1114	TGME49_288045	26.98	19.89	0	0	0	23.96	0	49.31	47.98	62.51	43.86	37.94	29.22	35.9
MSTRG.1115	TGME49_288210	42.88	25.49	25.7	31.33	54.09	63.63	23.08	26.19	103.83	101.14	121.57	107.02	112.18	117.47
MSTRG.1116	TGME49_288220	8.3	1.45	0	0	0	14.69	79.91	15.12	12.4	14.8	10.81	8.9	7.58	11.11
MSTRG.1117	TGME49_288245	319	379.75	0	0	367.53	425.05	0	176.22	262.8	294.99	305.31	337.21	328.2	357.25
MSTRG.1118	TGME49_288260	86.51	120.58	137.06	122.44	173.13	50.58	91.61	0	91.27	91.11	118.63	90.12	88.13	89.33
MSTRG.1119	TGME49_288280	4.06	7.08	0	0	0	0	0	7.93	4.98	9.58	6.7	4.08	4.7	6.22
MSTRG.112	TGME49_458050	0	0	0	0	0	0	0	0	0	0	0	0	0	0
MSTRG.1120	TGME49_288310	20.63	21.14	75.88	0	0	37.53	135.76	0	46.28	67	53.98	62.55	69.33	72.21
MSTRG.1121	TGME49_288330	33.27	32.29	48.12	29.37	0	95.33	108.05	61.31	44.68	51.19	49.05	38.16	27.48	47.19
MSTRG.1122	TGME49_288360	787.06	943.35	3874.7	2313.33	1804.59	400.93	655.21	715.2	623.44	623.45	478.03	415.53	542.15	545.13
MSTRG.1123	TGME49_288370	62.82	55.03	33.03	42.78	0	79.32	151.14	58.36	89.9	89.34	125.48	118.54	136.33	145.31
MSTRG.1124	TGME49_288380	808.99	727.71	1386.94	1279.94	1439.32	1561.2	1643.66	1290.06	364.9	416.12	463.48	414.89	453.13	416.35
MSTRG.1125	TGME49_288390	32.02	28.53	34.48	0	0	17.07	92.84	35.15	57.31	53.88	62.23	49.25	57.69	67.97
MSTRG.1126	TGME49_288440	74.41	96.15	137.97	56.26	87.09	216.11	327.55	320.19	46.73	39.75	48.14	60.23	64.17	60.43
MSTRG.1127	TGME49_288465	4.76	4.62	0	0	0	0	0	0	0.13	0.52	0.3	0	0.06	0.32
MSTRG.1128	TGME49_288475	27.42	25.8	0	0	0	20.41	12.34	0	15.83	10.44	25.54	29.59	29.14	27.95
MSTRG.1129	TGME49_288500	134.54	99.53	237.65	164.7	71.51	16.81	152.35	86.52	105.38	119.74	106.55	108.88	102.34	121.33
MSTRG.113	TGME49_458060	0	0	0	0	0	0	0	0	0	0	0	0	0	0
MSTRG.1130	TGME49_288520	15.11	19.74	0	0	113.73	62.75	91.04	116.23	63.11	75.62	82.86	85.42	60.2	97.91
MSTRG.1131	TGME49_288540	72.01	57.55	172.57	52.74	90.38	64.1	213.16	175.87	144.16	196.2	122.93	116.71	95.07	145.01
MSTRG.1132	TGME49_288550	50.12	69.31	39.2	83.07	144.31	84.74	92.39	87.29	116.02	130.84	155.3	125.27	120.67	127.64
MSTRG.1133	TGME49_288560	65.85	57.04	87.23	133.26	137.66	108	117.54	100.01	133.67	156.24	178.04	147.61	128.28	176.33
MSTRG.1134	TGME49_288570	44.78	42.94	91.38	0	0	120.66	27.57	46.57	87.11	88.53	87.52	72.92	67.57	88.56
MSTRG.1135	TGME49_288580	39.26	32.04	0	78.59	0	32.71	0	67.46	87.58	101.56	103.54	105.11	101.59	112.37
MSTRG.1136	TGME49_288590	5.12	3.6	0	80.51	0	0	60.7	34.59	1.96	2.32	3.53	1.08	2.1	2.64
MSTRG.1137	TGME49_288600	63.46	82.75	89.53	46.63	0	132.94	120.42	68.46	221.62	185.24	214.33	204.07	168.06	197.15
MSTRG.1138	TGME49_288620	71.92	80.29	58.51	71.17	0	128.56	105.06	119.27	143.82	160.81	194.19	181.39	169.05	204.61
MSTRG.1139	TGME49_288630	147.59	133.84	138.99	165.15	102.67	323.32	285.35	385.54	377.77	457.22	464.29	426.48	402.42	483.63
MSTRG.114	TGME49_458070	0	0	0	0	0	0	0	0	0	0	0	0	0	0
MSTRG.1140	TGME49_288650	2649.21	3598.8	2647.14	3030.47	3544.44	1674.16	1595.72	1653.04	2921.38	2727.3	3708.79	2969.69	3168.57	2363.26
MSTRG.1141	TGME49_288680	105.54	100.49	184.09	74.58	64.61	273.46	539.02	271.2	241.53	280.04	284.45	247.47	221.12	283.56
MSTRG.1142	TGME49_288685	23	24.86	40.15	0	84.47	49.72	108.22	81.83	25.98	30.74	32.68	27.05	22.45	34.65
MSTRG.1143	TGME49_288720	934.52	578.35	602.46	464.49	453.61	188.1	192.97	194.59	99.56	87.29	80.88	81.43	89.89	55.48
MSTRG.1144	TGME49_288730	9.36	6.91	36.67	23.55	0	37.86	32.95	29.24	23.86	23.44	26.99	19.42	16.05	20.57
MSTRG.1145	TGME49_288740	29.2	32.29	20.65	25.26	43.45	30.68	37.1	63.13	139.52	106.91	94.92	88.79	116.98	83.35
MSTRG.1146	TGME49_288750	282.82	239.01	421.15	462.16	197.33	208.41	125.84	357.8	223.6	273.4	246.75	208.05	194.58	270.65
MSTRG.1147	TGME49_288800	57.94	115.7	69.15	0	72.84	119.83	31.03	123.37	49.5	51.44	54.46	53.97	54.54	56.31
MSTRG.1148	TGME49_288820	91.47	130.4	30.81	18.9	32.39	122.09	124.6	78.48	131.75	105.75	103.28	103.56	103.37	111.37
MSTRG.1149	TGME49_288830	63.57	71.83	71.85	87.7	100.81	130.47	43.02	109.84	167.31	208.38	197.58	168.53	162.91	209.61
MSTRG.115	TGME49_458080	0	0	0	0	0	0	0	0	0	0	0	0	0.16	0
MSTRG.1150	TGME49_288840	151.81	303.26	25.05	61.12	158.21	24.82	0	25.54	28.47	26.55	36.54	31.66	28.82	29.02
MSTRG.1151	TGME49_288845	37.57	42.79	0	0	310.7	72.08	129.94	149.23	45.54	54.12	53.75	50.5	44.69	56.26
MSTRG.1152	TGME49_288850	50.57	25.75	0	0	0	0	0	0	30.9	41.07	41.09	21.74	32.17	47.56
MSTRG.1153	TGME49_288860	52.86	54.84	331.14	78.71	139.91	98.28	59.29	67.56	16.1	13.27	15.22	14.57	14.95	16.96
MSTRG.1154	TGME49_288870	28.23	33.23	104.52	125.31	0	25.86	93.67	26.65	10.86	9.46	10.62	9.17	8.39	9.33
MSTRG.1155	TGME49_288880	17.5	16.13	24.5	0	51.56	24.26	0	0	19.87	7.15	14.4	14.72	26.77	7.21
MSTRG.1156	TGME49_288900	21.54	23.31	0	192.92	0	121.58	0	0	4.76	6.03	4.17	3.55	2.5	8.56
MSTRG.1157	TGME49_288910	49.12	39.61	143.88	0	101.15	47.47	43	73.36	70.94	94.44	111.41	90.91	94.35	108.23
MSTRG.1158	TGME49_288945	42.57	29.39	14.33	35.19	0	92.27	90.15	58.4	82.04	82.17	35.85	33.17	27.1	12.94
MSTRG.1159	TGME49_288950	48.73	49.4	72.37	133	0	134.43	97.55	119.85	323.93	199.12	260.71	213.38	216.53	123.63
MSTRG.116	TGME49_458100	0	0	0	0	0	181.59	0	0	0	0	0.83	1.34	0	0
MSTRG.1160	TGME49_288970	2.53	0	0	0	0	197.17	0	0	38.74	56.9	28.51	21.73	17.36	20.84
MSTRG.1161	TGME49_288980	0	0	0	0	0	0	0	0	0	0	0	0	0	0
MSTRG.1162	TGME49_288990	31.84	54.47	69.26	41.98	145.91	120.02	31.08	52.95	139.46	155.51	159.28	124.64	124.71	163.45
MSTRG.1163	TGME49_289010	24.47	26.02	0	0	0	69.41	62.94	35.71	64.76	65.95	78.26	74.88	60.61	73.58
MSTRG.1164	TGME49_289050	229.14	499.09	274.34	328.73	173.11	80.34	60.73	111.31	15.13	13.07	14.32	20.42	14.5	20.12
MSTRG.1165	TGME49_289080	16.1	14.07	32.67	20.04	34.36	32.37	0	41.62	28.11	27.95	28.97	20.75	18.27	21.89
MSTRG.1166	TGME49_289090	38.33	50.13	0	220.23	0	91.42	0	62.82	55.54	51.82	59.2	55.72	51.22	59.11
MSTRG.1167	TGME49_289100	79.54	102.32	90.84	80.7	143.26	119.95	135.92	154.33	90.47	92.64	91.31	93.23	86.68	105.48
MSTRG.1168	TGME49_289110	6.96	8.16	0	0	42.22	0	36.06	10.22	8.49	8.02	8.5	7.85	8.44	8.33
MSTRG.1169	TGME49_289130	46.62	51.98	121.56	0	128.34	30.07	54.44	31	31.42	18.27	25.42	18.02	24.84	18.05
MSTRG.117	TGME49_458120	0	0	0	67.75	0	0	0	0	0.63	0.06	0.12	0.08	0.1	0.26
MSTRG.1170	TGME49_289180	53.17	61.12	0	0	48.77	128.4	154.43	201.31	141.79	147.34	176.59	162.9	164.63	177.43
MSTRG.1171	TGME49_289200	12.25	7.33	28.35	0	0	14.04	25.45	0	12.67	10.13	12.4	10.32	13.41	13.18
MSTRG.1172	TGME49_289210	156.7	90.39	283.01	228.69	135.3	174.47	286.78	198.01	154.6	212.18	191.29	193.15	159.22	257.5
MSTRG.1173	TGME49_289222	8.13	2.95	0	0	0	17.83	0	18.36	26.69	36.8	45.2	40.25	41.53	31.33
MSTRG.1174	TGME49_289230	8.31	11.48	23.2	56.67	0	45.97	20.84	35.47	16.09	26.84	24.82	22.73	18.21	32.02
MSTRG.1175	TGME49_289250	53.65	76.02	116.3	0	81.7	95.96	0	39.52	112.18	56.24	92.45	91.49	99.35	45.38
MSTRG.1176	TGME49_289260	1.59	3.45	0	0	0	0	0	0	3.87	1.78	0.9	1.34	0.27	0.62
MSTRG.1177	TGME49_289290	56.82	89.55	22.31	109.04	93.89	55.25	140.29	79.58	90.53	95.43	82.33	79.37	82.42	93.69
MSTRG.1178	TGME49_289300	64.1	59.62	173.97	28.41	48.96	98.13	191	153.45	113.6	134.49	116.29	98.8	88.36	109.38
MSTRG.1179	TGME49_289320	95.22	113.13	108.23	105.84	45.55	96.49	136.12	143.39	32.91	45.42	33.78	35.98	27.84	41.54
MSTRG.118	TGME49_458130	0	0	0	0	0	0	0	0	0	0	0	0	0	0
MSTRG.1180	TGME49_289330	36.34	34.63	97.29	47.94	102.25	67.49	69.99	54.52	11.25	13.99	10.17	10.99	12.32	14.44
MSTRG.1181	TGME49_289340	80.93	82.23	94.43	170.35	0	46.74	126.99	48.14	132.86	115.37	153.6	147	169.23	127.28
MSTRG.1182	TGME49_289360	41.58	50.46	76.96	93.07	0	114.29	69.04	198	223.82	192.76	220.77	246.87	233.87	204.79
MSTRG.1183	TGME49_289370	141.54	376.59	138.94	82.39	0	1924.29	2300.51	2622.23	2193.42	2379.72	3049.65	3412.14	3276.45	2936.68
MSTRG.1184	TGME49_289380	200.42	212.65	279.94	189.13	206.02	131.75	138.4	142.62	75.56	92.38	70.39	67.32	63.49	82.21
MSTRG.1185	TGME49_289490	23.91	20.76	37.77	45.21	25.76	32.84	45.29	0	26.74	16.92	22.07	29.6	27.91	21.41
MSTRG.1186	TGME49_289520	12.35	10.06	7.05	17.39	14.81	34.92	38.03	39.49	6.77	7.12	6.38	7.82	7.81	8.7
MSTRG.1187	TGME49_289530	2201.82	1351.01	1276.57	957.62	603.97	1605.25	1623.91	1415.45	1245.39	1044.32	1413.27	1769.49	1872.42	1346.15
MSTRG.1188	TGME49_289540	128.52	160.28	139.44	95.07	65.17	130.47	41.77	189.45	127.97	115.19	71.58	119.14	138.77	115.71
MSTRG.1189	TGME49_289550	76.17	90.39	126.09	150.31	0	31.37	56.46	15.04	74.72	65.28	77.19	68.3	76.33	77.27
MSTRG.119	TGME49_458150	0	0	0	0	0	0	0	0	0.19	0	0	0	0	0
MSTRG.1190	TGME49_289580	65.41	42.62	57.56	137.56	243.01	170.89	206.26	88.06	33.38	35.89	35.48	36.3	27	34.12
MSTRG.1191	TGME49_289590	0	0	0	0	0	0	0	0	0	0	0	0	0	0
MSTRG.1192	TGME49_289600	961.11	1102.99	219.75	1036.89	620.77	757.96	913.51	633.55	750.58	712.85	761.95	906.21	936.45	791.11
MSTRG.1193	TGME49_289610	94.07	128.85	37.57	129.5	0	299.99	31.1	207.58	190.07	232.62	224.71	225.21	185.45	257.16
MSTRG.1194	TGME49_289620	420.34	696.46	289.55	380.67	365.79	272.42	250.41	236.11	431.12	479.71	443.57	470.22	443.34	539.76
MSTRG.1195	TGME49_289630	238.31	483.34	92.59	333	65	61.13	66.64	15.73	78.05	80.06	111.96	95.96	96.22	110.8
MSTRG.1196	TGME49_289640	28.85	49.23	43.54	104.98	183.61	64.66	156.2	133.19	67.36	104.28	98.96	93.84	80.96	95.55
MSTRG.1197	TGME49_289650	426.77	430.2	265.25	442.56	488.86	391.23	409.68	337.98	271.06	273.85	224.67	225.81	249.32	204.89
MSTRG.1198	TGME49_289660	0.71	0	0	0	0	0	0	0	0	0.14	0	0.58	0.12	0.15
MSTRG.1199	TGME49_289670	24.43	35.19	46.06	0	0	25.87	43.12	166.3	94.14	95.68	102.72	104.91	97.82	96.35
MSTRG.12	TGME49_300618	0	0	0	0	0	0	0	0	0	0	13.71	0	0	17.39
MSTRG.120	TGME49_458160	0	0	0	0	0	0	0	0	0	0	0	0	0	0
MSTRG.1200	TGME49_289680	174.32	240.44	446.8	317.86	158.15	404.25	567.63	215.31	198.55	172.62	212.36	220.23	198.01	237.25
MSTRG.1201	TGME49_289690	1313.27	1257.43	1800.71	1500.51	1655.23	2859.12	3201.95	3445.86	1009.71	1040.81	1023.85	1205.32	1192.11	971.33
MSTRG.1202	TGME49_289700	71.84	51.8	86.04	0	0	170.43	128.76	116.94	166.42	206.04	185.63	197.2	148.72	224.76
MSTRG.1203	TGME49_289710	28.47	13.47	52.91	32.52	0	13.11	59.46	33.7	5.02	7.53	2.37	4.19	1.89	3.41
MSTRG.1204	TGME49_289730	43.05	35.02	53.16	86.87	74.55	105.34	63.7	117.38	51.18	54.2	62.91	59.73	51.82	65.8
MSTRG.1205	TGME49_289740	85.44	74.72	71.16	65.4	74.84	52.87	63.94	85.85	89.03	99.87	113.14	110.82	113.16	135.6
MSTRG.1206	TGME49_289750	877.48	524.71	1037.46	313.94	78.07	201.78	332.46	321.07	533.96	455.67	476.5	569.78	620.2	493.35
MSTRG.1207	TGME49_289760	42.89	53.75	130.29	0	45.69	32.27	39.01	22.13	11.61	15.94	9.77	8.7	5.72	12.13
MSTRG.1208	TGME49_289770	113.91	95.12	105.17	51.44	221.29	135.44	56.69	42.87	89.55	66.86	88.1	86.67	88.92	76.92
MSTRG.1209	TGME49_289800	122.47	79.39	173.71	580.54	0	171.36	154.23	88.81	85.48	90.61	95.96	93.62	79	114.66
MSTRG.121	TGME49_458200	0	0	0	0	0	97.02	0	0	0	0.12	0	0.32	0.1	0
MSTRG.1210	TGME49_289810	100.32	77.99	129.11	147.66	0	63.76	115.02	65.94	26.7	35.83	41.13	37.65	34.7	41.91
MSTRG.1211	TGME49_289830	375.39	297.82	417.68	213.61	0	295.23	248.08	60.86	233.13	233.18	209.82	209.8	222.55	191.01
MSTRG.1212	TGME49_289850	0.69	0.58	0	0	0	0	0	0	2.02	1.11	1.37	1.28	1.96	0.65
MSTRG.1213	TGME49_289860	0.92	0	0	0	210.29	0	0	0	0.21	0.59	1.41	2.11	3.55	3.09
MSTRG.1214	TGME49_289880	63.88	91.04	76.48	93.87	96.51	202.92	233.96	179.25	75.63	84.41	82.9	85.43	67.86	86.26
MSTRG.1215	TGME49_289910	145.01	107	327.87	296.96	345.66	81.21	36.75	41.81	124.33	108.93	24.17	32.38	23.66	20.73
MSTRG.1216	TGME49_289920	668.1	1102.28	269.08	367.2	212.48	667.4	543.24	620.6	1719.45	1531.01	2739.55	1798.71	1690.52	1716.62
MSTRG.1217	TGME49_289940	17.97	5.63	63.56	77.19	66.93	31.47	0	48.59	38.01	44.11	48.78	45.4	44.61	58
MSTRG.1218	TGME49_289950	61.88	71.97	0	31.24	107.87	76.14	92.05	91.41	50.29	44.3	56.49	45.71	43.45	48.41
MSTRG.1219	TGME49_289970	229.06	202.96	116.4	140.74	81.77	60.54	104.43	124.62	125.79	119.01	108.2	117.22	135.9	146.09
MSTRG.122	TGME49_458210	0	0	0	0	0	96.91	0	100.56	0	0.99	0	0	1.26	1.06
MSTRG.1220	TGME49_289990	109.91	87.68	66.73	54.36	140.41	121.18	119.88	136.01	72.11	90.42	74.83	62.42	58.23	81.88
MSTRG.1221	TGME49_290000	37.63	53.89	107.66	130.42	0	408.67	740.7	621.96	971.99	881.04	1068.75	1014.06	1007.4	957.29
MSTRG.1222	TGME49_290005	207.69	84.47	199.09	241.57	69.89	32.86	89.34	152.21	90.58	109.25	95.22	93.11	85.16	100.5
MSTRG.1223	TGME49_290030	250.62	254.07	366.47	72.82	515.88	211.53	54.7	62.3	141.45	174.36	144.78	155.92	150.7	195.84
MSTRG.1224	TGME49_290040	296.9	195.18	64.57	460.93	0	255.56	520.35	395.22	287.82	362.82	364.26	403	400.54	412.94
MSTRG.1225	TGME49_290150	109.95	101.54	0	0	144.39	101.41	0	244	71.2	114.26	104.48	101.24	81.17	111.54
MSTRG.1226	TGME49_290160	131.49	111.9	375.79	140.69	60.87	114.52	233.59	176.79	104.15	147.36	150.39	111.41	98.13	129.11
MSTRG.1227	TGME49_290180	17.2	23.14	46.96	56.49	0	46.49	84.21	23.94	30.47	51.98	36.47	38.91	31.22	54.43
MSTRG.1228	TGME49_290190	60.57	70	79.04	24.18	83.14	39.15	53.26	70.48	47.11	41.63	28.31	34.99	33.13	35.32
MSTRG.1229	TGME49_290200	451.74	155.86	718.03	486.47	283.87	66.64	241.45	45.76	153.09	182.41	70.51	79.52	62.22	44.33
MSTRG.123	TGME49_458230	0	0	0	0	0	0	0	0	0.19	0.11	0.11	0	0	0
MSTRG.1230	TGME49_290260	70.32	111.36	222.84	0	157.03	110.21	66.46	75.79	210.39	167.53	183.48	208.55	199.78	196.59
MSTRG.1231	TGME49_290270	55.89	54.93	21.48	119.9	45.2	74.48	38.6	10.95	63.2	42.2	54.35	60.71	70.92	53.86
MSTRG.1232	TGME49_290280	0	0	0	90.11	0	0	0	0	0	0	0	0	0.49	0
MSTRG.1233	TGME49_290290	102.15	90.19	184.38	90.34	193.93	63.93	82.84	103.34	60.55	83.62	71.35	55.68	44.94	72.87
MSTRG.1234	TGME49_290300	233.08	162.8	219.46	105.8	370.15	977.66	826.59	962.18	598.5	417.13	512.76	559.12	616.98	479.56
MSTRG.1235	TGME49_290320	0	0	0	0	0	0	0	0	0	0	0	0	0	0
MSTRG.1236	0	22.28	8.24	57.86	0	0	57.26	51.84	29.51	34.56	43.25	66.54	69.96	64.03	67.34
MSTRG.1237	TGME49_290330	11.36	7.24	16.66	0	0	24.76	59.9	16.98	11.35	14.21	13.15	11.12	10	15.01
MSTRG.1238	TGME49_290340	43.85	67.53	0	92.95	404.9	38.05	137.9	97.94	69.91	85.86	84.25	69.74	62.19	98.19
MSTRG.1239	TGME49_290570	44.52	47.49	0	65.79	0	54.4	0	84.09	151.88	63.13	148.25	164.51	170.58	107.73
MSTRG.124	TGME49_458260	0	0	0	0	0	0	0	0	0	0	0.1	0	0	0
MSTRG.1240	TGME49_290580	29.69	18.91	0	54.06	46.54	109.55	119.22	101.44	48.13	54.42	66.43	48.92	35.63	49.29
MSTRG.1241	TGME49_290590	0.22	0.37	0	0	0	0	0	0	1.37	1.77	2.84	2.73	1.99	2.31
MSTRG.1242	TGME49_290600	185.21	161.68	265.24	508.54	111.94	105.01	0	216.4	277.3	319.49	224.79	232.91	225.63	242.29
MSTRG.1243	TGME49_290605	21.5	37.07	59.15	70.6	0	29.27	0	60.33	80.92	81.74	97.65	96.33	89.57	94.83
MSTRG.1244	TGME49_290640	74.39	36.33	138.15	101.83	58.1	109.5	111.76	126.69	37.9	41.18	32.72	30.94	26.97	36.4
MSTRG.1245	TGME49_290660	296.14	333.7	368.41	343.76	488.72	161.15	196.72	197.87	147.43	156.27	167.86	172.7	173.37	195.7
MSTRG.1246	TGME49_290670	215.2	147.19	279.64	128.72	120.47	302.98	410.48	295.66	280.92	315.37	273.14	256.83	227.77	285.72
MSTRG.1247	TGME49_290678	32.34	36.38	138.53	102.35	25.68	42.45	65.4	43.71	7.87	5.98	4.5	6.45	6.82	7.28
MSTRG.1248	TGME49_290682	9.36	17.19	0	73.86	130.89	0	0	0	2.32	2.1	1.53	2.35	2.36	2
MSTRG.1249	TGME49_290700	642.98	955.87	406.12	692.59	455.98	174.3	267.43	262.16	684.47	498.73	751.08	639.87	798.07	583.52
MSTRG.125	TGME49_458310	0	0	0	0	0	0	0	0	0	0	0	0	0	0
MSTRG.1250	TGME49_290710	371.96	275.58	1159.12	383.26	0	947.34	337.53	198.44	352.17	387.18	437.63	339.76	297.16	314.26
MSTRG.1251	TGME49_290710	0	32.54	0	0	0	0	0	0	0	0	0	0	0	0
MSTRG.1252	TGME49_290720	121.53	117.6	88.54	195.29	148.98	87.71	111.38	90.22	49.89	52.61	56.51	54.4	46.75	59.16
MSTRG.1253	TGME49_290840	33.17	26.75	55.2	33.61	0	54.67	74.35	42.2	41.8	26.38	28.95	32.08	34.74	27.93
MSTRG.1254	TGME49_290850	97.82	133.18	42.66	130.4	69.92	83.61	48.96	71.26	155.47	115.89	152.37	144.87	154.56	137.36
MSTRG.1255	TGME49_290860	80.08	80.94	210.39	85.63	0	92.62	42	59.56	28.23	67.34	36.51	31.04	17.59	55.34
MSTRG.1256	TGME49_290870	70.45	70.72	70.19	57.13	49.24	82.86	0	59.63	54.81	73.53	60.14	49.95	40.94	61.78
MSTRG.1257	TGME49_290890	46.65	53.5	0	111.69	65.37	113.22	123.21	81.54	93.25	104.35	111.15	112.82	106.38	123.7
MSTRG.1258	TGME49_290900	63.02	24.69	0	65.67	0	27.15	0	111.92	39.4	60.95	62	54.8	44.86	64.24
MSTRG.1259	TGME49_290930	0.49	0.82	0	0	0	0	0	0	0	0	0	0	0.22	0.1
MSTRG.126	TGME49_458320	0	0	0	0	0	0	0	0	0	0	0	0.08	0	0.07
MSTRG.1260	TGME49_290940	112.28	111.23	36.08	87.4	152.03	89.31	129.5	220.69	91.15	72.54	67.1	75.58	70.48	69.92
MSTRG.1261	TGME49_290950	94.34	85.77	113.19	108.24	132.21	143.3	91.27	217.84	67.62	79.44	67.08	79.82	73.74	91.53
MSTRG.1262	TGME49_290970	55.73	14.35	342.89	205.71	243.33	1504.96	1054.63	1443.51	1461.32	1306.98	1120.96	1010.69	1184.66	888.96
MSTRG.1263	TGME49_290980	63.83	48.57	0	0	0	0	30.43	121.79	92.64	163.49	155.63	97.87	69.04	201.35
MSTRG.1264	TGME49_290990	18.24	20.23	21.59	0	0	4.92	18.66	45.52	5.59	7	5.25	6.46	4.99	6.26
MSTRG.1265	TGME49_291000	23.27	34.37	26.76	32.61	56.34	26.51	24.03	109.11	38.31	53.43	55.5	44.45	47.08	55.25
MSTRG.1266	TGME49_291010	14.56	21.22	32.65	39.63	0	16.17	117.23	49.93	51.69	63.44	65.01	59.56	48.74	73.66
MSTRG.1267	TGME49_291030	29.54	25.17	43.61	79.96	0	21.6	19.59	44.45	115.67	119.65	124.7	93.05	94.12	98.77
MSTRG.1268	TGME49_291040	42.3	2.91	320.08	141.6	367.61	9409.19	8987.1	7711.51	7583.76	8609.76	8038.28	7957.49	7865.72	7427
MSTRG.1269	TGME49_291050	39.17	23.32	71.03	14.56	24.89	46.92	53.22	60.31	36.68	31.86	21.69	20.95	22.78	19.23
MSTRG.127	TGME49_458340	0	0	0	0	0	0	0	0	0	0	0	0	0	0
MSTRG.1270	TGME49_291080	67.92	94.9	172.89	0	99.52	85.58	155.06	110.18	85.41	98.18	115.07	113.3	112.97	121.73
MSTRG.1271	TGME49_291090	15.28	18.09	0	0	0	0	83.4	0	69.74	98.43	113	137.74	111.43	142.88
MSTRG.1272	TGME49_291120	28.91	30.46	0	61.84	0	58.29	60.43	59.96	31.88	38.59	30.05	26.14	23.39	34.8
MSTRG.1273	TGME49_291140	103.74	117.5	154.28	91.31	54.13	152.79	156.44	183.51	87.78	87.94	87.52	123.49	112.77	117.8
MSTRG.1274	TGME49_291170	18.04	12.66	0	0	0	28.83	0	23.54	5.89	4.94	2.67	1.99	2.28	0.82
MSTRG.1275	TGME49_291180	49.05	49.35	25.42	78.54	71.19	81.31	68.59	88.46	11.02	8.9	9.21	13.33	12.87	11.83
MSTRG.1276	TGME49_291300	65.85	56.63	60.37	111.15	63.47	82.24	27.13	76.89	58.96	50.43	46	48.77	55.62	57.89
MSTRG.1277	TGME49_291310	95.4	99.01	172.38	70.65	272.56	85.33	77.3	87.88	79.01	92.64	79.89	85.98	86.29	105.49
MSTRG.1278	TGME49_291330	147.89	133.41	206.24	41.68	72.41	187.21	185.09	210.22	272.15	220.2	246.82	239.04	275.13	252.68
MSTRG.1279	TGME49_291370	0	0	0	0	0	0	0	0	0	0	0	0	0	0
MSTRG.128	TGME49_458350	0	0	0	0	0	0	0	0	0	0.12	0	0.17	0.1	0
MSTRG.1280	TGME49_291580	0	0.57	0	0	0	0	0	0	0.68	1.49	0.68	3.03	0.28	0.4
MSTRG.1281	TGME49_291590	8.51	7.5	0	0	0	10.86	19.69	0	11.68	12.12	8.88	11.23	11.04	11.69
MSTRG.1282	TGME49_291600	116.46	139.36	87.38	26.7	45.97	86.55	58.87	100.18	130.89	142.96	135.03	126.03	123.86	107.71
MSTRG.1283	TGME49_291620	58.08	86.16	46.59	77.01	0	85.79	85.13	127.92	59.71	74.44	65.95	66.07	63.72	80.34
MSTRG.1284	TGME49_291630	72.9	34.87	54.8	65.59	0	0	0	27.94	27.7	14.59	14.32	10.72	14.23	6.45
MSTRG.1285	TGME49_291650	21.61	29.41	37.98	0	0	18.8	136.3	19.36	83.41	62.85	79.6	73.61	67.39	70.42
MSTRG.1286	TGME49_291660	1.1	0	0	0	0	0	0	0	0.3	0.36	0.18	0.63	0.15	0.29
MSTRG.1287	TGME49_291670	26.01	20.38	0	40.77	70.8	99.85	30.17	85.66	81.75	108.67	104.38	101.03	78.05	109.6
MSTRG.1288	TGME49_291680	131.34	121.1	129.05	131.46	135.77	127.83	96.61	109.6	98.5	135.74	118.13	107.3	103.71	120.45
MSTRG.1289	TGME49_291810	123.23	72.29	52.39	62.63	264.61	163.52	93.9	186.98	135.53	125.37	179.08	139.2	129.8	118.96
MSTRG.129	TGME49_458360	0.41	0	0	0	0	0	0	34.22	0	0	0.07	0	0	0.08
MSTRG.1290	TGME49_291830	0.68	0.99	0	0	0	0	0	27.96	9.04	7.27	5.32	8.93	5.85	7.81
MSTRG.1291	TGME49_291840	707.92	320.64	875.44	609.94	297.62	524.21	504.32	540.47	113.27	119.5	127.02	141.3	178.19	116.07
MSTRG.1292	TGME49_291850	8027.1	4174.34	0	7610.51	0	16399.95	0	7119.8	611.78	0	1247.81	208.88	967.03	950.61
MSTRG.1293	TGME49_291860	0.28	2.5	0	0	32.03	0	0	0	0.16	0.09	0.09	0.19	0.08	0.05
MSTRG.1294	TGME49_291880	52.79	106	70.67	20.32	57.33	246.29	268.1	186.35	220.13	255.71	241.49	233.71	214.19	237.39
MSTRG.1295	TGME49_291890	2286.58	3271.55	2121.4	2678.68	2466.34	45.53	82.57	46.84	47.64	62.35	35.61	32.39	25.23	31.11
MSTRG.1296	TGME49_291900	47.67	39.57	29.77	181	0	14.74	53.45	136.54	85.27	128.22	90.97	93.45	73.4	107.17
MSTRG.1297	TGME49_291920	0	0	0	0	0	0	0	0	0	0	1.15	0.89	3.24	2.06
MSTRG.1298	TGME49_291930	109.1	72.43	282.44	228.74	396.54	62.16	0	79.97	57.96	57.51	46.47	40.75	45.97	35.74
MSTRG.1299	TGME49_291940	40.6	26.05	85.66	93.01	136.82	91.46	91.33	51.85	117.14	142.72	122.17	86.39	78.71	121.7
MSTRG.13	TGME49_300621	0	0	0	0	0	0	0	0	50.33	18.11	30.5	32.86	46.99	28.03
MSTRG.130	TGME49_458370	0	0	0	0	0	0	0	0	0	0.12	0	0.17	0	0
MSTRG.1300	TGME49_291960	838.07	596.85	884.41	579.93	1087.02	91.22	99.2	75.13	205.79	163.63	161.83	130.34	160.35	95.25
MSTRG.1301	TGME49_291970	22.17	26.62	0	0	0	0	0	0	45.07	28.06	28.52	38.46	37.72	38.72
MSTRG.1302	TGME49_292000	9.35	13.3	23.6	0	0	35.06	42.39	24.05	9.18	12.95	17.98	13.12	11.21	15.72
MSTRG.1303	TGME49_292020	12.41	16.29	41.3	23.22	39.44	50.24	77.69	47.82	13.32	12.52	14.93	15.58	15.38	15.45
MSTRG.1304	TGME49_292070	51.75	59.01	0	77.7	0	64.65	58.5	33.33	43.79	35.55	29.33	35.8	33.01	36.81
MSTRG.1305	TGME49_292080	115.93	94.88	236.04	111.22	152.77	107.92	65.26	83.26	100.64	81.5	69.86	69.3	86.99	69.31
MSTRG.1306	TGME49_292100	77.41	91.2	55.03	36.22	53.13	25	68.01	15.18	123.96	76.19	100.42	104.92	121.12	62.09
MSTRG.1307	TGME49_292120	53.52	41.68	68.49	55.77	144.14	158.3	143.56	116.34	79.1	102.33	88.7	77.36	71.06	93.86
MSTRG.1308	TGME49_292130	1071.94	596.61	969.87	674.27	906.77	553.56	287.87	406.63	184.13	177.48	157.83	201.13	189.41	153.46
MSTRG.1309	TGME49_292150	104.07	105.81	162.51	0	0	20.11	0	0	143.15	74.44	129.01	100.85	91.79	85.57
MSTRG.131	TGME49_458380	0	0.99	0	0	0	46.49	0	0	0.78	0.11	0.33	0.15	0	0.48
MSTRG.1310	TGME49_292190	44.13	79.55	37.08	134.66	0	91.8	66.55	56.71	110.7	70.28	96.29	98.77	132.63	109.85
MSTRG.1311	TGME49_292200	86.93	102.33	101.12	106.43	91.13	164.59	77.9	125.11	59.77	73.25	46.9	51.04	54.06	66.24
MSTRG.1312	TGME49_292220	241.2	196.69	305.78	288.44	143.14	218.69	182.95	225.12	95.71	116.19	94	114.24	101.85	110.81
MSTRG.1313	TGME49_292245	42.52	42.63	87.74	52.87	0	65.14	118.03	22.37	24.86	26.16	29.05	24.31	26.07	34.05
MSTRG.1314	TGME49_292260	3.48	0.79	0	0	0	21.55	39.05	0	5.93	5.85	2.1	4.46	3.55	2.96
MSTRG.1315	TGME49_292270	0.35	0	0	0	0	0	0	57.19	40.88	64.46	16.08	29.14	17.95	17.44
MSTRG.1316	TGME49_292275	1.42	0	0	0	0	0	0	0	27.11	35.88	15.8	16.67	18.26	16.97
MSTRG.1317	TGME49_292280	1.97	0	0	0	0	0	81.42	0	19.74	36.66	7.78	9.72	8.21	11.5
MSTRG.1318	TGME49_292290	25.19	16.48	0	0	0	0	0	0	14.67	16.03	31.13	15.6	26.08	20.93
MSTRG.1319	TGME49_292320	43.34	47.88	103.89	0	72.95	85.73	31.08	105.91	84.5	56.75	73.58	66.23	73.37	67.73
MSTRG.132	TGME49_458390	0	0	0	0	0	0	0	0	0	0.06	0	0.08	0.1	0
MSTRG.1320	TGME49_292340	22.53	29.95	52.79	48.66	0	45.76	71.18	47.06	34.56	39.1	27.51	32.23	32.8	38.53
MSTRG.1321	TGME49_292360	21.82	19.98	15.86	0	66.71	78.56	42.76	32.32	53.21	76.73	64.94	56.46	51.26	75.11
MSTRG.1322	TGME49_292375	34.27	55.76	126.86	92.82	106.81	464.92	451.18	336.18	229.19	275.68	267.96	168.65	172.85	276.31
MSTRG.1323	TGME49_292390	0.47	0.53	0	0	0	88.02	112.99	95.34	23.56	34.35	61.12	45.83	52.97	55.45
MSTRG.1324	TGME49_210600	1.39	1.41	0	34.2	0	125.21	218.42	268.31	72.54	82.87	92.36	76.61	88.85	73.47
MSTRG.1325	TGME49_210490	33.82	33.18	54.48	99.54	57.35	53.96	24.46	13.88	115.01	106.17	128.84	111.1	103.55	89.48
MSTRG.1326	TGME49_210450	3.74	1.49	18.68	0	0	10.66	0	0	6.78	7.39	9.04	7.24	6.28	8.96
MSTRG.1327	TGME49_210440	26.26	30.98	61.39	0	0	59.27	73.54	62.56	27.38	23.16	26.51	25.65	22.04	28.21
MSTRG.1328	TGME49_210420	139.06	94.8	161.32	243.58	170.01	59.89	72.36	123.35	142.76	144.39	165.55	113.41	166.12	137.66
MSTRG.1329	TGME49_210408	743.97	382.78	1122.09	999.02	1082.32	764.13	713.92	1000.64	603	762.62	492.11	554.22	525.43	679.07
MSTRG.133	TGME49_458430	0.99	1.68	213.43	247.41	0	52.73	95.24	272.39	0	0.13	0	0	0	0
MSTRG.1330	TGME49_210400	0.18	0.15	0	0	0	9.44	0	0	0.66	1.63	0.79	0.59	0.2	0.49
MSTRG.1331	TGME49_210390	33.29	38.93	0	0	65	61.07	27.71	31.46	70.44	46.7	68.62	55.05	62.42	62.78
MSTRG.1332	TGME49_210380	117.21	105.14	89.53	53.92	0	22.16	40.14	45.64	69.71	64.42	65.44	61.1	62.02	68.49
MSTRG.1333	TGME49_210370	262.27	195.23	316.34	296.94	256.07	108.46	152.99	173.6	43.92	67.61	47.61	42.01	32.55	38.88
MSTRG.1334	TGME49_210360	37.9	64.91	64.48	52.55	90.45	53.22	57.92	32.85	61.16	69.57	78.71	59.79	59.35	74.07
MSTRG.1335	TGME49_210330	0.29	0.57	0	0	0	81.36	0	0	8.25	7.49	7.81	5.61	6.32	3.8
MSTRG.1336	TGME49_210320	1.68	5.43	0	0	0	0	0	0	6.31	10.87	2.97	2.35	4.28	2.78
MSTRG.1337	TGME49_210310	7.42	13.23	9.03	0	37.94	31.3	40.58	32.18	10.78	12.49	11.02	12.27	11.72	13.98
MSTRG.1338	TGME49_210270	29.68	18.96	45.88	42.34	24.11	34.09	30.94	81.8	26.6	46.21	31.3	22.67	18.87	25.85
MSTRG.1339	TGME49_210260	0.28	0.12	0	0	0	0	0	0	0	0	0.09	0.06	0.24	0.35
MSTRG.134	TGME49_458440	0	0.35	0	0	0	0	0	0	0.32	0.35	0.17	0.24	0	0.38
MSTRG.1340	TGME49_210255	111.52	103.89	0	108.32	94.82	155.81	241.94	252.18	213.02	235.12	196.67	209.74	238.38	228.82
MSTRG.1341	TGME49_210220	64.56	88.4	0	0	0	0	0	0	104.56	122.6	94	82.25	82.93	92.47
MSTRG.1342	TGME49_461480	0.58	0.42	107.21	163.27	394.96	106.18	336.95	286.84	6.27	5.25	4.11	7.06	7.32	5.51
MSTRG.1343	TGME49_307570	117.98	90.92	220.14	222.21	256.65	209.2	300.88	372.69	222.58	226.92	198.1	195.2	171.81	171.8
MSTRG.1344	TGME49_307575	39.28	19.62	0	0	0	59.17	106.8	0	73.38	57.74	56.35	49.38	62.05	34.82
MSTRG.1345	TGME49_307580	38.3	70.15	64.42	39.65	60.91	157.83	57.92	144.31	77.6	79.47	94.97	79.76	77.98	71.56
MSTRG.1346	TGME49_307590	0.71	0.48	0	0	0	0	0	0	0.13	0.15	0	0.05	0	0
MSTRG.1347	TGME49_307605	37.35	23.84	175.01	169.69	0	190.63	188.47	89.21	174.2	224.04	239.75	252.22	229.48	240.87
MSTRG.1348	TGME49_307610	39.34	49.53	0	97.34	112.23	65.9	82.57	108.51	81.6	93.66	105.32	72.74	55.92	88.76
MSTRG.1349	TGME49_307650	56.82	46.34	77.94	47.12	82.13	212.23	34.96	0	101.42	141.55	142.74	136.18	134.5	142.6
MSTRG.135	TGME49_458510	0.44	0	0	0	0	0	0	0	0.36	0.6	0.77	0	0.16	0.22
MSTRG.1350	TGME49_461470	0	0.52	99.7	232.14	211.25	49.28	89.02	50.89	4.24	3.45	1.18	4.25	2.68	2.85
MSTRG.1351	TGME49_304870	7.87	13.48	144.66	0	0	126.3	0	0	49.03	31.51	40.87	46.75	55.51	33.31
MSTRG.1352	TGME49_304880	96.48	130.24	119.68	187.48	114.35	161.7	254.33	166.28	214.73	230.1	219.51	160.72	177.15	191.83
MSTRG.1353	TGME49_304890	122.68	178.96	147.39	215.12	186.22	175.17	132.33	300.47	235.04	261.51	318.65	271.79	263.8	348.12
MSTRG.1354	TGME49_304900	181.35	168.87	202.33	192.26	567.68	122.48	100.97	68.73	162.72	162.64	157.42	125.69	114.19	127.82
MSTRG.1355	TGME49_304910	6.69	12.29	24.64	30.3	0	36.62	22.15	12.55	6.76	9.61	6.19	8.76	7.17	8.8
MSTRG.1356	TGME49_304920	8.96	1.84	0	0	0	275.05	282.97	196.22	166.19	174.27	161.34	151.51	150.6	161.74
MSTRG.1357	TGME49_304955	269.7	451.3	312.53	498.68	776.91	738.22	821.9	819.82	1014.97	1304.59	1138.21	1150.24	1015.87	1564.17
MSTRG.1358	TGME49_304990	52.46	48.14	100.2	57.7	131.86	157.97	183.15	110.84	47.73	62.88	63.95	45.05	41.02	50.71
MSTRG.1359	TGME49_304980	0	0	152.61	0	0	81.14	0	15.6	0	0	0	0	0	0
MSTRG.136	TGME49_458520	0	0	0	0	0	0	0	0	0.29	0.33	0.17	0.76	0.24	0.36
MSTRG.1360	TGME49_305000	0	0	0	0	0	0	0	0	0.19	0.32	0.53	0.15	0.18	0.35
MSTRG.1361	TGME49_305010	119.08	122.44	147.38	0	145.45	74.85	123.93	324.88	223.68	174.21	244.07	197.55	272.97	248.46
MSTRG.1362	TGME49_305030	24.78	24.72	24.37	29.73	0	12.07	87.54	37.25	63.55	89.02	80.23	71.69	47.68	80.16
MSTRG.1363	TGME49_305050	628.39	504.77	863.65	1674.24	0	0	0	0	53.81	36.52	37.23	36.91	32	36.4
MSTRG.1364	TGME49_305060	266.85	338.03	177.84	178.82	209.41	694.74	540.32	746.46	326.84	348.2	338.53	380.49	340.33	492.86
MSTRG.1365	TGME49_305080	72.6	97.5	162.86	0	0	80.53	145.63	83.09	92.51	107.86	93.68	81.46	81.18	111.61
MSTRG.1366	TGME49_305090	119.98	125.74	60.95	0	128.7	241.25	0	93.25	121.3	114.65	107.85	120.17	110.51	140.42
MSTRG.1367	TGME49_305110	0.85	2.68	0	0	0	0	0	0	0.13	0.3	0.08	0.31	0.57	0.57
MSTRG.1368	TGME49_305120	70.32	77.93	104.13	31.73	0	167.6	210.41	185.73	103.88	138.89	101.47	72.4	61.54	94.45
MSTRG.1369	TGME49_305170	9.15	6.21	0	75.35	0	15.35	0	0	6.29	2.76	5.5	3.82	3.84	3.31
MSTRG.137	TGME49_458540	0.21	0	0	0	0	0	0	0	0	0	0	0	0.12	0
MSTRG.1370	TGME49_305190	50.96	51.65	92.4	0	48.61	34.32	62.25	66.09	107.57	74.12	103.66	85.55	111.39	100.94
MSTRG.1371	TGME49_305200	55.44	61.67	50.91	20.81	35.69	100.87	45.75	95.11	18.07	12.16	14.17	15.6	16.67	13.08
MSTRG.1372	TGME49_305230	3.84	6.13	0	0	0	7.12	0	0	4.4	8.43	6.12	5.63	5.2	9.35
MSTRG.1373	TGME49_305250	667.97	756.09	452.46	705.4	935.71	529.65	632	676.27	526.07	535.04	631.84	514.05	454.63	525.86
MSTRG.1374	TGME49_305270	179.03	119	177.25	247.03	159.89	125.4	90.96	90.33	119.18	126.53	97.24	62.45	77.25	78.02
MSTRG.1375	TGME49_305290	140.37	143.89	92.05	55.4	97.06	247.7	330.16	258.13	171.63	193	174.78	217.15	210.76	193.79
MSTRG.1376	TGME49_305340	90.03	89.21	113.6	97.85	71.64	135.07	91.92	63.66	35.3	37.39	30.77	28.29	27.24	38.38
MSTRG.1377	TGME49_305455	23.71	20.75	0	0	0	0	0	36.65	10.99	8	10.21	9.82	9.99	15.42
MSTRG.1378	TGME49_305460	64.17	48.55	100.65	30.69	52.96	62.31	112.99	76.94	92.35	70.81	59.78	51.75	47.12	48.2
MSTRG.1379	TGME49_305505	0	0	0	0	0	0	0	0	0	0	0	0	0	0
MSTRG.138	TGME49_458600	0	0	0	0	0	0	0	0	0	0	0	0	0.19	0.12
MSTRG.1380	TGME49_305510	3586.27	1905.31	1982.69	1780.25	3103.27	1003.22	875.95	991.6	842.23	808.73	734.26	823.85	918.66	723.43
MSTRG.1381	TGME49_305540	50.6	53.52	101.56	99.4	0	90.54	72.99	93.15	104.43	88.04	93.05	68.08	63.12	64.67
MSTRG.1382	TGME49_305560	9.86	8.99	108.41	0	0	10.74	38.96	11.05	5.08	12.57	4.63	6.65	5.93	8.19
MSTRG.1383	TGME49_305600	29.12	31.36	0	0	0	26.44	0	54.49	69.28	67.27	73.7	69.27	79.74	86.5
MSTRG.1384	TGME49_305610	22.57	19.07	29.85	0	0	73.9	53.59	45.64	55.19	74.62	79.93	56.07	49.3	78.73
MSTRG.1385	0	16.35	22.1	427.32	0	0	42.26	0	0	32.01	69.93	55.57	64.23	55.28	79.62
MSTRG.1386	TGME49_305635	18.02	16.91	0	67.92	239.86	0	0	0	22.09	41.74	32.49	23.51	25.49	53.32
MSTRG.1387	TGME49_305800	26.2	23.99	70.71	42.84	74.48	70.02	31.73	72.08	49.21	92.53	81.69	66.07	54.51	85.41
MSTRG.1388	TGME49_305810	27.44	36.23	33.18	161.05	69.89	49.29	119.13	50.74	32	65.96	52.19	42.14	39.7	65.21
MSTRG.1389	TGME49_305820	48.61	47.11	0	229.82	136	159.26	345.89	164.19	114.97	128.88	152.21	162.18	151.68	158.75
MSTRG.139	TGME49_458610	0	0	0	0	0	0	0	142.59	0	1.26	0.55	0	0.44	0
MSTRG.1390	TGME49_305840	18.23	12.93	0	0	0	19.45	43.09	20.03	71.53	84.96	92.5	77.74	76.84	83.58
MSTRG.1391	TGME49_305850	185.07	159.59	239.36	318.88	66.66	93.6	53.72	171.32	214.59	242.22	211.64	198.16	179.26	224.22
MSTRG.1392	TGME49_305860	71.04	103.09	208.26	222.13	383.6	283.63	141.31	238.8	194.72	245.64	246.56	213.48	190.59	282.56
MSTRG.1393	TGME49_305870	47.06	66.14	0	0	0	27.55	99.75	85.16	104.29	111.5	112.51	117.57	105.28	149.78
MSTRG.1394	TGME49_305900	38	42.53	0	105.21	0	77.59	35.15	0	86.21	103.65	112.78	94.93	93.83	116.76
MSTRG.1395	TGME49_305920	20.59	29.82	28.38	69.1	59.76	42.17	0	72.33	57.01	57.82	61.56	46.56	39.19	55.56
MSTRG.1396	TGME49_305930	66.17	137.29	47.78	0	0	23.65	0	146.15	44.61	39.33	52.87	65.1	57.74	54.89
MSTRG.1397	TGME49_305940	32.34	48.02	50.85	0	0	50.36	114.16	38.87	56.86	41.19	54.67	41.88	42.88	46.65
MSTRG.1398	TGME49_305950	43.01	33.45	27.99	34.07	0	27.72	100.52	28.53	43.14	41.92	54.97	40.1	34.04	39.37
MSTRG.1399	TGME49_306000	78.43	106.08	78.35	0	32.95	46.57	112.67	95.8	28.19	27.43	20.43	25.38	25.2	28.82
MSTRG.14	TGME49_300631	0	0	0	0	0	0	0	0	9.98	2.74	7.58	4.66	4.69	4.77
MSTRG.140	TGME49_458630	0	0	0	0	0	0	0	0	0	0.09	0.17	0	0.44	0.09
MSTRG.1400	TGME49_306035	0	0	0	0	0	0	0	0	0	0	0	0	0	0
MSTRG.1401	TGME49_306040	59.4	71.75	29.4	18.05	61.83	43.7	79.28	52.43	43.42	43.55	44.88	39.56	44.83	45.49
MSTRG.1402	TGME49_306060	241.95	190.34	333.17	370.73	324.49	241.58	248.46	359.71	42.95	44.71	38.91	35.29	41.05	34.63
MSTRG.1403	TGME49_306190	396.26	369.98	998.19	649.18	536.24	254.15	419.75	270.55	150.09	152.21	120.52	130.95	125.31	122.67
MSTRG.1404	TGME49_306195	31.93	46.39	0	74.41	263.83	61.81	0	17.3	82.52	48.22	107.33	96.39	116.29	67.96
MSTRG.1405	TGME49_306200	43.64	82.52	249.53	0	0	0	0	127.78	38.14	14.38	25.2	14.09	32.45	15.68
MSTRG.1406	TGME49_306220	73.76	111.24	58.54	54.58	41.05	57.99	181.89	69.6	72.66	64.67	69.56	73.6	79.29	70.99
MSTRG.1407	TGME49_306250	20.29	24.09	52.21	63.63	0	25.85	0	53.21	31.03	39.62	37.39	31.32	31.66	32.61
MSTRG.1408	TGME49_306260	37.85	39.66	17.96	99.51	37.79	106.39	22.95	39.31	54.29	74.46	70.3	57.61	42.64	61.19
MSTRG.1409	TGME49_306270	15.75	38.9	0	31.22	114.86	162.77	467.14	324.86	671.04	746.75	726.97	910.8	874.85	929.44
MSTRG.141	TGME49_458660	0	0	0	0	0	44.14	0	0	1.13	0	1.71	2.07	0.72	0.78
MSTRG.1410	TGME49_306280	179.64	154.78	58.09	138.78	122.64	287.44	104.08	562.88	489.37	569.41	490.89	436.37	418.29	451.22
MSTRG.1411	TGME49_306300	11.03	12.67	47.8	19.65	50.23	205.27	128.97	97.41	15.63	14.01	13.73	14.45	16.42	14.6
MSTRG.1412	TGME49_306330	51.11	37.83	126.2	0	0	124.98	226.57	128.64	49.73	84.2	70.28	62.67	42.25	56.01
MSTRG.1413	0	11.39	8.45	137.27	33.44	0	67.98	0	41.98	144.1	114.83	73.17	80.46	62.21	58.86
MSTRG.1414	TGME49_306350	71.29	86.77	0	43.8	0	393.95	162.28	129.05	194.7	238.76	250.16	186.59	229.11	224.22
MSTRG.1415	TGME49_306370	65.71	76.16	0	0	0	228.31	0	235.52	112.58	126.82	158.28	147.5	160.74	155.4
MSTRG.1416	TGME49_306380	87.64	94.46	0	0	88.85	62.59	37.8	42.97	103.43	93.93	116.72	107.55	123.39	124.19
MSTRG.1417	TGME49_306390	410.91	402.39	323.28	364.91	666.53	735.75	300.43	321.01	445.76	498.56	435.5	429.78	479.18	426.15
MSTRG.1418	TGME49_306430	49.6	47.88	17.05	83.62	71.73	76.02	0	26.06	32.19	46.21	30.09	29.79	22.91	32.18
MSTRG.1419	TGME49_306440	41.66	33.97	79.56	64.63	0	78.8	47.63	13.51	66.73	74.51	82.42	75.65	66.52	85.24
MSTRG.142	TGME49_458680	0	0	0	0	0	53.25	0	0	0.24	0.13	0	0.18	0.11	0.14
MSTRG.1420	TGME49_306450	3.11	2.16	0	51.87	90.68	63.87	38.58	21.93	75.38	50.16	60.95	50.47	57.31	44.56
MSTRG.1421	TGME49_306455	19.15	11.32	220.75	241.22	0	1207.46	1258.92	1342.57	1909.51	1932.48	1816.66	1812.66	2068.41	1532.13
MSTRG.1422	TGME49_306470	33.3	24.11	25.09	0	52.81	62.13	45.07	63.93	64.1	99.23	87.97	74.03	64.51	117.88
MSTRG.1423	TGME49_306490	26	6.99	0	39.79	0	97.4	29.43	66.84	61.58	72.76	54.97	55.87	49.51	59.79
MSTRG.1424	TGME49_306490	109.05	109.1	126.94	123.83	53.44	188.59	91.2	155.25	57.41	79.48	61.8	50.94	39.58	64.02
MSTRG.1425	TGME49_306500	0.59	0.39	0	0	0	94.91	68.87	58.58	74.23	86.18	58.28	37.63	35.04	39.7
MSTRG.1426	TGME49_306510	8.33	23.58	0	0	0	17.12	0	0	4.45	2.03	2.95	1.2	4.62	1.38
MSTRG.1427	TGME49_306520	101.45	121.43	63.1	0	132.89	93.73	28.32	48.24	67.51	79.85	91.02	77.42	76.91	99.62
MSTRG.1428	TGME49_306530	14.18	16.46	26.53	0	0	26.27	47.64	13.52	29.78	39.73	33.17	34.53	34.44	37.56
MSTRG.1429	TGME49_306540	26	18.24	51.14	62.36	0	18.78	45.93	26.06	27.07	38.13	34.87	29.21	24.06	33.42
MSTRG.143	TGME49_458700	0	0	0	0	0	0	57.11	0	0.24	0.07	0	0.09	0.17	0.07
MSTRG.1430	TGME49_306550	5.84	9.26	0	0	0	20.1	0	8.22	2.2	4.69	2.83	4.28	2.46	3.31
MSTRG.1431	TGME49_306600	49.72	59.17	80.55	15.66	0	105.9	205.62	75.66	204.5	78.34	161.61	163.43	191.08	97.7
MSTRG.1432	TGME49_306620	25.58	33.11	52.35	87.83	36.68	506.71	463.63	547.97	163.03	164.24	160.13	195.52	204.07	214.02
MSTRG.1433	TGME49_306640	45.03	36.31	0	0	57.66	40.69	73.77	41.87	50.42	40.87	58.12	45.38	48.08	50.83
MSTRG.1434	TGME49_306650	175.15	150.28	119.5	71.3	126.15	118.25	107.03	205.82	158.95	228.16	192.26	193.69	167.19	276.64
MSTRG.1435	TGME49_306660	22.61	22.58	54.26	21.5	18.27	28.01	15.65	20.77	10.25	6.67	8.11	11.05	12.11	8.34
MSTRG.1436	TGME49_306670	427.87	321.39	482.68	256.96	113.17	371.55	672.83	631.11	812.05	766.31	871.39	954.2	903.87	940.81
MSTRG.1437	TGME49_306688	8.62	17.57	0	60.07	0	99.04	134.54	127.55	0.72	0.72	0.42	0.42	0.48	0.84
MSTRG.1438	TGME49_287280	86.78	89.68	0	0	0	0	167.68	95.8	113.27	84.08	99.43	86.44	63.25	105.4
MSTRG.1439	TGME49_292920	157.96	132.2	185.14	249.26	138.09	177.97	170.03	168.51	448.38	353.99	303.45	309.14	298.19	260.13
MSTRG.144	TGME49_458710	0	0	0	0	0	0	0	0	0	0	0	0	0	0
MSTRG.1440	TGME49_292950	36.61	37.1	42.44	104.25	59.49	154.17	139.86	136.93	42.01	44.11	34.41	40.46	29.99	47.27
MSTRG.1441	TGME49_293020	0.49	1.77	0	0	0	26.02	47.12	26.81	4.49	3.03	4.63	5.6	5.49	5.55
MSTRG.1442	TGME49_293030	1	0.33	0	0	0	12.9	11.7	6.63	1.94	2.09	3.16	2.92	3.77	2.88
MSTRG.1443	TGME49_293040	75.65	71.78	59.47	0	0	29.42	53.27	90.98	86.52	75.95	98.82	91.69	103.86	99.73
MSTRG.1444	TGME49_293060	25.8	28.83	37.03	53.7	38.95	137.57	232.93	60.56	71.92	81.48	91.85	80.77	75.3	82.64
MSTRG.1445	TGME49_293180	385.48	600.08	347.31	439.04	398.97	211.33	141.62	160.92	113.23	138.13	114.83	104.13	91.88	109.59
MSTRG.1446	TGME49_293190	58.05	80.21	42.61	156.29	89.66	147.73	191.4	97.7	97.27	123.55	100.47	88.57	74.75	110.33
MSTRG.1447	TGME49_293200	31.39	9.28	0	0	0	0	0	0	60.4	58.31	87.95	111.83	77.67	97.26
MSTRG.1448	TGME49_293210	26.14	17.86	158.96	0	0	0	0	0	13.12	8.64	6.89	5.11	10.92	12.39
MSTRG.1449	TGME49_293252	22.84	33.91	0	0	0	6.38	0	0	3.32	2.39	5.79	2.92	5.6	9.77
MSTRG.145	TGME49_458730	0	0	0	0	650.59	148.28	530.48	309.31	0	0.7	0	0	0.48	0
MSTRG.1450	TGME49_293260	463.76	735.57	428.35	360.9	446.39	380.76	241.6	470.11	329.28	218.02	205.51	236.19	249.55	167.24
MSTRG.1451	TGME49_293280	11.04	17.06	0	0	0	0	0	72.8	113.33	73.67	123.04	177.11	238.19	155.61
MSTRG.1452	TGME49_293280	8.39	12.77	33.46	13.72	0	99.46	90.24	62.5	21.22	15.64	19.68	23.47	31.68	24.11
MSTRG.1453	TGME49_293300	38.15	41.38	98.34	119.98	51.75	60.88	44.16	37.59	25.06	20.38	22.76	20.62	17.53	21.46
MSTRG.1454	TGME49_293310	148.2	118.44	66.88	238.36	141.3	0	0	34.11	90.23	83.03	92	89.56	85.83	122.48
MSTRG.1455	TGME49_293330	11.44	13.02	12.59	0	26.48	24.95	56.6	19.25	12.8	8.3	7.28	8.65	8.39	8.77
MSTRG.1456	TGME49_293340	351.72	364.85	358.09	169.66	756.85	141.69	128.18	73.07	136.87	143.11	107.33	101.24	109.28	139.25
MSTRG.1457	TGME49_293350	29.23	52.75	29.54	35.92	0	58.51	0	60.22	39.52	65.83	68.75	57.57	48.63	75.95
MSTRG.1458	TGME49_293360	2271.15	1863.67	1427.76	986.67	1343.87	1665.07	1479.02	1435.16	2358.02	2249.88	2200.43	2211.24	2211.84	1970.82
MSTRG.1459	TGME49_293400	83.7	72.2	159.61	94.05	0	0	0	122.15	65.13	100.26	92.41	72.44	72	110.97
MSTRG.146	TGME49_458740	0	0	0	0	0	0	0	34.19	0.26	0	0	0	0.06	0
MSTRG.1460	TGME49_293420	35.06	8.61	0	0	0	0	0	0	1.02	1.23	0.21	0.4	0	0.13
MSTRG.1461	TGME49_293430	285.6	274.02	366.76	412.09	237.59	13.97	25.33	71.89	111.04	111.68	73.48	72.62	86.69	66.29
MSTRG.1462	TGME49_293440	146.27	134.94	145.54	70.82	122.58	302.69	261.34	178.02	169.4	152.39	125.54	139.05	119.72	129.03
MSTRG.1463	TGME49_293460	8.32	6.84	0	0	0	33.15	0	34.1	8.14	9.56	7.57	10.47	5.71	6.58
MSTRG.1464	TGME49_293470	187.01	168.12	153.64	185.81	323.78	247.2	172.31	137.06	132.72	143.27	146.73	148.64	136.93	107.23
MSTRG.1465	TGME49_293480	42.71	37.88	38.22	62.65	80.36	31.56	34.36	32.45	12.34	17.5	11.5	13.32	10.25	10.81
MSTRG.1466	TGME49_293490	6.91	21.88	30.78	0	0	91.44	55.26	94.12	45.52	97.96	91.7	71.05	47	112.28
MSTRG.1467	TGME49_293510	135.78	67.48	31.71	121.5	70.32	699.47	313.11	258.59	351.74	380.69	318.43	351.46	305.84	309.87
MSTRG.1468	TGME49_293520	0	0	0	0	0	0	0	0	0.71	1.18	0.38	0.54	0.32	0.64
MSTRG.1469	TGME49_293540	75.87	63.98	28.58	34.78	60.17	56.61	76.98	131.08	105.05	101.38	100.47	60.46	60.54	66.86
MSTRG.147	TGME49_458780	0	0	0	0	0	0	0	0	0	0	0.24	0.16	0	0
MSTRG.1470	TGME49_293560	43.07	73.15	25.7	62.66	54.09	38.18	0	26.19	88.23	74	99.78	103.63	119.43	133.36
MSTRG.1471	TGME49_293570	173.59	114.55	301.93	81.4	70.67	49.83	120.44	51.3	92.43	102.91	90.91	88.59	84.5	98.6
MSTRG.1472	TGME49_293580	135.2	150.95	51.41	0	0	254.4	92.15	79.69	369.88	363.21	379.91	399.69	370.97	437.89
MSTRG.1473	TGME49_293590	164.26	82.79	58.56	249.34	369.94	218.74	52.58	222.54	218.08	265.43	247.66	199.7	147.73	209.23
MSTRG.1474	TGME49_293600	42.12	43.7	0	0	85.47	20.08	24.17	110.18	127.21	77.72	114.02	77.54	45.82	71.64
MSTRG.1475	TGME49_293620	0.1	0	0	0	0	0	0	0	3.37	3.28	1.91	2.69	1.56	2.16
MSTRG.1476	TGME49_293650	6.72	8.31	94.03	28.7	49.47	34.93	42.23	35.94	27.62	27.51	31.01	31.44	31.34	26.51
MSTRG.1477	TGME49_293670	65.7	78.76	131.94	115.41	158.61	74.69	50.81	105.65	135.45	93.88	128.12	138.53	141.72	111.35
MSTRG.1478	TGME49_293680	61.04	45.06	44.02	53.05	0	93.22	118.44	93.89	175.7	170.04	202.08	161.45	142.73	169.67
MSTRG.1479	TGME49_293690	346.56	305.21	420.7	467.39	221.57	989.39	1038.24	1036.44	361.3	377.17	368.6	413.21	442.05	402.09
MSTRG.148	TGME49_458790	0	0	87.68	0	0	0	0	44.74	0.54	0.2	0.1	0	0.25	0.33
MSTRG.1480	TGME49_293700	65.61	77.14	97.47	71.43	61.82	174.47	0	134.67	167.28	109	147.08	147.98	160.03	115.53
MSTRG.1481	TGME49_293710	72.06	75.35	83.64	225.63	35.18	149.15	120.26	93.75	362.59	257.81	279.32	256.22	315.23	221.94
MSTRG.1482	TGME49_293720	86.12	136.68	134.15	53.86	94.29	265.61	160.4	297.4	542.48	493.13	660.56	606.72	742.03	615.25
MSTRG.1483	TGME49_293740	1422.54	1983.04	559.36	1359.77	237.3	1615.96	1842.25	1770.62	4586.58	3486.83	4640.01	5541.12	6178.08	4236.63
MSTRG.1484	TGME49_293750	0	0	0	0	0	0	0	0	0	0	0	0	0	0
MSTRG.1485	TGME49_293760	154.7	247.5	225.11	274.57	421.16	631.73	539.12	675.53	753.23	985.35	716.54	804.96	590.21	1028.16
MSTRG.1486	TGME49_293770	205.88	288.11	168.88	309.76	177.67	261.4	189.65	193.63	383.75	369.2	387.52	305.17	262.96	372.04
MSTRG.1487	TGME49_293780	130.61	72.48	113.45	91.5	79.69	2190.44	1933.98	1754.17	2548.09	2746.94	2592.6	2975.33	3012.21	2476.22
MSTRG.1488	TGME49_293790	90.77	86.46	188.3	60.3	194.12	6439.35	5996.16	5647.58	6763.2	5954.98	8181.3	9583.26	11384.38	7218.75
MSTRG.1489	TGME49_293820	72.75	59.97	45.66	56.19	72	56.56	92.37	98.87	38.04	21.96	24.03	29.35	29.42	21.99
MSTRG.149	TGME49_458810	0	0	0	0	157.57	0	0	38.02	0.29	0	0	0.11	0.14	0
MSTRG.1490	TGME49_293860	65.57	58.74	0	138.96	122.8	115.13	156.33	88.99	103.13	128.24	101.31	79.71	70.72	87.22
MSTRG.1491	TGME49_293870	1685.63	1279.4	1550.36	1085.89	1042.51	949.67	1135.22	1114.37	970.49	1048.29	1043.58	1250.72	1136.05	1043.35
MSTRG.1492	TGME49_293890	0	0.81	0	0	0	0	0	0	0	0.35	0.17	0	0.22	0.28
MSTRG.1493	TGME49_293900	199.85	321.35	106.07	168.31	74.37	87.57	190.64	168.77	307.82	257.28	323.34	284.51	296.85	283.15
MSTRG.1494	TGME49_294010	25.97	14.78	0	50.58	38.93	18.34	49.89	11.92	33.64	20.2	38.42	30.86	33.01	19.26
MSTRG.1495	TGME49_294025	46.54	36.54	0	122.18	0	0	187.98	53.76	32.26	34.69	35.17	30.07	29.31	31.08
MSTRG.1496	TGME49_294050	47.63	52.06	167.38	101	88.21	62.14	112.6	85.33	107.62	154.46	130.4	101.79	76.13	139.19
MSTRG.1497	TGME49_294190	38.97	38.48	44.29	0	186.76	43.84	79.43	90.32	82.31	77.81	90.21	92.62	81.37	89.94
MSTRG.1498	TGME49_294200	1120.04	1805.75	890.14	846.49	1034.57	40.56	147.09	83.48	54.06	52.84	27.61	37.89	25.36	17.57
MSTRG.1499	TGME49_294220	47.82	35.3	0	99.24	114.35	67.25	0	55.36	127.86	113.13	127.29	112.35	106.86	100.9
MSTRG.15	TGME49_355010	0	0	0	0	0	0	0	0	0	0	0	0	0	0
MSTRG.150	TGME49_458840	0	0	0	0	0	0	0	0	1.49	0.82	0	0.55	0.61	0.43
MSTRG.1500	TGME49_294225	903.38	744.52	459.46	345.36	326.05	529.07	544.77	469.58	657.8	653.5	640.49	704.15	728.1	623.37
MSTRG.1501	TGME49_294250	49.15	25.9	0	86.26	75	17.62	31.94	90.72	61.39	74.87	58.89	58.18	58.16	72.36
MSTRG.1502	TGME49_294280	38.84	38.4	28.91	71.01	30.4	100.26	77.97	36.83	45.89	53.72	50.72	40.1	35.7	46.15
MSTRG.1503	TGME49_294285	0	0	0	0	0	0	0	0	1.07	0.45	0.73	0.84	0.61	0.16
MSTRG.1504	TGME49_294290	225.72	171.47	492.38	73.36	0	152.25	110.24	156.95	235.9	256.74	275.99	266.91	216.44	280.91
MSTRG.1505	TGME49_294310	27.21	36.06	0	0	0	68.74	0	70.81	50.38	76.42	77.1	68.37	66.66	83.4
MSTRG.1506	TGME49_294330	9.28	15.26	18.31	44.85	0	498.77	460.63	503.73	170.47	246.92	249.59	183.69	147.17	263.16
MSTRG.1507	TGME49_294340	201.38	266.47	148.44	216.62	0	102.9	106.61	105.91	311.98	211.08	218.98	209.97	222.19	189.57
MSTRG.1508	TGME49_294350	46.48	37.38	76.32	26.84	22.92	70.22	19.6	38.88	4.92	5.44	4.59	4.86	3.95	4.16
MSTRG.1509	TGME49_294360	48.55	37.92	104.67	0	88.1	92.4	37.62	42.67	117.63	120.54	129.2	115.6	109.46	137.8
MSTRG.151	TGME49_458850	0	0	0	0	0	0	0	0	0	0	0	0	0	0
MSTRG.1510	TGME49_294370	44.59	71.47	120.15	46.65	79.82	90.84	45.46	83.77	105.98	105.74	136.79	125.45	118.89	136.42
MSTRG.1511	TGME49_294390	127.15	132.75	78.11	181.11	175.06	489.92	434.39	493.01	215.25	216.87	235.45	199.91	234.8	208.65
MSTRG.1512	TGME49_294550	26.59	27.15	48.54	46.63	33.99	72.15	82.46	76.92	9.7	8.54	8.06	10.33	12.5	9.17
MSTRG.1513	TGME49_294560	52.57	36.36	98.71	169.13	41.53	107.56	88.69	120.71	157.96	208.32	132.27	122.69	104.21	125.8
MSTRG.1514	TGME49_294600	0	0.21	0	0	0	0	0	0	0	0.18	0.08	0.32	0.02	0.29
MSTRG.1515	TGME49_294610	90.86	101.24	207.15	240.71	217.75	131.14	155.2	117.26	51.82	54.19	20.98	22.64	17.77	22.96
MSTRG.1516	TGME49_294620	125.63	84.94	303.13	321.43	212.59	90.09	90.78	185.35	85.4	118.05	68.62	82.98	96.4	78.85
MSTRG.1517	TGME49_294630	84.23	115.28	109.42	134.26	98.62	30.97	70.24	47.78	23.07	29.57	28.62	28.07	25.57	30.21
MSTRG.1518	TGME49_294640	147.82	56.68	252.62	435.48	666.65	96.25	87.3	69.31	61.12	80.74	28.78	39.57	20.45	34.17
MSTRG.1519	TGME49_294670	361.63	288.93	431.41	193.75	227.6	320.23	434.91	219.99	299.49	347.34	355.81	353.54	361.92	415.85
MSTRG.152	TGME49_458910	0	0	0	0	0	0	0	0	0	0.13	0.13	0	0.32	0
MSTRG.1520	TGME49_294690	131.01	177.55	19.8	72.71	0	29.43	88.97	20.18	59.11	47.75	53.78	55.18	67.06	54.04
MSTRG.1521	TGME49_294680	13.08	30.14	0	0	0	0	0	0	23.53	17.5	14.71	15.77	16.72	16.53
MSTRG.1522	TGME49_294700	30.93	35.98	0	57.84	49.86	46.93	0	0	42.72	41.85	34.38	31.01	40.28	47.58
MSTRG.1523	TGME49_294705	26.68	34.48	0	0	0	80.68	0	41.62	30.48	22.92	24.83	27.51	40.02	27.39
MSTRG.1524	TGME49_294710	33.61	43.97	54.02	0	0	13.37	0	41.29	41.97	27.82	19.33	21.84	27.95	18.01
MSTRG.1525	TGME49_294720	30.02	38.23	34.54	63.51	0	42.77	0	35.2	17.16	12.8	13.26	15.95	14.28	14.95
MSTRG.1526	TGME49_294750	44.57	49.84	0	0	0	0	0	0	166.22	104.44	153.25	126.97	154.45	129.82
MSTRG.1527	TGME49_294760	28.93	45.45	0	0	239.14	55.7	0	57.56	100.22	63.98	93.32	97.86	93.24	90.29
MSTRG.1528	TGME49_294770	26.45	29.91	0	98.48	42.33	79.73	72.31	112.78	48.32	74.11	56.13	50.86	37.72	63.24
MSTRG.1529	TGME49_294780	57.42	104.27	0	162.94	0	135.84	245.81	35.02	93.77	92.45	95.24	84.36	83.96	92.61
MSTRG.153	TGME49_458930	0	0	0	65.4	0	0	0	0	0.19	0.38	0.33	0.16	0.36	0.44
MSTRG.1530	TGME49_294790	551.94	470	512.86	553.71	649.2	304.57	321.77	549.15	628.48	523.13	553.17	470.43	546.76	388.55
MSTRG.1531	TGME49_294800	2794.15	2365.91	3097.82	2408.28	2898.11	258.03	441.73	815.96	1709.84	1758.93	2053.23	1872.21	2766.64	1675.32
MSTRG.1532	TGME49_294820	7.54	3.14	2.95	3.64	6.19	1.46	7.95	4.5	1.16	1.82	2.01	1.98	1.73	2.74
MSTRG.1533	TGME49_294830	46.24	61.22	161.31	179.62	56.6	66.59	144.85	129.13	246.62	164.53	167.55	170.91	146.85	148.92
MSTRG.1534	TGME49_294840	45.96	60.65	65.34	62.7	76.28	61.15	97.94	59.17	31.39	28.69	24.53	32.85	35.19	27.56
MSTRG.1535	TGME49_294850	2.65	2.03	0	0	0	0	0	0	10.94	10.32	13.16	8.96	8.59	10.03
MSTRG.1536	TGME49_294870	354.94	437.56	558.4	390.47	377.61	809.99	680.88	986.2	1009.8	931.13	933.08	886.79	1025.04	815.41
MSTRG.1537	TGME49_294880	16.22	12.38	49.88	60.89	0	0	0	14.4	10.57	12.36	12.14	12.49	12.39	15.12
MSTRG.1538	TGME49_294890	45.38	32.52	40.23	24.66	64.44	9.97	36.18	51.3	34.67	35.04	40.43	39.2	43.99	49.74
MSTRG.1539	TGME49_294902	11.89	10.29	21.5	26.29	45.25	21.3	57.95	43.83	12.38	15.37	25.07	10.26	14.09	21.28
MSTRG.154	TGME49_458940	0	0	0	0	0	0	0	0	0	0.29	0	0.27	0.25	0
MSTRG.1540	TGME49_294930	60.71	41.9	43.36	26.5	0	42.95	58.42	11.05	55.2	45.72	53.51	57.58	71.85	47.3
MSTRG.1541	TGME49_294940	105.18	80.6	0	73.22	63.41	0	27.04	46.04	112.17	93.32	107.65	105.6	114.55	109.48
MSTRG.1542	TGME49_294970	370.97	460.93	205.29	389.86	432.75	81.64	76.81	60.99	169.32	106.95	161.71	126.94	150.51	101.06
MSTRG.1543	TGME49_294990	236.66	265.25	212.26	754.66	448.6	0	0	0	2.73	3.15	2.02	0.85	2.29	4.95
MSTRG.1544	TGME49_295030	256.52	375.66	190.02	96.8	0	317.97	498.51	493.18	308.05	300.44	309.64	321.27	300.88	358.59
MSTRG.1545	TGME49_295040	73.15	91.2	95.39	279.65	133.75	102.39	42.04	145.81	44.94	65.87	51.28	58.93	49.32	76.17
MSTRG.1546	TGME49_295050	29.26	27.32	13.15	16.16	27.64	39.07	82.72	33.49	23.76	26.85	20.9	24.68	21.81	27.04
MSTRG.1547	TGME49_295090	114.5	114.27	189.93	272.64	259.51	411.32	581.71	460.2	288.33	315.27	307.62	214.27	227.74	274.56
MSTRG.1548	TGME49_295105	3129.83	1736.17	2453.27	1959.91	1809.68	478.02	471.28	742.27	1781.52	1937.67	1788.62	1943.49	1959.22	1385.42
MSTRG.1549	TGME49_295110	4449.71	2723.71	4271.19	4633.53	3893.36	5557.46	5235.11	4553.86	6826.46	7826.37	7882.16	7162	7831.99	6623.45
MSTRG.155	TGME49_458960	0	0	0	0	0	0	0	52.38	0	0	0	0	0	0
MSTRG.1550	TGME49_295125	1922.92	1104.13	2777.02	2381.2	2548.19	2196.41	3142.63	2787.23	1843.11	2046.24	2014.04	1932.15	2210.89	1468.46
MSTRG.1551	TGME49_295130	0	1.06	0	0	0	0	0	0	0.65	1.4	1.04	0.61	1.06	2.08
MSTRG.1552	TGME49_296020	14.49	27.93	104.19	0	0	0	0	0	2.48	3.78	4.24	3.12	4.4	5.08
MSTRG.1553	TGME49_296015	164.36	157.97	45.57	0	0	90.23	122.6	116.17	102.06	91.21	115.14	98.06	120.33	85.35
MSTRG.1554	TGME49_296010	87.22	86.22	107.66	99.7	193.13	96.02	103.28	124.31	30.79	27.96	33.19	39.67	33.53	36.19
MSTRG.1555	TGME49_296000	0	0	0	64.08	7.86	0	0	0	106.87	75.3	121.73	118.84	141.19	86.78
MSTRG.1556	TGME49_295995	1.04	2	0	0	0	0	0	0	0.12	0.1	0.07	0.14	0.37	0.32
MSTRG.1557	TGME49_295990	70.39	53.13	106.11	87.63	0	52.56	42.99	86.51	83.21	71.82	81.99	78.31	66.53	71.42
MSTRG.1558	TGME49_295970	125.6	56.87	0	0	0	0	0	411.18	34.02	47.79	47.21	43.13	53.34	62
MSTRG.1559	TGME49_295950	77.36	53.93	181.82	192.83	260.85	430.42	328.93	524.99	814.27	660.34	504.2	429.11	365.02	529.47
MSTRG.156	TGME49_458970	0	0	0	0	0	0	0	0	0	0	0	0	0	0
MSTRG.1560	TGME49_295945	2.64	2.88	0	0	0	0	0	0	77.67	47.74	50.24	71.54	58.2	94.08
MSTRG.1561	TGME49_295935	114.63	122.77	162.47	129.51	60.26	160.99	206.25	177.11	111.48	116.15	109.94	101.49	98.39	98.23
MSTRG.1562	TGME49_295920	1.7	1.32	0	0	0	0	0	0	0.42	0.71	1.77	1.03	1.6	0.43
MSTRG.1563	TGME49_295910	140.25	156.96	120.55	97.08	84.69	125.36	144.18	169.12	169.49	129.65	222.66	179.93	166.45	193.1
MSTRG.1564	TGME49_295850	30.23	57.92	48.37	35.75	0	52.73	60.9	78.86	9.54	10.54	11.23	13.83	11.61	11.83
MSTRG.1565	0	0	0	0	0	0	0	0	0	2.11	0	1.25	0	0	1.31
MSTRG.1566	0	10.76	20.05	0	0	0	0	0	34.24	126.51	85.87	140.03	161.84	170.09	142.2
MSTRG.1567	TGME49_295760	37.25	27.52	184.13	0	129.6	212.56	274.83	156.51	72.98	81.43	82.63	46.02	42.09	67.07
MSTRG.1568	TGME49_295730	40.56	25.12	0	76.38	66.21	84.66	70.91	80.12	171.12	135.04	167.18	163.28	157.96	154.25
MSTRG.1569	TGME49_295720	7.73	5.06	0	0	0	60.04	136.06	46.35	71.33	61.8	114.81	84.81	67.71	72.37
MSTRG.157	TGME49_460250	0	0	0	0	0	35.68	0	0	0	0	0.16	0.24	0.07	0.17
MSTRG.1570	TGME49_295710	8.36	2.4	0	0	0	73.92	0	76.53	103.97	90.54	165.5	133.21	123.37	130.26
MSTRG.1571	TGME49_295710	18.89	23.37	42.42	36.32	20.56	37.19	26.42	29.91	10.24	9.69	10.2	12.22	11.88	13.47
MSTRG.1573	TGME49_295690	15.77	27.6	125.06	0	0	165.09	149.56	0	38.29	69.34	59.48	50.85	41.59	58.37
MSTRG.1574	TGME49_295662	2.67	1.03	0	0	0	233.82	422.87	330.64	394.78	377.03	333.68	426.86	357.45	379.78
MSTRG.1575	TGME49_295630	141.79	117.08	189.9	229.72	320.13	206.83	204.45	116.16	175.53	91.39	91	93.99	70.78	69.26
MSTRG.1576	TGME49_295620	127.08	108.48	139.94	187.68	240.73	271.01	228.73	213.88	93.55	109.89	59.83	77.01	83.31	77.96
MSTRG.1577	TGME49_295460	54.38	48.9	112.47	134.5	0	111.31	100.77	172.06	218.99	238.3	194	207.46	184.11	231.82
MSTRG.1578	TGME49_295450	296.06	198.35	408.62	118.63	311.34	301.3	221.35	226.61	299.7	269.44	239.36	261.66	247.94	194.56
MSTRG.1579	TGME49_295440	55.74	78.7	34.08	0	0	0	0	17.37	3.22	2.66	2.91	3.63	2.34	3.02
MSTRG.158	TGME49_460280	0	0	0	0	0	0	0	0	0	0.12	0	0.16	0.1	0
MSTRG.1580	TGME49_295430	39.99	65.3	0	0	55.56	0	0	13.45	0.58	1.54	1.51	1.01	1.03	2.07
MSTRG.1581	TGME49_295420	225.81	285.66	151.26	105.66	136.4	85.62	58.24	89	99.58	78.2	75.52	65.82	79.78	52.86
MSTRG.1582	TGME49_295380	14.75	16.14	0	0	0	26.16	35.6	26.9	9.74	6.91	5.23	5.75	6.43	7.58
MSTRG.1583	TGME49_295360	493.32	628.22	522.63	418.91	277.76	576.23	701.22	667.18	1040.69	1099.41	1260.59	1330.93	1426.58	1281.33
MSTRG.1584	TGME49_295350	1354.38	875.37	566.13	551.03	399.66	472.83	252.86	337.09	237.37	233.48	249.01	310.96	318.21	250.45
MSTRG.1585	TGME49_295340	155.54	152.2	304.6	64.32	113.31	177.01	88.39	52.52	302.15	325.71	374.21	338.04	344.82	409.64
MSTRG.1586	TGME49_295320	14.79	21.86	28.98	0	61.03	14.35	26.02	14.77	32.67	47.35	43.63	36.47	31.49	41.49
MSTRG.1587	TGME49_295310	84.22	53.54	219.68	86.65	0	108.65	131.04	74.71	112.81	154.92	108.82	119.15	108.23	136.35
MSTRG.1588	TGME49_207350	44.57	45.6	0	256.43	469.13	432.98	0	226.45	236.56	173.17	142.65	160.74	189.68	135.39
MSTRG.1589	TGME49_207360	0.94	2.52	0	0	0	0	0	0	1.27	0	0	0.93	0.48	0.71
MSTRG.159	TGME49_460300	0	0	0	0	0	0	0	0	0	0	0	0	0	0
MSTRG.1590	TGME49_207365	56.77	72.71	206.26	71.42	230.03	62.45	157.14	89.13	74.18	101.29	62.45	79.92	72.36	88
MSTRG.1591	TGME49_207400	562.59	1051.06	472.14	787.08	316.1	85.03	115.68	65.61	124.87	167.52	126.6	138.28	134.37	172.14
MSTRG.1592	TGME49_207420	140.19	162.57	40.29	530.73	84.92	201.78	204.76	117.55	358.56	406.19	380.03	387.48	435.91	432.6
MSTRG.1593	TGME49_207430	64.42	81.26	0	45.5	0	74.47	67.48	57.51	26.8	32.42	30.28	22.37	25.34	31.04
MSTRG.1594	TGME49_207440	1556.12	729.8	2066.46	1150.24	1350.6	605.91	512.58	712.11	251.17	281.11	237.17	252.29	259.57	234
MSTRG.1595	TGME49_207450	54.53	61.29	34.17	124.32	71.99	67.68	30.67	34.84	52.63	56.33	58.17	59.92	63.92	61.9
MSTRG.1596	TGME49_207460	94.49	123.55	131.81	105.9	92.63	21.75	118.2	67.2	50.98	63.26	66.22	51.92	59.84	81.9
MSTRG.1597	TGME49_207470	10.5	15.22	0	117.1	0	0	0	0	7.71	13.49	19.59	11.22	8.25	14.84
MSTRG.1598	TGME49_207590	37.77	39.15	0	39.05	0	47.77	0	65.57	95.63	90.03	103.1	89.27	82.63	89.94
MSTRG.1599	TGME49_207600	34.03	31.75	0	0	0	82.86	100.2	89.9	148.19	171.93	165.49	128.75	106.11	146.91
MSTRG.16	TGME49_355020	0	0	0	0	0	0	0	0	0	0	0	0	0	0
MSTRG.160	TGME49_460310	0	0	0	0	164.15	0	0	0	0.31	0.26	0.09	0.12	0.22	0.19
MSTRG.1600	TGME49_207610	0	0.14	0	0	0	0	0	0	0.57	0.38	0.11	0.97	0.33	0.06
MSTRG.1601	TGME49_207620	152.92	116.85	189	197.35	0	106.97	0	137.6	110.22	101.1	102.03	90.46	93.57	94.28
MSTRG.1602	TGME49_207630	25.42	15.25	0	0	0	0	0	43.43	10.3	11.59	11.47	8.47	10.13	10.24
MSTRG.1603	TGME49_207640	61.19	58.64	0	46.6	80.06	122.53	119.68	48.48	47.57	59.57	62.38	43.79	37.96	50.18
MSTRG.1604	TGME49_207650	3.49	1.54	0	0	0	0	0	0	7.35	5.88	5.3	6.34	3.72	4.15
MSTRG.1605	TGME49_207680	151.34	132.09	89.03	321.76	0	66.1	199.59	113.47	87.6	104.49	99.68	103.96	87.43	117.49
MSTRG.1606	TGME49_207690	87.94	96.79	20.54	241.66	129.67	20.35	185.75	104.78	118.2	136.13	135.95	125.94	141.47	156.86
MSTRG.1607	TGME49_207700	5.96	6.25	0	0	0	0	0	0	3.53	2.11	2.65	2.37	2.19	2.97
MSTRG.1608	TGME49_207710	41.4	28.67	50.23	60.55	106.15	424.99	372.41	465.74	640.47	687.44	686.9	666.13	663.61	704.66
MSTRG.1609	TGME49_207750	28.44	25.33	0	0	0	117.33	63.43	131.12	142.25	149.4	257.4	233.73	249.66	333.21
MSTRG.161	TGME49_460350	0.28	0	0	0	0	0	0	0	0	0	0.21	0	0.09	0.23
MSTRG.1610	TGME49_207770	138.68	97.98	167.48	40.64	290.14	60.66	150.32	136.58	159.53	177.56	202.37	143.93	115.15	153.45
MSTRG.1611	TGME49_207800	52.48	44.76	74.2	0	0	55.1	0	56.8	204.06	189.35	198.51	199.79	172.21	185.55
MSTRG.1612	TGME49_207810	0	0	0	0	0	0	0	0	0	0	0	0	0	0
MSTRG.1613	0	91.39	66.32	58.87	210.86	0	174.77	158.2	150.11	119.34	137.52	130.15	107.97	108.28	112.5
MSTRG.1614	TGME49_207820	168.77	124.43	93.21	226.52	196.31	338.48	334.71	174.2	263.51	285.36	281.31	276.56	265.81	270.29
MSTRG.1615	TGME49_207830	41.62	57.53	83.09	143.39	0	137.16	74.61	14.12	96.43	101.92	81.13	72.07	76.95	82.62
MSTRG.1616	TGME49_207840	1444.69	868.03	1127.51	1954.44	1430.3	557.63	201.74	383.47	455.42	513.34	360.78	427.3	419.31	327.17
MSTRG.1617	TGME49_207880	168.22	268.64	37.3	139.47	26.14	98.56	44.71	63.35	9.74	6.84	3.72	7.39	6.95	5.64
MSTRG.1618	TGME49_207910	46.87	84.03	46.94	57.31	98.79	69.74	105.41	35.88	77.11	69.94	89.57	69.88	86.47	85.21
MSTRG.1619	TGME49_207920	24.59	16.57	0	0	54.88	0	23.41	13.29	24.98	35.78	36.93	26.4	22.95	30.61
MSTRG.162	TGME49_460400	0	0	0	0	0	0	0	0	0	0	0	0	0.13	0.18
MSTRG.1620	TGME49_207930	113.54	180.62	58.39	276.08	61.47	278.04	262.12	249.85	339.63	303.79	284.11	287.75	307.73	303.38
MSTRG.1621	TGME49_207950	81.72	118.81	168.57	301.81	282.38	171.81	76.54	365.84	286.57	390.56	343.94	304.45	227.23	299.51
MSTRG.1622	TGME49_207960	41.53	44.52	0	59.98	0	48.69	22.07	75.15	80.55	95.06	94.4	94.78	77.83	107.95
MSTRG.1623	TGME49_208010	39.13	54.25	0	0	111.37	26.98	213.56	65.52	89.33	127.35	136.09	88.49	82.01	122.81
MSTRG.1624	TGME49_208030	1404.9	2319.44	1083.75	1830	1394.63	834.78	621.6	767.13	298.72	373.97	401.75	423.58	357.78	395.99
MSTRG.1625	TGME49_208300	87.48	57.38	160.79	64.2	0	265.23	48.03	81.99	154.5	230.69	206.03	180.49	167.83	251.44
MSTRG.1626	TGME49_208310	43.6	48.34	37.51	0	0	111.42	67.31	133.84	127.24	82.3	84.68	72.19	76.68	76.13
MSTRG.1627	TGME49_208340	77.04	77.2	87.13	85.44	0	164.01	203.58	204.22	255.62	207.95	209.18	214.56	195.48	174.15
MSTRG.1628	TGME49_208350	54.98	94.68	47.44	110.88	0	75.28	109.19	72.59	93.5	85.62	104.99	103.73	96.49	98.66
MSTRG.1629	TGME49_208360	10.7	20.9	0	0	0	11.58	0	11.92	22.55	32.81	30.43	27.31	22.52	34.8
MSTRG.163	TGME49_460420	0	0	0	0	0	0	0	0	0	0	0	0	0	0
MSTRG.1630	TGME49_208370	248.66	454.61	250.51	151.63	359.08	413.13	402.54	448.53	427.18	528.16	492.89	426.04	447.17	503.09
MSTRG.1631	TGME49_208380	0.66	0	0	0	0	0	0	0	9.3	7.66	3.63	4.35	3.01	2.48
MSTRG.1632	TGME49_208390	19.58	29.73	0	26.15	0	21.19	19.22	32.7	45.21	47.65	49.82	46.36	42.67	51.6
MSTRG.1633	TGME49_208420	75.75	84.99	52.01	55.02	219.93	90.81	165.12	90.22	74.64	58.13	56.99	54.39	55.84	54.94
MSTRG.1634	TGME49_208430	37.58	65.82	55.94	44.59	0	159.2	122.41	152.98	184.14	214.58	221.99	243.62	198	250.98
MSTRG.1635	TGME49_208440	217.84	143.24	67.19	239.4	0	132.94	180.43	274.16	222.67	314.96	305.6	327.86	321.78	363.25
MSTRG.1636	TGME49_208450	1485.83	2945.95	1067.17	452.33	1249.64	1029.6	958.66	1052.33	787.23	657.47	810.6	983.04	946.15	901.78
MSTRG.1637	TGME49_208500	49.69	56.53	42.68	0	134.71	63.42	38.34	54.37	41.17	48.9	40.64	37.87	45.37	69.41
MSTRG.1638	TGME49_208530	89.61	87.6	122.65	89.79	103.26	121.49	198.29	100	81.66	54.1	63.6	62.69	64.01	60.07
MSTRG.1639	TGME49_208550	143.96	254.54	172.73	129	175.98	39.63	241.13	106.4	58.94	87.93	91.88	73.99	77.13	106.06
MSTRG.164	TGME49_460440	0	0	0	0	0	0	0	0	0	0	0	0	0	0
MSTRG.1640	TGME49_208560	71.89	38.42	65.6	173.51	276.85	123.64	190.51	124.08	116.74	160.42	117.86	104.65	87.73	127.73
MSTRG.1641	TGME49_208570	103.11	190.95	263.8	153.52	256.1	306.19	218.78	618.34	176.43	165.1	119.95	126.16	112.84	102.18
MSTRG.1642	TGME49_208580	55.35	30.23	82.19	50.27	0	122.13	129.23	125.65	45.23	50.39	38.66	35.26	39.65	40.86
MSTRG.1643	TGME49_208590	108.37	133.78	131.24	159.28	138.21	113.72	164.75	133.78	171.68	188.94	202.4	154.76	146.73	171.45
MSTRG.1644	TGME49_208718	690.53	615.65	2073.62	1338.31	1547.77	3063.34	3435.25	3404.34	2835.27	3114.06	2063.26	2062.8	1941.46	1985.53
MSTRG.1645	TGME49_208780	47.47	71.37	40.93	98.84	0	111.5	183.57	43.17	74.5	101.45	96.84	96.02	75.57	118
MSTRG.1646	TGME49_208790	170.13	151.42	214.43	198.99	271.23	169.83	58.98	324.38	230.32	261.04	245.37	248.51	201.85	261.68
MSTRG.1647	TGME49_208800	93.24	92.08	126.5	152.62	123.21	248.72	165.74	21.5	103	151.62	145.39	133.08	106.74	141.7
MSTRG.1648	TGME49_208830	485.26	464.78	543.17	556.64	481.53	0	0	14.57	0.44	1.93	0.45	0.57	0.65	0.84
MSTRG.1649	TGME49_208970	102.62	83.22	78.17	63.52	54.85	51.62	117	106.23	307.84	210.59	253.13	243.24	273.55	188.58
MSTRG.165	TGME49_460460	0	0	0	0	0	0	0	0	0	0	0	0	0.1	0
MSTRG.1650	TGME49_208990	24.51	33.46	28.18	34.3	0	13.95	0	43.08	53.08	24.92	42.06	35.68	50.78	30.75
MSTRG.1651	TGME49_209030	2870.14	2346.35	3787.76	3080.3	2603.03	3783.37	4051.36	3856.96	1579.97	1572.48	1566.8	1772.37	1747.84	1822.71
MSTRG.1652	TGME49_209040	1.25	0.71	0	0	0	0	0	0	2.87	3.58	6.73	7.83	6.67	6.52
MSTRG.1653	TGME49_209070	84.67	138.22	90.77	58.52	102.73	158.88	281.9	156.89	95.47	131.17	102.9	84.09	79.22	144.75
MSTRG.1654	TGME49_209090	168.66	134.24	0	0	0	0	0	0	23.05	29.56	20.23	29.6	17.7	18.93
MSTRG.1655	TGME49_209095	7.05	9.57	0	0	0	0	0	60.92	2.11	2.87	2.04	0.69	2.02	1.87
MSTRG.1656	TGME49_209100	86.81	62.53	30.47	0	64.16	105.61	136.76	31.06	98.26	88.06	105	82.31	82.93	86.06
MSTRG.1657	TGME49_209108	66.74	90.59	41.3	47.32	0	80.71	74.08	39.91	162.94	74.18	129.69	116.35	145.71	92.47
MSTRG.1658	TGME49_209120	121.97	107.7	83.75	295.77	177.89	165.65	75.34	175.72	256.22	204	261.71	266.84	329.76	248.36
MSTRG.1659	TGME49_209140	47.75	20.9	81.78	99.6	0	27	24.48	13.89	80.05	92.65	67.56	72.3	64.68	70.03
MSTRG.166	TGME49_460470	0	0	0	100.27	0	0	0	0	0	0	0	0	0	0
MSTRG.1660	TGME49_209150	80.57	92.11	317.18	240.18	69.17	37.19	22.48	0	53.7	72.24	37.94	44.43	42.28	54.86
MSTRG.1661	TGME49_209160	78.97	66.13	62.59	37.12	151.99	93.14	24.13	41.08	58.09	70.35	53.09	50.49	45.55	59.08
MSTRG.1662	TGME49_209170	99.82	69.39	133.89	40.61	70.5	348.03	270.37	290.02	250.21	233.71	189.68	166.42	180.21	156.13
MSTRG.1663	TGME49_209180	1.73	1.14	0	0	0	132.17	186.38	196.49	98.32	128.05	175.26	135.64	91.57	178.26
MSTRG.1664	TGME49_209190	51.63	69.66	0	0	50.83	142.78	108.47	164.27	149.19	163.29	160.08	143.45	124.18	180.72
MSTRG.1665	TGME49_209200	62.89	51.81	96.06	99.66	0	54.03	138.74	166.81	186.9	200.39	226.59	166.32	175.51	174.55
MSTRG.1666	TGME49_209250	175.36	151.9	213.6	283.56	187.21	158.71	111.97	136.04	117.54	154.74	94.55	78.78	87.61	91.54
MSTRG.1667	TGME49_209260	590.8	517.25	936.32	537.93	395.47	469.98	391.29	390.02	469.7	394.68	452.1	464.69	529.71	420.67
MSTRG.1668	TGME49_209290	967.39	783.89	1183.09	986.13	767.61	630.63	367.22	487.17	173.47	167.97	173.75	181.53	195.59	152.71
MSTRG.1669	TGME49_209300	0.96	3.35	0	0	0	0	0	0	4.23	6.28	4.61	5.73	5.04	3.84
MSTRG.167	TGME49_460500	0	0	0	0	0	0	0	0	0	0.57	0.18	0.78	0.36	0.21
MSTRG.1670	TGME49_209410	7.25	2.55	0	0	0	0	0	0	0.8	1.75	0.4	1.78	0.97	1.86
MSTRG.1671	TGME49_209420	285.2	326.66	88.49	106.62	93.29	43.8	79.35	22.56	68.64	58.47	56.28	56.2	54.97	56.52
MSTRG.1672	TGME49_209440	16.67	20.92	84.89	44.31	17.13	44.42	36.65	29.07	5.3	5.07	4.64	4.43	4.68	4.66
MSTRG.1673	TGME49_209450	65	62.3	120.16	64.13	71.59	50.61	61.23	104.09	42.07	36	33.88	40.4	43.45	46.32
MSTRG.1674	TGME49_209485	1.15	1.12	0	0	0	32.35	0	0	5.5	7.58	7.45	7.31	4.47	4.86
MSTRG.1675	TGME49_209490	81.03	164.74	89.91	36.44	63.11	123	169.27	33.5	235.2	312.6	296.26	300.92	237.92	321.75
MSTRG.1676	TGME49_209570	41.11	55.1	99.22	119.15	0	171.86	44.59	25.29	208.53	198.65	189.06	182.24	185.74	182.24
MSTRG.1677	TGME49_209580	36.53	40.59	21.01	0	44.21	52.03	37.75	96.35	55.35	61.51	67.38	44.85	35.06	51.68
MSTRG.1678	TGME49_209583	0	0	0	0	0	0	0	0	0	0	0	0	0	0
MSTRG.1679	TGME49_209590	0.2	0	0	0	0	0	0	0	0	0	0.07	0	0	0.14
MSTRG.168	TGME49_460510	0	0	0	0	0	0	0	0	0	0	0	0	0	0
MSTRG.1680	TGME49_209600	427.9	430.95	408.97	589.27	754.95	359.13	340.71	434.67	772.05	716.58	572.43	596.39	528.03	602.91
MSTRG.1681	TGME49_209610	0.2	0	0	0	0	0	0	0	14.98	18.31	9.11	8.97	4.86	4.8
MSTRG.1682	TGME49_209620	11.83	22.08	0	0	0	67.06	24.32	0	24.86	22.4	26.51	18.4	19.26	27.93
MSTRG.1683	TGME49_209640	13.96	23.66	0	0	0	15.43	0	31.77	15.23	11.75	17.86	15.77	13.74	15.09
MSTRG.1684	TGME49_209670	15.12	18.26	129.15	0	0	0	0	0	6.71	4.68	8.57	6.26	8.29	6.09
MSTRG.1685	TGME49_209690	67.1	72.8	46.64	168.33	196.7	92.33	0	166.44	265.25	160.07	243.88	224.4	305.85	220.08
MSTRG.1686	TGME49_209700	67.5	51.76	109.06	195.84	0	107.93	48.86	83.42	161.93	167.14	150.92	173.64	154.05	181.47
MSTRG.1687	TGME49_209705	0	0	0	0	0	0	0	0	0	0.17	0	0	0	0
MSTRG.1688	TGME49_209710	57.59	37.11	119.96	0	0	117.01	98.21	55.89	100.83	127.14	133.32	148.91	123.09	137.86
MSTRG.1689	TGME49_209720	239.02	106.59	167.67	98.55	0	414.52	374.75	299.43	92.31	128.03	109.03	119.63	119.92	112.05
MSTRG.169	TGME49_460560	0	0	0	0	0	0	0	0	0	0	0	0	0	0
MSTRG.1690	TGME49_209740	22.4	35.35	0	43.27	75.24	0	0	18.2	47.97	42.58	38.95	33.91	33.15	49.77
MSTRG.1691	TGME49_209755	24.55	1.98	451.22	287.47	569.48	4970.73	4524.95	4533.71	1530.57	1661.93	1450.85	1925.8	1711.2	1535.83
MSTRG.1692	TGME49_209780	11.51	1.9	0	0	0	0	0	0	5.52	5.79	5.44	2.64	9.03	4.17
MSTRG.1693	TGME49_209800	57.43	47.04	77.2	94.51	0	57.36	52.02	49.17	66.68	93.83	80.37	77.11	78.59	77.02
MSTRG.1694	TGME49_209810	1.03	0	0	0	0	0	0	0	0.5	0.4	0.13	0	0	0.29
MSTRG.1695	TGME49_209850	60.96	69.58	82.16	168.25	86.38	142.46	86.17	62.79	81.55	99.68	81.63	75.82	78.9	99.6
MSTRG.1696	TGME49_209870	50.99	53.03	32.77	79.55	118.85	48.68	149.47	84.99	80.56	87.58	96.33	90.53	76.42	109.03
MSTRG.1697	TGME49_209890	121.32	150.7	118.64	234.87	70.68	118.55	114.71	107.09	317.42	281.11	292.26	273.52	287.64	307.06
MSTRG.1698	TGME49_209900	92.32	47.9	0	299.28	0	62.16	112.51	64.08	105.36	108.37	96.02	114.26	92.89	83.56
MSTRG.1699	TGME49_209910	1713.63	1488.69	1624.94	1338.7	3036.87	1039.41	1109.89	1609.88	1957.96	1604.87	1402.39	1755.43	1930.22	1286.29
MSTRG.17	TGME49_355030	0	0	0	0	0	0	0	0	0	0	0	0	0	0
MSTRG.170	TGME49_234060	0.68	0.41	0	0	0	0	0	0	0.05	0	0.21	0	0.27	0
MSTRG.1700	TGME49_209920	0.07	0.17	0	0	0	10.99	0	11.31	1.22	1.43	1.19	0.99	1.19	0.62
MSTRG.1701	TGME49_209945	207.63	23.9	0	0	0	0	0	0	0	0	473.03	499.92	545	549.34
MSTRG.1702	TGME49_209950	441.2	431.98	679.38	482.84	470.47	280.61	332.29	403.03	145.26	141.61	154.93	136.45	122.93	137.9
MSTRG.1703	TGME49_209985	3.29	3.5	160.15	0	0	1137.47	1534.66	1237.09	740.87	960.21	624.98	560.35	761.81	547.8
MSTRG.1704	TGME49_210095	0.22	0.91	0	0	0	524.1	345.56	326.18	481.15	606.87	525.8	426.45	601.04	457.4
MSTRG.1705	TGME49_321710	1.12	0	0	0	0	581.58	472.39	447.75	496.34	586.46	589.62	443.01	572.53	464.18
MSTRG.1706	TGME49_321690	56.94	57.06	180.55	20.16	18.77	145.06	281.93	202.05	70.91	81.33	86.86	66.18	93.53	76.2
MSTRG.1707	TGME49_321685	0	0	0	0	0	0	0	0	0	0	0	0	0.2	0
MSTRG.1708	TGME49_321680	541.84	514.64	599.36	839.53	316.09	397.64	492.37	464.22	168.55	174.84	200.03	194.98	216.99	191.63
MSTRG.1709	TGME49_321660	13.93	11.33	0	0	106.2	0	0	12.86	80.91	107.65	93.51	87.57	72.26	122.97
MSTRG.171	TGME49_323010	264.64	233.71	0	0	0	34.23	0	35.3	4.58	5.79	10.79	5.75	5.62	20.61
MSTRG.1710	TGME49_321630	76.05	138.46	0	79.64	69.11	81.23	58.9	83.61	124.67	146.37	128.28	122.1	117.87	136.92
MSTRG.1711	TGME49_321620	320.37	271.69	271.05	132.21	396.85	182.92	423.43	204.19	301.98	371.45	345.68	265.26	261.39	298.61
MSTRG.1712	TGME49_321590	180.26	88.06	94.02	56.55	99.14	116.34	210.74	359.52	340.16	366.42	304.09	335.15	303.93	301.64
MSTRG.1713	TGME49_321580	0	0	0	0	0	0	0	0	0	0	0	0	0	0
MSTRG.1714	TGME49_321570	228.67	105.76	130.2	77.42	0	257.64	174.86	182.52	401.09	403.43	401.85	454.84	415.57	382.04
MSTRG.1715	TGME49_321560	50.43	52.56	28.74	34.97	60.51	14.23	0	43.94	65.03	51.54	59.64	46.19	53.28	49.67
MSTRG.1716	TGME49_321550	57.39	37.5	31.76	115.7	200.64	78.31	57.01	0	58.76	50.91	45.67	58.68	61.44	51.9
MSTRG.1717	TGME49_321540	79.72	100.97	79.06	72.56	0	156.63	35.51	100.7	88.71	79.78	82.74	80.64	68.46	84.6
MSTRG.1718	TGME49_321530	353.81	442.8	369.81	180.47	155.67	399.2	465	640.75	168.28	138.42	145.69	150.97	177.9	137.53
MSTRG.1719	TGME49_321520	799.98	618.82	991.7	1273.45	1178	988.36	943.61	829.92	1079.82	1178.73	1112.54	1064.01	1107.84	1107.39
MSTRG.1720	TGME49_321510	0.65	2.73	0	0	0	0	0	97.29	0.57	0.32	0.3	0	0.51	0.35
MSTRG.1721	TGME49_321500	349.74	388.72	432.8	254.77	503.93	358.41	473.77	323.3	1069.99	1001.35	1248.31	991.99	1018.63	1014.95
MSTRG.1722	TGME49_321490	0.15	0.87	0	0	0	0	0	0	0.04	0.05	0	0.07	0.06	0.13
MSTRG.1723	TGME49_321480	5.87	9.89	0	0	0	16.29	0	0	33.56	15.02	10.76	8.45	13.89	3.78
MSTRG.1724	TGME49_321470	0.62	0.52	0	0	0	0	0	0	19.76	11.37	16.59	11.8	19.93	11.38
MSTRG.1725	TGME49_321430	10.19	8.75	0	0	0	0	55.12	31.3	29.55	37.14	30.32	27.2	21.85	32.27
MSTRG.1726	TGME49_321420	57.99	72.9	95.36	116.4	150.52	70.84	64.24	60.74	58	64.53	58.92	56.28	56.3	62.39
MSTRG.1727	TGME49_321410	36.07	37.2	30.81	38.11	64.65	55.79	74.11	31.35	7.58	9.87	9.06	9.13	8.31	10.04
MSTRG.1728	TGME49_321400	125.07	132.51	295.87	58.47	453.99	26.23	70.13	52.08	172.79	216.21	165.1	155.26	119.92	172.54
MSTRG.1729	TGME49_321390	0.65	2.74	52.98	0	0	0	0	0	3.47	4.2	2.72	2.33	2.35	1.55
MSTRG.173	TGME49_323100	676.28	837.84	484.41	486.05	577.91	121.15	160.65	203.42	669.19	511.59	757.41	678.9	925.65	584.53
MSTRG.1730	TGME49_321350	124.96	144.87	80.93	28.45	24.31	45.82	20.79	23.56	61.6	51.69	75.06	90.87	95.85	65.58
MSTRG.1731	TGME49_296121	305.09	290.91	374.22	237.2	210.04	332.35	197.56	266.98	188.49	231.88	151.42	139.85	109.09	149.09
MSTRG.1732	TGME49_220090	30.52	31.71	82.99	33.68	0	0	49.68	126.88	60.91	65.58	66.32	49.13	47.64	52.31
MSTRG.1733	TGME49_220100	77.79	95.66	163.43	41.5	144.2	0	48.71	52.34	84.17	58.49	73.82	69.73	83.44	55.51
MSTRG.1734	TGME49_220150	34.16	34.15	54.13	64.81	0	26.78	48.5	110.4	42.63	64.36	70.05	53.17	48.75	79.97
MSTRG.1735	TGME49_220160	16.51	22.57	23.07	0	0	11.43	20.72	0	18.57	18.97	22.64	21.87	21.55	24.96
MSTRG.1736	TGME49_220170	60.13	85.96	32.65	0	0	16.17	87.92	49.93	66.4	51.9	72.3	55.35	64.57	59.55
MSTRG.1737	TGME49_220175	13.22	29.93	0	0	0	30.87	0	0	36.48	23.59	40.2	33.74	40.31	33.83
MSTRG.1738	TGME49_220180	10.33	23.8	0	0	0	0	0	97.57	12.43	18.66	19.68	17.16	15.23	18.37
MSTRG.1739	TGME49_220230	294.94	398.22	232.65	430.95	105.81	138.77	177.68	271.61	243.75	228.9	298.07	270.94	354.38	307.09
MSTRG.174	TGME49_323110	277.35	285.69	61.76	83.93	290.05	0	0	0	27.53	23.56	39.07	27.81	47.07	23.1
MSTRG.1740	TGME49_220250	89.97	113.25	66.74	80.97	281.16	16.52	0	68.03	70.92	58.66	62.11	63.24	64.51	52.11
MSTRG.1741	TGME49_220270	188.22	200.22	344.72	368.72	362.67	106.71	232.26	54.89	116.63	111.05	80.9	57.22	69.41	58.45
MSTRG.1742	TGME49_220310	0.7	1.44	120.56	0	0	0	0	0	0.29	0.43	0.53	0.74	0.59	0.75
MSTRG.1743	TGME49_220320	19.91	28.4	0	0	0	34.43	0	35.44	64.45	68.19	83.04	66.92	70.2	85.17
MSTRG.1744	TGME49_220330	12.31	4.09	21.89	26.76	46.07	32.53	19.67	11.16	34.3	53.32	34.12	34.99	31.81	41.63
MSTRG.1745	TGME49_220370	30.03	50.32	36.17	14.83	65	59.74	97.56	25.68	27.51	42.51	25.11	24.18	20.15	35.95
MSTRG.1746	TGME49_220380	107.42	158.15	99.61	0	50.13	41.12	134.28	116.9	111.34	98.26	111.07	104.74	103.06	101.65
MSTRG.1747	TGME49_220390	149.27	232.7	109.76	369.36	153.87	277.53	245.77	332.2	569.7	543.65	550.61	518.95	609.88	603.57
MSTRG.1748	TGME49_220400	441.88	397.73	392.84	430.01	571.95	423.99	545.5	548.29	121.2	109.12	113.21	138.11	141.19	108.06
MSTRG.1749	TGME49_220400	2428.85	1602.99	554.03	1928.05	0	1622.69	477.93	856.76	557.29	557.15	473.62	503.11	478.04	453.88
MSTRG.175	TGME49_323300	19.88	57.34	100.24	0	0	0	0	0	0	0	0	0	0	0
MSTRG.1750	TGME49_220460	135.81	190.77	69.8	105.51	29.35	190.04	99.57	108.07	233.97	198.99	204.58	219.71	216.8	223.18
MSTRG.1751	TGME49_220490	28.13	34.13	54.85	22.4	76.93	27.17	16.43	37.27	49.4	33.72	38.62	38.03	47	45.17
MSTRG.1752	TGME49_220500	210.46	278.89	180.71	54.4	0	44.72	121.53	253.35	208.52	232.93	242.75	199.65	213.02	218.03
MSTRG.1753	TGME49_220510	65.66	128.26	59.83	48.81	125.87	98.78	125.43	111.78	69.85	80.79	88.96	75.62	90.68	100.96
MSTRG.1754	TGME49_220550	0	0	0	0	0	0	0	0	0	0	0	0	0	0
MSTRG.1755	TGME49_220560	3.69	2.19	0	0	0	437.43	538.11	466.33	714.99	723.37	809.74	679.9	550.67	904.14
MSTRG.1756	TGME49_220560	3.31	1.26	0	0	0	857.78	833.86	1086.4	816.03	916.6	1066.99	938.58	763.54	1186.79
MSTRG.1757	TGME49_220570	51.51	42.26	50.2	54.78	0	392.38	201.35	369	230.43	220.86	249.82	216.95	175.38	252.69
MSTRG.1758	TGME49_220580	24.58	34.89	0	0	0	0	0	149	29.85	29.32	37.81	23.64	30.56	29.68
MSTRG.1759	TGME49_220585	6.48	7.84	0	30.6	0	37.28	0	0	7.91	6.89	12.77	8.75	10.81	18.9
MSTRG.176	TGME49_323310	413.83	199.22	0	0	0	44.11	0	0	104.46	101.68	20.47	12.42	16.93	13.14
MSTRG.1760	TGME49_220600	55.97	65.79	78.21	143.6	103.2	97.13	70.27	99.63	99.21	65.59	87.65	86.06	99.84	61.29
MSTRG.1761	TGME49_220630	488.6	381.49	284.75	205	78.01	443.46	360.25	387.96	108.39	117.36	56.4	52.05	40.16	52.47
MSTRG.1762	TGME49_220640	178.12	151.31	264.31	205.23	101.11	259.54	215.67	213.66	77.41	93.07	68.31	67.74	62.4	79.88
MSTRG.1763	TGME49_296340	32.93	4.88	0	0	0	171.47	0	0	36.33	38.23	44.07	41.22	43.91	50.93
MSTRG.1764	TGME49_287430	60.77	30.76	91.13	106.65	0	450.49	407.12	279.03	206.96	247.7	260.7	199.02	191.67	236.89
MSTRG.1765	TGME49_287440	47.11	16.74	0	0	0	107.94	193.86	112.12	58.01	51.4	72.44	44.07	39.96	56.92
MSTRG.1766	TGME49_287450	54.51	36.61	292.65	0	0	575.52	257.48	599.99	296.31	304.94	378.71	219.49	218.13	280.38
MSTRG.1767	TGME49_287460	57.13	29.41	0	359.27	0	175.03	0	549.16	207.63	270.98	282.22	209.64	189.17	246.77
MSTRG.1768	TGME49_287470	89.58	48.06	161.34	117.53	0	543.23	868.92	542.73	414.82	393.8	578.87	457.02	499.02	539.75
MSTRG.1769	TGME49_287470	146.93	153.47	372.65	238.28	111.96	444.98	639.23	513.1	291.21	338.15	418.43	264.25	273.42	382.77
MSTRG.177	TGME49_323320	74.95	68.5	0	0	0	180.34	0	9.33	199.81	199.04	34.19	56.72	49.76	35.83
MSTRG.1771	TGME49_287500	115.89	72.66	217.64	87.85	152.85	125.71	195.29	110.93	163.04	212.42	194.75	180.49	151.49	198.53
MSTRG.1772	TGME49_212740	1.76	0.78	0	0	0	0	0	0	3.33	4.34	3.63	3.14	3.84	3.18
MSTRG.1773	TGME49_212760	63.48	87.23	106.97	0	0	105.72	0	54.61	121.37	95.73	136.59	136.33	122.78	134.55
MSTRG.1774	TGME49_212770	155.51	142.01	260.82	191.97	523.14	82.2	85.19	83.76	92.19	92.21	30.51	26.01	24.13	28.87
MSTRG.1775	TGME49_212800	21.46	18.82	88.02	0	0	58.12	52.69	14.95	41.14	71.29	52.83	45.7	29.74	52.56
MSTRG.1776	TGME49_212830	0	3.37	0	0	0	0	0	0	7.17	6.33	5.74	5.56	5.6	11.94
MSTRG.1777	TGME49_212840	45.78	54.28	35.16	127.82	44.98	149.32	63.1	91.56	298.22	203.36	230.47	222.89	224.65	192.46
MSTRG.1778	TGME49_212850	86.04	98.22	0	0	63.11	133.57	80.72	61.1	222.24	127.52	149.84	149.34	158.3	121.4
MSTRG.1779	TGME49_212860	22.28	32.96	0	0	0	39.16	42.63	8.06	19.39	16.35	20.44	18.55	19.84	13.87
MSTRG.178	TGME49_323330	0	0	0	237.89	0	249.24	0	0	0	0.8	0	0	0	0
MSTRG.1780	TGME49_212900	125.96	149.02	63.92	62.76	107.68	71.24	153.36	203.54	148.11	138.84	132.4	95.11	98.39	88.6
MSTRG.1781	TGME49_212920	78.63	118.13	272.72	0	151.25	204.51	192.11	401.54	259.76	252	239.28	270.87	230.59	218.86
MSTRG.1782	TGME49_212930	49.58	37.26	62.96	0	0	58.22	0	0	48.67	62.18	58.23	58.93	48.6	58.56
MSTRG.1783	TGME49_212950	87.08	39.05	0	261.81	0	0	0	0	44.73	54.59	39.43	32.43	38.49	42.49
MSTRG.1784	TGME49_212960	73.82	92.55	113.34	0	119.62	84.12	152.32	57.8	39.35	38.31	41.82	39.64	48.41	40.14
MSTRG.1785	TGME49_212970	42.56	17.08	0	98.97	31.81	26.82	48.64	27.6	46.65	67.64	65.85	55.98	42.59	90.46
MSTRG.1786	TGME49_212980	302.92	336.38	392.5	260.77	240.77	218.73	161.68	249.98	244.77	200.52	183.96	137.62	194.15	128.34
MSTRG.1787	TGME49_212990	55.19	86.49	85.6	70.09	60	63.61	64.12	65.42	50.53	55.21	58.32	59.96	53.93	58.48
MSTRG.1788	TGME49_213030	150.76	105.39	301.01	324.61	211.35	198.72	309.77	233.1	267.72	344.95	342.09	260.65	238.08	314.38
MSTRG.1789	TGME49_213050	414	625	223.58	310.39	403.62	15.82	114.68	48.84	106.8	65.93	54.58	77.33	57.6	35.31
MSTRG.1790	TGME49_213067	210.36	211.14	98.06	412.28	413.66	363.97	439.51	424.96	456.34	494.85	224.86	232.04	226.83	242.32
MSTRG.1791	TGME49_213069	30.84	32.86	105.06	121.91	0	0	0	0	29.42	32.41	29.51	24.71	19.59	27.23
MSTRG.1792	TGME49_213240	68.82	58.03	29.13	46.07	18.25	55.99	193.58	34.92	85.76	49.47	87.6	86.28	93.09	72.78
MSTRG.1793	TGME49_213280	1094	1693.73	589.36	579.7	620.89	218.83	198.31	168.98	433.57	333.81	444.71	448.75	561.95	347.66
MSTRG.1794	TGME49_213290	0.55	1.85	0	0	125.38	0	0	0	0.22	0.62	0.38	0.86	0	0.68
MSTRG.1795	TGME49_213350	2260.85	1059.77	1282.68	1511.28	1526.13	555	430.15	654.43	320.58	336.76	318.82	363.74	370.24	351.06
MSTRG.1796	TGME49_213370	14.21	25.21	150.92	128.25	17.26	32.55	120.68	29.29	12.65	8.48	10.93	14.08	13.85	10.91
MSTRG.1797	TGME49_213388	12.58	13.66	0	0	26.99	44.51	34.61	52.31	34.79	31.31	28.59	33.14	33.63	34.6
MSTRG.1798	TGME49_213410	240.33	232.89	573.59	303.44	269.22	94.59	114.13	357.56	265.01	321.15	280.08	270.04	274.92	352.32
MSTRG.1799	TGME49_213415	28.77	38.06	0	0	0	0	0	0	47.35	42.35	43.93	56.34	43.65	49.22
MSTRG.18	TGME49_355040	0	0	0	0	0	0	0	0	0	0	0	0	0	0
MSTRG.180	TGME49_323400	11.74	39.04	0	0	0	63.11	0	0	1143.77	536.14	1319.89	1626.65	2290.96	2213.93
MSTRG.1800	TGME49_213420	24.93	31.4	0	54.51	0	44.81	0	46.16	32.12	36	34.97	33.55	30.88	33.28
MSTRG.1801	TGME49_213445	45.92	30.54	28.9	0	0	28.62	0	44.18	58.23	53.88	43.01	33.13	28.17	36.49
MSTRG.1802	TGME49_213480	23.37	10.25	0	0	0	247.35	149.5	197.99	149.75	145.03	133.5	122.52	94.49	160.29
MSTRG.1803	TGME49_213490	41.15	46.04	139.4	42.24	0	17.25	93.83	71.05	49.33	45.03	57.48	55.34	53.26	43.34
MSTRG.1804	TGME49_213520	55.98	60.96	54.32	0	114.35	381.96	292.64	258.48	368.2	405.86	443.77	368.99	313.68	405.29
MSTRG.1805	TGME49_213550	51.86	50.37	88.83	90.88	124.53	44	39.92	52.8	51.26	49.02	44.51	50.63	48.07	46.51
MSTRG.1806	TGME49_213560	2.17	1.03	33.52	0	0	0	0	0	5.7	6.9	8.43	6.86	7.58	6.86
MSTRG.1807	TGME49_213570	282.77	311.85	330.52	418.72	261.19	294.22	259.41	315.92	471.88	458.66	426.46	446.04	524.23	508.05
MSTRG.1808	TGME49_213580	1674.09	822.47	3153.18	3210.55	6296.31	1242.15	558.36	1504.36	78.63	91.12	112.9	114.12	186.16	141.03
MSTRG.1809	TGME49_213590	227.9	215.62	93.77	169.2	98.88	92.82	84.25	167.37	511.99	371.66	466.94	517.44	562.11	470.15
MSTRG.181	TGME49_330000	19.8	48.22	0	0	0	47.87	172.99	0	343.57	139.76	228.51	346.9	363.18	215.96
MSTRG.1810	TGME49_213600	160.28	229.57	190.04	165.6	243.93	806.87	628.21	811.97	332.77	370.24	309.98	276.3	238.3	285.07
MSTRG.1811	TGME49_213620	6.15	15.39	18.92	23.31	39.76	28.12	51.03	19.27	16.85	13.69	15.84	12.06	10.37	8.69
MSTRG.1812	TGME49_213635	11.45	18	0	0	0	8.76	0	0	3.11	2.62	3.46	2.8	2.3	5.94
MSTRG.1813	TGME49_213650	50.24	77.38	25.62	66.81	57.75	54.33	138.07	27.96	144.41	159.57	152.61	147.91	121.66	172.86
MSTRG.1814	TGME49_213660	255.47	186.8	434.11	435.13	445.64	435.15	501.91	401.15	146.71	151.45	97.33	112.73	86.48	88.5
MSTRG.1815	TGME49_213680	17.23	22.43	0	38.62	0	47.24	28.55	56.45	67.82	76.76	65.1	59.2	57.49	59.36
MSTRG.1816	TGME49_213690	59.36	50.32	0	56.49	99.04	46.49	84.21	60.27	104.7	126.68	124.19	144.28	130.68	159.49
MSTRG.1817	TGME49_213700	29.52	46.53	94.85	22.44	155.98	159.22	307.46	158.6	355.81	247.38	273.71	215.88	207.91	156.15
MSTRG.1818	TGME49_213720	4.28	1.91	0	29.29	0	23.59	74.91	30.32	63.3	78.2	83.93	82.89	73.19	87.99
MSTRG.1819	TGME49_213730	71.85	96.3	32.69	39.68	0	178.04	234.72	166.6	90.73	127.77	133.75	106.63	73.16	131.85
MSTRG.182	TGME49_460580	0	0	0	0	0	0	0	0	0	0	0	0.47	0.5	0
MSTRG.1820	TGME49_213740	18.31	24.78	0	0	78.86	55.71	33.69	19.1	22.81	20.47	23.38	24.9	23.31	24.22
MSTRG.1821	TGME49_213746	61.41	88.13	97.93	0	0	48.4	174.9	0	147.03	120.82	160.45	176.75	171.43	141.48
MSTRG.1822	TGME49_213748	8.19	10.06	0	0	0	0	0	0	2.13	0.92	2.46	1.4	2.66	1.53
MSTRG.1823	TGME49_213780	11.54	3.15	0	0	0	0	39.11	0	28.71	29.14	31.81	26.86	22.87	28.19
MSTRG.1824	TGME49_213790	26.49	18.97	36.67	60.13	51.4	36.33	76.92	43.59	36.19	26.4	27.26	29.45	34.6	24.5
MSTRG.1825	TGME49_213800	132.39	126.45	172.65	105.04	121.17	227.99	155.01	219.97	159.06	215.19	201.34	194.76	181.87	256.4
MSTRG.1826	TGME49_213810	38.41	53.12	0	141.12	0	204.72	0	0	50.36	39.07	38.9	31.97	29.05	42.3
MSTRG.1827	TGME49_213820	38.02	36.1	135.49	103.83	106.87	50.34	30.44	8.63	19.28	28.69	12.7	7.29	8.35	8.15
MSTRG.1828	TGME49_213830	107.08	75.89	121.15	0	0	59.94	108.5	123.57	166.37	210.45	189.8	189.14	163	194.63
MSTRG.1829	TGME49_213880	28.39	77.22	0	0	0	0	0	0	39.39	65.01	56.6	49.86	62.38	68.22
MSTRG.183	TGME49_460600	0	0	0	0	0	0	0	0	0	0	0.17	0	0.28	0
MSTRG.1830	TGME49_213900	79.57	83.74	45.49	67.37	0	158.05	204	115.26	56.49	68.87	53.52	60.7	64.76	67.41
MSTRG.1831	TGME49_213910	53.5	61.67	142.89	34.78	60.17	91.15	256.6	176.36	60.85	86.47	72.4	73.74	63.69	107.39
MSTRG.1832	TGME49_213920	75.14	57.55	54.41	44.44	38.15	26.95	32.6	46.21	21.76	20.99	10.32	9.97	11.32	11.54
MSTRG.1833	TGME49_213940	1187.66	1248.78	561.31	546.61	396.23	377.49	597.04	204.32	834.21	760.2	954.72	992.87	1161.99	823.83
MSTRG.1834	TGME49_213950	31.52	30.54	0	0	0	49.03	17.82	60.42	29.14	31.29	31.69	25.36	22.75	26.44
MSTRG.1835	TGME49_213960	13.5	14.76	41.3	199.4	87.05	12.47	19.25	45.15	12.75	18.15	10.72	3.47	3.03	8.53
MSTRG.1836	TGME49_213970	61.54	94.6	32.02	38.88	134.88	15.86	0	16.32	110.8	128.54	141.93	146.51	133.64	163.5
MSTRG.1837	TGME49_287270	37.78	13.06	86.78	140.78	121.81	14.32	25.97	44.23	66.04	51.65	35.45	36.36	39.48	28.74
MSTRG.1838	TGME49_287260	7.13	10.33	28.69	0	0	28.42	12.89	14.62	9.15	17.9	12.26	13.33	10.06	20.11
MSTRG.1839	TGME49_287250	10.12	7.54	0	0	0	31.95	19.32	0	6.67	9.97	8.42	5.79	6.52	5.6
MSTRG.184	TGME49_460610	0	0	0	0	0	0	0	0	0	0	0	0	0	0
MSTRG.1840	TGME49_287240	52.85	47.26	26.65	64.94	112.19	0	0	27.16	23.49	17.06	19.28	15.48	19.08	12.15
MSTRG.1841	TGME49_287235	74.08	76.07	39.39	95.22	83.02	19.5	0	0	22.89	17.42	23.33	18.27	24.51	14.06
MSTRG.1842	TGME49_287230	18.35	17.24	34.82	57.12	24.4	51.75	31.31	23.65	38.6	44.56	41.06	39.8	32.44	41.19
MSTRG.1843	TGME49_287220	49.22	101.78	25.8	0	0	89.67	81.34	69.19	121.22	141.82	157.05	155.92	164.42	169.03
MSTRG.1844	TGME49_287210	138.02	91.77	146.03	106.56	91.73	173.14	67.94	138.19	81.43	100.11	84.97	83.18	68.32	85.81
MSTRG.1845	TGME49_287200	45.65	60.87	0	113.65	0	0	0	177.03	50.94	58.28	75.05	77.11	72.84	84
MSTRG.1846	TGME49_287180	30.98	27.18	20.54	37.95	64.78	50.89	27.71	10.47	6.16	4.88	3.35	4.15	3.56	3.13
MSTRG.1847	TGME49_287170	91	98.84	67.55	41.41	35.52	100.39	106.24	167.49	69	43.05	51.24	54.52	47.89	37.36
MSTRG.1848	TGME49_287040	61.38	175.81	0	50.83	0	1692.87	1586.91	1527.64	1340.64	1438.6	1679.17	1565.93	1384.94	1858.8
MSTRG.1849	TGME49_286932	99.14	153.89	62.29	8.68	14.79	0	6.33	31.77	5.23	4.01	2.78	1.76	2.81	2.67
MSTRG.185	TGME49_460620	0	0	0	0	0	0	0	0	0	0	0	0	0	0
MSTRG.1850	TGME49_286928	67.01	105.33	0	0	58.62	13.79	25	28.38	10.35	6.02	10.63	9.38	10.65	4.62
MSTRG.1851	TGME49_286920	159.39	198.71	64.27	104.77	45.08	106.11	76.99	120.09	54.56	57.19	54.24	51.63	50.32	51.65
MSTRG.1852	TGME49_286910	3.17	2.64	41.26	0	0	10.22	37.07	0	6.66	11.19	6.58	7.52	5.59	10.28
MSTRG.1853	TGME49_286770	76.24	59.83	91.79	214.77	0	0	0	0	0.57	1.17	0.11	0.73	0.09	0.35
MSTRG.1854	TGME49_286760	9.04	4.95	89.09	36.12	0	44.12	0	30.27	12.91	36.06	17.61	20.94	13.18	26.53
MSTRG.1855	TGME49_286750	85.58	51.29	119.75	120.96	173.23	189.14	132.95	152.44	210.6	230.22	179.73	176.21	164.53	169.88
MSTRG.1856	TGME49_286740	11.74	25.7	24.35	0	0	144.7	153.07	285.36	159.77	172.57	151.02	129.86	108.62	172.89
MSTRG.1857	TGME49_286735	0	0	0	0	0	0	0	0	0	0	0	0	0	0
MSTRG.1858	TGME49_286730	99.5	93.77	90.29	0	191.15	133.9	322.71	276.45	157.98	146.64	176.6	157.18	171.82	191.99
MSTRG.1859	TGME49_286720	206.76	145.36	114.37	136.7	724.28	226.37	717.24	204.14	183.9	194.2	148.52	176.51	132.65	148.28
MSTRG.186	TGME49_460630	0.94	0	302.88	0	0	49.9	90.14	206.13	8.18	4.59	2.88	4.49	1.41	3.69
MSTRG.1860	TGME49_286710	138.36	123.63	173.15	178.79	182.52	85.71	77.64	88.27	145.02	96.38	116.1	108.34	122.37	94.18
MSTRG.1861	TGME49_286690	52.15	69.51	24.3	0	0	48.14	110.52	201.87	118.89	156.04	142.56	141.39	99.44	161.36
MSTRG.1862	TGME49_286680	51.17	63.96	143.78	139.96	181.64	113.92	129.09	146.55	199.87	268.19	204.16	211.21	138.94	261.85
MSTRG.1863	TGME49_286670	6.46	0.99	0	0	90.28	105.99	76.81	43.66	61.92	74.5	59.33	55.24	64.81	61.47
MSTRG.1864	TGME49_286650	61.59	101.57	123.79	73.76	130.7	153.11	110.86	63.13	158.09	212.03	124.91	150.35	121.77	176.85
MSTRG.1865	TGME49_286640	23.12	24.33	32.01	38.87	67.42	31.7	86.2	65.26	53.2	61.47	64.09	64.05	56.31	61.69
MSTRG.1866	TGME49_286630	297.54	114.06	606.93	449.34	492.28	577.69	1004.62	642.67	330.22	449.64	454.23	406.12	296.84	373.06
MSTRG.1867	TGME49_286620	22.55	23.96	33.54	82.25	0	83.07	45.21	42.72	46.38	76.17	60.94	44.31	41.92	59.82
MSTRG.1868	TGME49_286610	24.12	23.03	51.23	184.36	0	25.35	45.91	0	51.96	57.54	66.78	69.39	62.29	68.12
MSTRG.1869	TGME49_286600	188.5	219	385.42	252.39	249.71	161.49	212.94	271.98	886.58	437.73	389.66	426.23	412.89	192.57
MSTRG.187	TGME49_460680	0	0	0	0	0	0	0	0	0	0	0	0	0	0.13
MSTRG.1870	TGME49_286595	0	0	0	0	0	0	0	0	0	0	0	0	0	0
MSTRG.1871	TGME49_286590	396.66	345.27	583.86	501.31	744.75	361.55	212.3	164.59	271.43	284.8	68.87	92.12	59.51	70.25
MSTRG.1872	TGME49_286580	62.72	89.56	137.31	149.81	96.25	68.02	109.7	77.73	48.89	93.52	49.76	47.65	31.57	68.42
MSTRG.1873	TGME49_286570	0	0	0	0	0	0	0	0	0.71	0.1	0	0.28	0.25	0.11
MSTRG.1874	TGME49_286560	101.64	120.5	301.58	170.25	0	0	134.12	308.21	134.63	143.39	129.21	131.76	128.61	138.8
MSTRG.1875	TGME49_286540	8.68	9.64	0	0	0	0	66.29	0	13.42	8.05	9.42	9.07	14.91	5.86
MSTRG.1876	TGME49_286530	403.26	384.22	862.59	786.18	808.54	758.34	686.59	586.09	1070.72	1009.23	956.61	1118.59	988.71	975.94
MSTRG.1877	TGME49_286525	21.38	32.98	97.49	0	413.06	0	87.07	49.76	24.09	19.27	23.84	32.36	28.03	22.5
MSTRG.1878	TGME49_286510	21.86	22.64	0	0	62.13	0	79.48	45.12	49.19	69.48	84.91	76.06	62.26	84.54
MSTRG.1879	TGME49_286500	47.83	25.88	93.36	28.5	49.12	57.8	83.86	71.36	75.99	81.84	71.18	42.21	40.9	55.47
MSTRG.188	TGME49_460700	0	0	0	0	0	0	0	0	0	0	0	0	0	0
MSTRG.1880	TGME49_286490	67.4	82.92	75.9	61.71	266.26	75.18	68.16	77.36	75.24	69.1	62.22	59.35	51.44	72.57
MSTRG.1881	TGME49_286480	384.27	685.14	129.3	147.86	274.69	0	0	198.12	314.63	251.69	363.31	316.4	381.09	317.79
MSTRG.1882	TGME49_286470	428.82	687.8	310.95	422.95	491.48	173.18	139.48	118.88	421.49	352.9	467.36	447.18	556.33	430.07
MSTRG.1883	TGME49_286460	38	67.11	255.26	487.24	107.07	0	0	0	6.79	4.11	8.69	6.67	22.87	4.43
MSTRG.1884	TGME49_286450	11370.13	10274.64	8440.1	10552.22	8800.17	2617.2	2566.01	2844.58	1891.24	1985.45	1775.35	2008.53	2479.32	1564.94
MSTRG.1885	TGME49_286440	189.48	221.99	159.32	0	0	78.78	100.64	155.2	202.27	151.82	203.03	222.5	224.85	164.78
MSTRG.1886	TGME49_286420	2689.15	1327.8	2820.33	3471.67	3694.33	1022.13	924.53	946.68	589.53	699.85	496.36	575.36	563.72	454.31
MSTRG.1887	TGME49_286260	58.03	39.76	78.47	31.88	0	64.77	46.98	53.32	88.49	74.21	88.22	91.55	83.42	99.74
MSTRG.1888	TGME49_286250	27.01	17.86	43.91	0	7.28	21.74	0	0	8.16	12.48	12.42	14.15	7.81	10.48
MSTRG.1889	TGME49_286240	54.82	64.47	20.69	63.7	85.29	76.9	67.48	82.87	59.45	62.48	75.7	71.31	75.94	57.07
MSTRG.189	TGME49_460720	0	0	67.55	80.21	0	0	60.47	68.91	0	0	0	0	0.06	0
MSTRG.1890	TGME49_286220	13.06	10.01	0	0	0	31.3	0	64.54	49.03	54.51	70.67	72.53	79.3	77.82
MSTRG.1891	TGME49_286200	58.58	67.99	0	678	0	101.89	366.21	105.78	60.17	68.07	78.74	65.34	48.3	55.22
MSTRG.1892	TGME49_286190	30.54	17.16	31.38	0	0	0	14.1	23.98	5.76	8.08	4.02	3.79	3.79	4.75
MSTRG.1893	TGME49_286180	15.35	10.94	42.14	0	29.54	34.79	12.63	32.29	17.48	16.55	13.67	13.91	12.06	18.45
MSTRG.1894	TGME49_286170	0	0	0	0	0	0	0	30.36	0.02	0.06	1.06	0	0	0
MSTRG.1895	TGME49_286120	200.8	171.26	218.35	75.79	131.38	200.79	364.01	95.39	302.55	310.27	278.89	240.13	241.7	240.32
MSTRG.1896	TGME49_286090	604.98	669.94	593.34	295.42	554.9	489.78	457.45	643.58	1190.56	965.01	1260.32	1314.06	1671.89	1095.02
MSTRG.1897	TGME49_286080	51.33	49.03	105.48	86.18	110.93	69.66	63.19	53.74	46.39	58.01	51.77	33.73	41.81	46.49
MSTRG.1898	TGME49_286070	73.27	58.18	0	0	0	122.83	277.92	126.62	217.44	88.71	259.69	261.39	292.74	205.59
MSTRG.1899	TGME49_286040	1.29	1.96	0	0	0	0	0	0	2.65	2.74	4.97	3.21	4.43	5.86
MSTRG.19	TGME49_355050	0	0	0	0	0	0	0	0	0	0	0	0	0	0
MSTRG.190	TGME49_460730	0	0	0	0	0	0	0	0	0	0	0	0	0	0
MSTRG.1900	TGME49_286000	60.95	81.13	0	28.27	97.43	68.49	69.75	35.29	257.02	92.14	174.87	187.09	284.35	81.81
MSTRG.1901	TGME49_285980	252.88	311.12	219.22	85.35	370.92	1614.82	1768.35	1845	1541.9	1675.98	2128.29	2171.92	2083.69	2311.69
MSTRG.1902	TGME49_285930	170.26	260.96	52.7	0	222.39	130.4	141.68	206.15	258.76	222.66	254.82	273.95	245.36	251.53
MSTRG.1903	TGME49_285880	43.92	82.34	44.6	53.73	0	0	40	22.74	7.28	5.83	7.2	12.38	10.58	11.32
MSTRG.1904	TGME49_285870	1067.63	766.23	504.86	778.8	706.77	151.09	121.32	124.4	133.95	132.74	69.11	73.7	76	63.06
MSTRG.1905	TGME49_285840	29.34	17.31	30.47	74.07	64.16	30.17	136.76	15.53	83.84	63.73	99.65	77.23	84.22	71.71
MSTRG.1906	TGME49_285830	12.49	7.49	16.42	40.48	0	24.4	14.76	16.73	4.81	5.6	5.8	5.72	4.8	6.99
MSTRG.1907	TGME49_285820	3.81	6.43	0	0	0	36.2	0	0	6.23	7.22	11.39	8.26	10.47	9.94
MSTRG.1908	TGME49_285810	20.28	45.98	42.85	26.19	45.08	25.61	76.99	43.67	31.73	29.62	38.27	34.67	33.03	36.29
MSTRG.1909	TGME49_285740	12.11	26.48	0	0	0	0	0	0	3.52	3.86	7.4	3.14	7.82	5.76
MSTRG.191	TGME49_460790	0	0.23	0	0	0	0	0	0	0	0	0	0	0.17	0
MSTRG.1910	TGME49_285730	48.69	73.67	39.48	0	0	39.09	35.42	40.25	7.11	9.63	10.23	7.19	8	10.13
MSTRG.1911	TGME49_285720	45.95	46.99	0	0	0	16.6	30.09	34.17	149.17	116.39	133.66	137.47	140.76	143.77
MSTRG.1912	TGME49_285710	128.53	78.19	39.62	143.64	0	58.84	35.54	48.44	121.49	128.86	122.98	85.05	60.07	126.83
MSTRG.1913	TGME49_285700	18.56	9.09	187.36	37.94	0	77.31	28.03	73.23	52.34	52.58	52.11	47.77	41.07	48.9
MSTRG.1914	TGME49_285680	72.64	68.64	32.03	0	0	63.44	86.26	48.98	105.55	142.67	159.54	112.69	100.55	142.39
MSTRG.1915	TGME49_285670	33.75	46.64	55.52	67.6	0	41.24	24.92	14.15	70.29	50.86	78.45	61.15	85.77	50.37
MSTRG.1916	TGME49_285530	12.41	17.78	0	41.14	0	50.39	0	17.29	13.42	34.05	29.02	24.97	17.38	41.29
MSTRG.1917	TGME49_285510	129.9	105.84	103.17	61.87	0	255.29	184.94	341.95	99.52	108.38	119.81	115.37	93.65	121.16
MSTRG.1918	TGME49_285470	1.68	0.37	0	0	0	0	0	0	12.02	15.02	24.06	32.04	26.66	100.24
MSTRG.1919	TGME49_285290	95.5	75.8	85.4	206	180.03	84.54	38.3	43.53	77.69	107.83	80.91	71.57	63.42	78.16
MSTRG.192	TGME49_460800	0	0	0	0	0	0	0	0	0	0	0.15	0	0	0
MSTRG.1920	TGME49_285250	259.83	347.78	604.13	479.87	138.12	1182.43	1000.03	1039.56	373.62	333.98	339.7	298.76	306.51	308.72
MSTRG.1921	TGME49_285240	232.15	257.45	253.51	247.56	172.96	310.24	294.26	509.21	240.7	266.21	274.68	250.13	240.35	298.03
MSTRG.1922	TGME49_285230	102.25	123.19	143.03	43.32	150.67	53.11	96.26	36.45	95.2	110.25	115.47	94.12	83.93	112.63
MSTRG.1923	TGME49_285220	20.1	13.01	0	29.39	86.35	35.78	116.75	127.67	66.67	81.71	94.6	79.54	80.33	74.32
MSTRG.1924	TGME49_285180	176.32	203.88	316.12	107.91	254.68	395.71	546.97	668.47	147.39	181.83	144.05	133.22	110.78	154.61
MSTRG.1925	TGME49_285150	61.96	69.43	90.87	210.82	0	109.65	27.19	15.44	89.03	89.82	91.89	69.65	45.96	84.76
MSTRG.1926	TGME49_284680	76.61	77.96	77.31	113.37	299.23	240.29	223.17	309	153.89	192.49	162.95	144.33	119.47	161.2
MSTRG.1927	TGME49_284660	122.04	153.38	62.36	123.46	65.67	115.72	27.99	63.57	981.41	609.34	784.09	957.55	1018.31	731.84
MSTRG.1928	TGME49_284630	79.72	86.83	0	0	0	0	0	0	161.04	51.7	126.89	113.73	167.26	171.75
MSTRG.1929	TGME49_284620	42.84	49.89	0	0	0	110.96	0	115.29	78.13	69.26	86.94	135.73	94.13	109.43
MSTRG.193	TGME49_460810	0	0	0	0	0	0	0	0	0.11	0	0	0.08	0	0
MSTRG.1930	TGME49_284615	56.07	35.91	0	0	0	93.58	336.65	97.07	68.47	66.79	105.54	80.47	68.14	96.22
MSTRG.1931	TGME49_284615	29.29	25.97	0	0	52.86	24.87	45.11	25.59	45.22	45.33	82.9	65.36	53.58	70.06
MSTRG.1932	TGME49_284590	30.13	27.1	219.01	126.73	0	0	0	55.91	28.03	33.09	38.33	33.56	35.74	41.31
MSTRG.1933	TGME49_284580	36.12	31.33	0	0	0	0	0	25.35	22.14	23.2	23.24	21.49	25.22	27.49
MSTRG.1934	TGME49_284570	48.6	46.59	64.61	0	136.02	167.16	115.72	66.16	166.05	207.6	257.3	214.18	178.18	239.65
MSTRG.1935	TGME49_284560	2739.84	1753.34	2596.58	2217.55	4525.99	1039.16	1487.52	1434.08	908.66	852.02	780.29	883.19	994.07	698.38
MSTRG.1936	TGME49_284550	1.16	0	0	0	0	0	0	0	17.11	10	4.52	5.37	4.91	1.96
MSTRG.1937	TGME49_284540	211.5	136.14	840.2	561.38	336.78	196.25	71.19	173.46	122.86	118.19	130.58	127.44	110.73	137.62
MSTRG.1938	TGME49_284530	64.8	62.52	0	47.6	40.91	29.33	160.38	75.58	60.33	63.12	74.42	63.64	63.11	66.91
MSTRG.1939	TGME49_284420	0	0	56.49	0	0	166.44	142.74	327.58	214.57	268.35	190.96	209.12	176.62	264.51
MSTRG.194	TGME49_460820	0	0	0	0	0	0	85.47	0	0.2	0.45	0.22	1.08	0.28	0.49
MSTRG.1940	TGME49_284310	22.68	17.08	0	0	0	291.37	0	0	365.77	393.26	451.69	417.84	336.47	338.07
MSTRG.1941	0	3.06	0	0	0	0	73.78	89.09	50.67	107.49	142.48	174.48	196.73	179.28	197.83
MSTRG.1942	TGME49_284180	241.29	344.42	238.83	249.36	208.25	410.42	513.68	399.67	194.64	160.93	147.01	188.95	174.43	198.91
MSTRG.1943	TGME49_284170	47.4	38.5	119.31	0	125.62	59.08	26.78	0	22	25.37	18.64	17.94	19.36	21.62
MSTRG.1944	TGME49_284050	12.86	6.22	0	28.02	23.94	22.56	61.42	17.4	4.39	4.38	4.01	3.01	3.66	4.85
MSTRG.1945	TGME49_283882	4.55	1.17	0	0	0	0	261.16	0	5.97	6.2	5.95	3.96	4.8	4.03
MSTRG.1946	TGME49_283860	52.16	45.84	0	0	0	86.73	0	22.33	69.03	52.01	66.19	54.05	60.18	49.84
MSTRG.1947	TGME49_283855	5.56	2.01	0	0	0	0	0	0	0	0	2.32	0	1.86	0
MSTRG.1948	TGME49_283850	349.88	476.45	556.43	258.11	270.7	233.06	345.49	349.13	222.3	244.66	250.97	233.79	192.07	192.11
MSTRG.1949	TGME49_283840	0.65	0.04	0	0	0	0	0	0	0.67	0.42	0.22	0.58	0.27	0.4
MSTRG.195	TGME49_460830	0	0	0	0	0	0	0	0	0.06	0	0	0.09	0.06	0.04
MSTRG.1950	TGME49_283820	24.95	15.44	65.55	41.62	0	56.18	86.67	72.7	57.1	56.05	46.43	43.87	37.55	39.33
MSTRG.1951	TGME49_283780	456.13	507.25	775.76	550.15	495.25	1901.94	1867.61	2054.56	597.06	712.55	612.8	625.19	521.11	672.13
MSTRG.1952	TGME49_283770	5.33	3.34	0	513.08	0	0	0	0	3.92	15.49	24.16	33.4	17.69	19.87
MSTRG.1953	TGME49_283740	21.42	25.69	52.32	0	0	0	0	26.68	67.32	39.82	47.41	44.75	64	34.72
MSTRG.1954	TGME49_283730	57.08	31.39	0	104.53	0	64.38	77.76	66.3	59.94	65.75	57.61	54.26	55.62	76.22
MSTRG.1955	TGME49_283720	19.48	20.77	0	0	0	39.93	0	41.12	30.32	35.24	40.03	37.95	35.22	43.08
MSTRG.1956	TGME49_283710	126.06	55.99	317.83	245.74	224.61	314.11	94.55	270.42	176.96	244.57	204.75	163.27	123.41	202.07
MSTRG.1957	TGME49_283698	1.92	1.09	0	0	0	0	0	0	0.45	0.37	0.49	0.51	0.93	0.41
MSTRG.1958	TGME49_283590	43.6	35.96	67.45	45.93	0	0	34.06	19.35	109.42	58.8	78.44	73.52	84.24	47.33
MSTRG.1959	TGME49_283585	0	0	0	0	0	0	0	0	0	0	0	0	0	0
MSTRG.196	TGME49_460880	0	0	0	0	0	0	0	0	0.05	0	0	0.09	0	0.03
MSTRG.1960	TGME49_283580	29.46	40.67	0	0	0	43.69	78.99	0	27.83	42.85	37.73	31.56	22.86	56.33
MSTRG.1961	TGME49_283570	17.02	39.53	0	0	0	0	0	163.68	79.18	83.43	109.5	88.73	105.96	111.2
MSTRG.1962	TGME49_283550	37.41	48.17	63.68	52.38	59.47	52.59	57.27	61.27	14.41	12.03	14.14	16.67	15.49	16.12
MSTRG.1963	TGME49_283540	751.96	1013.42	542.45	782.95	175.91	100.28	299.41	127.63	229.63	367.39	348.72	356.94	291.94	575.31
MSTRG.1964	TGME49_283530	0	0	0	0	0	0	0	0	0	0	0	0	0	0
MSTRG.1965	TGME49_283520	30.03	39.8	51.21	31.48	80.76	38.06	80.57	65.23	26.02	27.02	32.43	23.5	31.77	22.82
MSTRG.1966	TGME49_283510	162.07	211.72	182.64	102.33	76.97	151.46	229.44	167.58	263.39	197.88	229.74	231.73	244.87	227.25
MSTRG.1967	TGME49_307470	0	0	0	0	0	0	0	138	0	0	0	0	0	0
MSTRG.1968	TGME49_238000	28.34	28.09	0	56.05	99.91	50.99	93.5	106.55	230.47	275.85	314.96	305.56	309.66	367.56
MSTRG.1969	TGME49_238010	975	441.42	550	517.7	735.23	419.43	512.34	461.85	199.39	219.49	202.07	216.72	241.24	190.78
MSTRG.197	TGME49_460890	0	0	0	0	0	0	0	0	0	0	0	0	0.08	0
MSTRG.1970	TGME49_238030	30.08	32.77	0	0	208.4	194.46	0	100.41	20	20.9	15.07	16.69	20.36	25.44
MSTRG.1971	TGME49_238040	36.26	29	61.49	125.36	172.49	121.82	92.07	156.65	30.32	50.43	35.09	36.45	26.2	40.01
MSTRG.1972	TGME49_238050	106.96	93.04	53.39	174.46	0	70.52	79.96	81.61	47.61	71.29	63.45	42.37	38.43	45.09
MSTRG.1973	TGME49_238060	16.52	29.53	115.13	46.41	0	19	0	19.56	14.64	10.09	19.56	20.21	30.58	20.6
MSTRG.1974	TGME49_238070	81.67	112.98	0	0	0	0	0	0	98.26	86.25	75.33	55.9	62.36	74.44
MSTRG.1975	TGME49_238073	59.58	82.91	0	0	0	0	0	78.54	115.11	96.65	85.97	88.54	82.93	98.72
MSTRG.1976	TGME49_238100	198.27	145.95	500.79	298.25	264.4	76.11	224.23	255.41	252.03	318.45	277.14	271.9	246.92	390.52
MSTRG.1977	TGME49_238110	73.71	26.52	82.19	96.72	0	81.28	146.98	125.81	54.67	79.79	57.24	63.44	53.47	56.01
MSTRG.1978	TGME49_238130	56.79	60.97	21.63	26.44	118.79	71.11	50.74	31.62	95.29	62.52	90.06	73.93	102.19	75.33
MSTRG.1979	TGME49_238150	169.16	206.44	250.71	130.16	226.37	301.44	128.56	255.58	412.07	417.26	244.41	270.72	372.24	302.5
MSTRG.198	TGME49_460900	0	0	0	0	0	0	66.29	0	0	0	0	0	0	0
MSTRG.1980	TGME49_238160	3.84	0.64	0	50.24	0	0	0	0	2.05	1	2	0.92	0.54	1.22
MSTRG.1981	TGME49_238165	1.34	0	0	0	0	0	0	0	0	0.4	0.58	0.55	0.97	0.65
MSTRG.1982	TGME49_238180	112.06	72	70.29	255.54	74.04	121.8	94.61	125.39	93.52	112.07	94.98	75.9	50.36	88.65
MSTRG.1983	TGME49_238190	50.25	60.5	34.74	143.23	73.18	102.04	52.86	60.01	88.14	92.8	98.27	102.17	107.24	137.01
MSTRG.1984	TGME49_238200	68.9	61.02	0	0	0	133.23	197.68	174.47	162.09	203.9	210.73	151.78	113.66	172.26
MSTRG.1985	TGME49_238210	8.13	13.76	66.94	0	0	66.29	90.12	17.06	24.03	28.1	46.55	62.59	60.78	77.6
MSTRG.1986	TGME49_238220	1.28	0.78	0	0	0	18.75	0	0	4.09	8.64	6.71	7.33	3.14	5.43
MSTRG.1987	TGME49_238230	43.83	34.31	0	39	0	127.21	115.31	65.47	62.35	90.52	72.4	59.79	53.94	77.15
MSTRG.1988	TGME49_238240	210.19	188.22	127.83	47.1	82.09	77.11	183.8	163.31	291.74	226.55	225.44	201.3	181.73	189.5
MSTRG.1989	TGME49_238250	1454.77	1024.49	1527.36	577.96	806.47	243.36	284.92	478.71	367.31	302.03	438.95	443.65	468.5	387.86
MSTRG.199	TGME49_460910	0	0	0	0	0	0	0	0	0	0	0	0	0	0
MSTRG.1990	TGME49_238260	18.74	32.67	0	0	24.78	17.52	21.2	54.05	90.52	93.93	94.7	81.27	78.61	103.83
MSTRG.1991	TGME49_238380	132.7	151.37	55.31	67.75	116.36	127.86	113.17	131.53	165.38	125.84	139.69	118.31	144.73	117.08
MSTRG.1992	TGME49_238390	37.92	32.5	46.42	68.63	78.05	73.59	83.48	56.75	10.39	10.88	9.31	14.68	13.02	13.42
MSTRG.1993	TGME49_238440	2.22	4.35	127.37	75.81	0	2659.89	3198.84	3017.15	1367.18	1343.4	1640.52	1946.25	1883.71	1629.84
MSTRG.1994	TGME49_238470	0	0	0	0	0	0	0	0	3.55	2.27	1.81	3.09	2.73	12.89
MSTRG.1995	TGME49_238850	0.5	0	0	0	0	160.33	0	332.19	82.83	119.69	55.54	72.04	67.2	86.85
MSTRG.1996	TGME49_238950	127.96	88.1	193.86	170.11	174.7	34.3	62.24	63.49	38.37	44.22	27.12	27.94	20.51	19.79
MSTRG.1997	TGME49_239010	78.76	85.72	179.73	244.37	252.09	9.89	17.94	0	11.78	15.19	9.64	12.3	6.36	15.04
MSTRG.1998	TGME49_239020	14.4	7.28	18.25	67.07	38.39	99.44	65.6	111.59	41.08	53.4	42.26	38.47	46.46	35.54
MSTRG.1999	TGME49_239087	33.36	36.45	38.96	0	0	77.14	69.9	19.86	44.72	30.14	48.16	49.1	48.66	33.41
MSTRG.2	TGME49_302057	0	0	0	0	0	0	0	0	3.49	3.99	1.58	1.26	1.89	1.91
MSTRG.20	TGME49_355060	0	0	0	0	0	0	0	0	0	0	0	0	0	0
MSTRG.200	TGME49_460920	0	0	0	0	0	0	0	51.36	0	0	0	0	0	0.26
MSTRG.2000	TGME49_239090	1.7	6.55	0	0	0	0	0	0	7.64	12.17	4.27	4.58	5.24	3.12
MSTRG.2001	TGME49_239100	2053.09	1113.5	1853.23	1962.43	1603.5	352.78	652.37	533	367.99	284.05	429.12	418.28	507.52	362.56
MSTRG.2002	TGME49_239260	59.37	56.23	53.57	64.17	0	0	0	27.31	28.24	23.89	26.51	24.48	29.89	14.31
MSTRG.2003	TGME49_239270	107.3	68.55	184.73	183.15	113.97	185.8	257.52	252.03	141.79	149.87	147.73	147.91	121.98	154.73
MSTRG.2004	TGME49_239320	42.78	28.66	0	0	0	0	110.99	63.6	93.97	110.12	102.18	102.14	93.37	120.79
MSTRG.2005	TGME49_239330	1346.21	911.56	863.36	1680.17	1172.45	320.42	338.47	357.7	183.68	194.78	174.46	204.8	209.07	178.11
MSTRG.2006	TGME49_239400	39.12	77.33	100.85	105.59	27.85	108.57	171.37	53.99	75.06	65.55	50.06	66.09	61.23	77.23
MSTRG.2007	TGME49_239420	203.82	297.6	136.52	174.86	257.34	237.79	278.73	238.58	94.45	93.05	87.82	95.23	100.18	115.2
MSTRG.2008	TGME49_239430	0	0.18	0	0	0	0	0	0	1.57	0.21	0.61	0.49	0.55	0.27
MSTRG.2009	TGME49_239480	31.71	24.86	16.6	40.72	0	57.58	14.92	50.76	39.3	48.66	39.18	33.46	28.27	37.76
MSTRG.201	TGME49_460930	0.69	0	0	0	0	0	0	0	4.97	4.72	4.51	4.38	6.65	4.23
MSTRG.2010	TGME49_239490	200.74	179.5	190.77	174.64	100.37	106.29	85.67	85.06	106.91	110.03	122.87	124.01	114.36	114.83
MSTRG.2011	TGME49_239500	179.98	100.48	102.21	245.26	431.29	278.22	229.03	390.88	83.83	111.94	81.89	87.05	60.44	84.24
MSTRG.2012	TGME49_239530	37.16	12.99	153.41	37.29	193.83	15.19	27.54	46.91	32.35	46.14	28.86	23.49	26.77	24.85
MSTRG.2013	TGME49_239540	49.08	63.55	0	81.2	42.18	89.37	72.05	149.41	103.63	125.24	103.54	102.43	88.03	102.31
MSTRG.2014	TGME49_239570	1.03	1.61	0	0	0	0	0	0	0.37	0.79	0.21	0.11	0.07	0.23
MSTRG.2015	TGME49_239580	9.72	9.01	0	0	0	5.22	0	0	1.02	0.93	0.83	0.9	0.7	1.37
MSTRG.2016	TGME49_239590	34.44	38.29	53.88	132.04	0	35.59	0	27.45	22.4	20.69	25.36	21.96	21.27	22.49
MSTRG.2017	TGME49_239600	53.98	34.68	55.76	33.95	0	455.63	325.45	227.35	207.29	237.99	209.38	205.38	177.78	191.11
MSTRG.2018	TGME49_239610	16.23	33.88	0	26.36	0	53.39	77.48	10.99	43.62	60.04	47.77	44.8	44.94	68.27
MSTRG.2019	TGME49_239620	11.6	32.81	0	18.34	0	74	26.85	76.11	21.61	25.68	29.67	31.13	26.9	35.67
MSTRG.202	TGME49_460940	0	0	0	0	0	0	0	0	0	0	0.38	1.14	0	0.89
MSTRG.2020	TGME49_239630	21.62	28.92	0	0	0	50.96	146.51	126.68	135.2	205.48	192.19	188.47	140.23	213.59
MSTRG.2021	TGME49_239670	0.63	0	0	0	0	0	0	0	0.72	0.28	0.18	0.09	0.19	0.5
MSTRG.2022	TGME49_239680	59	54.03	141.08	42.74	222.91	34.92	158.25	89.89	42.38	60.7	67.71	49.62	42.25	53.43
MSTRG.2023	TGME49_239720	115.58	154.76	137.85	0	0	225.61	289.63	102.77	130.09	140.64	132.05	138.44	142.11	137
MSTRG.2024	TGME49_239740	1435.65	2359.49	798.94	1089.18	1165.97	382.61	359.23	393.82	1041.86	1061.91	1143.39	1279.35	1217.26	1117.63
MSTRG.2025	TGME49_239748	163.35	152.99	349.33	291.45	359.86	523.99	545.2	557.06	559.14	471.49	488.66	418.72	358.18	345.27
MSTRG.2026	TGME49_239760	3617.29	2613.14	2672.18	3914.17	2226.47	2064.29	1309.96	2566.26	1741.47	1555.16	1621.35	1940.29	2116.02	1377.73
MSTRG.2027	TGME49_239770	130.39	180.71	312.56	0	0	308.92	186	319.11	216.86	227.97	166.81	183.71	172.34	209.91
MSTRG.2028	TGME49_239780	132.19	138.56	185.55	72.49	280.11	427	534.16	452.46	396.45	438.35	393.39	407.82	343.22	443.63
MSTRG.2029	TGME49_239795	64.45	80.63	40.35	24.69	42.45	0	0	0	6.17	6.21	6.14	6.35	6.21	5.02
MSTRG.203	TGME49_461010	0	0	0	0	0	0	0	0	0.11	0.12	0	0.08	0.2	0
MSTRG.2030	TGME49_239800	94.63	60.41	62.39	82.58	147.91	103.38	28	63.59	101.81	102.85	95.53	86.17	90.54	68.89
MSTRG.2031	TGME49_239820	827.57	639.13	818.71	848.37	1125.88	546.73	513.56	542.17	577.46	596.9	386.32	397.66	329.42	325.57
MSTRG.2032	TGME49_239890	489.47	685.09	259.46	497.8	328.45	282.48	46.51	105.84	228.18	204.48	206.68	234.06	211.64	195.19
MSTRG.2033	TGME49_240060	717.18	1233.92	585.93	279.58	321.74	201.86	251.67	207.72	276.69	287.63	215.34	162.36	219.91	222.49
MSTRG.2034	TGME49_240070	72.59	48.97	99.83	98.08	84.63	49.81	36.14	61.49	76.52	61.93	65.44	65.75	74.87	70.69
MSTRG.2035	TGME49_240080	47.09	64.64	24.76	0	104.22	12.26	177.89	113.55	92.13	123.46	101.67	86.5	73.18	124.18
MSTRG.2036	TGME49_240080	39.49	56.62	89.46	104.8	0	88.45	79.94	45.65	92.91	122.63	107.07	86.82	73	124.76
MSTRG.2037	TGME49_240090	434.37	743.35	374.2	630.45	363.63	99.78	77.53	146.7	236.85	232.48	279.24	236.08	273.8	254.22
MSTRG.2038	TGME49_240200	0.79	0.61	35.17	0	0	0	0	17.93	0.47	0.22	0.21	0.42	0.24	0.33
MSTRG.2039	TGME49_240210	34.5	25.79	34.37	63.2	0	0	0	35.02	12.88	6.99	7.57	7.96	10.2	6.16
MSTRG.204	TGME49_461070	0	0	0	0	0	0	0	0	0	0.11	0.1	0	0	0
MSTRG.2040	TGME49_240247	8.09	8.78	0	0	0	0	0	60.67	0.81	1.36	2.22	1.25	1.62	1.65
MSTRG.2041	TGME49_240250	112.01	104.6	123.76	150.39	65.16	214.49	83.33	268.08	326.11	380.43	318.76	261.97	249.62	295.1
MSTRG.2042	TGME49_240270	29.77	48.95	28.09	34.19	0	83.45	136.46	28.63	122.55	148.55	175.11	163.77	138.32	169.77
MSTRG.2043	TGME49_240280	75.21	68.95	100.22	91.68	52.74	111.67	135.01	89.37	59.09	70.99	80.2	71.77	58.64	72.13
MSTRG.2044	TGME49_240310	0.25	0.21	0	0	0	0	0	10.21	1.31	1.31	1.12	1.71	1.78	1.51
MSTRG.2045	TGME49_240380	66.46	32.02	41.3	51	37.19	102.32	106.13	132.24	10.8	9.3	8.74	11.19	9.01	7.71
MSTRG.2046	TGME49_240390	0.04	0.03	0	0	0	26.87	0	6.91	3.57	5.01	4.07	3.72	3.7	4.73
MSTRG.2047	TGME49_240400	9.79	12.13	87.17	0	0	21.58	39.09	0	18.43	9.44	22.09	15.81	19.19	13.08
MSTRG.2048	TGME49_240440	55.66	49.21	152.79	61.11	214.89	75.61	91.3	25.97	112.61	125.58	132.19	126.64	131.01	128.16
MSTRG.2049	TGME49_240450	32.9	22.16	50.17	120.46	105.84	24.83	0	51.17	15.04	22.16	8.94	10.47	12.32	10.64
MSTRG.205	TGME49_461080	0	0	0	0	0	0	0	0	0.89	0.67	0.25	0.57	0.85	0.54
MSTRG.2050	TGME49_240460	89.15	71.29	31.61	76.78	199.7	272.37	113.49	104.24	388.44	276.51	505.87	369.88	494.48	304.25
MSTRG.2051	TGME49_240470	26.72	20.53	0	0	0	142.02	201.25	276.16	170.06	107.34	81.65	83.2	78.48	69.05
MSTRG.2052	TGME49_240490	162.2	119.41	0	0	0	553.98	658.24	386.62	284.42	280.89	290.7	331.46	244.56	344.67
MSTRG.2053	TGME49_240500	91.42	83.77	215.92	0	0	299.46	230.7	242.91	214.57	281.42	275.9	291.47	256.92	298.32
MSTRG.2054	TGME49_240510	20.92	30.89	61.92	25.25	43.43	71.56	74.17	84.14	14.04	22.09	16.43	17.24	10.68	20.93
MSTRG.2055	TGME49_240520	73.25	48.34	99.32	80.35	139.46	16.39	0	16.87	62.71	88.1	69.16	42.16	38.78	65.72
MSTRG.2056	TGME49_240525	0	0	0	0	0	0	0	0	0	0	0	0	0	0
MSTRG.2057	TGME49_240530	0	0	0	0	0	0	0	0	0	0	0	0	0	0.16
MSTRG.2058	TGME49_240540	95.07	88.59	79.98	87.22	123.85	167.31	158.49	111.41	189.2	203.34	226.95	198.64	167.55	221.36
MSTRG.2059	TGME49_240550	54.9	8.91	123.64	104.08	129.44	112.62	206.9	207	43.37	40.59	21.01	28.26	11.37	11.77
MSTRG.206	TGME49_461090	0	0	0	0	0	0	0	0	0	0	1.05	0	0.83	0
MSTRG.2060	TGME49_240560	65.92	56.35	109.64	0	116.07	100.29	0	131.97	131.7	126.4	118.15	140.75	128.11	118.54
MSTRG.2061	TGME49_240570	67.32	106.68	33.1	0	104.43	97.9	136.64	140.81	161.99	145.35	147.09	143.48	123.3	145.87
MSTRG.2062	TGME49_240575	0.53	0	0	0	0	0	0	0	0	0	0	0.62	0	0
MSTRG.2063	TGME49_240580	59.09	11.71	0	0	0	36.9	93.51	121.83	105.19	125.2	34.83	39.25	35.97	26.48
MSTRG.2064	TGME49_240590	244.57	220.84	184.51	0	519.51	273.86	110.16	257.58	274.17	202.06	260.61	303.87	287.66	193.27
MSTRG.2065	TGME49_240600	187.79	91.67	280.47	637.34	812.44	416.59	220.23	232.31	378.48	370.21	340.27	367.8	355.32	314.67
MSTRG.2066	TGME49_240610	0	0	0	0	0	0	0	0	1.01	0.94	1.63	0.52	1.38	1.13
MSTRG.2067	TGME49_240630	517.1	384.19	296.88	386.7	483.66	445.34	295.09	465.65	440.32	425.36	428.24	380.94	419.27	394.91
MSTRG.2068	TGME49_240690	150.87	122.26	325.9	430.05	114.35	166.04	149.82	209.02	170.05	160.24	128.8	120.17	126.39	118.03
MSTRG.2069	TGME49_240700	37.77	59.27	45.5	0	47.87	47.89	23.59	51.82	26.41	22.77	27.05	20.73	20.85	26.85
MSTRG.207	TGME49_461110	0	0	0	0	0	0	82.36	0	0	0	0	0	0	0
MSTRG.2070	TGME49_240710	62.21	76.94	135.8	82.35	0	50.43	30.47	34.61	76.54	81.25	66.64	64.48	72.83	87.47
MSTRG.2071	TGME49_240730	32.93	32	63.58	38.61	0	15.74	28.54	113.42	31.51	35.15	31.41	25.14	35.64	37.56
MSTRG.2072	TGME49_240740	48.66	46.89	39.95	0	84.19	59.32	107.5	40.73	67.82	62.62	77.81	69.24	63.15	76.72
MSTRG.2073	TGME49_240780	46.31	44.51	0	0	130.15	30.49	55.2	94.3	190.96	171.66	209.81	214.7	236.47	210.15
MSTRG.2074	TGME49_240800	74.62	24.44	63.47	77.08	0	15.71	0	32.35	22.93	23.22	21.41	22.75	23.57	15.65
MSTRG.2075	TGME49_240800	441.56	200.44	0	0	0	0	0	0	43.34	85.33	71.51	45.69	62.41	54.68
MSTRG.2076	TGME49_240810	54.37	33.65	109.38	66.61	172.7	27.08	122.77	41.81	197.08	121.67	196.72	154.78	203.2	141.79
MSTRG.2077	TGME49_240820	20.95	8.49	0	340.21	0	0	0	0	45.99	59.52	47.89	46.87	36.15	76.45
MSTRG.2078	TGME49_240830	19.7	10.98	0	0	116.38	0	49.41	56.24	37.2	57.24	37.46	38.64	28.96	67.54
MSTRG.2079	TGME49_240850	21.33	18.57	0	0	0	18.13	62.38	0	20.42	16.43	15.86	18.85	20.53	17.77
MSTRG.208	TGME49_461140	0	0	0	0	0	0	0	0	0	0	0	0	0	0
MSTRG.2080	TGME49_240860	69.88	109.36	281.91	113.03	198.18	136.82	458.35	71.87	127.61	140.97	146.98	129.15	127.29	161.54
MSTRG.2081	TGME49_240890	56.2	63.05	94.59	16.6	79.81	133.89	182.21	134.83	68.16	103.49	73.7	68.92	68	97.1
MSTRG.2082	TGME49_240910	40.41	43.52	0	48.82	26.11	79.99	111.66	75.93	17.66	20.48	20.92	16.61	15.24	18.78
MSTRG.2083	TGME49_240920	0	0	0	205.9	0	0	0	0	2.81	0	0	0	0	0
MSTRG.2084	TGME49_240930	1.41	0.24	91.77	55.23	0	90.84	82.28	93.57	152.72	127.58	139.05	130.44	140.5	147.16
MSTRG.2085	TGME49_240940	8.65	7.26	0	0	0	8.42	0	79.25	92.32	58.22	66.55	65.29	58.95	68.79
MSTRG.2086	TGME49_240950	19.22	16.85	0	79.76	0	46.36	29.49	94.26	227.81	180.9	173.23	166.62	168.7	208.65
MSTRG.2087	TGME49_240960	175.46	288.6	99.02	80.11	69.52	87.9	118.5	134.58	130.56	100.19	138.19	100.38	127.95	108.88
MSTRG.2088	TGME49_240980	52.39	65.26	66.82	82.11	56.2	105.92	48.05	68.08	29.96	30.3	25.35	26.3	25.26	30.46
MSTRG.2089	TGME49_240990	7.12	11.81	0	54.99	0	0	40.43	22.93	13.33	24.09	22.12	16.07	10.94	20.12
MSTRG.209	TGME49_461170	0	0	0	0	0	0	0	0	0	0	0	0	0	0
MSTRG.2090	TGME49_241010	64.46	91.11	87.09	107.12	0	56.79	76.28	114.08	117.77	137.61	129.09	115.74	107.88	155.03
MSTRG.2091	TGME49_241000	111.21	33.59	84.34	48.86	181.62	50.36	0	127.6	268.74	257.09	128.66	129.26	133.56	119.97
MSTRG.2092	TGME49_241150	26.81	22.93	25.07	61.15	0	111.74	135.09	89.43	94	130.27	120.32	112.77	91.6	150.15
MSTRG.2093	TGME49_241155	73.41	41.77	177.48	208.01	187.84	43.87	0	181.13	189.5	285.16	205.17	206.09	159.04	268.96
MSTRG.2094	TGME49_241160	104.27	67.89	182.07	106.54	385.49	45	0	139.37	191.08	259.92	183.46	170.75	152.79	251.52
MSTRG.2095	TGME49_241175	46.57	83.67	0	0	0	0	0	0	15.91	7.11	8.4	20.7	16.84	7.29
MSTRG.2096	TGME49_241180	242.36	299.43	171	331.77	237.34	203.22	184.16	199.69	353.12	295.61	360.32	319.99	381.56	365.7
MSTRG.2097	TGME49_241240	1359.36	1759.4	1130.5	1158.28	1464.11	28.29	0	16.51	5.16	5.91	4.13	2.86	2.75	3.16
MSTRG.2098	TGME49_241300	224.75	251.89	393.15	81.51	66.45	46.31	41.95	0	8.33	8.22	14.32	11.16	11.88	21.52
MSTRG.2099	0	137.63	171.12	261.96	137.23	165.43	38.92	70.57	80.1	23.97	29.42	23.53	20.74	18.02	21.49
MSTRG.21	TGME49_355070	0	0	0	0	0	0	0	0	0	0	0	0	0	0
MSTRG.210	TGME49_461190	0	0	0	0	0	0	0	0	0	0	0	0	0	0
MSTRG.2100	TGME49_241310	253.5	101.63	0	0	0	0	0	0	0	13.98	15.1	31.03	0	28.57
MSTRG.2101	TGME49_241610	209.03	284.92	63.72	43.16	134.2	52.92	63.94	72.64	20.49	18.21	34.98	27.89	27.31	31.24
MSTRG.2103	TGME49_241820	171.19	149.78	203.69	176.85	226.71	195.89	204.67	219.75	407.33	308.65	408.71	366.33	424.14	371.36
MSTRG.2104	TGME49_241830	27.81	30.14	27.08	0	0	53.65	48.64	41.41	64.84	61.13	61.86	52.05	57.5	65.63
MSTRG.2105	TGME49_241840	72.19	89.25	23.17	169.79	146.3	103.29	83.26	129.9	101.88	57.18	82.44	87.15	119.71	69.49
MSTRG.2106	TGME49_241880	56.96	32.07	90.39	206.34	162.89	127.94	92.86	52.63	51.52	59.77	36.03	37.55	31.76	39.69
MSTRG.2107	TGME49_242000	145.47	138.19	165.17	201.65	0	170.03	116.39	147.07	198.21	162.61	191.5	191.09	183.14	191.1
MSTRG.2108	TGME49_242010	25.95	26.47	47.66	19.49	33.41	78.7	57.12	32.38	46.48	65.47	52.03	49.69	52.07	72.33
MSTRG.2109	TGME49_242070	215.75	259.59	119.7	176.02	146.77	123.16	112.22	192.03	151.55	192.6	167.17	163.2	171.74	201.29
MSTRG.211	TGME49_461210	0	0	46.46	0	0	46	41.66	118.45	0	0.16	0.45	0.42	0.37	0.08
MSTRG.2110	TGME49_242080	447.61	549.49	489.79	494.14	684.93	811.19	523.38	610.37	741.14	763.99	750.7	746.24	740.73	857.08
MSTRG.2111	TGME49_242100	8.99	4.43	0	0	0	0	25.3	28.72	12.91	11.27	9.11	8.53	7.28	8.41
MSTRG.2112	TGME49_242110	25.91	12.26	0	0	0	0	0	0	32.8	25.6	28.39	37.6	38.52	44.19
MSTRG.2113	TGME49_242118	56.17	34.65	0	155.44	0	22.1	0	0	9.03	6.91	3.48	2.12	2.7	2.52
MSTRG.2114	TGME49_242230	0	0	69.2	49.01	0	0	0	0	0	0	0	0	0	0
MSTRG.2115	TGME49_242240	29.16	27.68	37.08	0	70.96	36.7	0	0	9.72	12.31	4.06	3.49	4.55	4.11
MSTRG.2116	TGME49_242270	55.42	84.94	163.45	132.72	0	148.4	195.7	166.6	102.46	115.83	137.18	120.08	112.54	153.07
MSTRG.2117	TGME49_242290	268.18	170.85	236.68	170.79	599.04	187.44	254.66	217.22	248.02	305.19	272.32	285.6	225.22	315.3
MSTRG.2118	TGME49_242310	2.48	0	0	0	0	43.58	0	0	4.11	2.02	2.49	5.81	2.65	3.28
MSTRG.2119	TGME49_242320	39.84	18.25	35.08	0	36.9	107.97	63.05	62.56	45.8	54.48	61.35	39.98	32.47	44.79
MSTRG.212	TGME49_461220	0	0	0	0	0	0	0	0	0	0.3	0	0.74	0.11	0.28
MSTRG.2120	TGME49_242330	3000.96	1209.69	2357.15	3367.75	4714.57	1563.7	1876.81	1795.44	1372.34	1414.83	1201.23	1322.74	1609.72	1327.02
MSTRG.2121	TGME49_242340	943.34	420.8	1024.16	530.65	767.77	403.36	567.06	323.86	406.92	330.49	403.52	429.64	562	394.41
MSTRG.2122	TGME49_242380	68.49	80.16	184.41	112.06	64.72	106.53	137.96	125.32	185.89	307.21	153.71	130.09	99.01	190.8
MSTRG.2123	TGME49_242460	26.15	39.38	58.47	0	0	28.95	26.25	44.7	66.35	71.86	104.28	84.64	84.69	96.41
MSTRG.2124	TGME49_242570	33.41	34.18	142.42	87.56	0	129.31	298.48	241.91	229.36	329.09	211.03	163.64	150.75	198.73
MSTRG.2125	TGME49_242580	29.05	48.35	17.32	42.47	0	51.49	62.27	26.48	55.52	33.47	48.01	40.86	39.49	29.3
MSTRG.2126	TGME49_242590	0.36	1.02	0	0	0	0	0	0	1.1	0.9	1.8	1.57	0.88	0.68
MSTRG.2127	0	12.74	9.11	0	0	0	51.01	115.63	78.74	147	99.02	232.33	181.77	245.1	211.65
MSTRG.2128	TGME49_242650	18.42	18.84	0	0	0	49.95	0	51.59	78.05	49.05	65.29	55.75	47.78	62.25
MSTRG.2129	TGME49_242660	107.39	122.5	195.43	89.42	102.83	108.88	197.46	142.02	238.46	271.03	256.14	231.45	218.68	266.46
MSTRG.213	TGME49_461230	0	0.29	0	0	0	0	0	55.91	0.24	0.66	0	0	0.22	0
MSTRG.2130	TGME49_242680	95.35	79.85	55.99	0	0	55.41	200.64	28.55	324.79	128.39	244.95	263.76	335.38	165.75
MSTRG.2131	TGME49_242730	81.08	117.68	159.28	0	251.77	39.42	142.88	101.49	47.31	55.09	60.57	39.54	46.13	70.19
MSTRG.2132	TGME49_242800	83.82	84.37	61.77	37.53	99.83	107.06	55.45	78.71	327.71	203.07	302.23	320.16	354.61	282.81
MSTRG.2133	TGME49_242820	201.61	169.2	163.81	332.52	114.95	351.52	245.15	333.92	264.04	275.88	252.04	226.76	218.78	248.81
MSTRG.2134	TGME49_242840	787.71	474.27	1087.54	499	1198.19	1327.58	938.88	560.47	694.13	738.03	719.59	747.2	835.08	613.15
MSTRG.2135	TGME49_242850	93.46	110.85	180.87	59.06	0	29.74	79.96	99.4	90.58	99.69	110.14	113.13	129.49	116.11
MSTRG.2136	TGME49_242845	0	0	0	0	0	0	0	0	0	0	0	0	0	0
MSTRG.2137	TGME49_242880	37.1	31.57	45.5	0	95.95	45.05	40.8	92.79	47.94	34.01	50.23	49.07	56.73	54.48
MSTRG.2138	TGME49_243110	0	0	0	0	0	0	0	0	1.27	1.53	1.74	1	1.62	2.65
MSTRG.2139	TGME49_243160	0	0	0	0	0	0	0	0	0.07	0.21	0.04	0.27	0.03	0.36
MSTRG.214	TGME49_461250	0	0	0	0	0	0	0	0	0.13	0.07	0.07	0.2	0.19	0.16
MSTRG.2140	TGME49_243170	0	0.1	0	0	0	76.9	0	0	25.41	24.83	17.97	20.42	13.32	15.45
MSTRG.2141	TGME49_243180	0.38	0	0	0	0	0	0	0	0	0.11	0.04	0	0.07	0.29
MSTRG.2142	TGME49_243190	13.82	9.03	0	0	115.87	27.17	0	28	31.84	38.57	20.1	16.19	22.03	23.24
MSTRG.2143	TGME49_243200	168.49	100.45	284.94	276.15	378.44	66.86	67.4	122.25	77.11	87.16	22.98	25.09	19.97	15.73
MSTRG.2144	TGME49_243210	78.02	96.33	103.69	66.09	87.43	143.7	149.13	179.48	73.31	76.61	74.83	71.97	71.2	68.76
MSTRG.2145	TGME49_243220	0	40.45	302.71	0	0	0	0	434.29	0	0	0	0	0	0
MSTRG.2146	TGME49_243340	12.71	10.31	29.75	36.18	0	29.46	26.71	15.16	15.16	23.46	28.07	23.87	20.2	31
MSTRG.2147	TGME49_243350	90.91	127.67	23.43	114.44	107.4	81.24	137.98	119.41	111.21	153.28	170.09	121.23	108.34	156.92
MSTRG.2148	TGME49_243355	0.44	2.02	0	0	0	0	0	0	1.36	0.31	1.55	1.8	1.7	0.5
MSTRG.2149	TGME49_243360	4.65	0	0	0	0	0	0	0	13.62	4.73	1.75	0	7.06	1.4
MSTRG.215	TGME49_461260	0	0	319.17	0	689.38	313.6	840.74	327.37	0	0	0	0	0	0.79
MSTRG.2150	TGME49_243370	2.13	0.9	0	0	0	0	77.29	0	4.57	2.86	2.76	1.63	2.24	3.12
MSTRG.2151	TGME49_243390	28.07	31.6	0	51.89	0	42.6	0	65.81	63.71	100.38	79.8	79.93	62.81	115.84
MSTRG.2152	TGME49_243400	11.23	20.34	11.95	0	0	35.53	42.98	48.71	1.99	2.3	2.41	2.14	2.01	2.79
MSTRG.2153	TGME49_243410	56.16	50.37	0	0	0	119.47	108.13	61.57	60.29	103.37	83.96	67.12	57.62	83.67
MSTRG.2154	TGME49_243420	14.62	28.37	106.84	0	0	0	0	0	1.64	0.65	1.03	2.15	1.85	1.57
MSTRG.2155	TGME49_243430	99.41	173.73	61.08	62.68	106.99	100.87	164.75	140.02	92.83	67.72	76.33	84.09	96.93	79.29
MSTRG.2156	TGME49_243440	44.49	64.95	92.5	90.64	0	54.98	16.62	37.71	49.41	52.28	42.34	43.81	40.81	50.1
MSTRG.2157	TGME49_243450	58.62	66.46	33.04	80.2	69.6	32.72	0	117.89	61.95	67.33	76.31	62.08	55.11	80.14
MSTRG.2158	TGME49_243460	496.01	534.69	578.79	411.15	337.19	816.1	740.47	563.67	233.44	187.7	164.93	199.25	232.34	180.96
MSTRG.2159	TGME49_243465	431.2	303.86	0	687.83	0	0	1456.21	0	54.07	54.75	55.77	70.64	59.74	29.27
MSTRG.216	TGME49_461270	1.01	0	0	253.16	0	270.19	195.17	55.84	12.98	11.42	10.22	20.33	13.82	10.39
MSTRG.2160	TGME49_243510	25.39	13.51	48.95	0	0	48.45	175.51	24.96	31.07	40.58	40.84	39.4	32.9	37.06
MSTRG.2161	TGME49_243520	1.9	0.76	136.95	155.89	0	0	0	0	0.68	1.32	1.27	1.54	1.68	2.07
MSTRG.2162	TGME49_243545	916.44	1327.28	484.15	902.03	1021.67	619.46	428.51	137.15	404.5	298.12	147.83	165.35	181.27	109.74
MSTRG.2163	TGME49_243570	1890.91	1056.98	1397.28	1741.5	1109.02	518.11	365.88	311.94	493.16	439.8	492.26	544.82	577.98	390.12
MSTRG.2164	TGME49_243580	122.53	99.31	601.18	0	634.66	178.47	107.69	122.64	216.85	201.63	218	266.26	242.56	238.29
MSTRG.2165	TGME49_243600	70.01	63.67	123.03	150.1	0	268.09	353.59	326.02	319.14	397.17	381.55	354.63	290.31	418.2
MSTRG.2166	TGME49_243620	84.45	111.12	85.65	206.58	0	63.59	115.22	0	34.78	28.33	38.5	34.9	38.5	36.51
MSTRG.2167	TGME49_243680	48.73	45.4	0	52.77	0	43.34	78.53	89.28	37.83	30.14	36.73	36.14	42.3	30.35
MSTRG.2168	TGME49_243690	348.98	253.68	245.26	232.34	229.48	148.44	220.23	194.43	470.57	450.61	414.95	375.51	389.27	309.31
MSTRG.2169	TGME49_243700	4.93	4.62	0	163.86	0	0	0	0	1.46	4.24	3.11	3.04	5.67	3.72
MSTRG.217	TGME49_461280	0	0	0	84.37	0	0	63.73	0	0	0	0	0	0	0.08
MSTRG.2170	TGME49_243710	119.92	96.71	162.7	99.09	399.6	241.71	121.75	262.56	124.69	137.01	125.41	120.98	106.37	135.04
MSTRG.2171	TGME49_243720	37.56	44.11	31.99	0	0	95.03	28.71	81.51	156.46	129.88	84.75	105.27	72.83	67.82
MSTRG.2172	TGME49_243730	1268.19	1509.02	677.51	1102.67	1284	157.6	166.7	202.72	351.9	260.51	282.32	237.59	291.1	163.03
MSTRG.2173	TGME49_243760	22.97	39.48	26.6	0	56	39.52	23.89	54.22	51.77	73.06	61.52	59.67	51.21	89.56
MSTRG.2174	TGME49_243770	0	0	0	0	0	0	0	0	5.44	5.2	4.43	4.97	3.06	8.37
MSTRG.2175	TGME49_243780	26.96	53.1	103.22	31.46	0	51.12	23.17	39.45	34.24	35.73	35.03	35.87	26.96	41.37
MSTRG.2176	TGME49_243790	28.55	56.84	109.6	26.79	0	32.57	98.46	33.51	48.29	61.72	61.4	49.17	49.94	57.7
MSTRG.2177	TGME49_243910	71.9	81.94	132.27	106.26	185.92	21.82	118.62	89.91	98.22	109.79	103.75	106.76	96.54	117.44
MSTRG.2178	TGME49_243920	112.78	43.96	117.73	114.99	445.98	58.31	21.15	119.98	58.47	78.43	46.2	38.22	32.48	29.19
MSTRG.2179	TGME49_243930	250.89	487.07	217.74	316.07	166.58	494.99	519.26	446.92	362.46	441.74	459.67	363.76	284.44	476.8
MSTRG.218	TGME49_461300	0	0	0	0	0	0	0	0	0.22	0.12	0	0.17	0.21	0.13
MSTRG.2180	TGME49_243950	181.17	167.83	314.03	296.04	0	172.75	250.5	302.34	281.59	279.59	238.41	242.46	255.59	238.28
MSTRG.2181	TGME49_243960	199.99	242.07	214.56	252.89	541.5	287.95	208.83	246.3	36.39	33.86	32.57	45.89	47.65	38.54
MSTRG.2182	TGME49_243980	40.12	41.33	89.3	53.79	94.14	66.3	40.04	159.34	127.77	101.66	123.16	140.01	153.13	144.43
MSTRG.2183	TGME49_244020	39.72	50.2	28.4	0	0	28.13	51.01	57.9	52.58	64.11	47.79	51.38	48.95	57.73
MSTRG.2184	TGME49_244030	0.1	0	30.98	0	0	0	0	0	0.74	1.65	1.17	0.46	0.78	0.72
MSTRG.2185	TGME49_244060	60.05	96	24.76	91.35	26.03	61.34	77.92	88.31	66.25	52.47	52.51	47.03	47.23	50.11
MSTRG.2186	TGME49_244070	121.25	93.77	178.51	215.03	282.28	132.53	0	113.76	372.1	273.6	337.39	269.94	359.84	271.55
MSTRG.2187	TGME49_244090	20.83	24.77	0	28.07	48.36	22.76	0	35.13	50.85	52.6	55.17	52.11	51.87	60.87
MSTRG.2188	TGME49_244100	77.71	71.35	42.47	51.23	179.07	63.07	114.28	86.61	91.59	89.66	102.87	89.03	83.27	100.44
MSTRG.2189	TGME49_244105	39.86	54.27	0	0	275.51	0	115.53	66.23	40.54	55.11	55.21	38.54	49.66	64.69
MSTRG.219	TGME49_461340	0	0	0	0	0	0	0	0	0	0.15	0	0.42	0	0
MSTRG.2190	TGME49_244110	378.44	198.03	374.5	256.36	112.89	211.8	95.89	190.96	282.16	220.99	246.5	265.82	264.56	175.76
MSTRG.2191	TGME49_244170	43	56.63	0	138.96	0	57.56	52.11	29.66	52.32	88.86	67.12	55.38	31.5	98.32
MSTRG.2192	TGME49_244180	1.11	3.13	44.99	0	0	200.43	282.41	137.62	161.42	258.95	238.5	247.49	189.76	325.15
MSTRG.2193	TGME49_244190	109.98	125.81	205.33	182.46	311.75	327.78	307.67	319.62	121.77	138.3	98.74	107.42	96.46	136.38
MSTRG.2194	TGME49_244200	76.75	73.82	190	127.04	145.32	85.56	93.13	88.01	133.43	118.23	131.84	114.55	114.21	104.06
MSTRG.2195	TGME49_244210	79.6	82.56	43.15	105.5	0	21.37	96.92	54.97	58.51	54.56	51.57	49.03	58.42	50.35
MSTRG.2196	TGME49_244220	53.2	40.77	0	129.32	0	53.44	48.38	27.53	36.1	26.73	49.07	33.93	43	40.82
MSTRG.2197	TGME49_244230	55.12	49.97	78.61	142.52	0	116.74	70.52	100.18	23.21	19.16	28.26	21.13	27.46	25.32
MSTRG.2198	TGME49_244250	262.21	197.29	318.7	300.35	373.02	420.77	476.66	541.49	863.32	918.67	987.76	790.1	932.75	888.99
MSTRG.2199	TGME49_244260	108.83	62.26	0	101.68	0	0	0	88.42	151.8	75.91	111.43	125.55	125.23	67.64
MSTRG.22	TGME49_355080	0	0	0	0	0	0	0	0	0	0	0	0	0	0
MSTRG.220	TGME49_461350	0	0	0	0	0	0	0	0	0	0.11	0	0	0.28	0
MSTRG.2200	TGME49_244280	3356.25	1510.16	2750.42	2124.08	3320.16	0	0	43.3	3.05	5.68	1.53	3.78	0.36	1.65
MSTRG.2201	TGME49_244290	41.64	23.45	44.48	27.48	96.37	38.97	56.57	73.31	25.75	22.87	15.06	16.92	19.44	19.37
MSTRG.2202	TGME49_244310	105.26	95.2	80.37	97.08	254.07	59.68	144.18	40.97	103.43	62.18	91	101.6	117.98	80.72
MSTRG.2203	TGME49_244320	722.17	411.86	408.58	312	103.83	256.77	88	309.18	121.79	113.85	138.71	136.04	153.79	112.16
MSTRG.2204	TGME49_244335	2.81	0.85	0	0	0	67.98	0	31.04	90.61	108.25	139.18	157.34	141.44	213.39
MSTRG.2205	TGME49_244370	54.2	55.69	75.09	68.97	157.96	148.78	50.6	86.09	63.37	75.68	76.08	83.41	79.05	95.88
MSTRG.2206	TGME49_244380	102.01	113.97	201.16	104.91	181.52	142.3	103.21	234.33	60.51	54.5	59.78	68.08	71.11	54.05
MSTRG.2207	TGME49_244390	132.11	107.74	60.66	184.36	383.25	165.22	245.08	216.43	167.81	191	162.12	184.45	176.77	187.55
MSTRG.2208	TGME49_244400	21.15	16.77	70.54	0	74.3	52.39	31.65	17.98	37.69	47.73	32.79	32.16	27.75	41.27
MSTRG.2209	TGME49_244408	15.17	18.48	0	0	0	0	0	0	9.94	14.5	14.67	9.92	7.94	13.82
MSTRG.221	TGME49_461360	0	0	0	0	0	0	0	0	3.2	2.11	0.25	1.56	0.54	1.54
MSTRG.2210	TGME49_244412	24.55	25.58	0	0	0	59.13	128.68	206.85	73.6	87.76	107.19	104.82	94.61	120.91
MSTRG.2211	TGME49_244420	36.34	58.69	0	0	88.29	20.73	37.57	21.35	44.54	51.93	59.45	57.53	55.66	62.02
MSTRG.2212	TGME49_244440	122.13	156.23	239.76	146.32	454.14	0	0	12.22	48.76	32.2	40.34	26.78	46.91	24.28
MSTRG.2213	TGME49_244490	9.44	17.45	0	0	0	0	0	0	2.18	2.39	3.23	2.29	1.77	2.42
MSTRG.2214	TGME49_244530	388.83	529.24	235.2	350.39	275.06	25.88	117.34	0	35.46	28.33	38.88	33.92	54.1	31.86
MSTRG.2215	TGME49_244540	121.7	188.75	58.27	35.45	0	28.86	52.32	74.25	51.39	62.87	74.26	65.1	60.42	53.2
MSTRG.2216	TGME49_244550	15.44	16.9	23.48	28.67	49.42	34.89	21.09	47.87	22.34	31.71	23.71	17.02	15.96	20.85
MSTRG.2217	TGME49_244560	713.8	465.89	1519.63	1391.13	1304.76	785.67	710.74	577.47	382.79	478.14	325.49	302.26	263.77	285.55
MSTRG.2218	TGME49_244570	16.57	14.5	0	32.22	0	13.09	47.49	13.47	29.5	28.35	37.33	29.87	28.52	37.07
MSTRG.2219	TGME49_244600	39.27	49.81	0	0	0	0	80.91	61.2	122.37	53.46	87.81	94.54	106.85	60.49
MSTRG.222	TGME49_461370	0	0	0	0	0	0	0	0	0	0	0	0	0	0
MSTRG.2220	TGME49_244640	96.53	118.04	69.75	37.01	126.82	59.75	51.65	122.9	76.88	105.17	96.11	74.52	65.85	99.82
MSTRG.2221	TGME49_244645	207.91	180.45	247.59	333.01	537.52	114.59	486.82	478.5	257.92	249.88	275.31	221.34	262.16	193.28
MSTRG.2222	TGME49_244660	9.5	21.42	12.67	0	26.64	12.56	0	25.82	4.95	4.98	6.62	6.54	4.89	4.29
MSTRG.2223	TGME49_244670	89.69	70.31	129.64	113.42	77.92	64.21	116.49	94.36	91.93	133.55	96.68	81.44	62.37	111.63
MSTRG.2224	TGME49_244690	268.04	173.05	158.16	224.88	388.44	52.22	23.67	26.87	65.46	76.42	60.96	59.13	48.88	60.4
MSTRG.2225	TGME49_244850	26.44	42.95	0	28.25	0	11.46	20.78	11.79	26.96	25.51	32.02	30.18	23.63	25.08
MSTRG.2226	TGME49_244860	31.2	27.7	117.68	35.78	0	43.7	105.65	29.99	61.42	66	64.89	56.93	58.97	69.51
MSTRG.2227	TGME49_244910	52.08	56.54	88.72	106.95	187.14	95.13	90.17	70.89	66.67	90.23	87.09	63.83	48.1	77.64
MSTRG.2228	TGME49_292610	134.43	118.18	0	0	0	48.35	87.35	0	216.24	178.49	231.86	216.44	181.37	215.3
MSTRG.2229	TGME49_229000	163.48	215.02	247.03	282.12	103.99	179.07	310.61	188.83	254.8	346.92	262.67	253.34	214.4	313.72
MSTRG.223	TGME49_461380	0	0.18	0	0	0	0	0	0	0	0	0	0	0	0.08
MSTRG.2230	TGME49_229005	7.58	1.09	0	0	0	0	0	0	19.41	5.26	4.31	19.45	18.61	6.27
MSTRG.2231	TGME49_229010	503.92	340.14	476.95	591.6	570.49	366.11	390.57	337.52	266.22	289.35	305.7	203.84	198.88	213
MSTRG.2232	TGME49_229020	52.3	24.42	48.84	97.86	55.99	72.57	24.69	37.34	65.91	90.22	48.37	51.8	43.99	63.08
MSTRG.2233	TGME49_229030	142.85	93.17	254.74	303.23	0	94.52	114.05	97.44	121.14	123.56	127.11	130.5	114.38	136.3
MSTRG.2234	TGME49_229140	146.15	100.99	314.56	224.77	398.6	31.12	0	0	6.03	6.74	6.83	5.8	4.16	6.34
MSTRG.2235	TGME49_229160	38.13	35.98	20.13	0	0	49.86	41.88	71.42	49.23	53.29	60.3	54.17	51.13	69.34
MSTRG.2236	TGME49_229190	42.2	9.07	0	0	0	0	0	0	50.16	84.3	26.62	42.91	35.25	60.32
MSTRG.2237	TGME49_229200	28.1	15.26	0	0	0	117.09	42.42	72.37	27.26	43.7	28.8	30.83	22.54	40.12
MSTRG.2238	TGME49_229210	143.64	141.94	173.28	117.35	103.01	0	131.34	24.9	135.9	146.11	149.34	125.82	131.76	153.26
MSTRG.2239	TGME49_229220	213.92	252.99	185.1	89.62	78	54.98	33.22	18.87	37.39	49	26.44	34.12	23.27	48.03
MSTRG.224	TGME49_461440	0	0	0	183.73	0	0	0	0	0	0	0	0	0	0
MSTRG.2240	TGME49_229230	0.35	2.07	0	0	0	0	0	0	0	0.42	0.28	0.38	0.58	1.37
MSTRG.2241	TGME49_229250	1558.64	999.3	1778.64	899.63	1414.72	439.39	892.56	510.8	203.4	194.98	192.2	212.98	235.73	163.45
MSTRG.2242	TGME49_229260	16.59	9.36	8.54	0	0	33.85	7.68	17.4	3.84	4.29	2.86	3.6	4.38	3.34
MSTRG.2243	TGME49_229280	78.07	94.57	45.55	0	0	90.18	40.84	116.11	23.19	34.6	25.12	16.73	14.44	29.55
MSTRG.2244	TGME49_229300	3.22	3.55	0	0	220.59	0	0	0	0	0.38	0.37	0.17	0.73	0.55
MSTRG.2245	TGME49_229320	14.22	9.64	0	0	0	0	0	0	6.71	2.99	2.2	3.08	1.97	1.63
MSTRG.2246	TGME49_229360	217.26	167.43	153.44	463.94	242.51	360.83	206.5	346.82	317.18	360.36	325.26	321.71	314.27	330.19
MSTRG.2247	TGME49_229390	27.73	51.48	28.55	69.49	180.34	84.83	230.71	174.61	46.21	76.28	64.52	50.42	50.97	71.53
MSTRG.2248	TGME49_229420	134.08	102.45	0	103.91	187.65	43.83	158.45	180.95	121.93	113.86	107.5	117.91	119.62	107.53
MSTRG.2249	TGME49_229470	95.86	90.74	107.55	49.76	173.76	149.18	147.89	119.26	132.94	93.03	111.5	105.41	141.06	104.25
MSTRG.225	TGME49_461460	0	0	0	0	0	0	261.74	0	0	0	0	0	0	0
MSTRG.2250	TGME49_229480	984.54	623.17	834.53	1158.23	527.74	764.25	523.97	744.5	524.55	562.06	438.7	425.63	417.45	412.14
MSTRG.2251	TGME49_229490	70.5	58.05	67.74	41.08	71.35	100.62	182.39	103.58	57.59	74.43	68.38	65.14	52.6	77.89
MSTRG.2252	TGME49_229500	125.59	92.28	80.72	123.46	42.46	49.98	141.55	30.85	105.64	111.86	106.09	80.85	98.19	107.34
MSTRG.2253	TGME49_229620	18.95	28.07	0	0	65.23	15.34	55.61	31.57	27.25	38.16	42.12	34.34	30.2	36.12
MSTRG.2254	TGME49_229630	49.18	59.82	38.09	47.06	40.01	73.13	59.95	58.2	19.25	17.82	17.91	23.17	21.57	20.85
MSTRG.2255	TGME49_229640	46.38	100.94	20.92	76.77	44.03	144.68	56.4	103.09	82.55	69.74	57.93	69.74	73.1	76.04
MSTRG.2256	TGME49_229650	94.75	69.22	0	90.68	162.41	113.95	0	39.19	181.19	163.97	157.44	137.58	115.1	162.58
MSTRG.2257	TGME49_229660	12.65	34.92	0	0	0	0	0	0	21.42	13.73	41.61	39.88	46.06	41.21
MSTRG.2258	TGME49_229670	3482.1	1804.43	4302.99	2156.58	4892.04	747.46	893.48	518.5	328.79	291.3	304.8	340.37	431.86	299.72
MSTRG.2259	TGME49_229680	195.25	169.71	98.92	115.21	209.58	97.78	0	0	65.5	57.53	61.88	55.46	61.41	63.95
MSTRG.226	TGME49_459030	0	0	0	0	0	0	0	0	0	0.38	0.12	0.35	0.31	0.55
MSTRG.2260	TGME49_229700	48.46	55.28	187.79	207.51	0	0	166.55	96.04	12.78	14.34	13.37	6.24	11.3	14.12
MSTRG.2261	TGME49_229710	24.81	46.41	26.47	32.26	55.73	39.33	0	13.49	25.62	24.52	26.83	23.09	18.77	26.16
MSTRG.2262	TGME49_229730	0.72	3.77	0	0	0	0	0	0	9.39	3	5.42	8.13	8.88	6.36
MSTRG.2263	TGME49_229740	21.19	26.18	60.87	72.58	0	30.11	0	62.08	48.28	64	63.09	59.37	60.74	93.81
MSTRG.2264	TGME49_229760	7.51	13.15	0	0	0	0	0	0	11.57	11.47	10.81	13.43	13.91	10.96
MSTRG.2265	TGME49_229770	16.27	21.78	0	0	0	11.36	20.6	11.69	16.62	13.56	15.21	16.18	14.43	17.79
MSTRG.2266	TGME49_229800	13.67	22.71	0	0	0	0	0	0	5.35	11.73	5.63	11.63	12.85	9.75
MSTRG.2267	TGME49_229920	423.18	400.45	556.99	670.21	587.29	436.5	374.55	331.3	384.03	441.78	394.17	400.14	343.56	410.31
MSTRG.2268	TGME49_229930	573.29	1061.95	307.11	475.93	216.96	786.8	731.11	539.7	615.25	759.99	699.24	812.26	729.23	862.81
MSTRG.2269	TGME49_229950	232.83	175.27	135.04	162.64	94.92	111.4	80.73	137.7	174.79	220.02	195.68	178.27	155.53	224.48
MSTRG.227	TGME49_459040	0	0	0	0	0	0	0	111.29	0	0	0	0.53	0	0.42
MSTRG.2270	TGME49_229990	166.06	126.03	241.86	260.62	302.2	83.52	32.18	105.54	283.55	369.57	314.08	261.32	275.1	356.09
MSTRG.2271	TGME49_230040	20.98	41.71	0	0	0	95.01	0	197.14	4.64	11.15	8.28	5.64	8.8	15.75
MSTRG.2272	TGME49_230060	44.44	38.63	44.99	0	0	0	80.69	91.75	75.79	86.91	67.66	64.26	54.74	62.1
MSTRG.2273	TGME49_230070	57.83	50.92	33.65	122.46	226.81	211.57	211.41	162.46	114.74	71.48	95.55	102.77	105.7	76.73
MSTRG.2274	TGME49_230080	12.31	7	0	26.19	44.72	57.97	28.69	10.84	3.79	2.68	3.29	3.8	3.5	3.59
MSTRG.2275	TGME49_230140	23.08	18.4	23.26	56.8	0	34.56	62.68	11.85	51.36	33.42	34.24	32.33	42.78	29.9
MSTRG.2276	TGME49_230150	50.56	44.14	21.32	52.13	134.58	21.12	0	21.73	7.74	11.17	7.11	7.87	6.86	8.51
MSTRG.2277	TGME49_230160	2115.98	2906.1	1623.81	1806.6	1627.71	253.53	76.4	218.05	234.08	265.62	303.53	378.04	330.51	339.15
MSTRG.2278	TGME49_230170	105.39	199.08	76.35	56.23	32.11	276.47	219.59	178.93	126.37	92.41	82.92	105.98	106.88	88.18
MSTRG.2279	TGME49_230180	871.04	1515.82	213.98	659.83	908.86	0	0	0	0.44	0.67	0.1	0.43	0.44	0.52
MSTRG.228	TGME49_459070	0	0	0	0	0	0	0	0	0	0	0	0	0	0
MSTRG.2280	TGME49_230190	135.41	181.05	85.54	69.4	60.03	155.32	128.01	101.72	279.46	252.06	288.5	298.24	261.03	310.17
MSTRG.2281	TGME49_230210	638.18	558.89	1105.77	787.35	1223.32	419.29	608.25	615.27	460.09	472.96	264.86	230.38	175.81	226.3
MSTRG.2282	TGME49_230220	41.32	43.2	65.08	53.03	91.29	32.23	19.49	11.05	14.08	18.56	15.53	14.58	15.35	16.55
MSTRG.2283	TGME49_230350	230.65	156.25	164.07	343.42	246.64	197.35	189.48	214.99	118.93	146.54	127.39	84.56	97.45	112.51
MSTRG.2284	TGME49_230380	936.14	469.81	641.28	1266.54	903.46	563.86	255.12	327.53	649.17	629.93	507.92	562.77	600.44	550.67
MSTRG.2285	TGME49_230400	43.98	51.42	25.4	15.62	0	62.92	68.51	58.24	16	16.6	12.86	15.95	16.48	16.23
MSTRG.2286	TGME49_230410	319.79	238.84	386.03	306.21	0	31.83	57.61	164.07	199.35	169.48	201.23	217.29	257.99	215.55
MSTRG.2287	0	41.66	35.33	0	0	0	115.36	0	239.84	32.49	47.04	49.62	40.33	28.82	44.24
MSTRG.2288	TGME49_230420	119.84	73.06	264.4	193.32	166.97	183.31	213.69	242.53	132.1	155.33	166.63	132.75	121.96	171.49
MSTRG.2289	TGME49_230430	79.25	102.43	0	106.54	0	0	81.34	92.91	94.88	87.03	107.3	108.23	110.59	131.62
MSTRG.229	TGME49_459090	0	0	0	0	0	0	0	0	0	0.09	0	0	0.3	0.1
MSTRG.2290	TGME49_230440	49.23	87.02	34.66	0	73.01	68.64	217.72	70.66	53.81	63.51	80.82	81.54	69.11	90.72
MSTRG.2291	TGME49_230480	293.65	119.42	229.62	1084.61	485.54	605.65	890.08	585.73	858.54	794.97	506.54	569.52	588.26	455.72
MSTRG.2292	TGME49_230510	37.54	27.26	0	73.71	0	91.8	110.78	94.63	33.24	46.45	35.75	35.53	27.47	33.99
MSTRG.2293	TGME49_230520	310.73	117.64	196.29	114.37	415.85	48.51	0	0	68.97	84.53	56.76	53.93	36.82	40.84
MSTRG.2294	TGME49_230605	0.21	0	0	0	0	0	0	0	2.41	2.22	0.94	0.79	0.73	1.33
MSTRG.2295	TGME49_230610	59	68.48	47.09	56.63	99.53	139.83	42.22	120.03	207.56	187.28	195.62	219.74	216.53	238.57
MSTRG.2296	TGME49_230650	6.21	14.3	0	0	0	28.06	16.97	38.49	10.73	15.28	12.3	10.64	5.95	12.99
MSTRG.2297	TGME49_230690	57.91	75.53	12.94	45.67	54.4	143.73	205	163.72	212.4	212.45	166.58	175.83	171.49	208.91
MSTRG.2298	TGME49_230705	255.58	138.07	420.11	310.93	179.08	83.73	225.92	86.15	259	300.49	212.42	219.05	196.71	209.93
MSTRG.2299	TGME49_230820	176.61	239.81	163.46	265.38	356.37	242.73	293.29	263.7	164.64	180.92	165.67	175.06	156.85	198.63
MSTRG.23	TGME49_300641	0	0	0	0	0	0	0	0	0	0.4	0	0	0	0.85
MSTRG.230	TGME49_459130	0	0	429.66	0	919.6	423.37	950.69	442.33	0	0	0	0	0	0.41
MSTRG.2300	TGME49_230850	110.26	175.08	118.71	239.09	166.78	137.12	70.99	181.53	197.65	148.82	114.52	103.77	93.77	106.57
MSTRG.2301	TGME49_230860	78.17	79.06	28.94	140.82	60.93	28.66	77.94	58.99	51.05	57.22	44.9	54.61	49.15	57.86
MSTRG.2302	TGME49_230880	18.82	16.07	0	69.01	0	14.04	50.91	72.24	34.25	36.37	39.83	38.7	51.11	45.73
MSTRG.2303	TGME49_230890	50.92	58.76	0	0	84.69	79.57	108.14	61.45	55.11	49.86	55.62	45.51	56.17	56.6
MSTRG.2304	TGME49_230900	4.36	9.44	0	0	0	0	0	0	1.99	1.09	1.54	0	1.92	4.13
MSTRG.2305	TGME49_230920	21.85	36.82	0	63.46	0	131.02	94.91	54	50.71	64.77	57.5	60.72	53.19	81.97
MSTRG.2306	TGME49_230940	273.36	272.06	313.87	213.72	220.06	250.48	329.06	159.92	161.54	225.72	126.18	147.19	162.94	196.76
MSTRG.2307	TGME49_230970	84.45	88.43	682.8	0	487.68	0	0	116.49	87.27	53.19	31.36	33.81	36.67	23.34
MSTRG.2308	TGME49_230980	133.08	130.75	100.21	173.3	75	470.59	424.49	485.5	117.71	136.16	116.97	134.24	128.89	116.96
MSTRG.2309	TGME49_231000	40.32	41.06	0	84.55	73.48	51.81	62.6	17.78	42.82	55.72	44.18	33.14	33.35	37.79
MSTRG.231	TGME49_459140	0	0	0	0	0	0	0	0	0.6	0.09	0.17	0.59	0.29	0.56
MSTRG.2310	TGME49_231010	37.74	40.25	96.55	58.02	0	23.89	43.28	24.61	52.59	45.69	43.67	34.25	39	52.41
MSTRG.2311	TGME49_231020	92.32	141.96	0	0	227.6	186.8	48.32	82.49	110.5	134.74	140.76	129.32	117.43	156.46
MSTRG.2312	TGME49_231030	31.41	22.12	59.24	0	124.73	73.33	26.59	45.28	76.15	69.62	52.68	50.55	57.93	59.77
MSTRG.2313	TGME49_231070	86.27	69.29	61.54	100.38	172.65	193.06	184.31	177.71	170.08	194.81	145.99	133.46	187.88	132.75
MSTRG.2314	TGME49_231080	2598.9	1506.81	2118.35	1707.85	1353.25	1120.13	672.86	558.36	1107.36	932.09	1061.96	1142.82	1295.1	919.83
MSTRG.2315	TGME49_231100	114.71	88.02	341.42	202.54	354.4	388.48	243.25	237.22	580.79	497.41	481.76	434.3	424.07	388.08
MSTRG.2316	TGME49_231120	77.79	73.59	0	127.73	0	165.83	154.15	137.06	131.16	144.03	150.21	149.27	156.28	151.76
MSTRG.2317	TGME49_231140	609.01	303.85	235.99	463.84	332.73	311.2	140.71	321.06	47.92	46.26	50.16	52.46	60.77	48.05
MSTRG.2318	TGME49_231150	22.69	24.23	0	0	0	0	0	0	9.11	7.11	7.41	5.59	6.47	7.05
MSTRG.2319	TGME49_231160	462.36	273.34	769.21	900.57	718.5	997.12	1461.8	1247.27	1588.94	1592.7	1116.56	1178.98	948.08	1299.43
MSTRG.232	TGME49_459180	0	0	0	0	0	0	0	0	0	0.07	0.07	0	0.12	0.08
MSTRG.2320	TGME49_231170	40.33	15.08	60.14	24.53	42.18	19.86	0	40.86	7.29	9.16	6.45	6.38	5.13	5.44
MSTRG.2321	TGME49_231180	22.75	35.33	95.4	57.35	100.6	23.61	0	24.32	10.85	14.91	5.09	5.68	3.97	4.86
MSTRG.2322	TGME49_231190	35.87	47.58	97.69	113.82	0	14.12	0	49.94	51.87	84.72	88.01	79.16	67.26	106.45
MSTRG.2323	TGME49_231210	85.25	89.03	31.55	38.32	0	124.98	28.32	48.24	48.55	47.44	42.77	41.92	44.22	45.55
MSTRG.2324	TGME49_231215	37.15	28.93	0	0	0	0	0	0	16.11	13.22	19.33	15.24	16.16	16.65
MSTRG.2325	TGME49_231220	74.6	58.48	76.01	42.16	73.27	37.32	68	77.6	129.66	111.17	131.83	105.21	116.28	92.98
MSTRG.2326	TGME49_231230	52.97	41.55	783.05	0	0	0	0	0	159.87	140.92	176.61	146.51	186.04	145.09
MSTRG.2327	TGME49_231360	16.37	11.04	0	0	0	0	34.36	0	13.34	13.4	17.81	17.24	14.07	20.63
MSTRG.2328	TGME49_231380	148.48	131.9	0	279.99	234.54	16.65	120.76	56.39	278.48	161.63	225.66	232.52	268.01	179.56
MSTRG.2329	TGME49_231410	309.36	195.07	346.61	279.44	486.94	152.52	310.96	192.78	330.12	371.91	243.36	261.87	223.86	247.96
MSTRG.233	TGME49_459190	0	0	0	0	0	0	93.33	0	0.23	0	0	0	0.11	0.14
MSTRG.2330	TGME49_231420	0	0	0	0	0	0	0	0	0.2	0.11	0.06	0	0.05	0
MSTRG.2331	TGME49_231430	75.59	35.63	57.4	0	60.43	85.27	103.07	190.14	283.1	280.5	281.21	256.55	233.55	283.24
MSTRG.2332	TGME49_231460	24.82	40.09	18.48	22.63	0	45.76	41.43	46.96	104.06	82.82	88.13	70.19	63.19	77.39
MSTRG.2333	TGME49_231470	3.73	0	0	0	0	0	0	0	4.06	6.12	6.08	5.27	4.53	3.2
MSTRG.2334	TGME49_231480	23.81	21.26	25.36	20.84	0	41.88	15.2	47.36	6.45	8.08	7.43	9.15	8.64	9.17
MSTRG.2335	TGME49_231590	70.83	39.58	143.59	0	0	106.53	321.22	36.62	96.06	105.03	95.25	90.12	75.02	78.54
MSTRG.2336	TGME49_231630	930.57	684.21	2314.69	1912.67	1722.64	943.51	418.91	725.92	851.23	768.41	473.05	401.37	485.75	353.41
MSTRG.2337	TGME49_231640	810.16	715.95	1697.45	1437.05	1404.26	420.26	435.39	726.08	870.21	668.37	390.83	395.48	412.23	319.13
MSTRG.2338	TGME49_231850	914.22	631.83	965.26	814.02	918.41	718.35	541.14	627.36	1273.98	1526.53	1220.45	1323.4	1174.14	1366.16
MSTRG.2339	TGME49_231860	0.42	0	0	0	0	0	0	0	17.69	15.56	5.73	4.31	6.89	6.04
MSTRG.234	TGME49_459200	0	0	0	0	0	0	0	32.09	0.59	0.6	0.41	0.55	0.4	0.22
MSTRG.2340	TGME49_231910	103.83	66.19	139.4	126.73	146.84	34.51	31.28	88.82	87.79	104.77	98.19	100.92	79.41	113.23
MSTRG.2341	TGME49_231920	196.07	141.96	23.79	58.09	50.08	123.03	121.8	196.7	177.1	196.45	166.9	199.9	161.35	190.43
MSTRG.2342	TGME49_231940	556.68	657.12	555.6	125.5	662.39	347.13	377.96	192.8	400.16	444.79	474.04	452.3	463.7	406.54
MSTRG.2343	TGME49_231960	31.43	47.4	253.15	362.78	118.29	6.97	12.64	7.17	15.93	11.85	25.99	16.25	14.8	16.71
MSTRG.2344	TGME49_231970	79.91	80.98	128.88	92.54	270.93	122.38	125.53	180.56	23.77	26	24.42	27.45	23.46	29.49
MSTRG.2345	TGME49_231990	49.16	42.74	0	0	0	0	0	0	37.62	102.13	46.82	22.77	44.96	44.87
MSTRG.2346	TGME49_232000	261.68	583.69	196.99	410.96	506.63	367.5	294.97	297.38	613.72	605.66	701.11	573.42	607.5	660.4
MSTRG.2347	TGME49_232030	442.54	530.85	39.57	225.52	1328.01	439.8	777.33	396.22	448.15	483.51	492.87	541.16	530.85	453.23
MSTRG.2348	TGME49_232030	200.95	291.09	0	245.1	500.1	298.43	0	523.15	201.55	197.84	230.82	210.59	246.63	192.73
MSTRG.2349	TGME49_232040	10.27	17.83	0	0	0	0	0	0	4.2	2.5	3.15	3.51	2.84	4.39
MSTRG.235	TGME49_459220	0	0	0	0	0	0	64.88	0	0	0.08	0	0	0	0
MSTRG.2350	TGME49_232050	135.57	116.33	160.72	32.64	56.39	198.97	120.27	95.55	70.25	84.05	80.88	60.61	56.85	79.38
MSTRG.2351	TGME49_232080	8.79	6.99	45.06	20.91	23.66	18.14	12.67	24.39	5.54	4.9	5.17	6.35	7.22	6.13
MSTRG.2352	TGME49_232090	85.98	87.04	0	78.04	0	137.61	173.74	168.99	92.55	99.88	96.21	82.33	76.73	109.83
MSTRG.2353	TGME49_232100	11.69	16.91	19.22	0	0	19.04	0	29.38	10.87	11.51	11.07	9.49	7.73	15.34
MSTRG.2354	TGME49_232120	264.3	322.94	356.03	293.07	0	396.06	242.83	379.8	419.04	329	305.73	289.25	322.37	287.98
MSTRG.2355	TGME49_232150	114.54	117.64	115.53	161.25	0	130.55	147.85	151.04	129.46	130.19	113.87	119.28	119.4	133.26
MSTRG.2356	TGME49_232160	64.02	101.3	6.79	60.05	103.64	239.54	221.22	294.58	238.31	166.88	197.52	185.85	212.16	176.68
MSTRG.2357	0	2.32	4.03	0	0	0	0	0	0	61.03	56.18	127.64	112.45	103.28	81.27
MSTRG.2358	TGME49_232230	2153.61	1535.53	2628.47	1651.09	1675.52	2219.37	1426.95	954.62	720.94	612.34	688.93	770.65	988.58	662.13
MSTRG.2359	TGME49_232250	642.9	805.37	677.36	642.3	509.42	1048.61	1369.44	1069.8	1180.69	1231.75	1275.79	1356.48	1270.46	1375.97
MSTRG.236	TGME49_459230	0	0	0	0	0	0	0	0	0	0	0	0	0	0
MSTRG.2360	TGME49_232270	111.31	152.83	65.89	39.98	0	81.56	266.13	151.12	150.6	217.09	192.28	203.92	188.43	237.78
MSTRG.2361	TGME49_232280	206.76	278.44	363.16	100.9	473.46	150.78	274.41	302.93	227.89	294.81	247.41	277.72	229.39	299.68
MSTRG.2362	TGME49_232290	2.32	1.39	0	0	0	0	0	51.43	2.61	3.3	5	3.69	4.05	4.85
MSTRG.2363	TGME49_232300	1295.12	786.01	1404.92	1165.85	890.71	694.91	691.54	668.02	1469.05	1326.99	1302.07	1509.13	1560.03	1395.03
MSTRG.2364	TGME49_232340	330.42	465.93	182.73	239.69	105.59	211.02	135.12	179.16	109.39	99.08	101.36	86.66	108.14	96.95
MSTRG.2365	TGME49_232350	1404.93	1565.83	1074.6	1280.11	1060.16	240.99	436.67	406.22	358.15	376.47	172.43	199.32	122.41	205.9
MSTRG.2366	TGME49_232360	50.67	66.87	58.01	14.27	195.11	97.71	135.59	118.2	20.32	22.76	24.2	27.21	23.53	31.65
MSTRG.2367	TGME49_232400	6.5	9.25	0	0	0	1584.2	3015.11	2366.25	1542.2	1757.57	1885.24	1824.72	1620.68	2223.26
MSTRG.2368	TGME49_232410	765.95	1172.38	469.91	360.66	360.23	888.14	766.28	1067.12	796.56	863.62	864.94	906.06	876.64	828.31
MSTRG.2369	TGME49_232420	2.64	3.33	0	64.28	0	0	0	0	6.56	8.37	5.13	4.81	3.62	4.6
MSTRG.237	TGME49_459240	0	0	0	0	0	40.53	0	0	0.69	0.11	0.11	0.4	0.09	0
MSTRG.2370	TGME49_232430	65.33	77.59	0	0	142.17	66.57	120.47	102.97	118.85	187.55	161.77	145.14	133.49	205.64
MSTRG.2371	TGME49_232440	449.9	323.92	479.45	714.35	466.26	200.85	165.46	206.79	190.58	206.71	168.72	154.65	161.75	153.13
MSTRG.2372	TGME49_232530	8.46	13.91	17.11	41.95	0	42.38	15.38	43.59	15.31	27.64	13.93	17.12	12.3	29.06
MSTRG.2373	TGME49_232550	198.22	128.63	142.66	422.51	150.75	141.12	127.66	36.58	236.37	194.5	136.78	175.44	166.81	139.17
MSTRG.2374	TGME49_232560	53.25	32.34	93.07	95.18	0	92.21	139.42	173.87	73.48	60.01	41.79	39.12	36.22	34.5
MSTRG.2375	TGME49_232590	44.29	70.66	111.41	57.77	0	88.28	100.08	147.6	95.19	111.17	111.13	102.43	79.93	118.96
MSTRG.2376	TGME49_232600	161.43	100.18	354.31	106.81	279.71	113.94	20.46	95.63	111.14	105.94	74.42	57.43	54.68	62.96
MSTRG.2377	TGME49_232610	47.36	67.29	221.3	98.11	353.07	94.96	0	30.35	78.12	70.86	81.23	75.86	87.4	97.19
MSTRG.2378	TGME49_232630	288.51	295.32	346.15	372.1	81.05	533.14	724.63	784.22	1742.12	1243.35	1563.72	1663.16	1552	1567.69
MSTRG.2379	TGME49_232640	56.57	74.06	228.9	68.39	120.79	141.57	205.06	262.63	127.55	150.76	151.66	161.5	164.18	166.05
MSTRG.238	TGME49_459290	0	0	0	0	0	0	0	0	0.36	0	0.19	0	0	0.22
MSTRG.2380	TGME49_232650	34.17	52.99	140.23	58.74	73.86	260.37	220.23	214.44	178.54	233.11	191.42	202.44	164.74	235.63
MSTRG.2381	TGME49_232655	2.77	1.14	0	0	0	0	0	0	0.63	0	0	0	0.15	0
MSTRG.2382	TGME49_232660	517.53	478.79	597.16	572.29	485.81	410.5	454.44	595.79	497.99	600.94	520.63	570.38	511.87	543.37
MSTRG.2383	TGME49_232670	819.35	1167.29	628.82	567.07	379.39	351.84	435.99	292.3	285.17	271.04	288.51	261.01	247.54	318.02
MSTRG.2384	TGME49_232680	25.41	28.55	17.53	42.97	36.87	43.42	47.26	26.8	8.54	9.65	6.25	9.23	6.4	6.3
MSTRG.2385	TGME49_232690	125.36	159.74	54.29	260.03	229.15	47.99	262.43	55.37	495.83	352.27	419.27	391.38	365.96	408.49
MSTRG.2386	TGME49_232700	107.76	137.98	0	279.95	0	260.3	0	135.5	606.72	392.6	492.73	505.67	473.89	499.01
MSTRG.2387	TGME49_232710	3646.59	2175.7	3009.57	3518.74	4783.63	1443.51	1615.21	1291.44	1001.1	946.47	835.57	1097.75	1105.21	933.93
MSTRG.2388	TGME49_232720	192.94	150.31	580.99	31.64	0	71.84	129.97	194.77	246.67	190.58	224.53	223.29	235.07	185.32
MSTRG.2389	TGME49_232730	50.04	34.9	0	0	0	91.67	0	31.5	90.98	115.68	87.2	83	72.33	95.94
MSTRG.239	TGME49_459360	0	0	0	0	273.47	0	0	0	0	0	0	0	0	0
MSTRG.2390	TGME49_232740	61.51	39.31	0	0	0	0	0	59	167.73	164.9	139.26	130.23	117.49	134.22
MSTRG.2391	TGME49_232750	128.42	155.13	74.64	180.66	78.64	203.23	234.39	285.34	66.5	80.44	70.97	78.49	68.32	85.91
MSTRG.2392	TGME49_232760	161.34	196.52	343.34	241.39	0	205.46	406.08	212.24	207.37	212.93	190.64	218.47	232.47	230.53
MSTRG.2393	TGME49_232780	118.93	96.8	115.72	266.42	0	57.28	158	50.61	160.5	207.53	156.49	129.92	114.91	135.53
MSTRG.2394	TGME49_232800	21.89	35.58	75.41	69.26	39.66	74.71	0	48.03	15.4	18.13	12.81	15.92	13.24	15.84
MSTRG.2395	TGME49_232815	1067.55	1484.45	799.67	434.78	789.98	722.32	717.32	615.05	1118.98	962.57	995.76	962.17	1049.65	1064.17
MSTRG.2396	TGME49_232955	1.38	7.88	0	0	0	0	0	0	0	0.4	0.37	0	0.6	3.01
MSTRG.2397	TGME49_232960	150.73	232.07	164.98	90.37	162.13	173.3	47.61	118.11	229.3	262.1	278.54	294.77	270.54	293.45
MSTRG.2398	TGME49_232970	6.24	6.07	0	0	0	29.61	17.9	30.46	8.69	21.15	7.38	9.83	7.26	12.88
MSTRG.2399	TGME49_233000	101.73	124.51	254.13	64.75	212.96	102.3	71.57	40.62	74.94	77.9	67.36	66.17	78.47	75.63
MSTRG.24	TGME49_355090	0	0	0	0	0	0	0	0	0	0	0	0	0	0
MSTRG.240	TGME49_459400	0.1	0	0	0	0	16.72	30.31	17.2	0.17	0.16	0.14	0.05	0.09	0.11
MSTRG.2400	TGME49_233010	69.81	54.59	191.42	57.53	201.86	71.05	85.81	97.59	121.21	103.35	100.28	96.85	96.6	91.63
MSTRG.2401	TGME49_233020	75.2	79.1	145.3	35.35	183.56	57.56	78.27	59.24	93.91	78.65	72.49	84.29	101.85	76.27
MSTRG.2402	TGME49_233030	390.16	421.55	432.34	635.18	303.95	332.85	344.53	318.4	269.75	344.93	186.38	142.91	124.86	186.45
MSTRG.2403	TGME49_233100	207.87	186.03	260.07	306.44	219.49	39.42	139.85	185.65	291.97	246.56	326.86	300.66	294.88	324.19
MSTRG.2404	TGME49_233110	205.16	216.73	128.16	154.57	270.17	211.46	191.57	261.34	173.71	189.37	190.26	189.69	173.15	182.03
MSTRG.2405	TGME49_233120	17.13	18.66	24.06	0	0	17.88	0	6.13	8.48	5.49	5.67	6.63	6.79	6.75
MSTRG.2406	TGME49_233130	67.58	97.48	80.36	79.27	220.7	336.45	294.61	192.04	103.37	194.26	126.97	82.09	60.41	131.98
MSTRG.2407	TGME49_233140	289.52	105.96	276.91	157.47	0	0	0	0	79.46	70.75	54.44	75.65	67.16	40.05
MSTRG.2408	TGME49_233157	57.19	92.46	0	580.54	740.94	171.36	154.23	177.61	1.47	1.88	1.27	1.1	0.84	1.16
MSTRG.2409	TGME49_233170	47.61	38.94	0	0	0	153.02	137.85	0	197.64	154.38	207.37	209.91	214.01	223.71
MSTRG.241	TGME49_459410	0	0	0	0	0	0	0	0	0.22	0	0.12	0.17	0	0
MSTRG.2410	TGME49_233190	77.89	82.73	103.4	0	0	51.2	30.93	105.41	105.91	99.8	119.35	109.95	111.99	110.25
MSTRG.2411	TGME49_233200	53.2	31.59	0	0	0	180.71	0	124.55	116.78	103.86	112.99	104.73	108.93	116.71
MSTRG.2412	TGME49_233210	3.45	2.14	0	26.93	0	10.91	19.8	0	3.08	4.23	4	3.74	3.9	4.94
MSTRG.2413	TGME49_233220	149.6	199.95	154.09	185.61	166.4	90.21	88.14	92.78	29.84	38.09	34.53	36.24	32.77	41.47
MSTRG.2414	TGME49_233230	225.94	188.49	374.96	256.66	339.1	79.52	336.01	163.88	200.81	186.18	209.43	193.9	218.41	201.01
MSTRG.2415	TGME49_233260	50.28	54.39	201.41	79.74	141.84	99.63	0	34.24	83.36	97.48	93.07	75.95	72.44	91.56
MSTRG.2416	TGME49_233300	25.32	47.56	54.09	129.55	114.15	0	0	27.58	42.9	68.4	67.21	54.83	50.92	71.85
MSTRG.2417	TGME49_233310	28.59	33.68	54.94	0	0	81.55	196.9	84.04	52.54	64	62.9	47.89	43.61	57.62
MSTRG.2418	TGME49_233340	30.66	19.97	36.12	43.75	0	35.77	64.83	55.24	32.7	51.63	40.93	38.99	29.25	37.22
MSTRG.2419	TGME49_233350	416.62	295.65	841.32	159.31	1789.04	553.79	624.07	644.7	670.01	649.3	550.74	651.27	614.6	454.34
MSTRG.242	TGME49_459460	0	0	0	0	0	0	0	40.94	0.16	0	0	0	0.08	0.1
MSTRG.2420	TGME49_233360	18.03	36.79	124.49	148.32	0	0	55.74	0	1.63	1.52	1.2	1.91	1.47	1.08
MSTRG.2421	TGME49_233370	16.93	18.95	0	0	0	0	0	0	0	0.32	1.2	0	0.99	0
MSTRG.2422	TGME49_233380	1007.74	1265.06	829.9	1017.95	787.16	822.2	979.84	994.91	770.97	832.95	875.44	749.83	769.25	853.01
MSTRG.2423	TGME49_233390	24.36	29.49	0	0	113.61	106.9	96.92	110.01	55.98	73.51	68.19	52.38	43.41	60.57
MSTRG.2424	TGME49_233400	104.41	96.93	0	99.82	539.4	42.01	0	173.42	87.08	79.79	95.95	99.23	117.09	80.83
MSTRG.2425	TGME49_233450	1514.53	3063.61	413.27	388.94	349.73	122.61	0	84.34	23.53	17.06	20.65	26.3	22.1	28.66
MSTRG.2426	TGME49_233460	7521.56	8451.59	11695.47	14422.66	13778.02	160.53	0	110.57	6.42	25.8	3.67	4.57	1.54	4.49
MSTRG.2427	TGME49_233470	139.8	55.13	124.71	200.69	175.25	123.46	37.29	148.34	214.44	223.1	222.16	185.15	130.78	195.75
MSTRG.2428	TGME49_233480	7778.67	7997.96	7752.28	7268.59	8854.9	17.06	61.84	17.56	2.43	1.79	0.8	0.74	0.67	0.85
MSTRG.2429	TGME49_233500	92.7	44.81	230.67	278.96	0	57.1	0	58.79	38.79	60.63	32.11	31.63	31.36	27.15
MSTRG.243	TGME49_459480	0	0	0	0	0	0	0	0	0	0	0	0	0	0
MSTRG.2430	TGME49_233510	33.98	36.47	165.85	371.22	0	0	0	84.78	28.54	22.48	30.98	24.23	34.01	27.81
MSTRG.2431	TGME49_233520	168.61	215.84	354.22	247.38	511.82	209.16	230.61	264.14	262.05	242.84	224.31	188.35	193.9	206.19
MSTRG.2432	TGME49_233670	0	0	0	0	0	0	0	0	0	0.29	0.27	0.4	0	1.27
MSTRG.2433	TGME49_233695	186.86	165.46	219.01	253.45	0	162.32	97.7	55.91	63.8	92.91	97.15	106.44	67.01	106.14
MSTRG.2434	TGME49_233720	23.17	34.5	86.3	101.3	0	42.67	77.14	0	77.97	31.42	48.36	41.19	57.59	38.86
MSTRG.2435	TGME49_233735	17.68	14.13	47.21	58.08	24.81	17.54	31.84	6.01	6.58	5.43	3.71	5.25	4.83	4.25
MSTRG.2436	TGME49_233760	37.08	49.69	0	0	115.51	135.42	147.13	195.36	182.27	216.39	221.51	214.57	188.49	277.74
MSTRG.2437	TGME49_233770	179.47	241.51	106.04	77.79	44.62	0	19.05	0	9.21	9.3	8.58	6.91	7.59	9.93
MSTRG.2438	TGME49_233842	0	0	0	0	0	0	0	0	0	0	1.71	0	0	0
MSTRG.2439	TGME49_233920	10.37	10.84	36.67	0	0	2051.26	2039.81	1943.72	518.77	649.96	694.21	531.04	578.81	677.36
MSTRG.244	TGME49_459500	1.23	1.05	264.03	0	1122.1	391.13	1058.26	337.15	1.27	2.47	0.51	0.48	2.29	1.15
MSTRG.2440	TGME49_233950	4.59	0	0	0	0	71.4	43.11	49.04	148.2	130.51	219.12	149.63	135.16	114.55
MSTRG.2441	TGME49_233960	0.06	0	0	0	0	0	0	4.84	2.93	1.59	2.79	2.25	1.9	2.4
MSTRG.2442	TGME49_274180	10.39	11.83	0	0	0	22.33	0	34.46	9.08	6.59	4.32	4.92	5	6.21
MSTRG.2443	TGME49_274120	71.5	71.63	142.09	129.38	224.99	70.5	127.51	144.81	113.83	107.58	117.52	94.32	92.4	86.05
MSTRG.2444	TGME49_274100	44.27	48.77	56.6	0	0	18.62	0	57.72	71.76	103.45	113.3	95.67	103.43	134.12
MSTRG.2445	TGME49_274070	23	16.93	0	49.6	0	20.34	73.7	20.94	40.26	69.85	65.99	50.88	44.69	70.48
MSTRG.2446	TGME49_274050	349.79	414.53	421.08	375.39	186.68	609.4	395.6	885.59	1076.23	1191.79	996.23	1036.28	980.73	1080.83
MSTRG.2447	TGME49_273990	9.72	11.79	0	0	0	24.82	0	25.57	17.11	32.75	22.73	17.46	22.68	32.62
MSTRG.2448	TGME49_273980	5.3	14.94	0	0	0	0	0	0	40.37	34.48	58.05	44.07	66.8	69.81
MSTRG.2449	TGME49_273970	21.91	22.33	46.54	0	0	0	41.73	71.18	66.97	59.27	76.54	35.2	40.78	46.83
MSTRG.245	TGME49_459560	0	0	0	0	0	0	0	0	0	0	0.08	0	0	0.08
MSTRG.2450	TGME49_273960	148.68	117.19	284.9	221.76	201.14	234.7	254.48	193.87	132.56	144.59	146.5	104.83	82.32	119.14
MSTRG.2451	TGME49_273950	67.79	28.66	143.47	84.96	0	185.75	158.45	180.95	129.03	199.12	127.22	110.22	103.86	120.44
MSTRG.2452	TGME49_273930	144.68	113.57	317.28	0	134.02	251.15	0	161.82	444.96	452.17	414.38	421.23	465.45	494.51
MSTRG.2453	TGME49_273920	62.57	53.67	83.02	50.1	0	61.64	148.93	84.64	93.51	94.63	71.75	67.98	67.33	76.5
MSTRG.2454	TGME49_273915	7.6	1.96	0	0	0	0	0	0	0	0.89	2.23	1.19	2.38	2.7
MSTRG.2455	TGME49_273905	87.21	98.94	48.41	44.36	179.29	162.56	206.46	68.04	96	108.95	112.49	106.22	103.32	125.2
MSTRG.2456	TGME49_273870	88.35	91.85	121.17	42.44	182.05	85.74	62.22	97.02	46.93	66.68	52.72	45.6	47.29	68.32
MSTRG.2457	TGME49_273860	401.28	437.17	265.89	382.29	1122.09	368.41	333.58	298.27	549.37	642.35	589.08	581.89	543.45	646.35
MSTRG.2458	TGME49_273850	37.12	44.73	0	48.91	0	40.09	36.33	0	23.15	20.05	19.22	18.45	23.7	21.2
MSTRG.2459	TGME49_273830	26.75	31.53	104.31	0	0	51.55	186.22	106.5	61.87	77.33	77.47	63.19	37.98	87.37
MSTRG.246	TGME49_459570	0	0	0	0	0	0	0	0	0	0	0	0	0	0
MSTRG.2460	TGME49_273815	30.98	26.29	53.24	127.58	0	52.69	143.14	244.33	71.02	84.61	88.54	82.98	48.32	98.6
MSTRG.2461	TGME49_273790	145.88	223.24	134.35	84.66	253.93	218.4	314.83	345.2	182.14	234.66	255.32	207.25	190.12	248.89
MSTRG.2462	TGME49_273770	272.88	314.48	146.91	88.93	292.39	200.01	65.91	243.37	397.25	203.27	272.37	313.71	381.42	260.63
MSTRG.2463	TGME49_273760	1786.35	1642.27	2661.4	2979.16	2875.01	3801.08	4103.38	4173.88	2268.47	2779.07	2161.99	2376.75	2243.06	2216.16
MSTRG.2464	TGME49_273730	56.89	37.78	165.23	94.46	89.66	21.05	0	103.49	193.2	258.73	247.94	200.66	178.56	216.48
MSTRG.2465	TGME49_273720	54.35	44.15	134.49	215.99	0	155.33	40.2	251.41	156.84	191.45	183.2	188.6	162.99	184.26
MSTRG.2466	TGME49_273690	70.18	71.97	35.76	20.19	75.33	94.78	160.43	131.35	177.8	189.15	201.84	180.04	163.05	190.45
MSTRG.2467	TGME49_273670	33.15	31.83	0	102.76	0	84.34	114.61	43.43	44.64	46.23	50.27	46.56	33.93	47.65
MSTRG.2468	TGME49_273650	17.94	4.2	0	0	0	0	0	0	1.53	2.99	1.4	1.76	1.88	2.79
MSTRG.2469	TGME49_273640	41.39	72.62	0	130.11	75.43	17.72	192.75	72.99	66.36	65.25	83.78	66.06	69.98	77.81
MSTRG.247	TGME49_459670	0	0.28	0	0	0	52.73	0	0	0.23	0.26	0.13	0	0.11	0.14
MSTRG.2470	TGME49_273620	58.51	21.18	0	0	0	0	0	0	46.5	50.12	56.7	43.5	41.68	41.56
MSTRG.2471	TGME49_273595	7.02	14.13	0	0	0	67.86	49.25	69.79	17.9	27.52	17.98	18.98	14.94	26.72
MSTRG.2472	TGME49_273540	28.13	15.75	0	64.01	112.76	79.33	0	27.25	60.9	46.1	54.05	48.89	47.34	42.62
MSTRG.2473	TGME49_273530	34.65	34.59	515.03	191.48	0	0	0	0	44.56	51.45	34.59	28.11	36.97	23.94
MSTRG.2474	TGME49_273520	288.74	266.09	127.17	483.69	288.98	209.83	233.9	257.28	260.84	229.3	301.13	235.98	271.74	247.39
MSTRG.2475	TGME49_273490	126.78	93.16	51.72	61.98	218.06	25.57	0	52.7	153.93	115.22	129.49	118.31	151.88	103.2
MSTRG.2476	TGME49_243482	0.46	0.28	0	0	0	6.13	11.13	18.92	7.37	7.27	9.61	8.7	9.65	9.02
MSTRG.2477	TGME49_273460	368.87	287.6	451.85	350.29	457.03	161.09	32.44	193.47	249.52	278.13	252.37	239.26	227.85	261.29
MSTRG.2478	TGME49_273360	33.49	37.8	80.14	65.09	0	105.83	119.94	27.23	67.75	73.81	62.33	65.2	57.51	73.14
MSTRG.2479	TGME49_273350	53.67	68.06	13.65	0	115.15	332.48	251.14	269.08	382.39	445.31	445.48	392.11	400.22	446.71
MSTRG.248	TGME49_459690	0.86	0	0	0	0	0	0	0	1.07	0.58	1.02	1.57	0.83	1.83
MSTRG.2480	TGME49_273340	0.64	0	0	0	0	0	0	0	0	0	0	0	0.81	0.77
MSTRG.2481	TGME49_273330	10.93	14.48	0	0	0	0	0	43.16	4.58	4.61	5.9	6.82	3.88	4.27
MSTRG.2482	TGME49_273320	309.63	534.45	203.79	336.85	139.36	577.24	483.28	418.19	809.67	451.91	696.79	725.77	866.72	515.62
MSTRG.2483	TGME49_273310	71.27	169.08	34.07	43.48	71.76	126.29	174.92	140.12	276.61	290.23	322.99	328.84	347.77	353.07
MSTRG.2484	TGME49_273300	0	10.9	0	0	0	0	0	0	6.3	8.26	4.15	5.54	12.43	2.13
MSTRG.2485	TGME49_273290	29.56	32.95	15.62	110.95	0	45.04	14.04	77.64	88.43	55.63	70.6	59.55	60.19	51.24
MSTRG.2486	TGME49_273200	36.39	40.63	0	0	0	43.18	0	89.13	61.56	63.99	62.76	77.99	63.14	83.48
MSTRG.2487	TGME49_273140	36.41	19.19	65.25	79.21	0	0	29.29	33.26	83.34	51.42	52.5	55.75	63.74	41.24
MSTRG.2488	TGME49_273120	21.87	0	88.56	0	0	0	0	0	0.54	2.24	1.93	5.46	1.11	0.67
MSTRG.2489	TGME49_273100	14.19	17.06	0	101.18	0	0	37.6	21.37	25.54	29.13	37.23	38.01	29.33	50.06
MSTRG.249	TGME49_459700	0	0	0	0	0	0	0	0	0.23	0.13	0	0	0	0
MSTRG.2490	TGME49_273090	295.92	193.32	386.57	377.11	373.84	437.32	264.55	311.69	174.05	217.58	195.21	162.73	141.73	176.92
MSTRG.2491	TGME49_273080	4.4	3.43	0	295.72	0	0	0	0	0.62	2.05	1.16	0.94	0.97	0.56
MSTRG.2492	TGME49_273070	232.64	230.84	207.71	246.49	285.39	154.16	99.15	158	268.08	283.71	294.45	219.7	223.62	231.65
MSTRG.2493	TGME49_273060	148.08	119.14	262.06	0	556.82	258.82	116.72	0	93.81	91.36	66.52	87.21	95.44	83.36
MSTRG.2494	TGME49_273050	113.22	171.71	177.87	134.11	57.96	88.04	98.89	56.12	71.66	83.65	68.69	49.78	44.37	71.77
MSTRG.2495	TGME49_273030	69.31	38.29	152.7	402.25	0	33.52	121.3	34.56	248.85	214.51	272.42	264.4	256.8	241.11
MSTRG.2496	TGME49_273020	0	3.22	0	0	0	0	0	0	2.45	1.34	1.21	0.6	0	0
MSTRG.2497	TGME49_272910	189.25	122.21	229.46	46.26	241.77	208.26	205.87	253.43	86.85	111.03	102.72	94.77	88.24	127.52
MSTRG.2498	TGME49_272900	55.34	27.8	123.61	0	130.52	115.43	55.35	0	82.56	109.81	101.28	77.85	69.76	74.88
MSTRG.2499	TGME49_272770	32.79	45.37	30.48	74.1	64.18	45.28	136.81	31.07	36.27	41.04	43.67	41.85	41.82	52.12
MSTRG.25	TGME49_462920	0	0	0	360.08	0	0	0	146.8	0	0	0	0	0	0
MSTRG.250	TGME49_459710	0	0	0	0	0	0	0	0	0	0	0	0	0.39	0.57
MSTRG.2500	TGME49_272740	61.67	40.87	114.84	84.15	48.33	102.38	41.26	70.22	74.74	74.21	50.37	61.4	68.04	64.36
MSTRG.2501	TGME49_272710	15.23	36.07	35.01	43.15	0	43.36	47.22	53.5	8.61	9.01	8.68	10.49	10.11	12.24
MSTRG.2502	TGME49_272695	82.09	80.03	51.16	144.34	84.09	219.36	81.69	204.45	277.45	241.61	266.17	251.85	257.61	224.65
MSTRG.2503	TGME49_272680	43.15	41.74	114.37	136.7	0	254.67	102.46	58.33	275.58	317.88	388.99	429.67	374.61	357.25
MSTRG.2504	TGME49_272670	16.03	22.81	28.5	34.69	0	42.35	0	14.53	9.26	16.73	12.06	12.61	9.58	14.59
MSTRG.2505	TGME49_272660	380.47	177.12	251.96	141.52	125.64	253.64	351.93	250.42	330.98	382.12	356.96	310.59	256.47	373.15
MSTRG.2506	TGME49_272590	3.16	7.63	20.44	0	0	31.1	46.51	52.06	74.94	97.56	97.31	86.09	83	92.06
MSTRG.2507	TGME49_272570	14.14	9.63	0	110.36	63.72	29.97	81.5	30.84	30.48	47.06	37.98	39.62	26.3	43.59
MSTRG.2508	TGME49_272530	48.49	68.6	0	121.2	106.52	149.93	90.51	102.98	58.67	83.38	70.88	62.13	50.6	70.39
MSTRG.2509	TGME49_272520	145.1	221.54	133	160.13	93.48	87.78	135.85	90.41	276.93	303.95	300.14	321.16	311.48	331.25
MSTRG.251	TGME49_459790	0	0	0	0	0	0	0	0	0	0	0	0	0	0
MSTRG.2510	TGME49_272500	54.21	62.16	59.75	0	209.5	39.46	107.36	20.3	94.25	98.26	87.48	74.55	75.94	79.03
MSTRG.2511	TGME49_272490	4.4	0.7	30.46	0	0	30.16	27.34	0	64.19	29.1	48.04	47.47	28	27.87
MSTRG.2512	TGME49_272460	72.38	82.85	148.27	224.34	156.21	55.05	66.52	37.79	126.41	124.9	148.61	118.07	128.23	132.13
MSTRG.2513	TGME49_272400	89.73	75.95	99.14	230.91	0	195.99	0	101.2	68.23	76.23	76.93	58.39	50.27	65.43
MSTRG.2514	TGME49_272383	11.27	5.63	57.19	0	0	0	51.23	0	8.02	10.26	12.49	13.16	8.65	12.18
MSTRG.2515	TGME49_272380	340.95	466.16	122.56	443.99	344.45	182.02	256.53	208.27	248.6	165.43	256.61	234.58	249.43	194.02
MSTRG.2516	TGME49_272370	154.94	267.62	88.17	156.86	247.1	495.07	554.95	419.21	135.27	152.02	125.19	145.22	132.01	168.56
MSTRG.2517	TGME49_272300	2.49	1.07	0	0	0	0	0	68.56	7.16	15.54	12.6	14.11	11.27	12.36
MSTRG.2518	TGME49_272240	2.97	7.37	0	0	0	0	0	0	4.46	7.42	7.83	6.16	7.29	7.83
MSTRG.2519	TGME49_272230	28.24	35.63	0	0	0	53.12	0	54.88	28.02	40.29	38.46	28.39	30.75	46.58
MSTRG.252	TGME49_459830	0	0	0	0	0	0	0	0	0	0	0	0	0.16	0.1
MSTRG.2520	TGME49_272180	33.92	32.6	0	0	0	61.9	112.03	0	47.66	46.02	57.78	39.48	48.79	50
MSTRG.2521	TGME49_271990	26.21	41.28	20.17	0	42.44	79.93	18.12	113.06	20.14	29.96	19.33	18.51	20.12	31.24
MSTRG.2522	TGME49_271980	0.15	0	0	0	0	0	0	0	0.25	0.38	0.39	0.33	0.17	0.52
MSTRG.2523	TGME49_271970	35.61	47.3	88.94	0	28.43	34.78	53.22	56.95	146.36	98.69	101.84	121.92	113.2	112.28
MSTRG.2524	TGME49_271970	1361.75	933.33	1574.63	1629.7	2057.99	1022.95	760.04	972.52	1409.78	1335.21	919.16	991.69	836.13	1096.29
MSTRG.2525	TGME49_271960	184.51	121.38	232.84	170.59	245	69.19	20.91	47.5	164.69	113.65	137.87	107.18	119.53	71.18
MSTRG.2526	TGME49_271935	187.38	341.98	108.83	125.99	0	322.63	194.21	333.35	138.22	122.65	131.88	150.22	124.75	133.96
MSTRG.2527	TGME49_271930	731.95	1020.5	606.98	1038	1258.97	1771.66	2749.35	1219.47	2212.85	2264.44	1945.09	2117.15	2132.39	2249.04
MSTRG.2528	TGME49_271920	42.46	36.08	118.44	0	0	58.63	0	20.13	22.7	25.29	23.83	15.4	18.21	18.99
MSTRG.2529	TGME49_271888	116.56	53.49	105.94	122.87	0	209.41	94.55	54.08	141.2	181.07	170.2	188.62	151.88	181.27
MSTRG.253	TGME49_459840	0	0	0	0	0	0	0	0	0	0.12	0	0	0.1	0.13
MSTRG.2530	TGME49_271860	37.07	41.78	45.69	0	109.03	67.85	46.32	46.59	102.65	121.7	134.95	132.03	112.59	148.92
MSTRG.2531	TGME49_271850	39.1	74.15	212.75	0	0	104.82	0	416.12	188.24	154.17	153.57	171.08	159.43	163.52
MSTRG.2532	TGME49_271840	29.33	39.58	71.83	0	75.67	37.85	96.69	76.48	135.83	119.74	120.93	113.73	111.58	113.83
MSTRG.2533	TGME49_271810	259.15	172.6	375.84	88.84	476.77	260.23	134.49	306.77	51.88	69.31	58	51.65	40.72	65.11
MSTRG.2534	TGME49_271800	61.62	104.97	34.15	41.31	71.76	155.73	193.56	70.64	114.67	145.31	117.2	114.3	133.54	128.31
MSTRG.2535	TGME49_271790	91.9	104.14	0	181.11	212.52	149.82	244.86	355.07	266.14	281.98	312.33	330.05	326.38	396.07
MSTRG.2536	TGME49_271780	28.88	23.94	43.26	13.31	45.47	58.93	58.34	22.04	5.75	7.48	5.35	6.87	5.9	5.08
MSTRG.2537	TGME49_271750	68.98	39.98	0	143.25	0	237.63	322.63	306.17	217.6	269.84	205.33	232.28	199.56	244.79
MSTRG.2538	TGME49_271625	28.56	25.27	34.03	41.27	0	33.7	0	52.03	40.91	47.39	48.72	34.18	33.23	41.54
MSTRG.2539	TGME49_271610	222.32	414.48	334.93	357.12	164.73	807.86	664.08	743.46	622.1	719.57	787.5	834.02	687.36	930.26
MSTRG.254	TGME49_459860	0	0	0	0	0	0	0	0	0	0	0	0	0	0
MSTRG.2540	TGME49_271600	47.17	68.89	66.83	0	282.38	99.18	119.65	0	114.81	110.8	102.8	107.27	111.2	108.36
MSTRG.2541	TGME49_271460	53.63	66.94	35.82	0	75.46	35.46	0	54.77	95.74	133.33	143.17	100.93	91.4	120.32
MSTRG.2542	TGME49_271450	91.87	83.92	0	0	0	136.24	244.01	0	86.46	84.79	135.24	114.22	100.74	116.34
MSTRG.2543	TGME49_271440	56.07	56.83	201.41	0	0	33.21	0	68.49	52.42	65.66	78.48	57.56	62.05	77.94
MSTRG.2544	TGME49_271420	9.11	12.19	0	53.23	93.15	0	0	0	23.96	9.32	13.03	14.58	14.8	11.83
MSTRG.2545	TGME49_271410	13.77	26.18	0	0	0	0	0	0	29.32	7.86	13.89	20.49	21.35	15.4
MSTRG.2546	TGME49_271390	42.62	31.88	0	0	0	102.49	0	0	25.08	18.8	20.21	17.57	28.43	18.56
MSTRG.2547	TGME49_271380	56.8	89.11	89.42	72.49	125.54	236.17	133.81	151.92	54.4	70.1	53.72	42.32	39.86	47.07
MSTRG.2548	TGME49_271370	5.21	4.56	0	0	0	8.4	15.25	8.64	0.96	0.94	0.73	1.44	1.07	1.18
MSTRG.2549	TGME49_271350	80.74	72.43	60.12	0	0	89.23	0	122.64	73.66	103.44	82.48	55.46	44.24	74.84
MSTRG.255	TGME49_459870	0	0.24	0	0	0	46.15	0	0	0.19	0	0.11	0.15	0.51	0
MSTRG.2550	TGME49_271335	4.09	8.78	0	103.61	0	0	0	0	30.54	26.7	43	39.81	35.15	36.96
MSTRG.2551	TGME49_271320	2.48	0	0	0	0	44.34	200.8	136.99	163.6	165.93	152.28	167.17	172.49	195.04
MSTRG.2552	TGME49_271315	0.85	0	0	0	0	0	0	0	1.71	2.25	4.69	2.21	3.49	3.38
MSTRG.2553	TGME49_271310	11.27	5.03	0	0	0	0	0	0	7.57	7.57	6.51	12	17.68	7.1
MSTRG.2554	TGME49_271300	37.78	48.44	66.63	158.33	0	0	0	33.98	85.25	69.86	77.43	70.14	77.78	82.85
MSTRG.2555	TGME49_271280	36.74	15.8	0	240.98	0	328.69	196.75	0	92.75	78.71	84.12	101.97	95.37	84.7
MSTRG.2556	TGME49_271270	137.91	103.44	285.7	274.33	133.71	47.15	113.98	48.54	186.35	205.27	173.32	136.55	151.75	146.28
MSTRG.2557	TGME49_271260	98.28	109.84	29.28	106.86	123.31	58	52.58	59.69	51.42	69.36	42.16	25.96	21.61	29.06
MSTRG.2558	TGME49_271250	31.55	10.85	83.12	0	0	41.1	74.32	169.65	223.17	264.58	263.49	236.05	217.82	273.29
MSTRG.2559	TGME49_271190	17.6	20.48	0	147	0	40.17	36.39	62.05	66.88	87	84.19	65.82	52.29	76.38
MSTRG.256	TGME49_459880	0	0	0	0	0	0	0	0	0	0	0	0	0	0
MSTRG.2560	TGME49_271178	23.47	46.98	438.27	0	0	0	0	0	42.7	57	33.76	25.25	37.04	27.97
MSTRG.2561	TGME49_271060	42.66	24.85	31.33	0	65.97	77.56	56.24	47.9	43.62	44.1	56.41	49.4	43.8	45.16
MSTRG.2562	TGME49_271050	11811.32	12427.3	8186.92	9928.61	9106.22	465.33	793.02	479.53	1106.34	1227.51	884.48	920.02	1228.96	1338.61
MSTRG.2563	TGME49_271040	0.66	3.48	0	0	0	0	0	0	2.06	0	0.34	1.02	0.85	0
MSTRG.2564	TGME49_271030	74	80.08	241.67	211.6	217.85	590.01	698.08	633.27	87.13	93.58	59.25	67.6	62.19	73.18
MSTRG.2565	TGME49_271010	13.3	18.32	0	0	0	20.76	37.66	21.35	7.49	7.17	12.55	7.97	8.8	9.23
MSTRG.2566	TGME49_271015	3.1	1.03	349.49	0	0	0	0	0	13.77	13.14	20.97	11.78	21.47	14.8
MSTRG.2567	TGME49_270920	42.82	35.26	51.74	186	0	79.05	0	52.9	74.61	60.51	72.63	58.6	81.86	59.72
MSTRG.2568	TGME49_270890	85.84	76.91	40.05	96.78	84.42	79.31	0	102.09	84.92	101.2	85.38	71.35	65.03	63.14
MSTRG.2569	TGME49_270880	149.37	145.56	203.95	83.35	214.48	193.63	30.55	77.94	29.05	32.15	24.11	29.55	27.23	34.23
MSTRG.257	TGME49_459920	0	0	0	0	0	0	0	0	0	0	0	0.18	0	0
MSTRG.2570	TGME49_270865	121.45	151.03	105.52	113.23	0	160.89	109.88	159.73	66.91	46.87	66.07	58.72	65.14	47.57
MSTRG.2571	TGME49_270850	1.89	1.85	0	0	0	0	45.86	26.09	1.48	3.2	3.37	2.53	2.08	3.04
MSTRG.2572	TGME49_270840	40.75	9.94	123.89	37.64	65.23	107.36	55.61	94.72	58.03	68.01	61.16	59.23	46.01	63.95
MSTRG.2573	TGME49_270830	481.4	467.27	792.65	667.93	0	68.72	312.99	704.8	283.84	239.75	246.36	267.35	276.44	266.65
MSTRG.2574	TGME49_270830	280.5	255.66	254.52	871.48	423.97	32.12	0	574.44	392.93	221.27	323.73	413.32	519.37	349.26
MSTRG.2575	TGME49_270810	114.06	127.84	94.21	141.31	132.28	38	125.25	46.25	144.65	119	124.55	116.21	109.96	125.77
MSTRG.2576	TGME49_270800	122.2	179.8	150.23	136.34	395.71	111.56	33.7	38.29	50.65	42.19	45.47	40.08	37.58	45.32
MSTRG.2577	TGME49_270790	29.39	29.89	90.66	0	0	0	0	0	63.53	32.95	63.95	48.49	71.56	46.19
MSTRG.2578	TGME49_270780	66.16	69.68	186.34	108.87	0	46.03	83.62	15.37	142.68	84.81	139.3	126.2	153.92	105.96
MSTRG.2579	TGME49_270770	52.13	65.55	132.23	40.11	0	65.47	89.01	67.39	47.17	56.73	54.56	47.21	52.47	65.5
MSTRG.258	TGME49_459930	0	0	0	0	0	0	0	0	0	0	0	0	0	0
MSTRG.2580	TGME49_270750	62.19	74.77	113.93	112.96	21.77	117.05	121.06	126.63	95.71	91.25	62.95	72.49	86.63	93.59
MSTRG.2581	TGME49_270740	105.41	119.27	162.71	95.78	0	0	0	249.05	68.2	45.41	48.11	48.17	61.49	58.08
MSTRG.2582	TGME49_270700	130.87	272.38	175.15	212.28	147.6	34.69	0	71.42	56.08	56.13	110.89	91.36	106.37	103.94
MSTRG.2583	TGME49_270680	1.48	10.19	0	0	0	78.3	0	0	8.44	8.39	8.2	7.96	13.66	6.31
MSTRG.2584	TGME49_270670	3.91	12.03	45.15	0	47.5	74.35	72.94	77.35	68.45	104.69	115.63	109.61	78.36	111.41
MSTRG.2585	TGME49_270650	35.28	33.31	0	93.01	0	117.01	211.63	80.48	236.69	233.47	244.11	250.83	224.89	286.77
MSTRG.2586	TGME49_270630	18.09	18.41	21.03	25.72	44.26	10.42	0	32.16	73.69	49.74	60.89	57.19	72.95	54.48
MSTRG.2587	TGME49_270560	57.69	66.61	37.57	90.93	0	18.6	67.43	38.31	144.84	63.38	125.38	101.63	127.7	84.75
MSTRG.2588	TGME49_270530	70.9	50.23	229.64	0	121.19	170.44	154.29	117.11	68.15	76	65.09	62.13	49.89	70.72
MSTRG.2589	TGME49_270520	349.56	413.66	96	224.03	203.35	284.71	342.99	636.97	173.42	201.06	195.17	218.57	229.71	265.85
MSTRG.259	TGME49_459950	0	0	0	0	0	0	0	0	0	0	0	0	0	0
MSTRG.2590	TGME49_270510	194.81	153.2	440.56	250.07	371.06	203.61	131.84	164.65	193.24	175.37	165.03	166.72	181.85	138.3
MSTRG.2591	TGME49_270380	3733.53	2332.93	2307.48	1953.51	1804.79	899.8	757.82	930.27	483.08	424.37	344.09	399.55	443.44	277.25
MSTRG.2592	TGME49_270370	148.57	91.25	470.76	219.97	0	279.24	252.32	0	172.1	190.14	166.87	164.28	141.21	178.7
MSTRG.2593	TGME49_270360	423.39	268.68	530.3	725.26	186.05	256.11	553.64	458.45	299.16	204.47	270.2	300.3	322.96	221.91
MSTRG.2594	TGME49_270350	151.63	132.31	243.97	145.45	0	181.06	273.13	373.27	309.43	285.54	375.31	315.41	403.15	324.32
MSTRG.2595	TGME49_270330	83.09	108	19.65	128.33	253.47	53.01	48.18	54.63	66.62	63.07	78.59	56.62	52.14	64.43
MSTRG.2596	TGME49_270320	439.32	576.46	309.49	435.26	36.88	271.47	674.98	332.7	550.38	562.22	548.34	455.3	459.39	559.57
MSTRG.2597	TGME49_270320	449.94	705.43	700.06	360.29	295.54	659.07	453.85	241.58	585.4	587.59	586.84	520.09	517.11	612.23
MSTRG.2598	TGME49_270310	77.51	123.33	48.43	174.62	0	71.91	86.84	98.79	177.48	186.63	219.3	207.34	227.34	215.75
MSTRG.2599	TGME49_270300	59.03	98.44	32.42	118.08	68.29	144.49	116.7	123.19	139.27	186.4	183.93	230.92	224.28	274.56
MSTRG.26	TGME49_462890	1.04	0.53	101.48	0	142.94	250.99	484.47	379.58	653.63	308.12	492.29	676.3	432.72	517.27
MSTRG.260	TGME49_459960	0.92	0	0	0	0	0	0	38.12	0.44	0.25	0.74	0.57	0.7	0.45
MSTRG.2600	TGME49_270280	0	0	0	0	0	0	0	0	0	0	0	0	0	0
MSTRG.2601	TGME49_270290	0	0	0	0	0	0	0	0	0	2.37	0	0	0	0
MSTRG.2602	TGME49_270270	68.96	53.1	256.88	61.63	108.39	50.85	184.19	183.37	193.63	277.87	240.51	242.45	231.18	262.53
MSTRG.2603	TGME49_270250	28772.57	37870	24448.23	32592.91	28585.92	7994.04	7306.19	7624.82	4031.71	3747.95	4456.04	4870.04	6084.2	3793.76
MSTRG.2604	TGME49_270240	958.91	720.61	3209.44	2420.46	3834.8	5404.58	5808.18	5455.86	2750.84	2742.37	2153.85	2372.09	2121.64	2031.07
MSTRG.2605	TGME49_270230	14.85	20.79	14.88	54.81	31.3	103.21	40.13	45.49	14.98	22.74	16.37	19.29	14.7	20.59
MSTRG.2606	TGME49_270220	18.95	14.48	71.51	0	0	23.6	192.61	70.54	65.64	101.61	72.12	58.61	53.92	93.92
MSTRG.2607	TGME49_270200	97.39	147.75	90.09	44.89	156.27	110.06	199.64	151.22	211.28	167.58	185.67	184.97	164.68	161.15
MSTRG.2608	TGME49_270170	108.07	93.04	80.53	189.73	0	39.82	0	82.18	235.18	138.13	231.22	173.73	197.03	131.42
MSTRG.2609	TGME49_270160	46.8	34.13	0	0	104.82	172.15	267.26	126.68	163.48	190.47	187.93	134.89	114.93	152.52
MSTRG.261	TGME49_460010	0	0	0	0	0	0	0	0	0	0	0	0	0	0
MSTRG.2610	TGME49_270130	43.58	46.56	0	93.56	335.75	39.25	0	40.5	63.27	51.21	67.87	55.37	55.06	52.55
MSTRG.2611	TGME49_270120	102.37	89.07	154.02	181.82	162.84	114.25	137.77	117.86	88.02	88.05	93.08	94.09	90.03	91.37
MSTRG.2612	TGME49_270080	0	0	0	0	0	0	0	0	0	0	0	0	0	0
MSTRG.2613	TGME49_270070	79.27	105.9	183.49	0	0	180.95	0	187.65	238.99	286.18	344.52	255.74	229.53	336.76
MSTRG.2614	TGME49_270060	49.28	57.21	83.65	201.9	0	41.41	37.51	0	15.61	32.48	26.62	22.87	21.41	30.91
MSTRG.2615	TGME49_270050	56.37	90.74	73.72	0	0	0	65.96	75.21	15.35	42.77	32.98	29.84	17.77	38.53
MSTRG.2616	TGME49_270040	5.17	5.2	0	0	0	0	0	0	0	0.45	0	0.61	0	0
MSTRG.2617	TGME49_270020	17.91	21.62	0	0	0	0	0	0	4.93	2.99	4.6	4.45	4.66	5.86
MSTRG.2618	TGME49_270000	40.75	57.53	0	83.79	0	34.97	0	0	35.82	40.25	42.16	33.96	31.68	43.65
MSTRG.2619	TGME49_269980	434.89	194.54	484.64	419.66	72.92	257.09	160.07	388.18	393.69	450.54	392.89	337.83	301.13	392
MSTRG.262	TGME49_460020	0	0	0	0	149.41	0	0	0	0.14	0	0	0.11	0	0.08
MSTRG.2620	TGME49_269970	202.23	252.46	0	191.06	0	401.17	290.18	289.75	544.52	567.39	595.91	515.22	523.83	541.57
MSTRG.2621	TGME49_269950	277.87	430.09	497.57	450.93	221.11	69.94	31.49	71.41	46.9	84.19	38.67	42.55	34.38	60.27
MSTRG.2622	TGME49_269920	364.33	463.82	258.73	570.44	251.23	245.95	284.34	202.82	196.17	180.99	154.28	130.38	123.06	129.65
MSTRG.2623	TGME49_269910	25.31	9.26	103.7	0	0	51.24	0	0	18.36	23.69	22.2	17.74	25.93	18.97
MSTRG.2624	TGME49_269900	71.95	90.87	75.29	61.22	52.83	273.44	247.94	179.05	104.59	133.25	127.29	95.43	82.57	118.93
MSTRG.2625	TGME49_269885	113.49	92.01	160.37	218.34	149.92	194.18	112.08	181.58	70.03	80.49	60.94	55.66	51.28	50.01
MSTRG.2626	TGME49_269840	187.66	130.17	274.3	110.07	289.2	113.14	81.98	116.54	147.53	184.68	119.12	116.35	92.78	164.04
MSTRG.2627	TGME49_269790	0	0	0	0	0	0	0	0	0	0	0	0	0	0
MSTRG.2628	TGME49_269775	104.21	64.88	304.05	71.64	422.24	248.84	502.05	196.96	308.97	370.75	331.06	270.7	252	296.36
MSTRG.2629	TGME49_269740	7.84	12.58	23.62	28.83	0	46.78	0	24.07	6.47	11.1	6.8	6.07	5.64	10.02
MSTRG.263	TGME49_460040	0	0	0	0	0	0	0	0	0	0	0	0	0	0
MSTRG.2630	TGME49_269730	108.52	120.97	170.34	69.73	89.54	182.81	204.13	261.31	191.18	253.99	171.58	173.76	162.12	227.67
MSTRG.2631	TGME49_269700	132.66	218.02	184.77	100.99	161.91	160.19	154.02	144.16	136.05	151.74	153.95	124.24	146.95	130.2
MSTRG.2632	TGME49_269690	191.48	272.35	428.07	281.11	158.93	436.27	466.24	465.31	734.93	533.83	677.43	501.96	724.65	527.86
MSTRG.2633	TGME49_269670	33.35	29.89	94.23	16.45	0	233.17	361.13	136.1	58.67	48.42	49.47	66.96	66.21	51.94
MSTRG.2634	TGME49_269660	64.11	80.51	70.47	86.04	0	190.43	93.44	172.58	157.71	141.58	133.15	123.31	135.47	136.53
MSTRG.2635	TGME49_269650	61.8	60.56	185.96	111.87	98.04	161.07	83.37	142.21	35.93	58.82	36.45	42.94	39.43	50.68
MSTRG.2636	TGME49_269620	60.04	40.17	115.35	344.55	243.49	142.69	310	0	48.7	45.55	28.34	34.22	25.93	28.54
MSTRG.2637	TGME49_269470	5.24	0	0	0	0	0	0	0	4.6	3.35	1.41	6.7	2.82	4.25
MSTRG.2638	TGME49_269450	53.13	68.7	0	0	0	0	0	52.56	12.86	15.4	14.87	12.28	6.5	19.06
MSTRG.2639	TGME49_269438	994.77	722.23	74.4	2441.87	0	196.52	969.95	747.57	886.59	808.91	828.01	820.86	1013.58	431.73
MSTRG.264	TGME49_460080	0	0	0	0	0	0	0	0	0	0	0	0	0	0
MSTRG.2640	TGME49_269420	255.24	272.5	391.12	419.12	549.73	1441.26	1247.17	1284.98	471.9	462.05	340.39	365.93	439.34	414.95
MSTRG.2641	TGME49_269390	47.43	43.69	0	47.2	81.11	114.59	86.61	58.94	48.99	47.87	51.27	42.47	42.28	44.99
MSTRG.2642	TGME49_269380	0.77	0.97	0	0	0	0	0	0	0.43	0.12	0.25	0.17	0.03	0.3
MSTRG.2643	TGME49_269340	364.28	269.6	408.64	451.55	540.85	353.34	338.41	352.74	420.01	499.6	477.82	349.05	379.87	337.44
MSTRG.2644	TGME49_269330	123.87	89.8	159.44	219.94	92.73	211.11	201.72	207.57	255.87	260.54	273.9	203.48	192.94	211.97
MSTRG.2645	TGME49_269310	2.7	5.07	56.68	0	68.42	2594.82	2844.87	2714.71	1263.87	1539.93	1533.48	1266.56	1341.77	1546.45
MSTRG.2646	TGME49_269300	32.52	19.15	0	0	56.08	119.76	120.54	54.83	167.66	128.48	162.29	169.22	127.6	88.4
MSTRG.2647	TGME49_269290	9.02	7.7	25.34	31.28	13.31	6.28	17.09	9.68	4.03	3.79	3.91	4.8	4.34	4.85
MSTRG.2648	TGME49_269250	399.91	272.26	507.61	58.58	0	231.74	375.73	398.39	271.37	303.34	296.59	274.24	275.22	320.35
MSTRG.2649	TGME49_269210	9.11	7.4	17.45	0	36.7	8.64	0	35.56	1.17	1.71	1.1	1.96	1	1.48
MSTRG.265	TGME49_460110	0	0	0	0	0	0	0	0	1.56	3.42	0.8	3.11	1.99	1.23
MSTRG.2650	TGME49_269190	262.32	122.56	481.76	329.97	359.41	450.51	419.54	442.44	407.17	577.44	381.03	374.91	312.25	461.44
MSTRG.2651	TGME49_269180	69.48	62.66	101.4	97.05	71.06	55.82	70.91	51.66	19.66	15.81	14.61	17.06	17.64	15.43
MSTRG.2652	TGME49_269160	0	0.16	0	0	0	0	0	0	5.79	3.47	2.02	3.8	1.43	1.33
MSTRG.2653	TGME49_269150	35.52	48.97	0	0	0	0	0	0	50.87	54.45	51.93	44.3	30.56	34.19
MSTRG.2654	TGME49_269140	215.84	136.62	234.92	82.41	269.47	146.8	83.91	47.69	374.05	353.93	353.78	385.92	316.22	366.53
MSTRG.2655	TGME49_269130	16.36	7.56	0	77.04	0	160.2	115.97	66.06	108.07	174.71	110.86	142.46	101.75	156.32
MSTRG.2656	TGME49_269100	0.14	0	0	0	0	0	0	0	6.61	5.32	6.85	2.49	2.04	4.35
MSTRG.2657	TGME49_269020	18.07	14.46	0	0	0	54.78	49.59	56.45	47.72	70.48	49.24	42.84	51.67	66.84
MSTRG.2658	TGME49_269015	22.63	14.19	106.55	63.83	0	0	95.48	54.33	67	84.62	71.26	66.98	73.48	85.42
MSTRG.2659	TGME49_269010	275.36	374.92	386.04	276.25	405.95	374.5	699.19	442.55	305.26	275.96	300.05	284.75	434.5	263.02
MSTRG.266	TGME49_460120	0	0	0	0	0	0	0	0	0	0	0	0	0.13	0
MSTRG.2660	TGME49_268950	697.31	1293.72	831.59	1007.64	944.79	590.68	582.61	617.81	1113.52	1070.33	1124.96	1204.53	1106.8	1559.88
MSTRG.2661	TGME49_268970	18.83	109.62	48.86	0	0	41.39	0	50.79	84.11	62.11	112.51	96.98	130.26	100.19
MSTRG.2662	TGME49_268920	42.05	72.6	97.84	0	27.26	6.1	19.97	51.61	66.76	89.4	94.6	78.14	70.81	106.57
MSTRG.2663	TGME49_268910	31.43	20.47	0	89.72	133.59	108.56	0	11.05	81.95	72.39	87.37	93.51	85.63	81.81
MSTRG.2664	TGME49_268900	49.87	60.42	62.98	114.03	132.46	23.4	42.45	63.65	56.71	42.15	53.55	52.46	48.87	40.97
MSTRG.2665	TGME49_268890	82.85	69.07	78.57	189.94	165.59	155.59	176.22	140.18	137.62	168.08	158.2	135.32	139.21	171.55
MSTRG.2666	TGME49_268880	75.51	52.54	42.51	97.64	0	273.15	409.3	588.67	651.32	635.46	704.62	517.66	654.18	518.9
MSTRG.2667	TGME49_268870	74.98	35.33	77.3	94.24	162.71	127.6	161.98	144.44	180.89	149.57	114.19	99.23	107.11	80.32
MSTRG.2668	TGME49_268860	46.93	4.82	304.33	37.43	257.3	6578.66	7545.66	6960.67	9648.88	9909.32	9350.87	11460.36	9951.57	9035.47
MSTRG.2669	TGME49_268850	1152.02	998.46	464.44	693.48	245.11	58.74	104.01	40.32	82.74	100.92	120.05	106.38	79.34	109.05
MSTRG.267	TGME49_460130	0	0.24	0	0	0	0	0	0	0.19	0.22	0.11	0.45	0.09	0.12
MSTRG.2670	TGME49_268840	64.89	68.47	58.25	69.57	202.24	57.64	190.29	141.7	195.91	212.51	234.92	221.59	223.85	295.7
MSTRG.2671	TGME49_268830	168.41	146.2	324.72	218.49	76.02	71.45	161.88	147.12	106.58	110.46	94.31	86.05	82.96	88.46
MSTRG.2672	TGME49_268810	153.45	208.01	282.63	19.57	316.22	213.48	537.74	65	218.56	233.79	256.41	223.92	205.38	257.39
MSTRG.2673	TGME49_268800	2.73	8.09	52.2	0	0	0	0	0	0.28	0.48	0.05	0.44	0.42	0.41
MSTRG.2674	TGME49_268790	428.59	405.32	503.1	404.73	530.27	954.67	977.71	769.42	2704.06	2536.3	2145.88	2480.27	2485.17	2424.17
MSTRG.2675	TGME49_268765	26.62	30.9	0	0	0	0	0	0	7.72	22.81	20.55	0	16.08	7.32
MSTRG.2676	TGME49_268760	451.85	465.85	546.33	507.09	708.72	332.85	226.16	299.94	425.6	461.63	499.54	359.88	394.48	359.06
MSTRG.2677	TGME49_268750	62.5	62.85	0	135.62	0	83.14	27.17	0	187.22	133.82	167.46	193.86	161.86	165.91
MSTRG.2678	TGME49_268740	85.63	113.11	0	0	173.71	0	73.42	0	151.13	55.08	103.44	115.4	169.15	77.11
MSTRG.2679	TGME49_268720	81.42	71.97	107.07	64.13	0	132.46	47.97	27.3	284.84	194.66	267.38	241.3	234.27	224.03
MSTRG.268	TGME49_460140	0	0	0	0	0	0	0	0	0	0.09	0.09	0	0.15	0.19
MSTRG.2680	TGME49_268685	34.19	46.01	70.91	233.88	0	35.11	0	177.8	157.83	159.96	160.07	157.65	167.93	179.54
MSTRG.2681	TGME49_268680	98.79	125.6	169.93	103.41	0	154.27	178	144.33	370.58	299.41	266.88	283.03	275.48	272.73
MSTRG.2682	TGME49_268670	13.61	17.98	0	0	0	57.15	87.35	49.93	33.32	36.86	43.08	42.91	44.69	45.04
MSTRG.2683	TGME49_268660	84.96	108.3	0	0	0	0	158.55	91.34	224.06	255.19	210.22	224.94	217.4	229.77
MSTRG.2684	TGME49_268650	23.1	42.99	0	0	64.68	279.96	248.1	127.55	119.74	155.11	151.91	120.35	105.8	136.94
MSTRG.2685	TGME49_268640	39.43	44.81	48.89	58.74	103.13	0	175.32	24.93	46.16	35.65	42.87	39.97	38.1	30.72
MSTRG.2686	TGME49_268630	47.82	64.01	0	0	0	35.19	0	72.59	42.7	71.15	60.05	60.99	53.37	72.03
MSTRG.2687	TGME49_268620	51.41	83.33	75.1	0	158.79	37.14	67.19	76.63	69.35	89.29	76.1	87.55	77.5	96.54
MSTRG.2688	TGME49_268610	124.84	131.63	0	87.15	120.79	311.46	278.52	280.93	780.81	605.87	811.43	920.09	785.31	923.62
MSTRG.2689	TGME49_268600	50.77	17.45	83.14	150.52	87.62	20.58	111.86	0	46.06	61.57	54.03	46.17	39.6	37.54
MSTRG.269	TGME49_460150	0	0	0	0	135.2	0	57.31	0	0.36	0.55	0.69	1.5	2.21	1.12
MSTRG.2690	TGME49_268590	99.45	224.92	16.87	210.26	282.52	214.02	188.94	216.51	308.83	344.45	365.38	363.36	304.97	416.56
MSTRG.2691	TGME49_268590	76.07	204.01	0	0	418.95	308.73	186.44	334.72	330.8	385.96	394.51	423.81	361.49	491.8
MSTRG.2692	TGME49_268580	50.75	46.8	55.49	66.39	0	219.67	99.44	56.59	52.04	67.8	62.68	63.62	48.6	59.55
MSTRG.2693	TGME49_268570	129.24	163.69	38.75	281	0	114.73	173.74	203.9	218.55	241.98	251.26	227.02	229.41	274.53
MSTRG.2694	TGME49_268420	0	0	0	0	0	0	0	0	0	0	0	0	0	0
MSTRG.2695	TGME49_268410	0	0	0	0	0	0	0	0	0	0	0	0	0	0
MSTRG.2696	TGME49_268390	15.28	11.88	63.59	151.4	0	31.46	56.94	64.87	28.38	37.67	43.08	38.39	37.31	51.65
MSTRG.2697	TGME49_268380	52.81	87.59	202.86	142.35	91.41	200.99	143.27	184.56	17.35	17.57	11.93	14.9	12.86	17.65
MSTRG.2698	TGME49_268370	30.43	36.6	24.02	38.19	36.04	28.9	40.12	34.95	6.26	5.07	5.52	9.01	8.53	7.18
MSTRG.2699	TGME49_268350	27.56	31.07	0	0	0	23.83	43.16	0	44.48	30.43	30.86	28.55	29.43	19.12
MSTRG.27	TGME49_355100	0	0	0	0	0	0	0	0	0	0	0	0	0	0
MSTRG.270	TGME49_460160	0.33	0	0	249.68	0	0	96.16	165.04	11.41	6.35	9.24	12.95	9.82	10
MSTRG.2700	TGME49_268340	26.93	26.8	57.52	0	0	28.46	51.53	0	47.17	30.7	30.51	24.43	25.7	19.54
MSTRG.2701	TGME49_268330	15.63	16.71	0	0	0	141.23	0	36.41	106.27	80.91	74.94	65.19	73.53	70.03
MSTRG.2702	TGME49_268330	20.27	19.78	28.11	11.54	19.69	23.21	25.27	19.09	9.77	7.99	8.5	10.08	10.25	9.15
MSTRG.2703	TGME49_268300	34.52	12.63	0	0	0	227.11	0	236.05	150.12	139.03	133.1	137.11	135.87	164.61
MSTRG.2704	TGME49_268290	23.39	16.77	116.4	46.91	0	19.21	104.43	39.56	19.22	20.85	18.54	18.34	19.03	23.87
MSTRG.2705	TGME49_268280	88.17	85.56	276.34	73.84	290.92	254.49	246.94	187.96	149.09	171.23	155.09	148.34	135.91	162.36
MSTRG.2706	TGME49_268220	348.2	232.83	330.84	365.16	173.96	16.39	0	0	8.55	3.96	3.09	2.64	3.74	3.99
MSTRG.2707	0	295.5	260.26	2540.73	679.26	0	1230.55	714.97	439.36	90.07	101.76	74.39	73.94	107.48	89.12
MSTRG.2708	TGME49_268200	453.13	363.98	413.96	220.78	541.83	256.26	338.39	451.92	264.7	332.22	239.45	243.57	236.66	258.23
MSTRG.2709	TGME49_268178	186.78	386.91	123.35	294.03	781.46	122.06	110.47	125.82	23.08	19.89	20.43	23.19	23.36	21.35
MSTRG.271	TGME49_460170	0	0	0	0	0	0	0	0	0	0	0	0	0	0.14
MSTRG.2710	TGME49_268176	143.74	238.95	184.8	225.22	208.76	62.31	82.85	70.41	42.95	35.61	26.5	34.79	32.8	51.24
MSTRG.2711	TGME49_268170	11.32	113.65	0	0	0	0	0	0	0	0	0	0	0	0
MSTRG.2712	TGME49_267990	0	0	0	0	0	0	0	0	18.82	14.61	21.96	30.96	13.36	9.1
MSTRG.2713	TGME49_267980	11.31	10.26	0	102.34	0	215.66	311.9	311.63	345.26	367.57	316.89	239.85	341.6	246.3
MSTRG.2714	TGME49_200230	47.29	6.23	80.06	0	0	399.48	397.66	307.11	256.8	306.08	214.56	191.88	192.01	168.75
MSTRG.2715	TGME49_200240	110.69	34.36	261.12	80.81	143.83	2227.87	3037.25	2250.16	2179.86	2447.7	2700.54	2828.42	2353.59	2472.52
MSTRG.2716	TGME49_200250	210.54	232.74	592.09	264.93	350.27	9838.7	11651.28	9779.1	12564.99	12692.13	13952.03	15467.76	13296.14	15255.48
MSTRG.2717	TGME49_200260	47.06	69.06	0	0	269.54	272.41	0	527.89	134.59	128.54	140.91	125.88	123.65	126.29
MSTRG.2718	TGME49_200270	65.56	90.6	0	0	0	785.45	596.5	539.65	511.66	432.63	538.6	511.43	538.36	399.1
MSTRG.2719	TGME49_200280	70.06	71.77	0	161.23	139.94	115.13	149.07	67.72	23.6	18.39	13.37	17.39	13.14	9.69
MSTRG.272	TGME49_460180	0	0	0	0	0	0	0	0	0	0	0	0	0	0.22
MSTRG.2720	TGME49_200290	333.65	521.73	346.49	173.52	328.8	599.13	633.52	566.86	636.8	687.95	794.7	762.15	674.47	862.53
MSTRG.2721	TGME49_200295	14.53	13.49	0	0	0	0	66.77	18.97	9.04	9.64	12	10.43	9.98	11.26
MSTRG.2723	TGME49_200310	236.07	278.52	556.53	0	0	274.97	595.79	284.14	1110.1	1059.22	1290.15	1447.57	1506.51	1581.87
MSTRG.2724	TGME49_200320	128.5	140.88	191.89	304.5	135.1	94.93	114.55	97.87	70.77	69.79	72.12	78.07	66.05	90.05
MSTRG.2725	TGME49_200330	121.37	175.06	168.27	152.41	88.76	62.53	147.99	160.94	337.8	335.48	341.15	309.36	304.45	284.58
MSTRG.2726	TGME49_200340	54.72	92.09	0	110.09	199.61	0	0	0	1.18	2.21	2.31	2.73	2.77	2.04
MSTRG.2727	TGME49_200350	177.41	304.09	66	111.88	250.57	0	0	0	10.56	9.58	14.06	9.18	11.73	11.84
MSTRG.2728	TGME49_200360	2784.62	3945.92	1078.38	2627.67	2492.31	290.72	437.74	250.19	604.63	467.84	643.34	702.64	915.43	578.89
MSTRG.2729	TGME49_200370	246.21	431.14	477.75	429.73	584.31	1346.2	1265.42	1245.23	278.05	321.32	331.55	351.96	311.99	368.12
MSTRG.273	TGME49_460200	0.33	0	0	0	0	0	0	0	0.24	0.53	0.26	0.18	0.87	0.14
MSTRG.2730	TGME49_200400	142.78	189.3	209.69	179.82	111.96	155.02	92.79	106.86	82.74	74.56	87.01	80.15	103.54	73.48
MSTRG.2731	TGME49_200410	28.35	31.13	34.03	41.27	0	16.85	0	52.03	21.72	19.44	16.52	16.93	20.64	21.46
MSTRG.2732	TGME49_200470	72.09	102.97	74.3	142.76	61.78	101.7	26.34	59.81	102.47	84.68	123.51	106.24	115.14	109.91
MSTRG.2733	TGME49_279540	0	0	0	0	0	0	0	0	0	0	1.33	0	0	0
MSTRG.2734	TGME49_279550	71.8	102.48	178.92	104.8	0	176.91	79.94	228.26	105.4	123.45	119.93	106.25	93	121.5
MSTRG.2736	TGME49_281040	0	0	0	423.44	0	0	0	0	0	0	0	0	0	0
MSTRG.2737	TGME49_281030	0	0	0	0	0	0	0	0	0	0	0.16	0	0	0
MSTRG.2738	0	16.01	20.06	42.31	0	0	62.83	37.95	21.57	70.1	65.8	79.37	82.92	99.43	73.39
MSTRG.2739	TGME49_280750	88.26	88.81	0	191.26	112.28	52.66	47.68	81.4	163.57	151.48	163.99	187.13	186.74	163.71
MSTRG.274	TGME49_460220	0	0	0	0	0	0	0	0	0.19	0	0.11	0.65	0.39	0.24
MSTRG.2740	TGME49_280740	125.92	70.01	253.77	243.62	214.14	25.12	45.49	25.88	149.15	173.57	171.29	158.32	131.58	173.89
MSTRG.2741	TGME49_280730	67.86	73.66	109.41	0	0	54.17	98.17	58.43	127.47	88.26	104.24	101	112.81	107.05
MSTRG.2742	TGME49_280720	29.94	36.01	0	0	0	52.41	63.33	35.97	44.71	34.3	54	48.31	38.81	39.97
MSTRG.2743	TGME49_280710	279.24	122.52	463.32	325.03	392.44	229.03	165.57	425.62	175.04	210.83	180.14	178.58	136.91	206.44
MSTRG.2744	TGME49_280700	56.45	92.11	321.96	113.67	138.91	104.73	130.65	80.78	63.84	88.76	94.25	67.48	66.66	73.53
MSTRG.2745	TGME49_280670	119.52	109.6	126.25	153.35	0	21.62	68.86	0	107.12	115.36	75.79	76.9	71.34	76.55
MSTRG.2746	TGME49_280660	26.84	29.45	25.32	77.01	274.27	147.49	91.05	36.97	34.7	18.5	35.43	62.29	65.58	47.2
MSTRG.2747	TGME49_280610	78.29	69.03	26.4	64.35	111.15	26.15	47.42	67.27	96.97	88.97	97.99	74.74	65.45	68.99
MSTRG.2748	TGME49_280590	3.6	4.11	8.67	0	36.44	4.42	8.25	4.53	4.49	2.48	2.33	2.81	3.29	2.29
MSTRG.2749	TGME49_280580	41.34	26.65	38.77	63.54	0	460.79	417.56	513.39	528.31	541.02	522.67	649.23	560.5	513.35
MSTRG.275	TGME49_460230	0	0	0	0	0	0	0	0	0	0	0	0	0	0
MSTRG.2750	TGME49_280570	219.02	24.81	857.08	313.47	696.38	10404	8735.52	10357.19	16642.76	14697.12	13514.58	13707.52	9974.71	8657.28
MSTRG.2751	TGME49_280550	61.75	70.48	94.01	38.07	197.99	62.07	84.39	31.94	83.91	64.07	75.21	74.75	72.81	72.73
MSTRG.2752	TGME49_280540	18.59	16.82	21.53	26.56	15.08	21.33	19.36	18.28	3.76	4.31	3.81	4.25	3.97	4.46
MSTRG.2753	TGME49_280522	117.93	138.44	97.06	59.53	0	104.17	159.92	98.92	116.37	65.81	69.23	57.85	105.08	59.17
MSTRG.2754	TGME49_280518	179.58	225.48	206.77	215.55	62.2	204.77	159.11	60.22	142.93	84.46	91.63	92.71	152.19	95.41
MSTRG.2755	TGME49_280510	8.41	16.21	0	0	0	50.09	45.36	0	31.65	56.09	50.26	48.15	44.76	75.72
MSTRG.2756	TGME49_280500	75.94	122.97	24.16	29.48	0	0	0	12.31	2.26	2.34	2.3	2.6	2.29	4.67
MSTRG.2757	TGME49_280490	63.6	55.91	49.47	141.56	104.04	73.51	59.28	109.22	38.07	39	35.75	38.08	38.94	44.49
MSTRG.2758	TGME49_280480	125.56	102.05	94.05	342.74	0	124.18	225.12	223.68	193.15	199.95	206.36	128.79	157.38	142.46
MSTRG.2759	TGME49_280470	9.11	20.52	22.92	56.4	0	141.93	154.54	169.3	66.03	99.81	85.04	76.17	64.95	110.1
MSTRG.276	TGME49_461500	0	0	0	0	0	0	0	0	0	0	0.34	0.53	0	0.03
MSTRG.2760	TGME49_280465	0	0	0	0	0	0	0	0	0	0	3.05	1.67	0	1.24
MSTRG.2761	TGME49_280460	265.48	305.03	322.19	240.9	117.82	638.43	415.52	578.08	449.1	536.46	480.14	461.43	494.16	513.97
MSTRG.2762	TGME49_280450	5.29	7.71	15.65	0	32.91	15.5	28.13	23.92	10.14	15.7	12.85	11.26	7.16	14.9
MSTRG.2763	TGME49_280440	77.16	80.25	221.12	151.63	0	41.47	87.92	112.73	148.84	145.67	151.52	166.23	146.99	164.68
MSTRG.2764	TGME49_280370	1496.94	2501.38	1486.73	1852.57	1243.56	810.88	837.8	900.96	1442.34	1290.49	1634.99	1703.8	1816.51	1668.2
MSTRG.2765	TGME49_304460	207.48	231.61	193.91	204.62	326.24	114.88	69.47	94.58	103.95	78.48	78.3	84.82	82.73	74.5
MSTRG.2766	TGME49_304490	66.06	106.71	18	38.03	0	124	147.27	159.55	419.92	447.89	534.63	449.05	421.14	525.1
MSTRG.2767	TGME49_304500	415.77	860.23	151.07	332.89	318.34	514.35	772.03	527.39	905.13	883.21	1013.22	1033.12	991.22	1057.72
MSTRG.2768	TGME49_304520	70.07	109.39	37.77	69.38	0	102.9	50.91	67.36	59.04	69.39	67.53	55.85	51.74	52.32
MSTRG.2769	TGME49_304630	25.29	28.74	57.87	35.78	0	77.07	78.09	55.27	10	7.87	8.07	10.47	9.67	9.9
MSTRG.277	TGME49_329800	96.58	159.25	77.73	0	54.54	51.33	186.15	39.61	41.01	42.85	51.8	64.2	53.87	62.7
MSTRG.2770	TGME49_304660	18.52	18.16	38.36	46.39	0	18.99	34.42	39.11	25.06	42.73	34.44	33.55	28.16	40.38
MSTRG.2771	TGME49_304670	31.13	38.84	89.94	379.11	94.82	178.06	161.3	91.7	200.24	213.47	149.55	160.63	136.04	110.83
MSTRG.2772	TGME49_304690	9.82	6.89	66.38	0	0	0	0	0	3.78	4.91	4.39	3.33	2.31	4.12
MSTRG.2773	TGME49_304710	75.21	52.42	177.84	72.78	31.16	44.05	53.28	37.75	29.37	28.63	28.04	25.66	23.11	28.82
MSTRG.2774	TGME49_304740	219.65	439.92	185.23	340.99	292.16	229.4	319.09	231.43	264.09	199.32	321.72	256.53	293.86	253.58
MSTRG.2775	TGME49_304750	98.01	125.88	128.65	52.44	119.5	161.49	102.17	116.4	66.49	75.36	71.41	71.2	73.02	87.04
MSTRG.2776	TGME49_304755	2.61	4.09	0	0	0	0	0	0	0	0	0.76	0	0	0
MSTRG.2777	TGME49_304770	107.58	108.33	277	164.29	146.34	239.78	123.96	141.3	160.93	171.62	172.68	183.67	170.8	195.22
MSTRG.2778	TGME49_206710	29.37	39.69	61.28	0	0	45.51	55.01	40.53	54.43	77.6	79.15	66.1	60.98	83.08
MSTRG.2779	TGME49_206680	35.07	37.23	0	193.06	0	106.35	192.59	27.4	39.32	58.37	60.88	58.46	46.15	58.64
MSTRG.278	TGME49_323900	0	0	0	0	0	0	0	44.53	0.08	0	0	0	0	0
MSTRG.2780	TGME49_206660	1.59	2.71	24.63	0	0	12.2	22.12	0	3.63	4.97	2.18	3.63	1.53	1.26
MSTRG.2781	TGME49_206650	0.86	1.81	0	15.06	0	0	0	6.24	1.64	1.78	1.22	0.94	0.72	1.63
MSTRG.2782	TGME49_206640	65.83	60.86	48.94	40.02	68.63	145.47	219.94	124.69	36.02	39.53	36.94	39.47	32.34	41.44
MSTRG.2783	TGME49_206630	30.9	40.77	64.83	59.64	34.09	32.11	67.58	8.26	47.92	54.06	49.86	46.01	40.33	60.1
MSTRG.2784	TGME49_206590	104.54	158.06	87.27	142.89	61.17	104.31	117.67	78.71	123.59	117.89	121.88	111.37	123.67	121.77
MSTRG.2785	TGME49_206550	1.17	0.51	0	0	0	2.92	0	0	1.1	1.31	0.81	0.77	0.7	0.95
MSTRG.2786	TGME49_206540	102.59	129.82	98.73	138.6	59.32	55.9	38.03	86.23	27.49	26.43	25.79	26.06	27.73	30.75
MSTRG.2787	TGME49_206520	0	2.61	0	0	0	0	0	0	0	0.43	0.66	0	0.36	0.74
MSTRG.2788	TGME49_206510	188.9	317.16	122.87	176.51	129.14	197.84	220.95	224.29	45.27	52.82	45.1	65.35	60.04	71.94
MSTRG.2789	TGME49_206480	140.12	126.47	359.44	270.39	189.34	88.9	80.52	114.45	126.3	117.02	152.68	114.56	134.44	125.44
MSTRG.279	TGME49_324100	0	0	0	0	0	0	0	0	33.05	32.59	3.52	0	2.7	36.84
MSTRG.2790	TGME49_206470	178.7	217.62	336.94	189.57	218.23	118.83	186.2	158.5	196.86	208.61	217.23	188.54	185.95	194.62
MSTRG.2791	TGME49_206450	116.32	175.02	175.04	222.5	302.67	508.18	539.73	495.25	73.28	61.59	72.55	101.23	105.49	100.11
MSTRG.2792	TGME49_206440	4.66	11.68	0	0	0	40.93	0	0	7.41	7.81	18.51	10.69	13.76	16.33
MSTRG.2793	TGME49_206430	42.58	41.49	76.68	259.97	155.21	140.12	263.15	188.71	55.03	68.26	65.97	84.13	75.85	63.89
MSTRG.2794	TGME49_206390	248.3	282.82	210.37	328.85	126.57	312.51	350.74	382.91	389.94	347.1	384.2	426.13	488.57	402.27
MSTRG.2795	TGME49_206390	32.47	30.56	0	0	0	86	77.91	66.43	51.63	54.96	67.31	64.06	72.76	72.01
MSTRG.2796	TGME49_206380	26.24	34.52	73.21	51.5	21.98	56.99	131.64	42.62	13.2	16.9	10.89	11.43	8.99	13.16
MSTRG.2797	TGME49_206360	39.74	44.15	0	37.19	193.29	127.71	68.13	78.07	82.65	99.83	108.81	85.82	75.49	88.78
MSTRG.2798	TGME49_206350	104.47	122.9	76.12	368.33	80.21	56.53	34.15	77.61	169.95	166.14	166.33	177.19	132.81	152.04
MSTRG.2799	TGME49_206340	250.95	454.84	246.79	128.17	74.27	192.01	295.25	224.5	425.78	478.45	490.07	478.79	403.94	528.18
MSTRG.28	TGME49_355110	0	0	0	0	0	0	0	0	0	0	0	0	0	0
MSTRG.280	TGME49_324600	483.08	1000.12	227.8	467.88	1207.28	232.14	402.24	244.69	215.12	174.43	206.67	198.8	241.74	177.06
MSTRG.2800	TGME49_206330	37.71	51.13	21.99	26.87	46.26	61.74	79	123.24	84.47	64.55	78.47	72.89	70.68	68.55
MSTRG.2801	TGME49_206320	48.17	23.81	123.54	75.06	130.09	122.35	138.63	173.16	100.55	171.44	136.43	151.94	122.79	182.38
MSTRG.2802	TGME49_206300	13.61	19.19	0	35.68	61.76	0	105.34	14.95	29.07	37.47	33.04	23	23.89	30.62
MSTRG.2803	TGME49_205750	102.02	90.89	88.24	71.5	0	255.11	232.43	179.74	496.95	287.35	327.5	285.18	309.53	224.62
MSTRG.2804	TGME49_205730	26.76	41.08	71.34	43.21	75.15	70.64	128.04	90.91	85.51	101.17	84.63	85.6	75.36	79.37
MSTRG.2805	TGME49_205720	37.27	41.27	0	117.8	0	24.26	0	0	63.86	64.24	77.2	72.2	66.31	70.36
[truncated: 6,738 more rows]
