# Supplementary material for: Proteomic and transcriptomic analyses of early and late-chronic Toxoplasma gondii infection shows novel and stage specific transcripts
Source: BMC Genomics. 2019 Nov 14;20:859. doi: 10.1186/s12864-019-6213-0 (PMC6857164; doi:10.1186/s12864-019-6213-0)
Supplement: Supplementary file 5 — Additional file 5: Table S5. Normalized sequencing read values for the sum of all T. gondii gene isoforms. TPM values calculated by RSEM for each gene after aligning reads to the transcripts identified by StringTie. TZ, tissue culture tachyzoites; WholeBrain, data from whole tissue sequencing from either acute or chronically infected brain tissue; BZ, enriched in vivo bradyzoites. [file 12864_2019_6213_MOESM5_ESM.csv]

Transcript_ID	Gene_ref	TZ_1	TZ_2	WholeBrain_Acute_1	WholeBrain_Acute_2	WholeBrain_Acute_3	WholeBrain_Chronic_1	WholeBrain_Chronic_2	WholeBrain_Chronic_3	BZ_28DPI_1	BZ_28DPI_3	BZ_90DPI_1	BZ_90DPI_2	BZ_120DPI_2	BZ_120DPI_3
TGME49_302060-t26_1	TGME49_302060	0	0	0	0	0	0	0	0	492.26	502.2	479.46	517.91	452.26	444.57
TGME49_300613-t26_1	TGME49_300613	0	0	0	0	0	0	0	0	16.36	9.08	5.85	11.72	10.17	7.17
TGME49_457800-t26_1	TGME49_457800	0	0	0	0	0	21.97	0	0	0	0.18	0.05	0.06	0	0
TGME49_266670-t26_1	TGME49_266670	2.48	2.21	55.77	0	0	0	0	0	2.27	2.88	2.49	2.21	1.82	3.29
TGME49_266660-t26_1	TGME49_266660	0.35	0	0	0	0	0	0	29.22	2.75	4.13	3.1	2.23	1.59	4.05
MSTRG.1003.2	TGME49_266640	7.37	16.79	13.8	0	0	20.08	0	8	5.01	4.89	5.48	6.18	4.86	7.94
TGME49_266640-t26_1	TGME49_266640	175.25	233.56	207.04	142.42	441.83	112.01	209.53	163.08	133.12	146.19	185.18	178.44	151.83	200.89
MSTRG.1004.2	TGME49_266630	11.47	11.44	0	79.8	0	71.14	0	0	23.5	6.06	9.28	6.76	11.26	6.14
TGME49_266630-t26_1	TGME49_266630	64.54	61.29	204.56	165.41	86.23	33.14	110.09	0	138.22	134.93	105.72	90.53	94.37	105.93
MSTRG.1005.2	TGME49_266620	5.29	2.35	0	0	2.86	0	0	0	5.64	1.85	2.72	2.36	3.05	4.08
TGME49_266620-t26_1	TGME49_266620	93.35	60.06	54.43	65.16	228.28	134.66	97.54	138.77	139.88	142.5	144.64	148.87	149.28	151.53
TGME49_266610-t26_1	TGME49_266610	0.3	0.25	0	39.63	0	0	29.31	0	9.79	7.47	7.22	6.62	6.38	7.57
TGME49_266600-t26_1	TGME49_266600	4.96	0	0	0	0	256.17	453.33	540.23	103.46	135.44	110.83	81.07	134.64	186.05
TGME49_266500-t26_1	TGME49_266500	11.02	14.47	0	0	0	56.43	34.12	29.02	26.19	31.53	43.79	30.01	28.85	41.56
MSTRG.1009.1	TGME49_266480	8.83	9.78	35.89	0	0	0	32.2	36.59	61.39	73.14	91.56	69.5	60.17	85.83
TGME49_457820-t26_1	TGME49_457820	0	0	0	0	0	0	440.73	0	0	0	0	0	0	0
TGME49_266480-t26_1	TGME49_266480	23.22	34.89	0	0	0	75.66	45.67	25.98	81.98	102.17	126.69	96.48	87.92	113.37
MSTRG.1011.1	TGME49_266470	2.37	11.07	0	0	0	0	0	0	12.68	8.91	11.6	9.99	6.79	12.83
TGME49_266470-t26_1	TGME49_266470	90.89	80.73	0	111.79	0	331.44	171.12	146.67	188	173.51	165.29	210.33	171.17	213.58
MSTRG.1012.1	TGME49_266460	111.36	126.42	90.77	174.16	95.7	159.4	203.49	48.18	100.36	95.46	91.33	104.7	107.71	83.2
TGME49_266460-t26_1	TGME49_266460	705.7	392.99	0	658.96	0	2119.09	933.95	1130.19	998.35	1147.96	887.37	1114.12	998.57	779.3
TGME49_266410-t26_1	TGME49_266410	30.81	26.87	0	0	0	83.9	101.42	86.35	92.38	57.44	87.5	61.3	60.22	44.71
TGME49_266380-t26_1	TGME49_266380	6.05	9.09	33.4	0	35.13	74.46	75.05	68.08	40.8	51.11	47.25	46.84	33.25	63.08
TGME49_266366-t26_1	TGME49_266366	152.19	160.63	329.88	449	269.86	99.86	164.68	158.75	65.68	48.86	45.67	40.13	50.75	39.85
TGME49_266360-t26_1	TGME49_266360	21.78	35.11	0	0	0	0	45.62	0	78.28	84.99	94	91.03	95.62	98.48
TGME49_266340-t26_1	TGME49_266340	1.89	0	0	0	0	0	0	0	0.66	1.71	0.36	0.5	0.2	1.2
TGME49_266335-t26_1	TGME49_266335	0	10.34	0	0	0	0	0	155.73	0	0	0	0	0	0
TGME49_266330-t26_1	TGME49_266330	0	1.07	0	0	0	0	0	0	0.27	0.23	0.38	0.21	0.26	0.33
TGME49_457880-t26_1	TGME49_457880	0	0	0	0	0	0	0	0	0	0	0	0	0	0
TGME49_266310-t26_1	TGME49_266310	35.79	23.31	61.77	150.13	65.04	76.47	27.73	94.45	18.69	27.75	19.35	20.11	18.06	21.63
MSTRG.1021.1	TGME49_266300	63.11	47.22	0	93.88	0	75.04	0	38.7	122.91	141.13	51.77	55.99	45.94	41.93
TGME49_266300-t26_1	TGME49_266300	77.67	28.95	195.59	293.63	137.72	21.61	116.74	94.13	155.99	163.49	57.31	56.71	52.14	34.54
TGME49_266290-t26_1	TGME49_266290	5.91	1.79	0	0	0	0	0	41.17	1.97	1.27	0.62	0.36	0.21	0.5
TGME49_266280-t26_1	TGME49_266280	47.91	40.78	36.35	22.27	0	27.01	97.99	55.56	25.03	24.61	24.08	20.19	19.59	24.65
TGME49_266150-t26_1	TGME49_266150	0.11	0	0	0	0	0	0	0	23.62	29.6	66.92	43.12	39.27	36.75
TGME49_266140-t26_1	TGME49_266140	91.51	112.7	169.88	123.62	143.14	151.4	243.94	190.49	202.93	228.56	273.03	220.5	215.67	275.96
MSTRG.1026.1	TGME49_266120	18.79	31.6	0	52.46	0	55.92	20.94	46.78	34.5	37.77	32.42	28.78	20.1	32.9
TGME49_266120-t26_1	TGME49_266120	127.45	135.52	99.11	164.03	209.05	296.47	167.89	358.59	281.52	325.75	289.3	285.6	276.31	294.3
TGME49_266100-t26_1	TGME49_266100	141.59	221.93	91.88	111.67	64.5	15.17	0	15.61	4.12	5.3	3.81	4.09	2.6	4.02
MSTRG.1028.2	TGME49_266090	25.96	22.47	28.2	0	0	11.31	55.15	12.67	49.53	62.23	40.52	40.23	31.87	41.95
TGME49_266090-t26_1	TGME49_266090	79.91	64.3	47.27	179.58	0	183.61	135.99	107.98	176.92	219.5	136.58	138.18	97.71	141.44
TGME49_266080-t26_1	TGME49_266080	782.82	883.56	1001.92	907.22	1517.69	545.89	576.11	847.46	828.12	784.22	969.89	842.65	933.97	815.81
TGME49_457930-t26_1	TGME49_457930	0	0	0	0	0	20.41	0	21.03	0	0	0	0	0	0
MSTRG.1030.2	TGME49_266070	27.19	24.49	0	58.4	0	0	0	0	12.64	25.65	22.57	28.83	28.84	50.45
TGME49_266070-t26_1	TGME49_266070	1234.65	690.56	528.75	238.09	636.67	205.67	101.66	192.52	88.99	82.21	76.33	77.37	139.34	67.71
TGME49_266065-t26_1	TGME49_266065	0.17	0.15	0	0	0	0	0	0	0.21	0	0.48	0.49	0.45	0.32
MSTRG.1032.1	TGME49_266060	19.97	20.03	0	0	0	0	0	19.53	19.19	20.12	21.57	17.78	19.07	27.45
TGME49_266060-t26_1	TGME49_266060	2547.86	1675.96	2493.03	2053.65	1317.02	342.54	433.87	554.29	632.16	578.94	527.72	564.12	599.33	482.58
TGME49_266050-t26_1	TGME49_266050	77.41	154.36	39.95	48.26	168.38	79.1	0	20.36	73.42	109.27	94.39	111.06	86.92	162.36
TGME49_266030-t26_1	TGME49_266030	86.35	83.81	113.98	27.84	47.97	90.32	81.9	81.31	35.42	19.78	30.65	29.53	37.45	25.8
TGME49_266010-t26_1	TGME49_266010	12.08	11.16	13.18	24.46	6.92	26.13	23.72	30.21	3.41	2.66	2.84	3.7	3.57	3.27
MSTRG.1036.1	TGME49_265990	14.48	12.31	33.75	0	0	0	0	0	13.56	9.91	16.54	17.34	14.53	13.76
TGME49_265990-t26_1	TGME49_265990	21.23	14.84	0	0	216.4	76.14	45.97	52.3	141.04	65.59	87.15	84.99	99.56	70.94
TGME49_265830-t26_1	TGME49_265830	20.13	12.45	0	22.43	0	90.7	98.73	83.97	52.7	62.7	69.95	58.29	53.48	78.27
TGME49_265820-t26_1	TGME49_265820	20.6	18.45	51.09	20.88	0	16.87	30.61	69.41	19.39	17.52	13.08	9.75	12.76	15.87
TGME49_265790-t26_1	TGME49_265790	473.78	723.67	453.16	194.88	448.92	316.82	311.18	380.36	453.51	455.51	401.57	396.03	373.99	431.82
TGME49_457960-t26_1	TGME49_457960	0	0	0	0	0	48.89	88.33	0	0.21	0.12	0.12	0.49	0	0
MSTRG.1040.2	TGME49_265780	35.73	47.39	52.84	32.55	27.71	0	14.79	21.02	25.81	18.08	39.51	21.72	41.67	8.94
TGME49_265780-t26_1	TGME49_265780	14.9	9.65	51.93	31.95	0	38.65	44.83	34.75	8.22	9.05	8.21	7.03	8.38	4.3
TGME49_265650-t26_1	TGME49_265650	87.27	43.39	0	0	75.64	53.33	32.22	91.5	74.08	59.77	64.49	46.31	47.92	48.39
TGME49_265542-t26_1	TGME49_265542	5.01	1.48	0	107.41	0	0	0	0	1.26	2.61	3.23	3.04	0.9	2.95
MSTRG.1043.1	TGME49_265530	1.34	4.18	0	0	68.41	0	0	0	7.15	2.92	6.11	6.51	5.31	4.57
TGME49_265530-t26_1	TGME49_265530	78.96	89.6	152.15	112.05	0	90.44	136.75	100.77	170.2	130.81	131.21	151.71	142.99	156.05
TGME49_265520-t26_1	TGME49_265520	77.7	134.17	115.71	0	0	157.56	77.91	132.68	125.95	159.41	155.8	140.19	125.98	153.16
TGME49_265510-t26_1	TGME49_265510	128.23	168.57	103.4	167.16	217.83	153.59	154.67	263.53	248.68	236.41	236.35	209.52	193.42	284.46
TGME49_265500-t26_1	TGME49_265500	26.22	22.77	72.13	0	0	0	38.9	29.4	1.74	2.46	2.48	2.33	2.25	2.53
TGME49_265480-t26_1	TGME49_265480	57.96	49.68	83.12	0	0	0	0	42.41	19.03	21.97	21.54	20.41	22.25	23.03
TGME49_265470-t26_1	TGME49_265470	68.93	58.64	137.21	325.64	0	0	0	0	47.39	58.14	55.81	51.11	53.85	58.82
MSTRG.1049.2	TGME49_265460	3.73	5.72	0	0	0	0	0	0	11.29	4.15	5.44	4.34	3.74	7.46
TGME49_265460-t26_1	TGME49_265460	73.91	83.88	33.07	0	0	49.12	29.68	50.56	110.66	94.3	89.18	85.64	86.01	76.83
TGME49_457970-t26_1	TGME49_457970	0	0	0	0	0	46.24	0	0	0	0	0	0	0	0.12
TGME49_265455-t26_1	TGME49_265455	1.49	1.03	0	0	0	0	0	0	0.49	1.37	1.79	1.25	0.77	1.37
MSTRG.1051.1	TGME49_265450	4.64	5.55	33.66	0	0	0	0	0	9.85	10.87	6.73	7.92	5.88	8.87
TGME49_265450-t26_1	TGME49_265450	198.02	182.32	312.17	270.64	201.15	220.69	142.89	275.84	325.85	440.2	339.98	346.96	309.95	359.03
TGME49_265440-t26_1	TGME49_265440	71.13	67.07	0	30.72	0	124.75	90.5	128.37	55.8	72.56	67.59	65.29	62	71.06
TGME49_265420-t26_1	TGME49_265420	283.16	158.29	230.26	232.07	242.62	57	137.72	97.81	140.21	141.88	89.57	99.17	88.74	66.14
TGME49_265410-t26_1	TGME49_265410	47.59	57.59	68.44	27.87	96.02	11.3	20.49	23.25	41.76	29.76	47.03	33.29	38.61	36.97
TGME49_265400-t26_1	TGME49_265400	39.39	30.08	15.25	0	32.08	37.78	68.55	31.09	21.74	25.14	20.27	19.09	20.81	20.75
TGME49_265390-t26_1	TGME49_265390	45.49	68.45	64.29	52.4	90.18	127.37	57.75	196.55	124.47	148.28	175.67	156.65	153.13	187.68
MSTRG.1057.1	TGME49_265380	1.24	3.26	0	33.37	0	27.14	24.61	0	8.79	12.3	13.73	12.13	7.92	17.29
TGME49_265380-t26_1	TGME49_265380	27.21	14.98	134.88	0	56.79	0	0	27.49	69.56	71.18	75.81	65.35	65.51	68.57
MSTRG.1058.2	TGME49_265370	8.67	13.95	14.08	0	0	25.86	0	6.83	18.01	16.1	19.95	19.96	18.4	21.28
TGME49_265340-t26_1	TGME49_265340	5.01	9.6	0	0	0	29.92	0	0	0	0	0	0	0	0
TGME49_265360-t26_1	TGME49_265360	21.09	28.68	0	140.57	0	0	105.47	56.85	65.46	70.22	68.03	66.08	63.16	87.13
TGME49_265370-t26_1	TGME49_265370	203.22	177.8	219.76	93.26	0	107.84	34.6	95.66	88.59	78.23	76.32	84.18	82.27	70.01
MSTRG.1059.2	TGME49_265330	18.13	32.99	0	0	0	75.65	0	0	35.85	15.69	30.55	23.83	21.89	27.17
TGME49_265330-t26_1	TGME49_265330	289.44	307.28	261.89	212.4	183.81	128.62	313.5	207.62	324.6	301.85	276.79	277.36	280.36	288.89
TGME49_457980-t26_1	TGME49_457980	0	0	0	0	0	0	0	0	0	0	0.37	0	0	0.61
TGME49_265320-t26_1	TGME49_265320	4.24	12.72	0	0	0	18.97	0	0	7.54	12.2	12.35	13.49	12.77	15.23
TGME49_265310-t26_1	TGME49_265310	160.67	133.72	321.03	194.91	135.23	143.06	28.82	245.44	183.46	223.66	189.82	182.89	184.44	221.06
TGME49_265290-t26_1	TGME49_265290	7.06	3.05	0	0	0	0	0	0	1.98	2.07	2.94	2.76	2.45	3.87
TGME49_265280-t26_1	TGME49_265280	17.24	20.76	0	22.44	0	54.44	32.92	37.34	18.41	29.25	28.94	19.93	16.3	26.3
TGME49_265270-t26_1	TGME49_265270	77.3	146.02	38.72	118.49	0	57.53	17.39	49.32	126.38	83.05	106.45	97.95	126.6	92.05
MSTRG.1065.1	TGME49_265260	4.68	12.07	27.65	23.37	19.87	150.42	240.28	225.32	137.33	150.38	147.08	132.97	145.36	182.28
TGME49_265255-t26_1	TGME49_265255	0	0	0	0	0	569.12	0	0	0	0	0	0	0	0
TGME49_265260-t26_1	TGME49_265260	32.69	56.93	0	8.14	34.26	45.06	31.06	0	126.31	65.22	96.36	100.83	125.34	64.25
TGME49_265250-t26_1	TGME49_265250	40.53	67.07	0	22.45	38.56	27.24	49.41	56.04	41.78	38.32	29.56	33.84	35.58	38.77
MSTRG.1067.1	TGME49_265220	3.03	2.96	0	0	0	0	22.86	0	7.68	6.42	15.24	9.32	11.57	12.89
TGME49_265220-t26_1	TGME49_265220	47.47	38.57	97.41	78.84	68.39	32.16	106.25	132.4	141.6	112.11	139.95	140.17	168.85	120.74
TGME49_265170-t26_1	TGME49_265170	5.01	3.02	42.38	0	44.59	62.98	114.23	21.6	20.98	46	31.64	23.1	18.42	31.07
TGME49_457990-t26_1	TGME49_457990	0	0	0	0	0	0	0	0	0.47	0.07	0.07	1.54	0.23	0.43
TGME49_265175-t26_1	TGME49_265175	0	0.32	0	0	0	0	0	0	0	2.03	1	1.47	1.06	0.45
TGME49_265150-t26_1	TGME49_265150	23.4	27.75	80.44	0	0	19.91	36.08	41.01	28.82	34.69	29.01	25.13	26.95	32.92
TGME49_265160-t26_1	TGME49_265160	5.1	5.54	138.89	0	0	0	0	0	11.31	19.58	19.14	13.35	9.81	17.92
TGME49_265130-t26_1	TGME49_265130	0	0	0	0	0	0	0	92.66	0.52	2.3	0.81	0	0.22	0.93
TGME49_265110-t26_1	TGME49_265110	28.3	27.06	20.98	25.66	44.15	51.97	56.56	74.85	44.33	66.71	45	39.06	32.85	48.31
TGME49_265100-t26_1	TGME49_265100	8.28	0	0	0	0	0	0	225.35	2.51	8.34	4.36	5.41	5.17	2.66
TGME49_265090-t26_1	TGME49_265090	56.96	60.61	82	119.54	46.99	192.06	127.37	174.67	26.97	31.14	21.78	27.51	20.94	27.4
TGME49_265070-t26_1	TGME49_265070	60.03	35.22	0	126.78	73.45	17.26	0	53.31	89.27	91.16	56.18	52.06	37.75	72.34
MSTRG.1077.2	TGME49_265060	7.95	3.44	0	0	0	63.38	57.36	65.34	83.4	67.19	69.44	67.53	58.87	53.35
TGME49_265060-t26_1	TGME49_265060	2.41	0.2	0	0	0	0	0	0	2.68	1.3	1.9	0.86	1.39	1.12
TGME49_265065-t26_1	TGME49_265065	0	0	0	0	0	0	0	0	0	0	0	0	0	0
TGME49_265050-t26_1	TGME49_265050	1.33	1.7	0	0	0	0	0	0	1.93	1.51	2.44	1.18	0.87	2.02
TGME49_265040-t26_1	TGME49_265040	39.42	26.24	32.54	79.01	0	128.91	58.42	49.76	241.44	239.91	251.51	244.26	256.6	269.52
TGME49_458010-t26_1	TGME49_458010	0.12	0	40.5	0	0	20.05	72.65	123.87	2.91	1.77	2.23	2.95	1.99	1.54
TGME49_265030-t26_1	TGME49_265030	12.04	4.11	0	0	119.62	0	0	57.8	122.03	85.6	158.81	150.57	172.41	122.24
TGME49_265020-t26_1	TGME49_265020	45.49	56.81	69.62	42.19	0	17.23	62.48	35.48	52.57	53.05	52.16	49.9	53.1	49.54
TGME49_265010-t26_1	TGME49_265010	25.65	22.13	67.82	0	0	151.11	182.6	276.54	24.37	32.21	20.95	18.6	18.84	28.79
MSTRG.1083.1	TGME49_264990	5.16	10.24	0	0	0	0	0	0	2.42	2.26	3.72	2.41	2.48	3.39
TGME49_264990-t26_1	TGME49_264990	256.08	251.94	250.02	180.1	527.41	148.48	44.82	331.44	177.97	213.02	119.41	103.6	120.45	114.72
TGME49_264980-t26_1	TGME49_264980	6.55	9.1	30.71	18.85	0	7.61	13.8	0	5.21	6.46	4.05	5.2	4.58	5.68
TGME49_264940-t26_1	TGME49_264940	40.6	45.86	67.87	35.83	0	110.49	69.75	93.85	34.59	35.85	25.68	33.19	30.42	40.04
MSTRG.1086.1	TGME49_264900	8.4	10.99	0	0	0	0	0	0	15.29	6.22	17.89	12.42	13.17	8.23
TGME49_264900-t26_1	TGME49_264900	68.97	64.42	41.93	76.91	88.22	124.61	56.5	53.41	91.37	68.44	74.78	69.56	80	51.56
TGME49_264880-t26_1	TGME49_264880	27.06	21.2	40.04	24.5	0	69.41	71.95	71.41	111.69	123.33	131.01	110.67	97.67	132.63
TGME49_264870-t26_1	TGME49_264870	112.08	178.95	54.73	53.89	46.02	81.34	98.41	83.64	91.21	71.82	64.98	81.61	104.21	84.66
TGME49_264875-t26_1	TGME49_264875	0	0	0	0	0	0	0	0	0	0	0	0	0	0
TGME49_458020-t26_1	TGME49_458020	0	0	0	0	0	0	0	0	0	0.69	0.68	0.76	0.57	0.45
TGME49_264860-t26_1	TGME49_264860	8.44	5.77	46.23	19.01	0	3.82	13.86	7.85	0.89	1.12	0.85	0.9	1.09	1.32
TGME49_264850-t26_1	TGME49_264850	6.56	0.52	0	0	0	0	0	0	0.58	1.9	1.18	2.59	0.49	1.7
TGME49_264830-t26_1	TGME49_264830	32.13	36.6	35.52	0	0	52.79	31.92	0	34.18	36.33	29.26	27.14	25.77	31.6
TGME49_264770-t26_1	TGME49_264770	102.27	63.19	224.56	116.86	202.69	174.73	201.57	114.45	77.09	103.65	86.32	85.41	79.48	110.36
MSTRG.1094.2	TGME49_264740	2.9	4.69	0	14.51	0	25.63	28.03	34.27	21.36	12.77	28.92	12.89	13.7	19.85
TGME49_264730-t26_1	TGME49_264730	37.53	45.15	87.96	0	0	39.86	0	33.56	111.14	60.22	81.59	94.23	92.49	53.61
TGME49_264740-t26_1	TGME49_264740	81.19	82.54	142.56	121.38	85.62	188.52	297.61	253.98	284.26	300.9	290.14	225.47	198.42	223.36
MSTRG.1095.2	TGME49_264720	1.69	0.38	0	0	0	0	0	0	5.45	5.03	10.09	5.51	2.52	7.19
TGME49_264720-t26_1	TGME49_264720	48.48	45.02	22.76	27.8	47.9	33.82	61.33	46.39	50.08	55.04	62.89	41.85	34.46	54.01
TGME49_264700-t26_1	TGME49_264700	0.49	0.62	0	0	0	0	0	0	0.31	0	0.62	0.24	1.49	0.48
TGME49_264710-t26_1	TGME49_264710	38.87	34.56	30.4	73.89	0	30.1	54.57	61.96	90.74	64.96	73.33	59.01	63.44	46.89
TGME49_264680-t26_1	TGME49_264680	63.61	80.64	0	0	309.66	0	0	74.37	74.03	33.04	50.76	54.72	53.97	39.61
MSTRG.1098.1	TGME49_264660	0.98	1.04	0	0	0	49.87	35.21	17.95	18.66	14.74	14.81	15.17	11.69	11.33
TGME49_264650-t26_1	TGME49_264650	12.7	6.69	25.77	31.42	0	41.88	46.29	29.47	118.03	47.97	65.28	75.7	66.95	30.64
TGME49_264660-t26_1	TGME49_264660	55.36	15.53	708	416.3	644.19	2663.34	3025.06	3105.14	1229.48	1361.92	717.84	672.58	527.05	585.2
MSTRG.1099.1	TGME49_264640	45.79	82.7	106.78	139.43	113.64	52.42	161.32	81.32	55.76	35.07	37.23	45.13	52.09	39.64
TGME49_264640-t26_1	TGME49_264640	36.87	53.33	58.63	84.29	81.66	61.23	60.29	72.2	15.6	23.45	10.05	13.53	13.93	20.8
TGME49_300615-t26_1	TGME49_300615	0	0	0	0	0	0	0	0	4.86	1.48	2.5	2.02	3.9	2.56
TGME49_458030-t26_1	TGME49_458030	0	0	0	0	0	0	0	57.04	0.93	0.29	0.38	0.24	0.62	0.18
TGME49_264620-t26_1	TGME49_264620	0.24	0.4	0	0	0	0	0	0	1.23	0.39	0.4	0.64	0.37	0.72
MSTRG.1101.1	TGME49_264610	56.43	91.25	116.23	43.81	0	230.86	363	126.8	121.24	123.2	167.84	153.34	130.1	157.92
MSTRG.1101.3	TGME49_264610	1.82	3.75	0	0	0	0	0	0	1.25	1.02	0.93	0.92	0.55	1.07
TGME49_264610-t26_1	TGME49_264610	101.26	139.77	82.87	238.88	126.78	163.9	173.6	126.74	146.1	175.3	215.31	139.99	130.61	144.51
TGME49_264600-t26_1	TGME49_264600	241.51	180.5	127.56	227.74	404.12	189.31	114.22	195.17	365.25	297.41	296.7	319.42	344.22	267.74
TGME49_264472-t26_1	TGME49_264472	14.51	21.88	0	0	0	7.55	0	23.31	7.35	7.05	7.5	7.15	7.06	9.44
TGME49_264485-t26_1	TGME49_264485	4.85	3.6	6.79	0	14.27	10.09	0	0	1.01	0.75	0.83	0.85	1.43	1.11
TGME49_264450-t26_1	TGME49_264450	30.51	37.63	23.7	57.86	0	70.42	63.86	24.15	51.44	42.17	53.34	42.37	42.59	45.65
TGME49_264440-t26_1	TGME49_264440	65.26	80.83	168.02	50.69	177.09	83.17	75.35	128.48	76.42	110.91	119.74	98	80.69	135.61
TGME49_264430-t26_1	TGME49_264430	0.79	1.45	10.1	12.44	0	86.41	67.45	32	0.85	1.4	1.33	1.45	0.79	1.63
MSTRG.1107.1	TGME49_264420	4.2	12.2	0	45.5	0	242.83	0	111.47	54.04	49.07	65.48	94.78	83.25	88.85
TGME49_264420-t26_1	TGME49_264420	0.43	0.04	39.21	0	27.48	0	183.02	120.17	2.07	4.56	5.98	7.8	5.61	6.63
TGME49_287960-t26_1	TGME49_287960	14.57	15.88	0	0	0	0	0	0	20.37	2.01	7.31	10.8	13.86	1.58
TGME49_287980-t26_1	TGME49_287980	50.26	64.27	26.21	48.32	0	58.43	23.56	46.73	26.2	22.5	26.28	25.58	26.24	25.14
TGME49_458040-t26_1	TGME49_458040	0	0	0	0	0	0	0	0	0	0	0.12	0	0	0
TGME49_287990-t26_1	TGME49_287990	1.45	11.04	0	0	0	0	0	0	49.19	41.23	45.59	53.64	42.18	43.5
TGME49_288020-t26_1	TGME49_288020	18.47	22.74	0	0	0	0	0	0	44.7	31.65	30.11	25.75	29.62	31.14
TGME49_288030-t26_1	TGME49_288030	83.47	111.18	92.1	110.85	194.22	113.97	123.87	211.3	129.71	147.23	134.82	134.19	119.59	147.21
MSTRG.1113.1	TGME49_288040	13.59	20.14	38.34	0	0	0	0	6.93	18.13	23.29	22.3	16.77	16.78	19.46
TGME49_288040-t26_1	TGME49_288040	53.97	59.84	73.14	48.83	125.93	108.71	125.48	110.63	91.37	123.15	106.45	79.72	77.59	100.22
TGME49_288045-t26_1	TGME49_288045	26.98	19.89	0	0	0	23.96	0	49.31	47.98	62.51	43.86	37.94	29.22	35.9
TGME49_288210-t26_1	TGME49_288210	42.88	25.49	25.7	31.33	54.09	63.63	23.08	26.19	103.83	101.14	121.57	107.02	112.18	117.47
TGME49_288220-t26_1	TGME49_288220	8.3	1.45	0	0	0	14.69	79.91	15.12	12.4	14.8	10.81	8.9	7.58	11.11
TGME49_288245-t26_1	TGME49_288245	319	379.75	0	0	367.53	425.05	0	176.22	262.8	294.99	305.31	337.21	328.2	357.25
MSTRG.1118.2	TGME49_288260	3.81	5.78	0	48.92	0	50.58	91.61	0	5.47	4.18	6.9	4.95	4.63	6.29
TGME49_288260-t26_1	TGME49_288260	82.71	114.8	137.06	73.52	173.13	0	0	0	85.8	86.93	111.72	85.17	83.5	83.04
TGME49_288280-t26_1	TGME49_288280	4.06	7.08	0	0	0	0	0	7.93	4.98	9.58	6.7	4.08	4.7	6.22
TGME49_458050-t26_1	TGME49_458050	0	0	0	0	0	0	0	0	0	0	0	0	0	0
TGME49_288310-t26_1	TGME49_288310	0.51	0	0	0	0	0	0	0	0.33	0.65	0.46	0.38	0.47	0.4
TGME49_288320-t26_1	TGME49_288320	20.12	21.14	75.88	0	0	37.53	135.76	0	45.95	66.35	53.52	62.17	68.87	71.81
TGME49_288330-t26_1	TGME49_288330	33.27	32.29	48.12	29.37	0	95.33	108.05	61.31	44.68	51.19	49.05	38.16	27.48	47.19
MSTRG.1122.1	TGME49_288360	16.49	33.21	0	0	0	11.79	22.79	0	9.4	11	10.84	7.66	9.36	14.78
TGME49_288360-t26_1	TGME49_288360	770.58	910.14	3874.7	2313.33	1804.59	389.14	632.43	715.2	614.04	612.46	467.19	407.87	532.79	530.35
MSTRG.1123.1	TGME49_288370	9.02	10.92	0	0	0	24.73	0	0	23.09	20.19	28.95	28.51	31.45	32.43
TGME49_288370-t26_1	TGME49_288370	53.8	44.11	33.03	42.78	0	54.59	151.14	58.36	66.81	69.15	96.53	90.02	104.88	112.89
MSTRG.1124.2	TGME49_288380	10.81	16.67	0	41.99	0	18.12	0	0	14.29	12.37	19.33	12.87	13.66	19.81
TGME49_288380-t26_1	TGME49_288380	798.18	711.05	1386.94	1237.95	1439.32	1543.08	1643.66	1290.06	350.61	403.75	444.14	402.03	439.47	396.54
TGME49_288390-t26_1	TGME49_288390	32.02	28.53	34.48	0	0	17.07	92.84	35.15	57.31	53.88	62.23	49.25	57.69	67.97
MSTRG.1126.1	TGME49_288440	23.18	32.1	57.72	6.55	0	70.19	176.25	147.58	32.55	28.29	35.04	45.52	49.41	44.65
TGME49_288440-t26_1	TGME49_288440	51.23	64.05	80.25	49.71	87.09	145.91	151.3	172.61	14.18	11.46	13.1	14.7	14.76	15.78
TGME49_288465-t26_1	TGME49_288465	4.76	4.62	0	0	0	0	0	0	0.13	0.52	0.3	0	0.06	0.32
TGME49_288475-t26_1	TGME49_288475	27.42	25.8	0	0	0	20.41	12.34	0	15.83	10.44	25.54	29.59	29.14	27.95
TGME49_288500-t26_1	TGME49_288500	134.54	99.53	237.65	164.7	71.51	16.81	152.35	86.52	105.38	119.74	106.55	108.88	102.34	121.33
TGME49_458060-t26_1	TGME49_458060	0	0	0	0	0	0	0	0	0	0	0	0	0	0
MSTRG.1130.1	TGME49_288520	15.11	19.74	0	0	0	62.75	91.04	116.23	59.78	73.69	79.19	81.15	58.5	94.4
TGME49_288520-t26_1	TGME49_288520	0	0	0	0	113.73	0	0	0	3.32	1.93	3.67	4.27	1.71	3.51
MSTRG.1131.2	TGME49_288540	18.96	24.33	0.03	0.06	90.38	0.07	0.07	0.07	40.24	36.54	28.5	21.23	18.39	30.7
TGME49_288540-t26_1	TGME49_288540	53.05	33.22	172.54	52.68	0	64.04	213.09	175.8	103.92	159.66	94.43	95.48	76.69	114.32
MSTRG.1132.1	TGME49_288550	9.01	12.49	39.2	0	0	22.78	82.24	0	13.49	13.72	16.5	14.22	9.35	18.88
TGME49_288550-t26_1	TGME49_288550	41.11	56.83	0	83.07	144.31	61.96	10.15	87.29	102.54	117.11	138.8	111.04	111.32	108.77
TGME49_288560-t26_1	TGME49_288560	65.85	57.04	87.23	133.26	137.66	108	117.54	100.01	133.67	156.24	178.04	147.61	128.28	176.33
MSTRG.1134.2	TGME49_288570	3.56	11.51	0	0	0	0	27.57	0	17.6	11.02	15.92	7.77	7.32	15.1
TGME49_288570-t26_1	TGME49_288570	41.22	31.43	91.38	0	0	120.66	0	46.57	69.52	77.52	71.59	65.15	60.24	73.45
MSTRG.1135.1	TGME49_288580	3.38	4.79	0	0	0	0	0	0	22.06	32.82	29.57	24.25	20.62	40.86
TGME49_288580-t26_1	TGME49_288580	35.87	27.25	0	78.59	0	32.71	0	67.46	65.52	68.74	73.96	80.86	80.97	71.52
TGME49_288590-t26_1	TGME49_288590	5.12	3.6	0	80.51	0	0	60.7	34.59	1.96	2.32	3.53	1.08	2.1	2.64
MSTRG.1137.2	TGME49_288600	9.59	19.1	0	46.63	0	0	0	0	58.78	25.2	51.23	46.03	35.44	33.11
TGME49_288600-t26_1	TGME49_288600	53.87	63.65	89.53	0	0	132.94	120.42	68.46	162.84	160.04	163.1	158.04	132.61	164.05
MSTRG.1138.1	TGME49_288620	3.67	3.19	0	0	0	0	0	0	7.97	7.26	6.26	7.66	7.33	8.11
TGME49_288620-t26_1	TGME49_288620	68.25	77.1	58.51	71.17	0	128.56	105.06	119.27	135.84	153.55	187.93	173.73	161.72	196.5
MSTRG.1139.1	TGME49_288630	7.35	8.35	0	0	0	8.58	0	0	15.61	17.2	26.9	21.42	26.55	25.33
TGME49_288630-t26_1	TGME49_288630	117.42	106.42	109.87	165.15	102.67	276.43	285.35	279.88	268.12	335.12	298.95	287.32	257.76	320.28
TGME49_288640-t26_1	TGME49_288640	22.82	19.07	29.12	0	0	38.32	0	105.66	94.04	104.91	138.44	117.74	118.11	138.02
TGME49_458070-t26_1	TGME49_458070	0	0	0	0	0	0	0	0	0	0	0	0	0	0
MSTRG.1140.1	TGME49_288650	829.31	1012.65	484.73	973.48	578.85	268.35	0	224.14	639.09	345.29	936.11	574.33	685.33	542.05
TGME49_288650-t26_1	TGME49_288650	1819.91	2586.16	2162.41	2056.99	2965.59	1405.8	1595.72	1428.9	2282.29	2382.01	2772.68	2395.35	2483.24	1821.2
MSTRG.1141.1	TGME49_288680	4.81	6.33	0	0	0	0	80.03	27.29	19.88	13.99	16.35	14.82	7.3	15.44
TGME49_288680-t26_1	TGME49_288680	100.73	94.16	184.09	74.58	64.61	273.46	459	243.91	221.66	266.05	268.11	232.64	213.83	268.13
TGME49_288685-t26_1	TGME49_288685	23	24.86	40.15	0	84.47	49.72	108.22	81.83	25.98	30.74	32.68	27.05	22.45	34.65
TGME49_288720-t26_1	TGME49_288720	934.52	578.35	602.46	464.49	453.61	188.1	192.97	194.59	99.56	87.29	80.88	81.43	89.89	55.48
TGME49_288730-t26_1	TGME49_288730	9.36	6.91	36.67	23.55	0	37.86	32.95	29.24	23.86	23.44	26.99	19.42	16.05	20.57
MSTRG.1145.2	TGME49_288740	1.08	0.16	0	0	0	0	0	0	13.12	6.7	12.37	6.11	11.08	8.57
TGME49_288740-t26_1	TGME49_288740	28.12	32.13	20.65	25.26	43.45	30.68	37.1	63.13	126.4	100.21	82.55	82.69	105.9	74.79
MSTRG.1146.1	TGME49_288750	4.38	7.31	44.95	44.02	0	0	0	0	10.99	7.25	5.07	6.09	3.52	11.46
TGME49_288750-t26_1	TGME49_288750	278.44	231.7	376.21	418.14	197.33	208.41	125.84	357.8	212.61	266.15	241.68	201.97	191.05	259.2
TGME49_288800-t26_1	TGME49_288800	57.94	115.7	69.15	0	72.84	119.83	31.03	123.37	49.5	51.44	54.46	53.97	54.54	56.31
TGME49_288820-t26_1	TGME49_288820	91.47	130.4	30.81	18.9	32.39	122.09	124.6	78.48	131.75	105.75	103.28	103.56	103.37	111.37
TGME49_288830-t26_1	TGME49_288830	63.57	71.83	71.85	87.7	100.81	130.47	43.02	109.84	167.31	208.38	197.58	168.53	162.91	209.61
TGME49_458080-t26_1	TGME49_458080	0	0	0	0	0	0	0	0	0	0	0	0	0.16	0
TGME49_288840-t26_1	TGME49_288840	151.81	303.26	25.05	61.12	158.21	24.82	0	25.54	28.47	26.55	36.54	31.66	28.82	29.02
TGME49_288845-t26_1	TGME49_288845	37.57	42.79	0	0	310.7	72.08	129.94	149.23	45.54	54.12	53.75	50.5	44.69	56.26
TGME49_288850-t26_1	TGME49_288850	50.57	25.75	0	0	0	0	0	0	30.9	41.07	41.09	21.74	32.17	47.56
TGME49_288860-t26_1	TGME49_288860	52.86	54.84	331.14	78.71	139.91	98.28	59.29	67.56	16.1	13.27	15.22	14.57	14.95	16.96
TGME49_288870-t26_1	TGME49_288870	28.23	33.23	104.52	125.31	0	25.86	93.67	26.65	10.86	9.46	10.62	9.17	8.39	9.33
TGME49_288880-t26_1	TGME49_288880	17.5	16.13	24.5	0	51.56	24.26	0	0	19.87	7.15	14.4	14.72	26.77	7.21
TGME49_288900-t26_1	TGME49_288900	21.54	23.31	0	192.92	0	121.58	0	0	4.76	6.03	4.17	3.55	2.5	8.56
TGME49_288910-t26_1	TGME49_288910	49.12	39.61	143.88	0	101.15	47.47	43	73.36	70.94	94.44	111.41	90.91	94.35	108.23
MSTRG.1158.2	TGME49_288945	13.07	4.69	0	0	0	0	0	0	15.27	17.57	10.13	4.96	5.72	4.1
TGME49_288945-t26_1	TGME49_288945	29.49	24.7	14.33	35.19	0	92.27	90.15	58.4	66.77	64.6	25.72	28.22	21.38	8.84
TGME49_288950-t26_1	TGME49_288950	48.73	49.4	72.37	133	0	134.43	97.55	119.85	323.93	199.12	260.71	213.38	216.53	123.63
TGME49_458100-t26_1	TGME49_458100	0	0	0	0	0	181.59	0	0	0	0	0.83	1.34	0	0
TGME49_288970-t26_1	TGME49_288970	2.53	0	0	0	0	197.17	0	0	38.74	56.9	28.51	21.73	17.36	20.84
TGME49_288980-t26_1	TGME49_288980	0	0	0	0	0	0	0	0	0	0	0	0	0	0
TGME49_288990-t26_1	TGME49_288990	31.84	54.47	69.26	41.98	145.91	120.02	31.08	52.95	139.46	155.51	159.28	124.64	124.71	163.45
TGME49_289010-t26_1	TGME49_289010	24.47	26.02	0	0	0	69.41	62.94	35.71	64.76	65.95	78.26	74.88	60.61	73.58
MSTRG.1164.1	TGME49_289050	96.31	214.3	90.8	53.19	67.47	37.17	14.42	17.53	7.07	6.43	8.5	12.2	8.45	11.57
MSTRG.1164.3	TGME49_289050	13.38	11.36	136.81	177.45	0	25.48	16.67	34.84	2.19	1.18	0.36	0.63	0.52	0.66
TGME49_289050-t26_1	TGME49_289050	119.45	273.43	46.73	98.09	105.63	17.68	29.64	58.93	5.86	5.46	5.46	7.59	5.54	7.89
TGME49_289080-t26_1	TGME49_289080	16.1	14.07	32.67	20.04	34.36	32.37	0	41.62	28.11	27.95	28.97	20.75	18.27	21.89
TGME49_289090-t26_1	TGME49_289090	38.33	50.13	0	220.23	0	91.42	0	62.82	55.54	51.82	59.2	55.72	51.22	59.11
MSTRG.1167.2	TGME49_289100	5.49	7.49	0	13.11	28.48	0	0	0	20.38	16.14	18.34	21.89	21.89	25.86
TGME49_289100-t26_1	TGME49_289100	74.05	94.83	90.84	67.6	114.78	119.95	135.92	154.33	70.09	76.5	72.97	71.34	64.78	79.62
TGME49_289110-t26_1	TGME49_289110	6.96	8.16	0	0	42.22	0	36.06	10.22	8.49	8.02	8.5	7.85	8.44	8.33
TGME49_289130-t26_1	TGME49_289130	46.62	51.98	121.56	0	128.34	30.07	54.44	31	31.42	18.27	25.42	18.02	24.84	18.05
TGME49_458120-t26_1	TGME49_458120	0	0	0	67.75	0	0	0	0	0.63	0.06	0.12	0.08	0.1	0.26
MSTRG.1170.1	TGME49_289180	9.77	11.93	0	0	48.77	31.29	0	71.51	23.87	29.88	27.31	22.65	13.53	36.81
TGME49_289180-t26_1	TGME49_289180	43.4	49.19	0	0	0	97.12	154.43	129.8	117.91	117.45	149.29	140.25	151.1	140.61
TGME49_289200-t26_1	TGME49_289200	12.25	7.33	28.35	0	0	14.04	25.45	0	12.67	10.13	12.4	10.32	13.41	13.18
MSTRG.1172.1	TGME49_289210	69.92	42.92	199.63	228.69	135.3	139.37	286.78	129.47	80.22	115.86	100.86	106.82	89.68	143.33
TGME49_289210-t26_1	TGME49_289210	86.78	47.47	83.38	0	0	35.11	0	68.54	74.39	96.32	90.43	86.33	69.54	114.17
TGME49_289222-t26_1	TGME49_289222	8.13	2.95	0	0	0	17.83	0	18.36	26.69	36.8	45.2	40.25	41.53	31.33
TGME49_289230-t26_1	TGME49_289230	8.31	11.48	23.2	56.67	0	45.97	20.84	35.47	16.09	26.84	24.82	22.73	18.21	32.02
TGME49_289250-t26_1	TGME49_289250	53.65	76.02	116.3	0	81.7	95.96	0	39.52	112.18	56.24	92.45	91.49	99.35	45.38
TGME49_289260-t26_1	TGME49_289260	1.59	3.45	0	0	0	0	0	0	3.87	1.78	0.9	1.34	0.27	0.62
TGME49_289290-t26_1	TGME49_289290	56.82	89.55	22.31	109.04	93.89	55.25	140.29	79.58	90.53	95.43	82.33	79.37	82.42	93.69
MSTRG.1178.1	TGME49_289300	9.42	13.95	80.9	0	0	0	72.35	41.28	31.91	41.72	34.86	31.83	23.16	33.35
MSTRG.1178.3	TGME49_289300	1.61	5.85	93.06	28.41	48.96	0	0	0	7.04	4.82	9.66	5.61	3.69	7.39
TGME49_289300-t26_1	TGME49_289300	53.07	39.82	0	0	0	98.13	118.65	112.18	74.65	87.94	71.77	61.36	61.51	68.64
TGME49_289320-t26_1	TGME49_289320	95.22	113.13	108.23	105.84	45.55	96.49	136.12	143.39	32.91	45.42	33.78	35.98	27.84	41.54
TGME49_458130-t26_1	TGME49_458130	0	0	0	0	0	0	0	0	0	0	0	0	0	0
TGME49_289330-t26_1	TGME49_289330	36.34	34.63	97.29	47.94	102.25	67.49	69.99	54.52	11.25	13.99	10.17	10.99	12.32	14.44
TGME49_289340-t26_1	TGME49_289340	80.93	82.23	94.43	170.35	0	46.74	126.99	48.14	132.86	115.37	153.6	147	169.23	127.28
MSTRG.1182.1	TGME49_289360	3.07	1.72	0	0	0	0	0	8.96	18.19	13.65	18.86	19.54	21.67	16.4
TGME49_289360-t26_1	TGME49_289360	38.52	48.74	76.96	93.07	0	114.29	69.04	189.04	205.62	179.11	201.92	227.34	212.19	188.39
TGME49_289370-t26_1	TGME49_289370	141.54	376.59	138.94	82.39	0	1924.29	2300.51	2622.23	2193.42	2379.72	3049.65	3412.14	3276.45	2936.68
TGME49_289380-t26_1	TGME49_289380	200.42	212.65	279.94	189.13	206.02	131.75	138.4	142.62	75.56	92.38	70.39	67.32	63.49	82.21
TGME49_289490-t26_1	TGME49_289490	8.73	3.44	24.51	45.21	25.76	0	29.11	0	0.79	0.71	0.2	0.32	0.17	0.31
TGME49_289510-t26_1	TGME49_289510	15.18	17.31	13.26	0	0	32.84	16.18	0	25.95	16.21	21.87	29.28	27.74	21.1
TGME49_289520-t26_1	TGME49_289520	12.35	10.06	7.05	17.39	14.81	34.92	38.03	39.49	6.77	7.12	6.38	7.82	7.81	8.7
MSTRG.1187.2	TGME49_289530	9.79	7.09	0	0	69.12	15.35	0	15.69	42.22	29.11	68.33	48.53	48.17	54.49
TGME49_289530-t26_1	TGME49_289530	2192.03	1343.91	1276.57	957.62	534.85	1589.9	1623.91	1399.76	1203.17	1015.21	1344.94	1720.97	1824.25	1291.66
MSTRG.1188.1	TGME49_289540	3.18	4.08	0	0	0	0	0	0	8.42	4.48	6.94	3.11	6.24	4.57
TGME49_289540-t26_1	TGME49_289540	125.34	156.19	139.44	95.07	65.17	130.47	41.77	189.45	119.56	110.72	64.64	116.04	132.53	111.14
MSTRG.1189.2	TGME49_289550	5.72	22.95	126.09	12.84	0	4.01	56.46	0	1.77	2.71	5.44	2.8	3.81	5.31
TGME49_289550-t26_1	TGME49_289550	70.45	67.44	0	137.46	0	27.35	0	15.04	72.95	62.57	71.76	65.49	72.52	71.96
TGME49_458150-t26_1	TGME49_458150	0	0	0	0	0	0	0	0	0.19	0	0	0	0	0
TGME49_289580-t26_1	TGME49_289580	65.41	42.62	57.56	137.56	243.01	170.89	206.26	88.06	33.38	35.89	35.48	36.3	27	34.12
TGME49_289590-t26_1	TGME49_289590	0	0	0	0	0	0	0	0	0	0	0	0	0	0
MSTRG.1192.2	TGME49_289600	196.65	223.71	73.9	95.46	312.47	40.45	0	85.59	100.95	75.9	97.59	98.17	102.88	117.48
TGME49_289600-t26_1	TGME49_289600	764.46	879.27	145.85	941.43	308.3	717.51	913.51	547.96	649.64	636.95	664.36	808.04	833.58	673.63
MSTRG.1193.1	TGME49_289610	4.69	9.24	0	0	0	0	0	0	3.7	3.71	3.66	3.21	2.64	3.89
MSTRG.1193.4	TGME49_289615	9.65	17.52	37.57	45.47	0	0	0	23.6	20.4	30.85	19.38	22.07	15.83	39.4
TGME49_289610-t26_1	TGME49_289610	39.54	58.6	0	84.03	0	188.76	31.1	105.99	97.38	97.64	105.7	106.4	90.31	105.62
TGME49_289615-t26_1	TGME49_289615	40.18	43.5	0	0	0	111.23	0	77.98	68.59	100.42	95.97	93.54	76.67	108.26
MSTRG.1194.1	TGME49_289620	16.32	38.79	0	52.83	0	0	72.56	0	10.02	8.83	5.44	8.8	8.32	8.96
MSTRG.1194.3	TGME49_289620	10.75	28.07	0	0	0	0	0	0	7.62	5.94	4.78	5.4	6.62	8.71
TGME49_289620-t26_1	TGME49_289620	393.28	629.59	289.55	327.85	365.79	272.42	177.85	236.11	413.48	464.94	433.35	456.03	428.4	522.1
MSTRG.1195.1	TGME49_289630	19.48	43.73	0	49.76	0	0	19.16	0	3.75	3.8	4.39	4.09	2.86	5.52
TGME49_289630-t26_1	TGME49_289630	218.83	439.61	92.59	283.24	65	61.13	47.47	15.73	74.29	76.26	107.56	91.88	93.36	105.29
MSTRG.1196.1	TGME49_289640	14.96	26.92	0	0	0	0	0	0	3.19	7.72	6.85	6.58	6.75	8.8
TGME49_289640-t26_1	TGME49_289640	13.88	22.31	43.54	104.98	183.61	64.66	156.2	133.19	64.17	96.56	92.1	87.27	74.21	86.75
MSTRG.1197.2	TGME49_289650	13.69	18.32	0	0	0	40.2	67.3	0	18.3	17.94	17.59	15.04	17.9	17.74
TGME49_289650-t26_1	TGME49_289650	413.08	411.88	265.25	442.56	488.86	351.04	342.39	337.98	252.76	255.91	207.08	210.77	231.42	187.16
TGME49_289660-t26_1	TGME49_289660	0.71	0	0	0	0	0	0	0	0	0.14	0	0.58	0.12	0.15
TGME49_289670-t26_1	TGME49_289670	24.43	35.19	46.06	0	0	25.87	43.12	166.3	94.14	95.68	102.72	104.91	97.82	96.35
TGME49_300618-t26_1	TGME49_300618	0	0	0	0	0	0	0	0	0	0	13.71	0	0	17.39
TGME49_458160-t26_1	TGME49_458160	0	0	0	0	0	0	0	0	0	0	0	0	0	0
TGME49_289680-t26_1	TGME49_289680	174.32	240.44	446.8	317.86	158.15	404.25	567.63	215.31	198.55	172.62	212.36	220.23	198.01	237.25
MSTRG.1201.2	TGME49_289690	1152.85	1131.15	1800.71	1211.88	1655.23	2593.69	2736.38	3144.37	892.42	904.29	897.16	1068.56	1036.49	848.86
TGME49_289690-t26_1	TGME49_289690	160.42	126.28	0	288.63	0	265.43	465.57	301.49	117.29	136.52	126.69	136.76	155.63	122.47
TGME49_289700-t26_1	TGME49_289700	71.84	51.8	86.04	0	0	170.43	128.76	116.94	166.42	206.04	185.63	197.2	148.72	224.76
TGME49_289710-t26_1	TGME49_289710	28.47	13.47	52.91	32.52	0	13.11	59.46	33.7	5.02	7.53	2.37	4.19	1.89	3.41
TGME49_289730-t26_1	TGME49_289730	43.05	35.02	53.16	86.87	74.55	105.34	63.7	117.38	51.18	54.2	62.91	59.73	51.82	65.8
MSTRG.1205.1	TGME49_289740	8.8	12.22	0	0	0	0	0	27.54	10.5	7.99	11.88	9.27	13.61	12.41
TGME49_289740-t26_1	TGME49_289740	76.64	62.5	71.16	65.4	74.84	52.87	63.94	58.31	78.53	91.89	101.25	101.54	99.56	123.18
TGME49_289750-t26_1	TGME49_289750	877.48	524.71	1037.46	313.94	78.07	201.78	332.46	321.07	533.96	455.67	476.5	569.78	620.2	493.35
TGME49_289760-t26_1	TGME49_289760	42.89	53.75	130.29	0	45.69	32.27	39.01	22.13	11.61	15.94	9.77	8.7	5.72	12.13
TGME49_289770-t26_1	TGME49_289770	113.91	95.12	105.17	51.44	221.29	135.44	56.69	42.87	89.55	66.86	88.1	86.67	88.92	76.92
TGME49_289800-t26_1	TGME49_289800	122.47	79.39	173.71	580.54	0	171.36	154.23	88.81	85.48	90.61	95.96	93.62	79	114.66
TGME49_458200-t26_1	TGME49_458200	0	0	0	0	0	97.02	0	0	0	0.12	0	0.32	0.1	0
TGME49_289810-t26_1	TGME49_289810	100.32	77.99	129.11	147.66	0	63.76	115.02	65.94	26.7	35.83	41.13	37.65	34.7	41.91
MSTRG.1211.2	TGME49_289830	44.01	24.59	0	0	0	0	87.74	0	52.12	57.03	48.78	52.2	53.45	48.66
TGME49_289830-t26_1	TGME49_289830	331.38	273.23	417.68	213.61	0	295.23	160.34	60.86	181.01	176.14	161.04	157.6	169.1	142.35
TGME49_289850-t26_1	TGME49_289850	0.69	0.58	0	0	0	0	0	0	2.02	1.11	1.37	1.28	1.96	0.65
TGME49_289860-t26_1	TGME49_289860	0.92	0	0	0	210.29	0	0	0	0.21	0.59	1.41	2.11	3.55	3.09
MSTRG.1214.2	TGME49_289880	2.34	5.24	0	0	0	87.02	36.3	0	2.37	2.02	2.94	13.6	2.55	4.72
TGME49_289880-t26_1	TGME49_289880	61.54	85.8	76.48	93.87	96.51	115.91	197.66	179.25	73.26	82.39	79.96	71.83	65.31	81.53
MSTRG.1215.1	TGME49_289910	43.02	41.77	62.35	77.26	130.95	30.85	0	31.78	41.53	35.99	8.97	12.19	7.88	6.95
TGME49_289910-t26_1	TGME49_289910	101.99	65.24	265.51	219.7	214.71	50.37	36.75	10.03	82.8	72.94	15.2	20.19	15.79	13.78
MSTRG.1216.2	TGME49_289920	488.33	770.56	32.22	220.57	212.48	613.79	436.62	512.56	1063.49	903.88	1762.27	1093.69	1022.75	1040.92
TGME49_289920-t26_1	TGME49_289920	179.77	331.73	236.86	146.62	0	53.61	106.61	108.04	655.96	627.13	977.27	705.02	667.78	675.7
TGME49_289940-t26_1	TGME49_289940	17.97	5.63	63.56	77.19	66.93	31.47	0	48.59	38.01	44.11	48.78	45.4	44.61	58
TGME49_289950-t26_1	TGME49_289950	61.88	71.97	0	31.24	107.87	76.14	92.05	91.41	50.29	44.3	56.49	45.71	43.45	48.41
MSTRG.1219.2	TGME49_289970	90.34	82.5	0	0	0	60.54	0	124.62	30.29	26.59	30.14	28.69	33.65	32.09
TGME49_289970-t26_1	TGME49_289970	138.72	120.45	116.4	140.74	81.77	0	104.43	0	95.5	92.42	78.06	88.53	102.26	114
TGME49_458210-t26_1	TGME49_458210	0	0	0	0	0	96.91	0	100.56	0	0.99	0	0	1.26	1.06
MSTRG.1220.2	TGME49_289990	9.96	9.27	0	0	0	0	0	0	4.32	5.87	5.47	3.18	2.19	7.94
TGME49_289990-t26_1	TGME49_289990	99.94	78.41	66.73	54.36	140.41	121.18	119.88	136.01	67.79	84.55	69.35	59.24	56.04	73.94
TGME49_290000-t26_1	TGME49_290000	37.63	53.89	107.66	130.42	0	408.67	740.7	621.96	971.99	881.04	1068.75	1014.06	1007.4	957.29
TGME49_290005-t26_1	TGME49_290005	207.69	84.47	199.09	241.57	69.89	32.86	89.34	152.21	90.58	109.25	95.22	93.11	85.16	100.5
TGME49_290030-t26_1	TGME49_290030	250.62	254.07	366.47	72.82	515.88	211.53	54.7	62.3	141.45	174.36	144.78	155.92	150.7	195.84
MSTRG.1224.2	TGME49_290040	5.47	2.8	0	0	0	0	0	0	3.54	5.26	5.02	5.44	3.86	6.85
TGME49_290040-t26_1	TGME49_290040	291.43	192.38	64.57	460.93	0	255.56	520.35	395.22	284.28	357.56	359.24	397.55	396.67	406.09
TGME49_290150-t26_1	TGME49_290150	109.95	101.54	0	0	144.39	101.41	0	244	71.2	114.26	104.48	101.24	81.17	111.54
TGME49_290160-t26_1	TGME49_290160	131.49	111.9	375.79	140.69	60.87	114.52	233.59	176.79	104.15	147.36	150.39	111.41	98.13	129.11
TGME49_290180-t26_1	TGME49_290180	17.2	23.14	46.96	56.49	0	46.49	84.21	23.94	30.47	51.98	36.47	38.91	31.22	54.43
TGME49_290190-t26_1	TGME49_290190	60.57	70	79.04	24.18	83.14	39.15	53.26	70.48	47.11	41.63	28.31	34.99	33.13	35.32
MSTRG.1229.2	TGME49_290200	1.37	0	0	0	0	0	0	0	2.17	2.06	2.55	1.97	0.75	2.48
TGME49_290200-t26_1	TGME49_290200	450.37	155.86	718.03	486.47	283.87	66.64	241.45	45.76	150.91	180.35	67.95	77.55	61.47	41.85
TGME49_458230-t26_1	TGME49_458230	0	0	0	0	0	0	0	0	0.19	0.11	0.11	0	0	0
TGME49_290260-t26_1	TGME49_290260	70.32	111.36	222.84	0	157.03	110.21	66.46	75.79	210.39	167.53	183.48	208.55	199.78	196.59
TGME49_290270-t26_1	TGME49_290270	55.89	54.93	21.48	119.9	45.2	74.48	38.6	10.95	63.2	42.2	54.35	60.71	70.92	53.86
TGME49_290280-t26_1	TGME49_290280	0	0	0	90.11	0	0	0	0	0	0	0	0	0.49	0
TGME49_290290-t26_1	TGME49_290290	102.15	90.19	184.38	90.34	193.93	63.93	82.84	103.34	60.55	83.62	71.35	55.68	44.94	72.87
TGME49_290300-t26_1	TGME49_290300	233.08	162.8	219.46	105.8	370.15	977.66	826.59	962.18	598.5	417.13	512.76	559.12	616.98	479.56
TGME49_290320-t26_1	TGME49_290320	0	0	0	0	0	0	0	0	0	0	0	0	0	0
MSTRG.1236.1	0	22.28	8.24	57.86	0	0	57.26	51.84	29.51	34.56	43.25	66.54	69.96	64.03	67.34
TGME49_290330-t26_1	TGME49_290330	11.36	7.24	16.66	0	0	24.76	59.9	16.98	11.35	14.21	13.15	11.12	10	15.01
TGME49_290340-t26_1	TGME49_290340	43.85	67.53	0	92.95	404.9	38.05	137.9	97.94	69.91	85.86	84.25	69.74	62.19	98.19
TGME49_290570-t26_1	TGME49_290570	44.52	47.49	0	65.79	0	54.4	0	84.09	151.88	63.13	148.25	164.51	170.58	107.73
TGME49_458260-t26_1	TGME49_458260	0	0	0	0	0	0	0	0	0	0	0.1	0	0	0
TGME49_290580-t26_1	TGME49_290580	29.69	18.91	0	54.06	46.54	109.55	119.22	101.44	48.13	54.42	66.43	48.92	35.63	49.29
TGME49_290590-t26_1	TGME49_290590	0.22	0.37	0	0	0	0	0	0	1.37	1.77	2.84	2.73	1.99	2.31
TGME49_290600-t26_1	TGME49_290600	185.21	161.68	265.24	508.54	111.94	105.01	0	216.4	277.3	319.49	224.79	232.91	225.63	242.29
TGME49_290605-t26_1	TGME49_290605	21.5	37.07	59.15	70.6	0	29.27	0	60.33	80.92	81.74	97.65	96.33	89.57	94.83
TGME49_290640-t26_1	TGME49_290640	74.39	36.33	138.15	101.83	58.1	109.5	111.76	126.69	37.9	41.18	32.72	30.94	26.97	36.4
MSTRG.1245.1	TGME49_290660	13.86	20.43	37.07	20.31	0	7	13.54	7.42	9.06	4.43	6.43	7.39	6.26	6.36
TGME49_290660-t26_1	TGME49_290660	282.29	313.27	331.34	323.46	488.72	154.15	183.18	190.45	138.37	151.83	161.44	165.31	167.11	189.34
MSTRG.1246.2	TGME49_290670	5.26	6.94	0	0	0	14.82	14.9	0	5.68	3.84	4.53	4.36	4.67	4.47
TGME49_290670-t26_1	TGME49_290670	209.94	140.25	279.64	128.72	120.47	288.17	395.58	295.66	275.24	311.53	268.61	252.47	223.1	281.25
TGME49_290678-t26_1	TGME49_290678	32.34	36.38	138.53	102.35	25.68	42.45	65.4	43.71	7.87	5.98	4.5	6.45	6.82	7.28
TGME49_290682-t26_1	TGME49_290682	9.36	17.19	0	73.86	130.89	0	0	0	2.32	2.1	1.53	2.35	2.36	2
TGME49_290700-t26_1	TGME49_290700	642.98	955.87	406.12	692.59	455.98	174.3	267.43	262.16	684.47	498.73	751.08	639.87	798.07	583.52
TGME49_458310-t26_1	TGME49_458310	0	0	0	0	0	0	0	0	0	0	0	0	0	0
MSTRG.1250.1	TGME49_290710	371.96	275.58	1159.12	383.26	0	947.34	337.53	198.44	352.17	387.18	437.63	339.76	297.16	314.26
TGME49_290710-t26_1	TGME49_290710	0	32.54	0	0	0	0	0	0	0	0	0	0	0	0
TGME49_290720-t26_1	TGME49_290720	121.53	117.6	88.54	195.29	148.98	87.71	111.38	90.22	49.89	52.61	56.51	54.4	46.75	59.16
TGME49_290840-t26_1	TGME49_290840	33.17	26.75	55.2	33.61	0	54.67	74.35	42.2	41.8	26.38	28.95	32.08	34.74	27.93
MSTRG.1254.2	TGME49_290850	12.81	19.2	0	0	69.92	27.03	29.79	16.92	23.68	16.97	33.99	24.01	27.31	22.71
TGME49_290850-t26_1	TGME49_290850	85.02	113.98	42.66	130.4	0	56.58	19.16	54.35	131.79	98.92	118.38	120.86	127.25	114.66
TGME49_290860-t26_1	TGME49_290860	80.08	80.94	210.39	85.63	0	92.62	42	59.56	28.23	67.34	36.51	31.04	17.59	55.34
MSTRG.1256.1	TGME49_290870	1.98	2.09	70.19	57.13	49.24	0	0	13.68	0.65	1.97	0.8	0.6	0.71	2.04
TGME49_290870-t26_1	TGME49_290870	68.47	68.64	0	0	0	82.86	0	45.95	54.15	71.57	59.34	49.36	40.24	59.74
MSTRG.1257.2	TGME49_290890	4.87	6.82	0	0	65.37	0	0	0	4.72	5.86	5.69	5.75	3.81	9.4
TGME49_290890-t26_1	TGME49_290890	41.78	46.67	0	111.69	0	113.22	123.21	81.54	88.53	98.49	105.46	107.07	102.57	114.3
TGME49_290900-t26_1	TGME49_290900	63.02	24.69	0	65.67	0	27.15	0	111.92	39.4	60.95	62	54.8	44.86	64.24
TGME49_290930-t26_1	TGME49_290930	0.49	0.82	0	0	0	0	0	0	0	0	0	0	0.22	0.1
TGME49_458320-t26_1	TGME49_458320	0	0	0	0	0	0	0	0	0	0	0	0.08	0	0.07
TGME49_290940-t26_1	TGME49_290940	112.28	111.23	36.08	87.4	152.03	89.31	129.5	220.69	91.15	72.54	67.1	75.58	70.48	69.92
MSTRG.1261.1	TGME49_290950	5.05	10.5	0	0	0	0	1.1	0	11.53	8.91	15.94	24.97	22.57	28.51
TGME49_290950-t26_1	TGME49_290950	89.29	75.27	113.19	108.24	132.21	143.3	90.17	217.84	56.09	70.53	51.14	54.85	51.17	63.02
MSTRG.1262.1	TGME49_290980	19.09	12.25	102.33	53.52	199.43	329.43	392.74	380.89	485.61	432.77	514.51	424.89	475.09	424.18
TGME49_290970-t26_1	TGME49_290970	36.64	2.1	240.56	152.19	43.9	1175.53	661.88	1062.62	975.71	874.21	606.44	585.79	709.57	464.78
TGME49_290980-t26_1	TGME49_290980	63.83	48.57	0	0	0	0	30.43	121.79	92.64	163.49	155.63	97.87	69.04	201.35
TGME49_290990-t26_1	TGME49_290990	18.24	20.23	21.59	0	0	4.92	18.66	45.52	5.59	7	5.25	6.46	4.99	6.26
TGME49_291000-t26_1	TGME49_291000	23.27	34.37	26.76	32.61	56.34	26.51	24.03	109.11	38.31	53.43	55.5	44.45	47.08	55.25
TGME49_291010-t26_1	TGME49_291010	14.56	21.22	32.65	39.63	0	16.17	117.23	49.93	51.69	63.44	65.01	59.56	48.74	73.66
TGME49_291030-t26_1	TGME49_291030	29.54	25.17	43.61	79.96	0	21.6	19.59	44.45	115.67	119.65	124.7	93.05	94.12	98.77
TGME49_291040-t26_1	TGME49_291040	42.3	2.91	320.08	141.6	367.61	9409.19	8987.1	7711.51	7583.76	8609.76	8038.28	7957.49	7865.72	7427
TGME49_291050-t26_1	TGME49_291050	39.17	23.32	71.03	14.56	24.89	46.92	53.22	60.31	36.68	31.86	21.69	20.95	22.78	19.23
TGME49_458340-t26_1	TGME49_458340	0	0	0	0	0	0	0	0	0	0	0	0	0	0
MSTRG.1270.1	TGME49_291080	2.74	9.16	0	0	99.52	0	0	0	3.97	4.02	3.39	3.02	3.06	5.23
TGME49_291080-t26_1	TGME49_291080	65.18	85.75	172.89	0	0	85.58	155.06	110.18	81.44	94.16	111.67	110.28	109.91	116.5
MSTRG.1271.1	TGME49_291090	15.28	18.09	0	0	0	0	83.4	0	69.74	98.43	113	137.74	111.43	142.88
TGME49_291120-t26_1	TGME49_291120	28.91	30.46	0	61.84	0	58.29	60.43	59.96	31.88	38.59	30.05	26.14	23.39	34.8
MSTRG.1273.2	TGME49_291140	41.74	47.71	154.28	0	54.13	73.85	88.35	102.43	61.07	62.64	67.41	94.9	87.73	87.55
TGME49_291140-t26_1	TGME49_291140	62	69.79	0	91.31	0	78.94	68.09	81.09	26.71	25.3	20.11	28.59	25.04	30.25
TGME49_291170-t26_1	TGME49_291170	18.04	12.66	0	0	0	28.83	0	23.54	5.89	4.94	2.67	1.99	2.28	0.82
TGME49_291180-t26_1	TGME49_291180	49.05	49.35	25.42	78.54	71.19	81.31	68.59	88.46	11.02	8.9	9.21	13.33	12.87	11.83
TGME49_291300-t26_1	TGME49_291300	65.85	56.63	60.37	111.15	63.47	82.24	27.13	76.89	58.96	50.43	46	48.77	55.62	57.89
MSTRG.1277.2	TGME49_291310	8.52	16.32	0	70.65	0	0	0	0	18	9.34	12.53	13.38	15.3	12.61
TGME49_291310-t26_1	TGME49_291310	86.88	82.69	172.38	0	272.56	85.33	77.3	87.88	61.01	83.3	67.36	72.6	70.99	92.88
MSTRG.1278.1	TGME49_291330	12.3	9.43	0	0	0	0	0	44.1	20.01	5.95	14.06	8.46	10.46	10.37
TGME49_291330-t26_1	TGME49_291330	135.59	123.98	206.24	41.68	72.41	187.21	185.09	166.12	252.14	214.25	232.75	230.58	264.67	242.31
TGME49_291370-t26_1	TGME49_291370	0	0	0	0	0	0	0	0	0	0	0	0	0	0
TGME49_458350-t26_1	TGME49_458350	0	0	0	0	0	0	0	0	0	0.12	0	0.17	0.1	0
TGME49_291580-t26_1	TGME49_291580	0	0.57	0	0	0	0	0	0	0.68	1.49	0.68	3.03	0.28	0.4
TGME49_291590-t26_1	TGME49_291590	8.51	7.5	0	0	0	10.86	19.69	0	11.68	12.12	8.88	11.23	11.04	11.69
TGME49_291600-t26_1	TGME49_291600	116.46	139.36	87.38	26.7	45.97	86.55	58.87	100.18	130.89	142.96	135.03	126.03	123.86	107.71
MSTRG.1283.2	TGME49_291620	4.68	3.55	0	19.83	0	29.54	35.04	33.28	32.77	40.21	36.92	39.51	38.57	45.17
TGME49_291620-t26_1	TGME49_291620	53.39	82.61	46.59	57.18	0	56.25	50.09	94.64	26.94	34.24	29.02	26.56	25.15	35.17
TGME49_291630-t26_1	TGME49_291630	72.9	34.87	54.8	65.59	0	0	0	27.94	27.7	14.59	14.32	10.72	14.23	6.45
TGME49_291650-t26_1	TGME49_291650	21.61	29.41	37.98	0	0	18.8	136.3	19.36	83.41	62.85	79.6	73.61	67.39	70.42
TGME49_291660-t26_1	TGME49_291660	1.1	0	0	0	0	0	0	0	0.3	0.36	0.18	0.63	0.15	0.29
TGME49_291670-t26_1	TGME49_291670	26.01	20.38	0	40.77	70.8	99.85	30.17	85.66	81.75	108.67	104.38	101.03	78.05	109.6
TGME49_291680-t26_1	TGME49_291680	131.34	121.1	129.05	131.46	135.77	127.83	96.61	109.6	98.5	135.74	118.13	107.3	103.71	120.45
MSTRG.1289.2	TGME49_291810	4.61	6.71	0	42.53	43.55	11.74	0	0	17.11	7.84	20.56	16.48	13	12.4
TGME49_291810-t26_1	TGME49_291810	118.61	65.58	52.39	20.1	221.06	151.78	93.9	186.98	118.42	117.52	158.52	122.73	116.79	106.56
TGME49_458360-t26_1	TGME49_458360	0.41	0	0	0	0	0	0	34.22	0	0	0.07	0	0	0.08
TGME49_291830-t26_1	TGME49_291830	0.68	0.99	0	0	0	0	0	27.96	9.04	7.27	5.32	8.93	5.85	7.81
MSTRG.1291.2	TGME49_291840	90.85	80.23	875.44	0	0	169.06	305.96	346.51	113.27	119.4	127.02	141.3	153.77	116.07
TGME49_291840-t26_1	TGME49_291840	617.08	240.4	0	609.94	297.62	355.14	198.36	193.96	0	0.11	0	0	24.43	0
TGME49_291850-t26_1	TGME49_291850	8027.1	4174.34	0	7610.51	0	16399.95	0	7119.8	611.78	0	1247.81	208.88	967.03	950.61
TGME49_291860-t26_1	TGME49_291860	0.28	2.5	0	0	32.03	0	0	0	0.16	0.09	0.09	0.19	0.08	0.05
MSTRG.1294.1	TGME49_291880	3.69	6.54	14.81	0	0	0	0	19.8	8.42	7.04	7.53	8.19	5.37	10.25
TGME49_291880-t26_1	TGME49_291880	49.09	99.46	55.86	20.32	57.33	246.29	268.1	166.55	211.72	248.68	233.97	225.52	208.82	227.14
MSTRG.1295.1	TGME49_291890	380.65	655.2	248.31	571.62	0	0	0	0	6.59	6.8	7.84	5.92	8.47	8.54
TGME49_291890-t26_1	TGME49_291890	1905.94	2616.35	1873.09	2107.07	2466.34	45.53	82.57	46.84	41.05	55.55	27.76	26.46	16.76	22.57
TGME49_291900-t26_1	TGME49_291900	47.67	39.57	29.77	181	0	14.74	53.45	136.54	85.27	128.22	90.97	93.45	73.4	107.17
TGME49_291920-t26_1	TGME49_291920	0	0	0	0	0	0	0	0	0	0	1.15	0.89	3.24	2.06
TGME49_291930-t26_1	TGME49_291930	109.1	72.43	282.44	228.74	396.54	62.16	0	79.97	57.96	57.51	46.47	40.75	45.97	35.74
MSTRG.1299.1	TGME49_291940	7.45	5.36	85.66	0	48.9	19.16	0	26.69	14.71	19.97	13.72	9.88	6.03	14.93
TGME49_291940-t26_1	TGME49_291940	33.16	20.68	0	93.01	87.91	72.29	91.33	25.16	102.42	122.75	108.45	76.51	72.68	106.76
TGME49_300621-t26_1	TGME49_300621	0	0	0	0	0	0	0	0	50.33	18.11	30.5	32.86	46.99	28.03
TGME49_458370-t26_1	TGME49_458370	0	0	0	0	0	0	0	0	0	0.12	0	0.17	0	0
MSTRG.1300.2	TGME49_291960	836.8	595.88	884.41	579.93	1087.02	91.22	99.2	75.13	205.48	163.36	161.47	129.39	159.8	94.75
TGME49_291960-t26_1	TGME49_291960	1.27	0.97	0	0	0	0	0	0	0.31	0.27	0.36	0.96	0.55	0.5
TGME49_291970-t26_1	TGME49_291970	22.17	26.62	0	0	0	0	0	0	45.07	28.06	28.52	38.46	37.72	38.72
TGME49_292000-t26_1	TGME49_292000	9.35	13.3	23.6	0	0	35.06	42.39	24.05	9.18	12.95	17.98	13.12	11.21	15.72
TGME49_292020-t26_1	TGME49_292020	12.41	16.29	41.3	23.22	39.44	50.24	77.69	47.82	13.32	12.52	14.93	15.58	15.38	15.45
TGME49_292070-t26_1	TGME49_292070	51.75	59.01	0	77.7	0	64.65	58.5	33.33	43.79	35.55	29.33	35.8	33.01	36.81
TGME49_292080-t26_1	TGME49_292080	115.93	94.88	236.04	111.22	152.77	107.92	65.26	83.26	100.64	81.5	69.86	69.3	86.99	69.31
MSTRG.1306.2	TGME49_292100	67.71	82.77	25.24	0	53.13	25	68.01	0	120	72.74	94.24	99.81	115.02	56.38
TGME49_292100-t26_1	TGME49_292100	9.7	8.43	29.79	36.22	0	0	0	15.18	3.95	3.45	6.18	5.12	6.11	5.71
TGME49_292120-t26_1	TGME49_292120	53.52	41.68	68.49	55.77	144.14	158.3	143.56	116.34	79.1	102.33	88.7	77.36	71.06	93.86
MSTRG.1308.2	TGME49_292130	8.69	12.26	50.42	0	0	0	54.05	25.92	16.55	7.77	7.74	11.88	9.71	14.18
TGME49_292130-t26_1	TGME49_292130	1063.25	584.35	919.45	674.27	906.77	553.56	233.82	380.71	167.58	169.71	150.09	189.25	179.71	139.28
MSTRG.1309.2	TGME49_292160	17.35	25.67	0	0	0	0	0	0	62.59	21.73	70.59	49.26	39.85	44.35
TGME49_292150-t26_1	TGME49_292150	0	0	0	0	0	0	0	0	0	0	0	0.23	0	0
TGME49_292160-t26_1	TGME49_292160	86.73	80.14	162.51	0	0	20.11	0	0	80.56	52.7	58.42	51.36	51.94	41.22
TGME49_458380-t26_1	TGME49_458380	0	0.99	0	0	0	46.49	0	0	0.78	0.11	0.33	0.15	0	0.48
TGME49_292190-t26_1	TGME49_292190	44.13	79.55	37.08	134.66	0	91.8	66.55	56.71	110.7	70.28	96.29	98.77	132.63	109.85
TGME49_292200-t26_1	TGME49_292200	86.93	102.33	101.12	106.43	91.13	164.59	77.9	125.11	59.77	73.25	46.9	51.04	54.06	66.24
TGME49_292220-t26_1	TGME49_292220	241.2	196.69	305.78	288.44	143.14	218.69	182.95	225.12	95.71	116.19	94	114.24	101.85	110.81
TGME49_292245-t26_1	TGME49_292245	42.52	42.63	87.74	52.87	0	65.14	118.03	22.37	24.86	26.16	29.05	24.31	26.07	34.05
TGME49_292260-t26_1	TGME49_292260	3.48	0.79	0	0	0	21.55	39.05	0	5.93	5.85	2.1	4.46	3.55	2.96
TGME49_292270-t26_1	TGME49_292270	0.35	0	0	0	0	0	0	57.19	40.88	64.46	16.08	29.14	17.95	17.44
TGME49_292275-t26_1	TGME49_292275	1.42	0	0	0	0	0	0	0	27.11	35.88	15.8	16.67	18.26	16.97
TGME49_292280-t26_1	TGME49_292280	1.97	0	0	0	0	0	81.42	0	19.74	36.66	7.78	9.72	8.21	11.5
TGME49_292290-t26_1	TGME49_292290	25.19	16.48	0	0	0	0	0	0	14.67	16.03	31.13	15.6	26.08	20.93
TGME49_292320-t26_1	TGME49_292320	43.34	47.88	103.89	0	72.95	85.73	31.08	105.91	84.5	56.75	73.58	66.23	73.37	67.73
TGME49_458390-t26_1	TGME49_458390	0	0	0	0	0	0	0	0	0	0.06	0	0.08	0.1	0
TGME49_292340-t26_1	TGME49_292340	22.53	29.95	52.79	48.66	0	45.76	71.18	47.06	34.56	39.1	27.51	32.23	32.8	38.53
TGME49_292360-t26_1	TGME49_292360	21.82	19.98	15.86	0	66.71	78.56	42.76	32.32	53.21	76.73	64.94	56.46	51.26	75.11
TGME49_292375-t26_1	TGME49_292375	34.27	55.76	126.86	92.82	106.81	464.92	451.18	336.18	229.19	275.68	267.96	168.65	172.85	276.31
TGME49_292390-t26_1	TGME49_292390	0.47	0.53	0	0	0	88.02	112.99	95.34	23.56	34.35	61.12	45.83	52.97	55.45
TGME49_210600-t26_1	TGME49_210600	1.39	1.41	0	34.2	0	125.21	218.42	268.31	72.54	82.87	92.36	76.61	88.85	73.47
TGME49_210490-t26_1	TGME49_210490	33.82	33.18	54.48	99.54	57.35	53.96	24.46	13.88	115.01	106.17	128.84	111.1	103.55	89.48
TGME49_210450-t26_1	TGME49_210450	3.74	1.49	18.68	0	0	10.66	0	0	6.78	7.39	9.04	7.24	6.28	8.96
TGME49_210440-t26_1	TGME49_210440	26.26	30.98	61.39	0	0	59.27	73.54	62.56	27.38	23.16	26.51	25.65	22.04	28.21
TGME49_210420-t26_1	TGME49_210420	139.06	94.8	161.32	243.58	170.01	59.89	72.36	123.35	142.76	144.39	165.55	113.41	166.12	137.66
TGME49_210408-t26_1	TGME49_210408	743.97	382.78	1122.09	999.02	1082.32	764.13	713.92	1000.64	603	762.62	492.11	554.22	525.43	679.07
TGME49_458430-t26_1	TGME49_458430	0.99	1.68	213.43	247.41	0	52.73	95.24	272.39	0	0.13	0	0	0	0
TGME49_210400-t26_1	TGME49_210400	0.18	0.15	0	0	0	9.44	0	0	0.66	1.63	0.79	0.59	0.2	0.49
MSTRG.1331.1	TGME49_210390	11.07	11.77	0	0	0	48.33	0	0	30.52	10.01	27.99	17.13	22.23	18.72
TGME49_210390-t26_1	TGME49_210390	22.22	27.16	0	0	65	12.73	27.71	31.46	39.93	36.69	40.63	37.93	40.19	44.06
TGME49_210380-t26_1	TGME49_210380	117.21	105.14	89.53	53.92	0	22.16	40.14	45.64	69.71	64.42	65.44	61.1	62.02	68.49
TGME49_210370-t26_1	TGME49_210370	262.27	195.23	316.34	296.94	256.07	108.46	152.99	173.6	43.92	67.61	47.61	42.01	32.55	38.88
TGME49_210360-t26_1	TGME49_210360	37.9	64.91	64.48	52.55	90.45	53.22	57.92	32.85	61.16	69.57	78.71	59.79	59.35	74.07
TGME49_210330-t26_1	TGME49_210330	0.29	0.57	0	0	0	81.36	0	0	8.25	7.49	7.81	5.61	6.32	3.8
TGME49_210320-t26_1	TGME49_210320	1.68	5.43	0	0	0	0	0	0	6.31	10.87	2.97	2.35	4.28	2.78
TGME49_210310-t26_1	TGME49_210310	7.42	13.23	9.03	0	37.94	31.3	40.58	32.18	10.78	12.49	11.02	12.27	11.72	13.98
TGME49_210270-t26_1	TGME49_210270	29.68	18.96	45.88	42.34	24.11	34.09	30.94	81.8	26.6	46.21	31.3	22.67	18.87	25.85
TGME49_210260-t26_1	TGME49_210260	0.28	0.12	0	0	0	0	0	0	0	0	0.09	0.06	0.24	0.35
TGME49_458440-t26_1	TGME49_458440	0	0.35	0	0	0	0	0	0	0.32	0.35	0.17	0.24	0	0.38
TGME49_210255-t26_1	TGME49_210255	111.52	103.89	0	108.32	94.82	155.81	241.94	252.18	213.02	235.12	196.67	209.74	238.38	228.82
TGME49_210220-t26_1	TGME49_210220	64.56	88.4	0	0	0	0	0	0	104.56	122.6	94	82.25	82.93	92.47
TGME49_461480-t26_1	TGME49_461480	0.58	0.42	107.21	163.27	394.96	106.18	336.95	286.84	6.27	5.25	4.11	7.06	7.32	5.51
TGME49_307570-t26_1	TGME49_307570	117.98	90.92	220.14	222.21	256.65	209.2	300.88	372.69	222.58	226.92	198.1	195.2	171.81	171.8
TGME49_307575-t26_1	TGME49_307575	39.28	19.62	0	0	0	59.17	106.8	0	73.38	57.74	56.35	49.38	62.05	34.82
MSTRG.1345.2	TGME49_307580	1.97	15.35	0	0	0	0	0	40.68	8.19	5.58	11.25	6.79	9.62	6.92
MSTRG.1345.3	TGME49_307580	8.85	25.75	0	0	25.02	90.14	0	59.8	24.19	27.5	29.83	33.46	29.99	29.57
TGME49_307580-t26_1	TGME49_307580	27.48	29.04	64.42	39.65	35.9	67.69	57.92	43.83	45.22	46.4	53.9	39.52	38.38	35.08
TGME49_307590-t26_1	TGME49_307590	0.71	0.48	0	0	0	0	0	0	0.13	0.15	0	0.05	0	0
TGME49_307605-t26_1	TGME49_307605	37.35	23.84	175.01	169.69	0	190.63	188.47	89.21	174.2	224.04	239.75	252.22	229.48	240.87
MSTRG.1348.1	TGME49_307610	13.73	20.37	0	65.21	110.3	0	25.84	0	26.54	23.31	30.34	23.45	16.61	26.9
TGME49_307610-t26_1	TGME49_307610	25.61	29.16	0	32.13	1.93	65.9	56.73	108.51	55.07	70.35	74.98	49.29	39.31	61.86
TGME49_307650-t26_1	TGME49_307650	56.82	46.34	77.94	47.12	82.13	212.23	34.96	0	101.42	141.55	142.74	136.18	134.5	142.6
TGME49_458510-t26_1	TGME49_458510	0.44	0	0	0	0	0	0	0	0.36	0.6	0.77	0	0.16	0.22
TGME49_461470-t26_1	TGME49_461470	0	0.52	99.7	232.14	211.25	49.28	89.02	50.89	4.24	3.45	1.18	4.25	2.68	2.85
MSTRG.1351.2	TGME49_304870	7.87	13.48	144.66	0	0	126.3	0	0	23.5	17.64	26.78	25.87	32.32	18.93
TGME49_304870-t26_1	TGME49_304870	0	0	0	0	0	0	0	0	25.53	13.87	14.1	20.88	23.19	14.38
MSTRG.1352.1	TGME49_304880	9.37	13.48	0	0	0	0	0	0	19.07	13.28	18.75	11.88	14.81	14.15
TGME49_304880-t26_1	TGME49_304880	87.1	116.76	119.68	187.48	114.35	161.7	254.33	166.28	195.65	216.82	200.75	148.83	162.34	177.68
TGME49_304890-t26_1	TGME49_304890	122.68	178.96	147.39	215.12	186.22	175.17	132.33	300.47	235.04	261.51	318.65	271.79	263.8	348.12
TGME49_304900-t26_1	TGME49_304900	181.35	168.87	202.33	192.26	567.68	122.48	100.97	68.73	162.72	162.64	157.42	125.69	114.19	127.82
TGME49_304910-t26_1	TGME49_304910	6.69	12.29	24.64	30.3	0	36.62	22.15	12.55	6.76	9.61	6.19	8.76	7.17	8.8
MSTRG.1356.1	TGME49_304930	1.51	0.61	0	0	0	0	20.21	0	15.45	8.41	15.55	13.76	14.76	10.81
TGME49_304920-t26_1	TGME49_304920	3.66	0.61	0	0	0	165.93	160.16	102.65	70.05	77.8	69.01	66.08	67.17	69.15
TGME49_304930-t26_1	TGME49_304930	3.78	0.63	0	0	0	109.13	102.6	93.57	80.69	88.06	76.78	71.67	68.67	81.78
MSTRG.1357.1	TGME49_304955	211.38	355.9	244.67	467.44	655.13	541.67	622.15	638.53	827.75	1029.46	926.12	928.05	826.06	1278.99
TGME49_304955-t26_1	TGME49_304955	58.32	95.4	67.86	31.24	121.78	196.55	199.75	181.29	187.22	275.13	212.09	222.19	189.81	285.18
TGME49_304990-t26_1	TGME49_304990	52.46	48.14	100.2	57.7	131.86	157.97	183.15	110.84	47.73	62.88	63.95	45.05	41.02	50.71
TGME49_304980-t26_1	TGME49_304980	0	0	152.61	0	0	81.14	0	15.6	0	0	0	0	0	0
TGME49_458520-t26_1	TGME49_458520	0	0	0	0	0	0	0	0	0.29	0.33	0.17	0.76	0.24	0.36
TGME49_305000-t26_1	TGME49_305000	0	0	0	0	0	0	0	0	0.19	0.32	0.53	0.15	0.18	0.35
MSTRG.1361.1	TGME49_305010	47.92	57.71	45.32	0	145.45	44.11	123.93	39.37	95.84	77.73	114.76	96.8	131.28	122.22
TGME49_305010-t26_1	TGME49_305010	71.16	64.73	102.06	0	0	30.74	0	285.51	127.85	96.48	129.31	100.75	141.69	126.24
TGME49_305030-t26_1	TGME49_305030	24.78	24.72	24.37	29.73	0	12.07	87.54	37.25	63.55	89.02	80.23	71.69	47.68	80.16
TGME49_305050-t26_1	TGME49_305050	628.39	504.77	863.65	1674.24	0	0	0	0	53.81	36.52	37.23	36.91	32	36.4
MSTRG.1364.1	TGME49_305060	114.96	145.45	177.84	0	0	294.06	317.85	428.89	123.32	125.55	130.38	166.02	143.06	197.16
TGME49_305060-t26_1	TGME49_305060	151.89	192.58	0	178.82	209.41	400.68	222.47	317.57	203.53	222.65	208.15	214.47	197.26	295.7
TGME49_305080-t26_1	TGME49_305080	72.6	97.5	162.86	0	0	80.53	145.63	83.09	92.51	107.86	93.68	81.46	81.18	111.61
TGME49_305090-t26_1	TGME49_305090	119.98	125.74	60.95	0	128.7	241.25	0	93.25	121.3	114.65	107.85	120.17	110.51	140.42
TGME49_305110-t26_1	TGME49_305110	0.85	2.68	0	0	0	0	0	0	0.13	0.3	0.08	0.31	0.57	0.57
TGME49_305120-t26_1	TGME49_305120	70.32	77.93	104.13	31.73	0	167.6	210.41	185.73	103.88	138.89	101.47	72.4	61.54	94.45
TGME49_305160-t26_1	TGME49_305160	9.15	6.21	0	75.35	0	15.35	0	0	6.29	2.76	5.5	3.82	3.84	3.31
TGME49_305170-t26_1	TGME49_305170	0	0	0	0	0	0	0	0	0	0	0	0	0	0
TGME49_458540-t26_1	TGME49_458540	0.21	0	0	0	0	0	0	0	0	0	0	0	0.12	0
MSTRG.1370.2	TGME49_305190	8.07	13.09	0	0	0	0	0	25.08	27.89	10.44	23.29	15.64	20.69	13.02
TGME49_305190-t26_1	TGME49_305190	42.89	38.56	92.4	0	48.61	34.32	62.25	41.01	79.68	63.67	80.37	69.91	90.7	87.92
TGME49_305200-t26_1	TGME49_305200	55.44	61.67	50.91	20.81	35.69	100.87	45.75	95.11	18.07	12.16	14.17	15.6	16.67	13.08
TGME49_305230-t26_1	TGME49_305230	3.84	6.13	0	0	0	7.12	0	0	4.4	8.43	6.12	5.63	5.2	9.35
MSTRG.1373.1	TGME49_305250	61.24	70.38	79.15	0	84.76	115.13	29.65	39.97	46.86	51.42	70.07	50.27	36.65	69.28
TGME49_305250-t26_1	TGME49_305250	606.74	685.7	373.31	705.4	850.95	414.52	602.34	636.3	479.21	483.62	561.77	463.78	417.98	456.58
TGME49_305270-t26_1	TGME49_305270	179.03	119	177.25	247.03	159.89	125.4	90.96	90.33	119.18	126.53	97.24	62.45	77.25	78.02
MSTRG.1375.1	TGME49_305290	12.79	17.93	0	0	0	44.4	0	0	11.17	8.66	6.57	12.41	6.1	13.73
TGME49_305290-t26_1	TGME49_305290	127.58	125.95	92.05	55.4	97.06	203.29	330.16	258.13	160.46	184.34	168.21	204.74	204.66	180.06
TGME49_305340-t26_1	TGME49_305340	90.03	89.21	113.6	97.85	71.64	135.07	91.92	63.66	35.3	37.39	30.77	28.29	27.24	38.38
TGME49_305455-t26_1	TGME49_305455	23.71	20.75	0	0	0	0	0	36.65	10.99	8	10.21	9.82	9.99	15.42
TGME49_305460-t26_1	TGME49_305460	64.17	48.55	100.65	30.69	52.96	62.31	112.99	76.94	92.35	70.81	59.78	51.75	47.12	48.2
TGME49_305505-t26_1	TGME49_305505	0	0	0	0	0	0	0	0	0	0	0	0	0	0
TGME49_458600-t26_1	TGME49_458600	0	0	0	0	0	0	0	0	0	0	0	0	0.19	0.12
MSTRG.1380.1	TGME49_305510	21.37	15.34	64.65	13.72	0	5.84	10.69	11.2	19.81	13.86	19.83	18.06	17.34	22.43
TGME49_305510-t26_1	TGME49_305510	166.75	101.15	205.6	149.98	132.8	200.3	192.14	157.5	197.15	216.77	208.53	213.92	195.33	188.16
TGME49_305520-t26_1	TGME49_305520	3398.15	1788.82	1712.44	1616.55	2970.47	797.09	673.13	822.9	625.27	578.1	505.9	591.78	705.99	512.84
TGME49_305530-t26_1	TGME49_305530	0	0	0	0	0	0	0	0	0	0	0	0.09	0	0
TGME49_305540-t26_1	TGME49_305540	50.6	53.52	101.56	99.4	0	90.54	72.99	93.15	104.43	88.04	93.05	68.08	63.12	64.67
TGME49_305560-t26_1	TGME49_305560	9.86	8.99	108.41	0	0	10.74	38.96	11.05	5.08	12.57	4.63	6.65	5.93	8.19
TGME49_305600-t26_1	TGME49_305600	29.12	31.36	0	0	0	26.44	0	54.49	69.28	67.27	73.7	69.27	79.74	86.5
TGME49_305610-t26_1	TGME49_305610	22.57	19.07	29.85	0	0	73.9	53.59	45.64	55.19	74.62	79.93	56.07	49.3	78.73
MSTRG.1385.1	0	16.35	22.1	427.32	0	0	42.26	0	0	32.01	69.93	55.57	64.23	55.28	79.62
TGME49_305635-t26_1	TGME49_305635	18.02	16.91	0	67.92	239.86	0	0	0	22.09	41.74	32.49	23.51	25.49	53.32
TGME49_305800-t26_1	TGME49_305800	26.2	23.99	70.71	42.84	74.48	70.02	31.73	72.08	49.21	92.53	81.69	66.07	54.51	85.41
TGME49_305810-t26_1	TGME49_305810	27.44	36.23	33.18	161.05	69.89	49.29	119.13	50.74	32	65.96	52.19	42.14	39.7	65.21
TGME49_305820-t26_1	TGME49_305820	48.61	47.11	0	229.82	136	159.26	345.89	164.19	114.97	128.88	152.21	162.18	151.68	158.75
TGME49_458610-t26_1	TGME49_458610	0	0	0	0	0	0	0	142.59	0	1.26	0.55	0	0.44	0
MSTRG.1390.2	TGME49_305840	2.54	0.48	0	0	0	0	43.09	0	3.48	12.32	10.87	9.48	9.43	10.56
TGME49_305840-t26_1	TGME49_305840	15.68	12.45	0	0	0	19.45	0	20.03	68.05	72.64	81.63	68.25	67.41	73.02
MSTRG.1391.1	TGME49_305850	5.78	9.66	0	117.98	66.66	0	0	65.39	5.57	6.87	6.17	6.84	3.79	6.11
MSTRG.1391.3	TGME49_305850	23.57	19.7	0	90.76	0	19.53	0	0	58.38	41.58	42.11	37.1	28.22	41.67
TGME49_305850-t26_1	TGME49_305850	155.72	130.23	239.36	110.14	0	74.08	53.72	105.93	150.64	193.77	163.35	154.22	147.25	176.44
TGME49_305860-t26_1	TGME49_305860	71.04	103.09	208.26	222.13	383.6	283.63	141.31	238.8	194.72	245.64	246.56	213.48	190.59	282.56
MSTRG.1393.1	TGME49_305870	33.37	54.95	0	0	0	0	0	0	5.06	4.38	4.41	2.81	2.71	7.69
TGME49_305870-t26_1	TGME49_305870	13.69	11.19	0	0	0	27.55	99.75	85.16	99.23	107.12	108.1	114.76	102.57	142.09
MSTRG.1394.1	TGME49_305900	4.9	2.56	0	105.21	0	0	0	0	9.56	11.36	12.37	9.58	8.38	13.66
TGME49_305900-t26_1	TGME49_305900	33.1	39.97	0	0	0	77.59	35.15	0	76.65	92.29	100.41	85.35	85.45	103.1
TGME49_305920-t26_1	TGME49_305920	20.59	29.82	28.38	69.1	59.76	42.17	0	72.33	57.01	57.82	61.56	46.56	39.19	55.56
TGME49_305930-t26_1	TGME49_305930	66.17	137.29	47.78	0	0	23.65	0	146.15	44.61	39.33	52.87	65.1	57.74	54.89
TGME49_305940-t26_1	TGME49_305940	32.34	48.02	50.85	0	0	50.36	114.16	38.87	56.86	41.19	54.67	41.88	42.88	46.65
TGME49_305950-t26_1	TGME49_305950	43.01	33.45	27.99	34.07	0	27.72	100.52	28.53	43.14	41.92	54.97	40.1	34.04	39.37
TGME49_306000-t26_1	TGME49_306000	78.43	106.08	78.35	0	32.95	46.57	112.67	95.8	28.19	27.43	20.43	25.38	25.2	28.82
TGME49_300631-t26_1	TGME49_300631	0	0	0	0	0	0	0	0	9.98	2.74	7.58	4.66	4.69	4.77
TGME49_458630-t26_1	TGME49_458630	0	0	0	0	0	0	0	0	0	0.09	0.17	0	0.44	0.09
TGME49_306035-t26_1	TGME49_306035	0	0	0	0	0	0	0	0	0	0	0	0	0	0
TGME49_306040-t26_1	TGME49_306040	59.4	71.75	29.4	18.05	61.83	43.7	79.28	52.43	43.42	43.55	44.88	39.56	44.83	45.49
MSTRG.1402.2	TGME49_306060	6.83	9.14	0	0	0	0	0	153.96	1.07	0.4	1.38	0.26	1.29	1.43
TGME49_306060-t26_1	TGME49_306060	235.12	181.2	333.17	370.73	324.49	241.58	248.46	205.75	41.88	44.31	37.53	35.04	39.76	33.2
MSTRG.1403.2	TGME49_306190	26.48	31.96	0	0	0	12.96	0	0	12.91	7.56	9.77	9.91	8.05	9.47
TGME49_306190-t26_1	TGME49_306190	369.79	338.02	998.19	649.18	536.24	241.19	419.75	270.55	137.18	144.65	110.75	121.04	117.26	113.2
MSTRG.1404.1	TGME49_306195	3.18	4.74	0	0	0	0	0	17.3	20.23	9.82	37.4	18.54	32.26	19.58
TGME49_306195-t26_1	TGME49_306195	28.76	41.65	0	74.41	263.83	61.81	0	0	62.29	38.4	69.93	77.86	84.03	48.38
TGME49_306200-t26_1	TGME49_306200	43.64	82.52	249.53	0	0	0	0	127.78	38.14	14.38	25.2	14.09	32.45	15.68
MSTRG.1406.2	TGME49_306220	13.34	13.41	0	12.13	0	0	73.34	0	5.35	3.65	5.95	8.18	14.14	10.49
TGME49_306220-t26_1	TGME49_306220	60.42	97.83	58.54	42.45	41.05	57.99	108.56	69.6	67.32	61.02	63.61	65.42	65.15	60.5
TGME49_306250-t26_1	TGME49_306250	20.29	24.09	52.21	63.63	0	25.85	0	53.21	31.03	39.62	37.39	31.32	31.66	32.61
TGME49_306260-t26_1	TGME49_306260	37.85	39.66	17.96	99.51	37.79	106.39	22.95	39.31	54.29	74.46	70.3	57.61	42.64	61.19
TGME49_306270-t26_1	TGME49_306270	15.75	38.9	0	31.22	114.86	162.77	467.14	324.86	671.04	746.75	726.97	910.8	874.85	929.44
TGME49_458660-t26_1	TGME49_458660	0	0	0	0	0	44.14	0	0	1.13	0	1.71	2.07	0.72	0.78
TGME49_306280-t26_1	TGME49_306280	179.64	154.78	58.09	138.78	122.64	287.44	104.08	562.88	489.37	569.41	490.89	436.37	418.29	451.22
TGME49_306300-t26_1	TGME49_306300	11.03	12.67	47.8	19.65	50.23	205.27	128.97	97.41	15.63	14.01	13.73	14.45	16.42	14.6
TGME49_306330-t26_1	TGME49_306330	51.11	37.83	126.2	0	0	124.98	226.57	128.64	49.73	84.2	70.28	62.67	42.25	56.01
MSTRG.1413.1	0	11.39	8.45	137.27	33.44	0	67.98	0	41.98	144.1	114.83	73.17	80.46	62.21	58.86
TGME49_306350-t26_1	TGME49_306350	71.29	86.77	0	43.8	0	393.95	162.28	129.05	194.7	238.76	250.16	186.59	229.11	224.22
TGME49_306370-t26_1	TGME49_306370	65.71	76.16	0	0	0	228.31	0	235.52	112.58	126.82	158.28	147.5	160.74	155.4
MSTRG.1416.1	TGME49_306380	6.63	11.94	0	0	0	0	0	0	5.83	7.82	10.03	9.41	8.31	15.25
TGME49_306380-t26_1	TGME49_306380	81.02	82.53	0	0	88.85	62.59	37.8	42.97	97.59	86.11	106.69	98.15	115.09	108.94
MSTRG.1417.1	TGME49_306390	13.46	19.16	25.53	0	0	24.79	19.79	0	9.19	4.88	7.55	5.51	8.06	7.54
TGME49_306390-t26_1	TGME49_306390	397.45	383.23	297.75	364.91	666.53	710.96	280.64	321.01	436.57	493.68	427.95	424.27	471.12	418.61
TGME49_306430-t26_1	TGME49_306430	49.6	47.88	17.05	83.62	71.73	76.02	0	26.06	32.19	46.21	30.09	29.79	22.91	32.18
TGME49_306440-t26_1	TGME49_306440	41.66	33.97	79.56	64.63	0	78.8	47.63	13.51	66.73	74.51	82.42	75.65	66.52	85.24
TGME49_458680-t26_1	TGME49_458680	0	0	0	0	0	53.25	0	0	0.24	0.13	0	0.18	0.11	0.14
TGME49_306450-t26_1	TGME49_306450	3.11	2.16	0	51.87	90.68	63.87	38.58	21.93	75.38	50.16	60.95	50.47	57.31	44.56
MSTRG.1421.1	TGME49_306455	19.15	11.32	0	201.15	0	1207.46	1258.92	1342.57	1883.29	1913.81	1791.66	1783.57	2036.18	1515.08
TGME49_306455-t26_1	TGME49_306455	0	0	220.75	40.06	0	0	0	0	26.22	18.67	25	29.08	32.23	17.05
MSTRG.1422.1	TGME49_306470	9.81	9.49	12.55	0	26.41	0	22.53	0	6.41	13.53	8.65	8.97	6.4	15.75
TGME49_306470-t26_1	TGME49_306470	23.49	14.62	12.55	0	26.41	62.13	22.53	63.93	57.69	85.7	79.32	65.06	58.11	102.13
MSTRG.1423.1	TGME49_306490	26	6.99	0	39.79	0	97.4	29.43	66.84	61.58	72.76	54.97	55.87	49.51	59.79
TGME49_306490-t26_1	TGME49_306490	109.05	109.1	126.94	123.83	53.44	188.59	91.2	155.25	57.41	79.48	61.8	50.94	39.58	64.02
TGME49_306500-t26_1	TGME49_306500	0.59	0.39	0	0	0	94.91	68.87	58.58	74.23	86.18	58.28	37.63	35.04	39.7
TGME49_306510-t26_1	TGME49_306510	8.33	23.58	0	0	0	17.12	0	0	4.45	2.03	2.95	1.2	4.62	1.38
TGME49_306520-t26_1	TGME49_306520	101.45	121.43	63.1	0	132.89	93.73	28.32	48.24	67.51	79.85	91.02	77.42	76.91	99.62
TGME49_306530-t26_1	TGME49_306530	14.18	16.46	26.53	0	0	26.27	47.64	13.52	29.78	39.73	33.17	34.53	34.44	37.56
TGME49_306540-t26_1	TGME49_306540	26	18.24	51.14	62.36	0	18.78	45.93	26.06	27.07	38.13	34.87	29.21	24.06	33.42
TGME49_458700-t26_1	TGME49_458700	0	0	0	0	0	0	57.11	0	0.24	0.07	0	0.09	0.17	0.07
TGME49_306550-t26_1	TGME49_306550	5.84	9.26	0	0	0	20.1	0	8.22	2.2	4.69	2.83	4.28	2.46	3.31
MSTRG.1431.2	TGME49_306610	10.96	13.18	12.74	15.66	0	0	22.31	6.49	34.81	13.67	37.06	28.12	33.43	19.52
TGME49_306600-t26_1	TGME49_306600	33.9	39.02	67.81	0	0	67.09	182.09	69.18	54.7	34.06	54.97	49.83	60.44	41.51
TGME49_306610-t26_1	TGME49_306610	4.86	6.97	0	0	0	38.81	1.21	0	114.98	30.61	69.58	85.47	97.21	36.67
MSTRG.1432.2	TGME49_306620	0.48	2.2	0	0	0	0	19.24	34.94	13.81	7.26	13.78	11.37	13.88	11.34
TGME49_306620-t26_1	TGME49_306620	14.53	17.16	52.35	53.78	36.68	492.85	444.39	498.77	139	144.5	133.98	173.82	179.51	192.14
TGME49_306630-t26_1	TGME49_306630	10.57	13.75	0	34.05	0	13.85	0	14.25	10.22	12.48	12.37	10.33	10.69	10.55
TGME49_306640-t26_1	TGME49_306640	45.03	36.31	0	0	57.66	40.69	73.77	41.87	50.42	40.87	58.12	45.38	48.08	50.83
MSTRG.1434.2	TGME49_306650	5.07	16.02	0	0	0	0	0	32.65	12.95	15.24	10.08	8.97	3.65	18.69
TGME49_306650-t26_1	TGME49_306650	170.09	134.26	119.5	71.3	126.15	118.25	107.03	173.16	145.99	212.92	182.18	184.72	163.55	257.95
TGME49_306660-t26_1	TGME49_306660	22.61	22.58	54.26	21.5	18.27	28.01	15.65	20.77	10.25	6.67	8.11	11.05	12.11	8.34
MSTRG.1436.1	TGME49_306670	22.6	20.65	0	0	0	0	0	56.31	176.56	88.97	170.49	161.32	128.59	162.11
TGME49_306670-t26_1	TGME49_306670	405.27	300.74	482.68	256.96	113.17	371.55	672.83	574.81	635.5	677.33	700.9	792.88	775.28	778.69
TGME49_306688-t26_1	TGME49_306688	8.62	17.57	0	60.07	0	99.04	134.54	127.55	0.72	0.72	0.42	0.42	0.48	0.84
TGME49_287280-t26_1	TGME49_287280	86.78	89.68	0	0	0	0	167.68	95.8	113.27	84.08	99.43	86.44	63.25	105.4
MSTRG.1439.1	TGME49_292920	4.37	4.15	11.29	0	26.67	5.98	23.02	6	17.61	13.7	19.77	15.92	16.05	15.48
TGME49_292920-t26_1	TGME49_292920	153.59	128.05	173.86	249.26	111.42	171.99	147	162.51	430.77	340.29	283.69	293.22	282.14	244.65
TGME49_458710-t26_1	TGME49_458710	0	0	0	0	0	0	0	0	0	0	0	0	0	0
TGME49_292950-t26_1	TGME49_292950	36.61	37.1	42.44	104.25	59.49	154.17	139.86	136.93	42.01	44.11	34.41	40.46	29.99	47.27
TGME49_293020-t26_1	TGME49_293020	0.49	1.77	0	0	0	26.02	47.12	26.81	4.49	3.03	4.63	5.6	5.49	5.55
TGME49_293030-t26_1	TGME49_293030	1	0.33	0	0	0	12.9	11.7	6.63	1.94	2.09	3.16	2.92	3.77	2.88
TGME49_293040-t26_1	TGME49_293040	75.65	71.78	59.47	0	0	29.42	53.27	90.98	86.52	75.95	98.82	91.69	103.86	99.73
MSTRG.1444.2	TGME49_293060	1.69	4.18	0	53.7	0	0	0	25.14	6.54	4.95	7.9	6.67	5.22	5.29
TGME49_293060-t26_1	TGME49_293060	24.11	24.65	37.03	0	38.95	137.57	232.93	35.42	65.38	76.53	83.95	74.1	70.08	77.34
MSTRG.1445.2	TGME49_293180	35.06	84.1	0	56.9	0	19.88	75.07	0	12.01	16.9	17.74	15.04	7.09	18.62
MSTRG.1445.3	TGME49_293180	42.24	106.68	0	0	0	0	0	0	13.06	8.14	11.79	6.14	8.87	5.14
TGME49_293180-t26_1	TGME49_293180	308.17	409.29	347.31	382.14	398.97	191.44	66.55	160.92	88.15	113.08	85.3	82.95	75.92	85.83
TGME49_293190-t26_1	TGME49_293190	58.05	80.21	42.61	156.29	89.66	147.73	191.4	97.7	97.27	123.55	100.47	88.57	74.75	110.33
TGME49_293200-t26_1	TGME49_293200	31.39	9.28	0	0	0	0	0	0	60.4	58.31	87.95	111.83	77.67	97.26
TGME49_293210-t26_1	TGME49_293210	26.14	17.86	158.96	0	0	0	0	0	13.12	8.64	6.89	5.11	10.92	12.39
TGME49_293252-t26_1	TGME49_293252	22.84	33.91	0	0	0	6.38	0	0	3.32	2.39	5.79	2.92	5.6	9.77
TGME49_458730-t26_1	TGME49_458730	0	0	0	0	650.59	148.28	530.48	309.31	0	0.7	0	0	0.48	0
TGME49_293260-t26_1	TGME49_293260	174.94	265.35	182.8	78.9	32.03	102.15	109.53	126.25	124.51	89	78.95	80.59	83.09	62.79
TGME49_293270-t26_1	TGME49_293270	288.82	470.22	245.55	282.01	414.36	278.61	132.07	343.85	204.78	129.02	126.56	155.61	166.46	104.44
MSTRG.1451.1	TGME49_293280	11.04	17.06	0	0	0	0	0	72.8	113.33	73.67	123.04	177.11	238.19	155.61
TGME49_293280-t26_1	TGME49_293280	8.39	12.77	33.46	13.72	0	99.46	90.24	62.5	21.22	15.64	19.68	23.47	31.68	24.11
TGME49_293300-t26_1	TGME49_293300	38.15	41.38	98.34	119.98	51.75	60.88	44.16	37.59	25.06	20.38	22.76	20.62	17.53	21.46
TGME49_293310-t26_1	TGME49_293310	148.2	118.44	66.88	238.36	141.3	0	0	34.11	90.23	83.03	92	89.56	85.83	122.48
TGME49_293330-t26_1	TGME49_293330	11.44	13.02	12.59	0	26.48	24.95	56.6	19.25	12.8	8.3	7.28	8.65	8.39	8.77
TGME49_293340-t26_1	TGME49_293340	351.72	364.85	358.09	169.66	756.85	141.69	128.18	73.07	136.87	143.11	107.33	101.24	109.28	139.25
TGME49_293350-t26_1	TGME49_293350	29.23	52.75	29.54	35.92	0	58.51	0	60.22	39.52	65.83	68.75	57.57	48.63	75.95
MSTRG.1458.1	TGME49_293360	50.26	54.04	196.23	62.56	111.83	249.75	43.02	130.48	135.57	90.97	135	114.37	113.52	104.66
TGME49_293360-t26_1	TGME49_293360	2220.89	1809.64	1231.53	924.11	1232.04	1415.31	1436	1304.68	2222.45	2158.91	2065.43	2096.87	2098.32	1866.16
TGME49_293400-t26_1	TGME49_293400	83.7	72.2	159.61	94.05	0	0	0	122.15	65.13	100.26	92.41	72.44	72	110.97
TGME49_458740-t26_1	TGME49_458740	0	0	0	0	0	0	0	34.19	0.26	0	0	0	0.06	0
TGME49_293420-t26_1	TGME49_293420	35.06	8.61	0	0	0	0	0	0	1.02	1.23	0.21	0.4	0	0.13
TGME49_293430-t26_1	TGME49_293430	285.6	274.02	366.76	412.09	237.59	13.97	25.33	71.89	111.04	111.68	73.48	72.62	86.69	66.29
TGME49_293440-t26_1	TGME49_293440	146.27	134.94	145.54	70.82	122.58	302.69	261.34	178.02	169.4	152.39	125.54	139.05	119.72	129.03
TGME49_293460-t26_1	TGME49_293460	8.32	6.84	0	0	0	33.15	0	34.1	8.14	9.56	7.57	10.47	5.71	6.58
TGME49_293470-t26_1	TGME49_293470	187.01	168.12	153.64	185.81	323.78	247.2	172.31	137.06	132.72	143.27	146.73	148.64	136.93	107.23
TGME49_293480-t26_1	TGME49_293480	42.71	37.88	38.22	62.65	80.36	31.56	34.36	32.45	12.34	17.5	11.5	13.32	10.25	10.81
TGME49_293490-t26_1	TGME49_293490	6.91	21.88	30.78	0	0	91.44	55.26	94.12	45.52	97.96	91.7	71.05	47	112.28
MSTRG.1467.1	TGME49_293510	71.79	35.7	31.71	0	0	213.63	313.11	258.59	129.45	100.1	90.64	92.24	72.65	72.09
TGME49_293510-t26_1	TGME49_293510	63.99	31.78	0	121.5	70.32	485.84	0	0	222.29	280.59	227.79	259.23	233.18	237.77
TGME49_293520-t26_1	TGME49_293520	0	0	0	0	0	0	0	0	0.71	1.18	0.38	0.54	0.32	0.64
MSTRG.1469.1	TGME49_293540	5.74	5.97	0	0	0	0	0	0	17.41	5.93	17.8	4.32	6.58	4.81
TGME49_293540-t26_1	TGME49_293540	70.12	58.01	28.58	34.78	60.17	56.61	76.98	131.08	87.64	95.45	82.67	56.14	53.97	62.05
TGME49_458780-t26_1	TGME49_458780	0	0	0	0	0	0	0	0	0	0	0.24	0.16	0	0
MSTRG.1470.2	TGME49_293560	38.23	70.46	25.7	62.66	54.09	38.18	0	26.19	85.33	70.9	96.48	100.46	115.85	129.52
TGME49_293560-t26_1	TGME49_293560	4.84	2.68	0	0	0	0	0	0	2.89	3.1	3.3	3.17	3.58	3.84
TGME49_293570-t26_1	TGME49_293570	173.59	114.55	301.93	81.4	70.67	49.83	120.44	51.3	92.43	102.91	90.91	88.59	84.5	98.6
MSTRG.1472.1	TGME49_293580	10.93	24.25	0	0	0	0	0	79.69	26.14	20.34	24.25	26.04	16.26	33.14
TGME49_293580-t26_1	TGME49_293580	124.27	126.71	51.41	0	0	254.4	92.15	0	343.74	342.87	355.67	373.65	354.71	404.75
MSTRG.1473.1	TGME49_293590	7.62	5.88	0	0	0	19.96	0	0	17.08	23.69	19.13	12.23	10.1	17.74
MSTRG.1473.3	TGME49_293590	8.88	4.6	0	0	0	30.05	0	30.58	18.55	32.92	27.34	22.78	12.15	21.64
TGME49_293590-t26_1	TGME49_293590	147.76	72.31	58.56	249.34	369.94	168.74	52.58	191.96	182.45	208.82	201.18	164.69	125.48	169.85
MSTRG.1474.1	TGME49_293600	4.51	12.11	0	0	0	0	24.17	27.34	17.18	13.37	21.2	12.34	7.23	22.27
TGME49_293600-t26_1	TGME49_293600	37.61	31.58	0	0	85.47	20.08	0	82.84	110.03	64.34	92.82	65.2	38.6	49.36
TGME49_293620-t26_1	TGME49_293620	0.1	0	0	0	0	0	0	0	3.37	3.28	1.91	2.69	1.56	2.16
TGME49_293650-t26_1	TGME49_293650	6.72	8.31	94.03	28.7	49.47	34.93	42.23	35.94	27.62	27.51	31.01	31.44	31.34	26.51
TGME49_293670-t26_1	TGME49_293670	65.7	78.76	131.94	115.41	158.61	74.69	50.81	105.65	135.45	93.88	128.12	138.53	141.72	111.35
MSTRG.1478.1	TGME49_293680	25.45	11.81	44.02	53.05	0	56.9	118.44	0	24.49	32.94	29.33	22.05	18.64	33.07
TGME49_293680-t26_1	TGME49_293680	35.59	33.25	0	0	0	36.32	0	93.89	151.21	137.1	172.75	139.4	124.09	136.6
MSTRG.1479.1	TGME49_293690	4.35	6.25	0	0	0	0	0	0	15.24	6.55	16.32	14.04	15.64	11.96
TGME49_293690-t26_1	TGME49_293690	342.21	298.96	420.7	467.39	221.57	989.39	1038.24	1036.44	346.06	370.62	352.28	399.17	426.41	390.13
TGME49_458790-t26_1	TGME49_458790	0	0	87.68	0	0	0	0	44.74	0.54	0.2	0.1	0	0.25	0.33
MSTRG.1480.1	TGME49_293700	3.79	6.62	23.62	0	0	0	0	0	11.96	6.99	15.45	13.1	10.69	10.07
TGME49_293700-t26_1	TGME49_293700	61.83	70.52	73.86	71.43	61.82	174.47	0	134.67	155.32	102.01	131.63	134.88	149.34	105.46
TGME49_293710-t26_1	TGME49_293710	72.06	75.35	83.64	225.63	35.18	149.15	120.26	93.75	362.59	257.81	279.32	256.22	315.23	221.94
MSTRG.1482.1	TGME49_293720	2.78	2.42	0	0	0	0	0	61.9	37.95	17.57	29.46	29.98	34.99	34.12
TGME49_293720-t26_1	TGME49_293720	83.34	134.26	134.15	53.86	94.29	265.61	160.4	235.5	504.53	475.56	631.1	576.74	707.04	581.13
MSTRG.1483.2	TGME49_293740	84.85	155.99	0	107.81	0	22.21	81.34	0	205.41	144.03	307.29	256.54	297.22	293.56
TGME49_293740-t26_1	TGME49_293740	1337.69	1827.06	559.36	1251.96	237.3	1593.76	1760.91	1770.62	4381.18	3342.81	4332.72	5284.58	5880.86	3943.08
TGME49_293750-t26_1	TGME49_293750	0	0	0	0	0	0	0	0	0	0	0	0	0	0
TGME49_293760-t26_1	TGME49_293760	154.7	247.5	225.11	274.57	421.16	631.73	539.12	675.53	753.23	985.35	716.54	804.96	590.21	1028.16
TGME49_293770-t26_1	TGME49_293770	205.88	288.11	168.88	309.76	177.67	261.4	189.65	193.63	383.75	369.2	387.52	305.17	262.96	372.04
TGME49_293780-t26_1	TGME49_293780	130.61	72.48	113.45	91.5	79.69	2190.44	1933.98	1754.17	2548.09	2746.94	2592.6	2975.33	3012.21	2476.22
MSTRG.1488.2	TGME49_293790	4.21	3.59	10.21	0	0	241.62	205.44	132.98	303.31	275.08	381.28	431.43	503.58	324.66
MSTRG.1488.5	TGME49_293810	1.04	7.09	50.23	60.3	0	0	0	0	11.04	5.82	16.41	15.4	10.97	12.52
TGME49_293790-t26_1	TGME49_293790	25.13	1.29	127.86	0	194.12	5960.23	5533.98	5193.91	6179.9	5391.44	7428.18	8797.43	10525.87	6492.52
TGME49_293800-t26_1	TGME49_293800	1.1	0	0	0	0	0	0	0	56.73	60.96	114.9	90.76	102.62	128.52
TGME49_293810-t26_1	TGME49_293810	59.29	74.49	0	0	0	237.5	256.74	320.69	212.22	221.67	240.52	248.24	241.35	260.52
TGME49_293820-t26_1	TGME49_293820	72.75	59.97	45.66	56.19	72	56.56	92.37	98.87	38.04	21.96	24.03	29.35	29.42	21.99
TGME49_458810-t26_1	TGME49_458810	0	0	0	0	157.57	0	0	38.02	0.29	0	0	0.11	0.14	0
TGME49_293860-t26_1	TGME49_293860	65.57	58.74	0	138.96	122.8	115.13	156.33	88.99	103.13	128.24	101.31	79.71	70.72	87.22
MSTRG.1491.2	TGME49_293870	27.18	42.97	0	0	0	37.41	0	0	18.97	29.04	13.87	21.52	9.85	33.53
TGME49_293870-t26_1	TGME49_293870	1658.45	1236.43	1550.36	1085.89	1042.51	912.26	1135.22	1114.37	951.51	1019.25	1029.71	1229.19	1126.2	1009.82
TGME49_293890-t26_1	TGME49_293890	0	0.81	0	0	0	0	0	0	0	0.35	0.17	0	0.22	0.28
TGME49_293900-t26_1	TGME49_293900	199.85	321.35	106.07	168.31	74.37	87.57	190.64	168.77	307.82	257.28	323.34	284.51	296.85	283.15
TGME49_294010-t26_1	TGME49_294010	25.97	14.78	0	50.58	38.93	18.34	49.89	11.92	33.64	20.2	38.42	30.86	33.01	19.26
TGME49_294025-t26_1	TGME49_294025	46.54	36.54	0	122.18	0	0	187.98	53.76	32.26	34.69	35.17	30.07	29.31	31.08
TGME49_294050-t26_1	TGME49_294050	47.63	52.06	167.38	101	88.21	62.14	112.6	85.33	107.62	154.46	130.4	101.79	76.13	139.19
TGME49_294190-t26_1	TGME49_294190	38.97	38.48	44.29	0	186.76	43.84	79.43	90.32	82.31	77.81	90.21	92.62	81.37	89.94
MSTRG.1498.2	TGME49_294200	64.93	92.71	20.99	28.76	0	0	0	0	2.24	1.26	1.85	1.8	1.65	0.73
TGME49_294200-t26_1	TGME49_294200	1055.11	1713.03	869.15	817.73	1034.57	40.56	147.09	83.48	51.82	51.58	25.77	36.09	23.71	16.84
TGME49_294220-t26_1	TGME49_294220	47.82	35.3	0	99.24	114.35	67.25	0	55.36	127.86	113.13	127.29	112.35	106.86	100.9
TGME49_355010-t26_1	TGME49_355010	0	0	0	0	0	0	0	0	0	0	0	0	0	0
TGME49_458840-t26_1	TGME49_458840	0	0	0	0	0	0	0	0	1.49	0.82	0	0.55	0.61	0.43
MSTRG.1500.1	TGME49_294230	7.39	8.29	0	0	0	0	0	0	35.38	12.02	22.46	20.19	18.94	17.63
TGME49_294225-t26_1	TGME49_294225	0	0	0	0	0	0	0	0	0	0	0	0	0	0
TGME49_294230-t26_1	TGME49_294230	895.99	736.23	459.46	345.36	326.05	529.07	544.77	469.58	622.42	641.48	618.03	683.96	709.16	605.74
TGME49_294250-t26_1	TGME49_294250	49.15	25.9	0	86.26	75	17.62	31.94	90.72	61.39	74.87	58.89	58.18	58.16	72.36
TGME49_294280-t26_1	TGME49_294280	38.84	38.4	28.91	71.01	30.4	100.26	77.97	36.83	45.89	53.72	50.72	40.1	35.7	46.15
TGME49_294285-t26_1	TGME49_294285	0	0	0	0	0	0	0	0	1.07	0.45	0.73	0.84	0.61	0.16
MSTRG.1504.1	TGME49_294290	20.8	9.64	0	0	0	0	0	0	20.21	17.13	23.8	21.02	15.64	26.41
TGME49_294290-t26_1	TGME49_294290	204.93	161.83	492.38	73.36	0	152.25	110.24	156.95	215.69	239.61	252.19	245.9	200.79	254.5
TGME49_294310-t26_1	TGME49_294310	27.21	36.06	0	0	0	68.74	0	70.81	50.38	76.42	77.1	68.37	66.66	83.4
TGME49_294330-t26_1	TGME49_294330	9.28	15.26	18.31	44.85	0	498.77	460.63	503.73	170.47	246.92	249.59	183.69	147.17	263.16
TGME49_294340-t26_1	TGME49_294340	201.38	266.47	148.44	216.62	0	102.9	106.61	105.91	311.98	211.08	218.98	209.97	222.19	189.57
TGME49_294350-t26_1	TGME49_294350	46.48	37.38	76.32	26.84	22.92	70.22	19.6	38.88	4.92	5.44	4.59	4.86	3.95	4.16
MSTRG.1509.1	TGME49_294360	8.2	5.41	0	0	0	29.87	0	0	17.28	17.86	28.37	22.58	17.65	26.07
TGME49_294360-t26_1	TGME49_294360	40.35	32.51	104.67	0	88.1	62.53	37.62	42.67	100.36	102.69	100.83	93.02	91.81	111.74
TGME49_458850-t26_1	TGME49_458850	0	0	0	0	0	0	0	0	0	0	0	0	0	0
TGME49_294370-t26_1	TGME49_294370	34.38	50.36	94.86	0	79.82	65.78	34.09	58	101.4	96.05	120.06	111.2	103.54	122.42
TGME49_294380-t26_1	TGME49_294380	10.21	21.11	25.3	46.65	0	25.07	11.37	25.78	4.59	9.69	16.72	14.25	15.35	14.01
MSTRG.1511.1	TGME49_294390	12.05	11.91	49.88	0	0	24.17	12.15	39.69	18.25	18.98	28.84	21.33	22.22	22.48
MSTRG.1511.4	TGME49_294400	0	0.07	0	0	0	0	0	0	15.27	17.03	21.19	15.73	20.68	18.63
TGME49_294390-t26_1	TGME49_294390	39.63	36.95	0.07	120.93	106.27	116.11	84.69	136.7	92.31	79.62	96.33	96.34	118.14	92.32
TGME49_294400-t26_1	TGME49_294400	75.47	83.81	28.15	60.18	68.79	349.64	337.54	316.62	89.42	101.25	89.09	66.5	73.76	75.22
TGME49_294550-t26_1	TGME49_294550	26.59	27.15	48.54	46.63	33.99	72.15	82.46	76.92	9.7	8.54	8.06	10.33	12.5	9.17
TGME49_294560-t26_1	TGME49_294560	52.57	36.36	98.71	169.13	41.53	107.56	88.69	120.71	157.96	208.32	132.27	122.69	104.21	125.8
TGME49_294600-t26_1	TGME49_294600	0	0.21	0	0	0	0	0	0	0	0.18	0.08	0.32	0.02	0.29
TGME49_294610-t26_1	TGME49_294610	90.86	101.24	207.15	240.71	217.75	131.14	155.2	117.26	51.82	54.19	20.98	22.64	17.77	22.96
TGME49_294620-t26_1	TGME49_294620	125.63	84.94	303.13	321.43	212.59	90.09	90.78	185.35	85.4	118.05	68.62	82.98	96.4	78.85
TGME49_294630-t26_1	TGME49_294630	84.23	115.28	109.42	134.26	98.62	30.97	70.24	47.78	23.07	29.57	28.62	28.07	25.57	30.21
MSTRG.1518.2	TGME49_294640	6.04	6.1	0	308.76	93.59	0	0	0	15.54	17.03	6.41	16.87	6.88	10.87
TGME49_294640-t26_1	TGME49_294640	141.78	50.58	252.62	126.72	573.06	96.25	87.3	69.31	45.57	63.71	22.37	22.7	13.57	23.3
TGME49_294670-t26_1	TGME49_294670	361.63	288.93	431.41	193.75	227.6	320.23	434.91	219.99	299.49	347.34	355.81	353.54	361.92	415.85
TGME49_458910-t26_1	TGME49_458910	0	0	0	0	0	0	0	0	0	0.13	0.13	0	0.32	0
TGME49_294690-t26_1	TGME49_294690	131.01	177.55	19.8	72.71	0	29.43	88.97	20.18	59.11	47.75	53.78	55.18	67.06	54.04
TGME49_294680-t26_1	TGME49_294680	13.08	30.14	0	0	0	0	0	0	23.53	17.5	14.71	15.77	16.72	16.53
TGME49_294700-t26_1	TGME49_294700	30.93	35.98	0	57.84	49.86	46.93	0	0	42.72	41.85	34.38	31.01	40.28	47.58
TGME49_294705-t26_1	TGME49_294705	26.68	34.48	0	0	0	80.68	0	41.62	30.48	22.92	24.83	27.51	40.02	27.39
TGME49_294710-t26_1	TGME49_294710	33.61	43.97	54.02	0	0	13.37	0	41.29	41.97	27.82	19.33	21.84	27.95	18.01
TGME49_294720-t26_1	TGME49_294720	30.02	38.23	34.54	63.51	0	42.77	0	35.2	17.16	12.8	13.26	15.95	14.28	14.95
TGME49_294750-t26_1	TGME49_294750	44.57	49.84	0	0	0	0	0	0	166.22	104.44	153.25	126.97	154.45	129.82
TGME49_294760-t26_1	TGME49_294760	28.93	45.45	0	0	239.14	55.7	0	57.56	100.22	63.98	93.32	97.86	93.24	90.29
TGME49_294770-t26_1	TGME49_294770	26.45	29.91	0	98.48	42.33	79.73	72.31	112.78	48.32	74.11	56.13	50.86	37.72	63.24
MSTRG.1529.2	TGME49_294780	15.42	28.31	0	0	0	0	0	0	29.37	14.89	28.74	20.6	20.44	23.75
TGME49_294780-t26_1	TGME49_294780	42	75.96	0	162.94	0	135.84	245.81	35.02	64.39	77.56	66.49	63.77	63.52	68.87
TGME49_458930-t26_1	TGME49_458930	0	0	0	65.4	0	0	0	0	0.19	0.38	0.33	0.16	0.36	0.44
TGME49_294790-t26_1	TGME49_294790	551.94	470	512.86	553.71	649.2	304.57	321.77	549.15	628.48	523.13	553.17	470.43	546.76	388.55
MSTRG.1531.1	TGME49_294800	27.15	38.43	0	0	0	0	0	0	97.41	113.07	150.47	127.13	138.11	171.45
TGME49_294800-t26_1	TGME49_294800	2767	2327.48	3097.82	2408.28	2898.11	258.03	441.73	815.96	1612.42	1645.86	1902.76	1745.07	2628.53	1503.86
TGME49_294820-t26_1	TGME49_294820	7.54	3.14	2.95	3.64	6.19	1.46	7.95	4.5	1.16	1.82	2.01	1.98	1.73	2.74
MSTRG.1533.1	TGME49_294830	1.55	4	0	34.95	0	27.04	0	16	51.6	22.43	22.43	17.42	15.44	10.3
TGME49_294830-t26_1	TGME49_294830	44.69	57.23	161.31	144.67	56.6	39.55	144.85	113.13	195.02	142.1	145.12	153.49	131.41	138.61
TGME49_294840-t26_1	TGME49_294840	45.96	60.65	65.34	62.7	76.28	61.15	97.94	59.17	31.39	28.69	24.53	32.85	35.19	27.56
TGME49_294850-t26_1	TGME49_294850	2.65	2.03	0	0	0	0	0	0	10.94	10.32	13.16	8.96	8.59	10.03
MSTRG.1536.1	TGME49_294870	6.27	16.11	0	0	0	0	0	24.47	14.99	10.1	18.5	15.57	17.3	16.27
TGME49_294870-t26_1	TGME49_294870	348.66	421.45	558.4	390.47	377.61	809.99	680.88	961.73	994.81	921.03	914.58	871.22	1007.74	799.14
TGME49_294880-t26_1	TGME49_294880	16.22	12.38	49.88	60.89	0	0	0	14.4	10.57	12.36	12.14	12.49	12.39	15.12
MSTRG.1538.2	TGME49_294890	34.12	27.85	25.11	6.52	0	9.97	36.18	51.3	19.74	21.73	25.35	25.58	31.43	32.18
TGME49_294890-t26_1	TGME49_294890	11.27	4.68	15.12	18.14	64.44	0	0	0	14.93	13.31	15.08	13.61	12.56	17.56
TGME49_294902-t26_1	TGME49_294902	11.89	10.29	21.5	26.29	45.25	21.3	57.95	43.83	12.38	15.37	25.07	10.26	14.09	21.28
TGME49_458940-t26_1	TGME49_458940	0	0	0	0	0	0	0	0	0	0.29	0	0.27	0.25	0
TGME49_294930-t26_1	TGME49_294930	60.71	41.9	43.36	26.5	0	42.95	58.42	11.05	55.2	45.72	53.51	57.58	71.85	47.3
TGME49_294940-t26_1	TGME49_294940	105.18	80.6	0	73.22	63.41	0	27.04	46.04	112.17	93.32	107.65	105.6	114.55	109.48
MSTRG.1542.2	TGME49_294970	180.33	245.72	149.74	0	0	50.67	67.62	38.22	84.18	66.19	93.96	73.8	98.27	69.51
TGME49_294970-t26_1	TGME49_294970	98.2	122.64	55.55	188.72	172.79	30.97	9.19	22.77	84.62	39.47	67.1	52.65	51.07	29.75
TGME49_294980-t26_1	TGME49_294980	92.43	92.57	0	201.14	259.95	0	0	0	0.52	1.29	0.65	0.48	1.16	1.8
TGME49_294990-t26_1	TGME49_294990	236.66	265.25	212.26	754.66	448.6	0	0	0	2.73	3.15	2.02	0.85	2.29	4.95
MSTRG.1544.1	TGME49_295030	58.43	108.6	15.69	94.67	0	63.83	69.24	23.75	69.71	54.28	65.98	62.26	61.77	64.14
TGME49_295030-t26_1	TGME49_295030	198.09	267.07	174.33	2.13	0	254.14	429.26	469.43	238.34	246.16	243.66	259.01	239.11	294.45
MSTRG.1545.1	TGME49_295040	4.68	9.61	0	188.95	0	0	42.04	0	1.85	3.76	1.83	4.94	1.91	7.88
TGME49_295040-t26_1	TGME49_295040	68.47	81.59	95.39	90.7	133.75	102.39	0	145.81	43.09	62.11	49.45	53.98	47.4	68.29
TGME49_295050-t26_1	TGME49_295050	29.26	27.32	13.15	16.16	27.64	39.07	82.72	33.49	23.76	26.85	20.9	24.68	21.81	27.04
MSTRG.1547.1	TGME49_295100	30.67	30.34	37.39	46.74	78.07	102.16	159.78	94.42	57.73	61.02	58.14	50.52	45.63	55.5
TGME49_295090-t26_1	TGME49_295090	37.91	31.07	102.36	55.41	98.68	29.19	128.57	19.32	53.14	112.99	98.61	59.3	46.63	109.08
TGME49_295100-t26_1	TGME49_295100	45.92	52.86	50.19	170.5	82.75	279.97	293.37	346.46	177.46	141.26	150.88	104.45	135.49	109.98
TGME49_295105-t26_1	TGME49_295105	3129.83	1736.17	2453.27	1959.91	1809.68	478.02	471.28	742.27	1781.52	1937.67	1788.62	1943.49	1959.22	1385.42
TGME49_295110-t26_1	TGME49_295110	4449.71	2723.71	4271.19	4633.53	3893.36	5557.46	5235.11	4553.86	6826.46	7826.37	7882.16	7162	7831.99	6623.45
TGME49_458960-t26_1	TGME49_458960	0	0	0	0	0	0	0	52.38	0	0	0	0	0	0
TGME49_295125-t26_1	TGME49_295125	1922.92	1104.13	2777.02	2381.2	2548.19	2196.41	3142.63	2787.23	1843.11	2046.24	2014.04	1932.15	2210.89	1468.46
TGME49_295130-t26_1	TGME49_295130	0	1.06	0	0	0	0	0	0	0.65	1.4	1.04	0.61	1.06	2.08
TGME49_296020-t26_1	TGME49_296020	14.49	27.93	104.19	0	0	0	0	0	2.48	3.78	4.24	3.12	4.4	5.08
TGME49_296015-t26_1	TGME49_296015	164.36	157.97	45.57	0	0	90.23	122.6	116.17	102.06	91.21	115.14	98.06	120.33	85.35
TGME49_296010-t26_1	TGME49_296010	87.22	86.22	107.66	99.7	193.13	96.02	103.28	124.31	30.79	27.96	33.19	39.67	33.53	36.19
TGME49_296000-t26_1	TGME49_296000	0	0	0	64.08	7.86	0	0	0	106.87	75.3	121.73	118.84	141.19	86.78
TGME49_295995-t26_1	TGME49_295995	1.04	2	0	0	0	0	0	0	0.12	0.1	0.07	0.14	0.37	0.32
MSTRG.1557.1	TGME49_295990	11.99	12.97	0	87.63	0	0	42.99	0	12.21	9.56	10.27	7.21	8.06	8.57
TGME49_295990-t26_1	TGME49_295990	58.41	40.16	106.11	0	0	52.56	0	86.51	70.99	62.26	71.72	71.09	58.47	62.85
TGME49_295970-t26_1	TGME49_295970	125.6	56.87	0	0	0	0	0	411.18	34.02	47.79	47.21	43.13	53.34	62
MSTRG.1559.1	TGME49_295960	34.28	22.29	37.36	0	72.07	112.14	56.49	37.95	261.32	159.12	159.78	124.31	105.05	127.61
TGME49_295950-t26_1	TGME49_295950	26.53	22.4	41.1	49.62	14.05	140	97.08	230.67	412.22	322.58	245.16	205.04	164.71	251.14
TGME49_295960-t26_1	TGME49_295960	16.55	9.24	103.36	143.2	174.73	178.27	175.36	256.37	140.73	178.64	99.27	99.75	95.26	150.72
TGME49_458970-t26_1	TGME49_458970	0	0	0	0	0	0	0	0	0	0	0	0	0	0
TGME49_295945-t26_1	TGME49_295945	2.64	2.88	0	0	0	0	0	0	77.67	47.74	50.24	71.54	58.2	94.08
TGME49_295935-t26_1	TGME49_295935	114.63	122.77	162.47	129.51	60.26	160.99	206.25	177.11	111.48	116.15	109.94	101.49	98.39	98.23
TGME49_295920-t26_1	TGME49_295920	1.7	1.32	0	0	0	0	0	0	0.42	0.71	1.77	1.03	1.6	0.43
MSTRG.1563.1	TGME49_295910	11.28	19	0	0	0	29.41	0	13.24	16.13	11.88	19.03	17.32	12.61	20.07
TGME49_295910-t26_1	TGME49_295910	128.97	137.97	120.55	97.08	84.69	95.96	144.18	155.88	153.36	117.77	203.63	162.6	153.84	173.03
TGME49_295850-t26_1	TGME49_295850	30.23	57.92	48.37	35.75	0	52.73	60.9	78.86	9.54	10.54	11.23	13.83	11.61	11.83
MSTRG.1565.1	0	0	0	0	0	0	0	0	0	2.11	0	1.25	0	0	1.31
MSTRG.1566.1	0	10.76	20.05	0	0	0	0	0	34.24	126.51	85.87	140.03	161.84	170.09	142.2
TGME49_295760-t26_1	TGME49_295760	37.25	27.52	184.13	0	129.6	212.56	274.83	156.51	72.98	81.43	82.63	46.02	42.09	67.07
MSTRG.1568.1	TGME49_295730	3.46	0.96	0	0	0	0	0.05	0	12.16	6.79	15.53	12.42	13.8	8.04
MSTRG.1568.3	TGME49_295730	1.09	0.35	0	0	0	15.22	24.03	0	4.25	2.31	4.34	2.24	3.64	3.8
TGME49_295730-t26_1	TGME49_295730	36.02	23.81	0	76.38	66.21	69.44	46.83	80.12	154.71	125.94	147.31	148.62	140.51	142.42
TGME49_295720-t26_1	TGME49_295720	7.73	5.06	0	0	0	60.04	136.06	46.35	71.33	61.8	114.81	84.81	67.71	72.37
TGME49_460250-t26_1	TGME49_460250	0	0	0	0	0	35.68	0	0	0	0	0.16	0.24	0.07	0.17
MSTRG.1570.1	TGME49_295710	8.36	2.4	0	0	0	73.92	0	76.53	103.97	90.54	165.5	133.21	123.37	130.26
TGME49_295710-t26_1	TGME49_295710	18.89	23.37	42.42	36.32	20.56	37.19	26.42	29.91	10.24	9.69	10.2	12.22	11.88	13.47
TGME49_295690-t26_1	TGME49_295690	15.77	27.6	125.06	0	0	165.09	149.56	0	38.29	69.34	59.48	50.85	41.59	58.37
MSTRG.1574.1	TGME49_295662	0	0	0	0	0	0	0	33.47	44.06	24.04	35.78	37.47	36.51	30.12
TGME49_295662-t26_1	TGME49_295662	2.67	1.03	0	0	0	233.82	422.87	297.17	350.72	352.99	297.9	389.39	320.94	349.66
MSTRG.1575.1	TGME49_295630	8.43	16.38	0	0	0	0	0	0	32.58	9.6	16.48	15.58	11.63	11.26
TGME49_295630-t26_1	TGME49_295630	133.35	100.69	189.9	229.72	320.13	206.83	204.45	116.16	142.95	81.79	74.52	78.41	59.15	58.01
TGME49_295620-t26_1	TGME49_295620	127.08	108.48	139.94	187.68	240.73	271.01	228.73	213.88	93.55	109.89	59.83	77.01	83.31	77.96
TGME49_295460-t26_1	TGME49_295460	54.38	48.9	112.47	134.5	0	111.31	100.77	172.06	218.99	238.3	194	207.46	184.11	231.82
MSTRG.1578.1	TGME49_295450	33.51	31.27	49.48	0	144.74	22.73	0	34.72	40.12	34.03	40.4	39.26	37.55	35.75
TGME49_295450-t26_1	TGME49_295450	262.55	167.08	359.14	118.63	166.6	278.57	221.35	191.89	259.58	235.41	198.96	222.4	210.39	158.81
TGME49_295440-t26_1	TGME49_295440	55.74	78.7	34.08	0	0	0	0	17.37	3.22	2.66	2.91	3.63	2.34	3.02
TGME49_460280-t26_1	TGME49_460280	0	0	0	0	0	0	0	0	0	0.12	0	0.16	0.1	0
TGME49_295430-t26_1	TGME49_295430	39.99	65.3	0	0	55.56	0	0	13.45	0.58	1.54	1.51	1.01	1.03	2.07
MSTRG.1581.2	TGME49_295420	4.83	26	0	0	0	0	0	2.38	9.67	4.25	8.55	5.43	8.4	4.68
TGME49_295420-t26_1	TGME49_295420	220.97	259.66	151.26	105.66	136.4	85.62	58.24	86.62	89.91	73.95	66.97	60.39	71.38	48.17
TGME49_295380-t26_1	TGME49_295380	14.75	16.14	0	0	0	26.16	35.6	26.9	9.74	6.91	5.23	5.75	6.43	7.58
TGME49_295360-t26_1	TGME49_295360	465.38	601.21	483.05	370.47	277.76	478.2	630.1	626.85	952.63	983.07	1158.87	1245.39	1355.08	1175.06
TGME49_295370-t26_1	TGME49_295370	27.93	27.01	39.58	48.44	0	98.02	71.12	40.34	88.06	116.34	101.72	85.54	71.5	106.28
MSTRG.1584.1	TGME49_295350	21.83	20.47	0	0	0	31.16	0	0	8.25	3.83	7.42	7.55	10.42	5.94
TGME49_295350-t26_1	TGME49_295350	1332.55	854.9	566.13	551.03	399.66	441.67	252.86	337.09	229.13	229.65	241.59	303.41	307.79	244.51
MSTRG.1585.1	TGME49_295340	40.6	40.77	107.39	64.32	113.31	75.96	0	27.38	80.89	77.59	93.19	76.1	74.75	90.23
TGME49_295340-t26_1	TGME49_295340	114.94	111.44	197.21	0	0	101.05	88.39	25.14	221.26	248.11	281.02	261.93	270.07	319.41
TGME49_295320-t26_1	TGME49_295320	14.79	21.86	28.98	0	61.03	14.35	26.02	14.77	32.67	47.35	43.63	36.47	31.49	41.49
TGME49_295310-t26_1	TGME49_295310	84.22	53.54	219.68	86.65	0	108.65	131.04	74.71	112.81	154.92	108.82	119.15	108.23	136.35
MSTRG.1588.1	TGME49_207350	44.57	35.81	0	256.43	0	109.98	0	226.45	174.76	131	120.47	141.55	161.68	115.18
TGME49_207350-t26_1	TGME49_207350	0	9.79	0	0	469.13	323	0	0	61.8	42.17	22.18	19.18	28	20.21
TGME49_207360-t26_1	TGME49_207360	0.94	2.52	0	0	0	0	0	0	1.27	0	0	0.93	0.48	0.71
TGME49_460300-t26_1	TGME49_460300	0	0	0	0	0	0	0	0	0	0	0	0	0	0
MSTRG.1590.3	TGME49_207370	27.13	31.84	128.32	49.45	141.46	13.93	93.19	52.94	40.3	50.65	34.15	48.29	44.12	51.92
TGME49_207365-t26_1	TGME49_207365	0	0	0	0	0	0	0	0	0	0	0	0	0	0
TGME49_207370-t26_1	TGME49_207370	29.63	40.87	77.94	21.97	88.57	48.52	63.95	36.18	33.88	50.64	28.3	31.63	28.24	36.07
TGME49_207400-t26_1	TGME49_207400	562.59	1051.06	472.14	787.08	316.1	85.03	115.68	65.61	124.87	167.52	126.6	138.28	134.37	172.14
MSTRG.1592.1	TGME49_207420	40.96	48.6	40.29	153.31	84.92	44.37	0	94.69	113.11	106.18	101.53	113.5	123.49	130.22
TGME49_207420-t26_1	TGME49_207420	99.24	113.97	0	377.42	0	157.41	204.76	22.86	245.45	300.01	278.5	273.99	312.42	302.38
TGME49_207430-t26_1	TGME49_207430	64.42	81.26	0	45.5	0	74.47	67.48	57.51	26.8	32.42	30.28	22.37	25.34	31.04
MSTRG.1594.1	TGME49_207440	7.1	0.82	70.69	0	0	84.81	64.56	52.03	46.95	39.96	27.07	18.67	14.43	7.93
TGME49_207440-t26_1	TGME49_207440	1549.01	728.98	1995.76	1150.24	1350.6	521.1	448.01	660.08	204.21	241.15	210.1	233.62	245.15	226.07
TGME49_207450-t26_1	TGME49_207450	54.53	61.29	34.17	124.32	71.99	67.68	30.67	34.84	52.63	56.33	58.17	59.92	63.92	61.9
TGME49_207460-t26_1	TGME49_207460	94.49	123.55	131.81	105.9	92.63	21.75	118.2	67.2	50.98	63.26	66.22	51.92	59.84	81.9
TGME49_207470-t26_1	TGME49_207470	10.5	15.22	0	117.1	0	0	0	0	7.71	13.49	19.59	11.22	8.25	14.84
TGME49_207590-t26_1	TGME49_207590	37.77	39.15	0	39.05	0	47.77	0	65.57	95.63	90.03	103.1	89.27	82.63	89.94
MSTRG.1599.1	TGME49_207600	4.31	4.74	0	0	0	31.89	57.85	22.09	42.09	27.53	44.04	27.64	25.94	31.68
TGME49_207600-t26_1	TGME49_207600	29.72	27.01	0	0	0	50.98	42.36	67.81	106.1	144.4	121.45	101.11	80.17	115.24
TGME49_355020-t26_1	TGME49_355020	0	0	0	0	0	0	0	0	0	0	0	0	0	0
TGME49_460310-t26_1	TGME49_460310	0	0	0	0	164.15	0	0	0	0.31	0.26	0.09	0.12	0.22	0.19
TGME49_207610-t26_1	TGME49_207610	0	0.14	0	0	0	0	0	0	0.57	0.38	0.11	0.97	0.33	0.06
TGME49_207620-t26_1	TGME49_207620	152.92	116.85	189	197.35	0	106.97	0	137.6	110.22	101.1	102.03	90.46	93.57	94.28
TGME49_207630-t26_1	TGME49_207630	25.42	15.25	0	0	0	0	0	43.43	10.3	11.59	11.47	8.47	10.13	10.24
TGME49_207640-t26_1	TGME49_207640	61.19	58.64	0	46.6	80.06	122.53	119.68	48.48	47.57	59.57	62.38	43.79	37.96	50.18
TGME49_207650-t26_1	TGME49_207650	3.49	1.54	0	0	0	0	0	0	7.35	5.88	5.3	6.34	3.72	4.15
TGME49_207680-t26_1	TGME49_207680	151.34	132.09	89.03	321.76	0	66.1	199.59	113.47	87.6	104.49	99.68	103.96	87.43	117.49
MSTRG.1606.1	TGME49_207690	20.06	24.6	20.54	0	129.67	20.35	23.04	26.43	45.45	48.53	52.27	45.24	44.5	60.33
TGME49_207690-t26_1	TGME49_207690	67.88	72.19	0	241.66	0	0	162.71	78.35	72.75	87.61	83.68	80.71	96.97	96.52
TGME49_207700-t26_1	TGME49_207700	5.96	6.25	0	0	0	0	0	0	3.53	2.11	2.65	2.37	2.19	2.97
MSTRG.1608.1	TGME49_207710	1.12	2.74	0	22.18	37.68	8.06	44.13	16.62	6.14	7.94	7.01	6.19	4.06	9.17
TGME49_207710-t26_1	TGME49_207710	40.29	25.93	50.23	38.37	68.47	416.94	328.28	449.13	634.33	679.5	679.89	659.94	659.56	695.5
MSTRG.1609.1	TGME49_207750	4.67	5.85	0	0	0	32.65	0	12.3	13.35	8.54	17.09	16.89	21.39	20.83
MSTRG.1609.3	TGME49_207750	4.22	2.93	0	0	0	20.8	0	27.8	9.23	8.39	8.73	9.9	9.72	12.63
TGME49_207750-t26_1	TGME49_207750	19.54	16.54	0	0	0	63.87	63.43	91.02	119.67	132.47	231.58	206.93	218.55	299.76
TGME49_460350-t26_1	TGME49_460350	0.28	0	0	0	0	0	0	0	0	0	0.21	0	0.09	0.23
MSTRG.1610.2	TGME49_207770	7.66	9.98	0	0	197.01	27.49	0	0	14.14	16.23	21.61	12.85	8.03	16.6
TGME49_207770-t26_1	TGME49_207770	131.02	88	167.48	40.64	93.13	33.17	150.32	136.58	145.4	161.34	180.77	131.08	107.12	136.85
MSTRG.1611.1	TGME49_207800	6.68	3.57	0	0	0	0	0	32.5	23.93	11.68	25.99	26.41	12.06	21
TGME49_207800-t26_1	TGME49_207800	45.81	41.19	74.2	0	0	55.1	0	24.3	180.13	177.67	172.51	173.38	160.15	164.56
TGME49_207810-t26_1	TGME49_207810	0	0	0	0	0	0	0	0	0	0	0	0	0	0
MSTRG.1613.1	0	91.39	66.32	58.87	210.86	0	174.77	158.2	150.11	119.34	137.52	130.15	107.97	108.28	112.5
TGME49_207820-t26_1	TGME49_207820	168.77	124.43	93.21	226.52	196.31	338.48	334.71	174.2	263.51	285.36	281.31	276.56	265.81	270.29
MSTRG.1615.1	TGME49_207830	1.04	2.73	0	143.39	0	0	0	0	5.26	2.64	3.75	0.97	2.73	3.3
TGME49_207830-t26_1	TGME49_207830	40.59	54.8	83.09	0	0	137.16	74.61	14.12	91.17	99.28	77.38	71.1	74.22	79.32
TGME49_207840-t26_1	TGME49_207840	1444.69	868.03	1127.51	1954.44	1430.3	557.63	201.74	383.47	455.42	513.34	360.78	427.3	419.31	327.17
MSTRG.1617.2	TGME49_207880	122.93	211.29	0	78.31	0	0	0	0	1.25	0.21	0.14	0.39	0.54	0.46
TGME49_207880-t26_1	TGME49_207880	45.29	57.36	37.3	61.16	26.14	98.56	44.71	63.35	8.49	6.62	3.58	7	6.41	5.18
TGME49_207910-t26_1	TGME49_207910	46.87	84.03	46.94	57.31	98.79	69.74	105.41	35.88	77.11	69.94	89.57	69.88	86.47	85.21
TGME49_207920-t26_1	TGME49_207920	24.59	16.57	0	0	54.88	0	23.41	13.29	24.98	35.78	36.93	26.4	22.95	30.61
TGME49_460400-t26_1	TGME49_460400	0	0	0	0	0	0	0	0	0	0	0	0	0.13	0.18
MSTRG.1620.2	TGME49_207930	6.47	12.29	0	0	0	11.38	0	12.41	26.04	15.65	24.96	18.52	27.47	19.89
TGME49_207930-t26_1	TGME49_207930	61.28	105.97	58.39	35.52	61.47	151.98	262.12	196.85	225.53	236.78	208.78	216.72	210.54	230.86
TGME49_207940-t26_1	TGME49_207940	45.8	62.36	0	240.57	0	114.69	0	40.6	88.06	51.37	50.38	52.51	69.72	52.64
MSTRG.1621.1	TGME49_207950	19.53	29.39	79.54	24.42	101.17	9.21	0	56.55	68.15	91.93	86.28	75.83	58.06	83.05
TGME49_207950-t26_1	TGME49_207950	62.19	89.42	89.03	277.39	181.21	162.6	76.54	309.29	218.42	298.63	257.66	228.62	169.17	216.45
TGME49_207955-t26_1	TGME49_207955	0	0	0	0	0	0	0	0	0	0	0	0	0	0
TGME49_207960-t26_1	TGME49_207960	41.53	44.52	0	59.98	0	48.69	22.07	75.15	80.55	95.06	94.4	94.78	77.83	107.95
MSTRG.1623.1	TGME49_208010	8.19	14.99	0	0	58.85	26.98	25.27	30.52	19.41	28.2	22.13	14.4	8.74	23.73
TGME49_208010-t26_1	TGME49_208010	30.93	39.26	0	0	52.52	0	188.28	35	69.92	99.15	113.96	74.09	73.27	99.08
TGME49_208030-t26_1	TGME49_208030	1404.9	2319.44	1083.75	1830	1394.63	834.78	621.6	767.13	298.72	373.97	401.75	423.58	357.78	395.99
MSTRG.1625.1	TGME49_208300	16.24	16.86	0	0	0	0	0	0	10.91	23.41	22.06	18.76	10.23	31.7
TGME49_208300-t26_1	TGME49_208300	71.24	40.52	160.79	64.2	0	265.23	48.03	81.99	143.59	207.28	183.96	161.72	157.59	219.74
TGME49_208310-t26_1	TGME49_208310	43.6	48.34	37.51	0	0	111.42	67.31	133.84	127.24	82.3	84.68	72.19	76.68	76.13
MSTRG.1627.1	TGME49_208340	2.57	3.68	0	0	0	0	0	0	9.34	7.06	11.24	10.36	8.57	7.3
TGME49_208340-t26_1	TGME49_208340	74.47	73.52	87.13	85.44	0	164.01	203.58	204.22	246.28	200.89	197.94	204.21	186.91	166.85
MSTRG.1628.2	TGME49_208350	24.24	47.42	47.44	0	0	0	0	29.52	20.48	20.71	27.78	27.6	24.35	25.79
TGME49_208350-t26_1	TGME49_208350	30.75	47.27	0	110.88	0	75.28	109.19	43.07	73.02	64.91	77.21	76.13	72.14	72.87
TGME49_208360-t26_1	TGME49_208360	10.7	20.9	0	0	0	11.58	0	11.92	22.55	32.81	30.43	27.31	22.52	34.8
TGME49_460420-t26_1	TGME49_460420	0	0	0	0	0	0	0	0	0	0	0	0	0	0
MSTRG.1630.1	TGME49_208370	130.49	242.6	205.22	151.63	0	240.47	245.75	300.71	109.04	79.54	115.76	90.24	134.68	136.45
TGME49_208370-t26_1	TGME49_208370	118.17	212.01	45.29	0	359.08	172.67	156.79	147.82	318.14	448.63	377.14	335.8	312.5	366.63
TGME49_208380-t26_1	TGME49_208380	0.66	0	0	0	0	0	0	0	9.3	7.66	3.63	4.35	3.01	2.48
TGME49_208390-t26_1	TGME49_208390	19.58	29.73	0	26.15	0	21.19	19.22	32.7	45.21	47.65	49.82	46.36	42.67	51.6
TGME49_208420-t26_1	TGME49_208420	75.75	84.99	52.01	55.02	219.93	90.81	165.12	90.22	74.64	58.13	56.99	54.39	55.84	54.94
TGME49_208430-t26_1	TGME49_208430	37.58	65.82	55.94	44.59	0	159.2	122.41	152.98	184.14	214.58	221.99	243.62	198	250.98
TGME49_208440-t26_1	TGME49_208440	217.84	143.24	67.19	239.4	0	132.94	180.43	274.16	222.67	314.96	305.6	327.86	321.78	363.25
MSTRG.1636.1	TGME49_208450	62	161.82	133.91	0	58.6	44.98	80.13	74.01	45.8	30.67	53.92	49.74	55.57	58.36
TGME49_208450-t26_1	TGME49_208450	1423.84	2784.13	933.25	452.33	1191.05	984.62	878.53	978.32	741.43	626.8	756.68	933.3	890.58	843.42
TGME49_208500-t26_1	TGME49_208500	49.69	56.53	42.68	0	134.71	63.42	38.34	54.37	41.17	48.9	40.64	37.87	45.37	69.41
TGME49_208530-t26_1	TGME49_208530	89.61	87.6	122.65	89.79	103.26	121.49	198.29	100	81.66	54.1	63.6	62.69	64.01	60.07
MSTRG.1639.1	TGME49_208550	143.96	254.54	172.73	100.42	175.98	39.63	144.93	106.4	58.94	87.64	91.88	73.99	77.13	106.06
TGME49_208550-t26_1	TGME49_208550	0	0	0	28.58	0	0	96.2	0	0	0.29	0	0	0	0
TGME49_460440-t26_1	TGME49_460440	0	0	0	0	0	0	0	0	0	0	0	0	0	0
MSTRG.1640.1	TGME49_208560	1.5	0.99	65.6	0	0	0	0	0	6.2	6.93	4.32	5.27	4.05	8.93
TGME49_208560-t26_1	TGME49_208560	70.39	37.43	0	173.51	276.85	123.64	190.51	124.08	110.54	153.48	113.54	99.38	83.68	118.8
MSTRG.1641.1	TGME49_208570	9.99	23.35	0	23.76	49.41	41.17	0	86.13	21.45	21.21	15.95	15.64	12.8	13.76
TGME49_208570-t26_1	TGME49_208570	93.12	167.61	263.8	129.76	206.69	265.03	218.78	532.21	154.97	143.89	103.99	110.52	100.04	88.43
TGME49_208580-t26_1	TGME49_208580	55.35	30.23	82.19	50.27	0	122.13	129.23	125.65	45.23	50.39	38.66	35.26	39.65	40.86
TGME49_208590-t26_1	TGME49_208590	108.37	133.78	131.24	159.28	138.21	113.72	164.75	133.78	171.68	188.94	202.4	154.76	146.73	171.45
MSTRG.1644.1	TGME49_208730	38.6	45.9	79.2	64.97	90.76	71.09	124.6	76.56	93.82	66.09	91.55	85.26	89.7	80.13
TGME49_208718-t26_1	TGME49_208718	113.25	125.98	85.88	164.54	28.48	69.47	128	204.43	34.76	27.7	27.69	33.6	42.07	40.54
TGME49_208722-t26_1	TGME49_208722	111.59	148.87	508.96	352.97	0	115.83	0	267.93	44.44	44.92	38.46	41.2	42.97	50.32
TGME49_208730-t26_1	TGME49_208730	24.85	5.28	488.35	211.94	459.8	1208.3	1217.3	1060.9	936.42	1077.48	756.4	759.29	661.55	717.11
TGME49_208740-t26_1	TGME49_208740	402.24	289.61	911.22	543.9	968.74	1598.64	1965.35	1794.51	1725.83	1897.87	1149.16	1143.44	1105.17	1097.43
MSTRG.1645.2	TGME49_208780	15.35	20.34	0	0	0	22.43	0	43.17	11.98	16.79	15.86	14.56	10.57	19.2
TGME49_208780-t26_1	TGME49_208780	32.12	51.03	40.93	98.84	0	89.07	183.57	0	62.52	84.66	80.99	81.46	64.99	98.8
MSTRG.1646.2	TGME49_208790	77.04	80.97	0	129.09	0	0	58.98	114.95	83.71	101.5	91.55	88.89	71.26	98.38
TGME49_208790-t26_1	TGME49_208790	93.09	70.45	214.43	69.9	271.23	169.83	0	209.42	146.62	159.54	153.82	159.62	130.59	163.31
MSTRG.1647.1	TGME49_208800	20.39	25.74	0	0	123.21	68.98	52.28	0	18.6	28.36	23.33	17.89	18.15	22.94
TGME49_208800-t26_1	TGME49_208800	72.84	66.34	126.5	152.62	0	179.74	113.46	21.5	84.39	123.26	122.06	115.2	88.59	118.75
TGME49_208830-t26_1	TGME49_208830	485.26	464.78	543.17	556.64	481.53	0	0	14.57	0.44	1.93	0.45	0.57	0.65	0.84
MSTRG.1649.2	TGME49_208970	4.12	4.46	0	0	0	0	0	0	6.95	11.04	17.53	10.39	10.52	15.46
TGME49_208970-t26_1	TGME49_208970	98.49	78.76	78.17	63.52	54.85	51.62	117	106.23	300.89	199.55	235.6	232.84	263.02	173.13
TGME49_460460-t26_1	TGME49_460460	0	0	0	0	0	0	0	0	0	0	0	0	0.1	0
TGME49_208990-t26_1	TGME49_208990	24.51	33.46	28.18	34.3	0	13.95	0	43.08	53.08	24.92	42.06	35.68	50.78	30.75
MSTRG.1651.2	TGME49_209030	2675.17	2170.24	3621.58	3027.85	2336.83	3678.67	3708.97	3706.67	1379.62	1378.25	1380.77	1549.75	1553.65	1598.94
TGME49_209030-t26_1	TGME49_209030	194.97	176.12	166.19	52.44	266.2	104.7	342.38	150.29	200.34	194.23	186.03	222.61	194.19	223.77
TGME49_209040-t26_1	TGME49_209040	1.25	0.71	0	0	0	0	0	0	2.87	3.58	6.73	7.83	6.67	6.52
TGME49_209070-t26_1	TGME49_209070	40.02	68.65	48.7	58.52	102.73	96.42	130.98	49.66	34.05	48.53	37.58	30.63	32.16	51.96
TGME49_209080-t26_1	TGME49_209080	44.65	69.57	42.07	0	0	62.47	150.92	107.22	61.43	82.64	65.32	53.45	47.06	92.79
TGME49_209090-t26_1	TGME49_209090	168.66	134.24	0	0	0	0	0	0	23.05	29.56	20.23	29.6	17.7	18.93
TGME49_209095-t26_1	TGME49_209095	7.05	9.57	0	0	0	0	0	60.92	2.11	2.87	2.04	0.69	2.02	1.87
TGME49_209100-t26_1	TGME49_209100	86.81	62.53	30.47	0	64.16	105.61	136.76	31.06	98.26	88.06	105	82.31	82.93	86.06
MSTRG.1657.2	TGME49_209112	29.02	34.95	0	47.32	0	19.38	0	39.91	81.38	35.74	71.54	60.83	76.77	46.26
TGME49_209108-t26_1	TGME49_209108	37.72	55.64	41.3	0	0	61.33	74.08	0	80.08	37.62	58.15	54.48	68.36	46.21
TGME49_209112-t26_1	TGME49_209112	0	0	0	0	0	0	0	0	1.48	0.82	0	1.04	0.58	0
MSTRG.1658.1	TGME49_209120	4.47	5.44	0	48.56	82.28	0	35.17	17.79	19.68	6.64	27.96	16.97	21.56	12.2
TGME49_209120-t26_1	TGME49_209120	117.51	102.26	83.75	247.21	95.62	165.65	40.17	157.93	236.54	197.36	233.75	249.87	308.2	236.16
TGME49_209140-t26_1	TGME49_209140	47.75	20.9	81.78	99.6	0	27	24.48	13.89	80.05	92.65	67.56	72.3	64.68	70.03
TGME49_460470-t26_1	TGME49_460470	0	0	0	100.27	0	0	0	0	0	0	0	0	0	0
TGME49_209150-t26_1	TGME49_209150	80.57	92.11	317.18	240.18	69.17	37.19	22.48	0	53.7	72.24	37.94	44.43	42.28	54.86
TGME49_209160-t26_1	TGME49_209160	78.97	66.13	62.59	37.12	151.99	93.14	24.13	41.08	58.09	70.35	53.09	50.49	45.55	59.08
TGME49_209170-t26_1	TGME49_209170	99.82	69.39	133.89	40.61	70.5	348.03	270.37	290.02	250.21	233.71	189.68	166.42	180.21	156.13
TGME49_209180-t26_1	TGME49_209180	1.73	1.14	0	0	0	132.17	186.38	196.49	98.32	128.05	175.26	135.64	91.57	178.26
MSTRG.1664.1	TGME49_209190	5.56	9.09	0	0	50.83	0	108.47	0	20.22	19.89	21.11	21.72	15.86	22.97
MSTRG.1664.3	TGME49_209190	5.51	10.12	0	0	0	17.69	0	0	22.85	18.26	17.51	13.27	13.39	19.58
TGME49_209190-t26_1	TGME49_209190	40.56	50.45	0	0	0	125.1	0	164.27	106.12	125.14	121.46	108.46	94.93	138.16
MSTRG.1665.1	TGME49_209200	2.56	3.1	0	0	0	0	19.76	0	9.73	12.57	27.07	15.48	14.97	20.71
MSTRG.1665.3	TGME49_209200	2.75	3.82	19.41	0	0	0	0	0	7.22	7.09	7.55	2.63	7.68	7.17
TGME49_209200-t26_1	TGME49_209200	57.58	44.89	76.65	99.66	0	54.03	118.98	166.81	169.95	180.73	191.97	148.21	152.86	146.67
TGME49_209250-t26_1	TGME49_209250	175.36	151.9	213.6	283.56	187.21	158.71	111.97	136.04	117.54	154.74	94.55	78.78	87.61	91.54
MSTRG.1667.1	TGME49_209260	11.73	22.52	0	57.01	0	10.08	0	23.2	16.48	8.88	17.87	11.61	14.23	14.39
TGME49_209260-t26_1	TGME49_209260	579.06	494.73	936.32	480.92	395.47	459.9	391.29	366.82	453.22	385.8	434.24	453.08	515.48	406.28
TGME49_209290-t26_1	TGME49_209290	967.39	783.89	1183.09	986.13	767.61	630.63	367.22	487.17	173.47	167.97	173.75	181.53	195.59	152.71
TGME49_209300-t26_1	TGME49_209300	0.96	3.35	0	0	0	0	0	0	4.23	6.28	4.61	5.73	5.04	3.84
TGME49_460500-t26_1	TGME49_460500	0	0	0	0	0	0	0	0	0	0.57	0.18	0.78	0.36	0.21
TGME49_209410-t26_1	TGME49_209410	7.25	2.55	0	0	0	0	0	0	0.8	1.75	0.4	1.78	0.97	1.86
TGME49_209420-t26_1	TGME49_209420	285.2	326.66	88.49	106.62	93.29	43.8	79.35	22.56	68.64	58.47	56.28	56.2	54.97	56.52
TGME49_209440-t26_1	TGME49_209440	16.67	20.92	84.89	44.31	17.13	44.42	36.65	29.07	5.3	5.07	4.64	4.43	4.68	4.66
TGME49_209450-t26_1	TGME49_209450	65	62.3	120.16	64.13	71.59	50.61	61.23	104.09	42.07	36	33.88	40.4	43.45	46.32
TGME49_209485-t26_1	TGME49_209485	1.15	1.12	0	0	0	32.35	0	0	5.5	7.58	7.45	7.31	4.47	4.86
MSTRG.1675.1	TGME49_209490	3.95	10.47	0	0	0	8.27	14.95	33.5	4.26	5.61	4.48	4.44	2.69	5.75
TGME49_209490-t26_1	TGME49_209490	77.08	154.27	89.91	36.44	63.11	114.74	154.33	0	230.94	306.99	291.77	296.48	235.23	316
MSTRG.1676.1	TGME49_209570	6.97	14.64	0	0	0	0	28.42	0	49.47	17.31	34.44	24.56	31.02	27.29
TGME49_209570-t26_1	TGME49_209570	34.14	40.46	99.22	119.15	0	171.86	16.17	25.29	159.06	181.33	154.63	157.67	154.73	154.95
TGME49_209580-t26_1	TGME49_209580	36.53	40.59	21.01	0	44.21	52.03	37.75	96.35	55.35	61.51	67.38	44.85	35.06	51.68
TGME49_209583-t26_1	TGME49_209583	0	0	0	0	0	0	0	0	0	0	0	0	0	0
TGME49_209590-t26_1	TGME49_209590	0.2	0	0	0	0	0	0	0	0	0	0.07	0	0	0.14
TGME49_460510-t26_1	TGME49_460510	0	0	0	0	0	0	0	0	0	0	0	0	0	0
MSTRG.1680.2	TGME49_209600	75.37	102.33	148.42	117.98	0	47.86	120.46	154.71	139.02	74.93	99.93	94.02	86.57	105.14
TGME49_209600-t26_1	TGME49_209600	352.53	328.62	260.55	471.29	754.95	311.27	220.25	279.95	633.04	641.65	472.5	502.38	441.46	497.77
TGME49_209610-t26_1	TGME49_209610	0.2	0	0	0	0	0	0	0	14.98	18.31	9.11	8.97	4.86	4.8
TGME49_209620-t26_1	TGME49_209620	0.73	1.02	0	0	0	0	0	0	3.15	0.74	0.43	0.72	0.64	0.71
TGME49_209630-t26_1	TGME49_209630	11.1	21.06	0	0	0	67.06	24.32	0	21.71	21.67	26.09	17.68	18.62	27.22
TGME49_209640-t26_1	TGME49_209640	13.96	23.66	0	0	0	15.43	0	31.77	15.23	11.75	17.86	15.77	13.74	15.09
TGME49_209670-t26_1	TGME49_209670	15.12	18.26	129.15	0	0	0	0	0	6.71	4.68	8.57	6.26	8.29	6.09
MSTRG.1685.1	TGME49_209690	2.98	6.22	0	0	0	0	0	0	10.77	16.52	23.38	14.14	10.81	31.58
TGME49_209690-t26_1	TGME49_209690	64.12	66.59	46.64	168.33	196.7	92.33	0	166.44	254.49	143.55	220.5	210.25	295.05	188.5
TGME49_209700-t26_1	TGME49_209700	67.5	51.76	109.06	195.84	0	107.93	48.86	83.42	161.93	167.14	150.92	173.64	154.05	181.47
TGME49_209705-t26_1	TGME49_209705	0	0	0	0	0	0	0	0	0	0.17	0	0	0	0
MSTRG.1688.2	TGME49_209710	14.33	8.42	119.96	0	0	65.75	0	0	20.33	30.32	28.39	31.56	22.85	31.39
TGME49_209710-t26_1	TGME49_209710	43.26	28.69	0	0	0	51.26	98.21	55.89	80.5	96.82	104.93	117.35	100.24	106.47
TGME49_209720-t26_1	TGME49_209720	239.02	106.59	167.67	98.55	0	414.52	374.75	299.43	92.31	128.03	109.03	119.63	119.92	112.05
TGME49_460560-t26_1	TGME49_460560	0	0	0	0	0	0	0	0	0	0	0	0	0	0
TGME49_209740-t26_1	TGME49_209740	22.4	35.35	0	43.27	75.24	0	0	18.2	47.97	42.58	38.95	33.91	33.15	49.77
TGME49_209755-t26_1	TGME49_209755	24.55	1.98	451.22	287.47	569.48	4970.73	4524.95	4533.71	1530.57	1661.93	1450.85	1925.8	1711.2	1535.83
TGME49_209780-t26_1	TGME49_209780	11.51	1.9	0	0	0	0	0	0	5.52	5.79	5.44	2.64	9.03	4.17
TGME49_209800-t26_1	TGME49_209800	57.43	47.04	77.2	94.51	0	57.36	52.02	49.17	66.68	93.83	80.37	77.11	78.59	77.02
TGME49_209810-t26_1	TGME49_209810	1.03	0	0	0	0	0	0	0	0.5	0.4	0.13	0	0	0.29
TGME49_209850-t26_1	TGME49_209850	60.96	69.58	82.16	168.25	86.38	142.46	86.17	62.79	81.55	99.68	81.63	75.82	78.9	99.6
MSTRG.1696.2	TGME49_209870	26.72	26.09	0	0	118.85	0	76.29	43.45	32.18	38.97	40.21	37.53	30.61	46.05
TGME49_209870-t26_1	TGME49_209870	24.27	26.93	32.77	79.55	0	48.68	73.18	41.54	48.38	48.61	56.12	53	45.8	62.97
MSTRG.1697.1	TGME49_209890	10.1	17.61	21.23	0	70.68	0	0	15.84	37.78	20.56	39.55	29.37	26.13	35.02
TGME49_209890-t26_1	TGME49_209890	111.22	133.09	97.4	234.87	0	118.55	114.71	91.25	279.64	260.54	252.7	244.15	261.5	272.05
TGME49_209900-t26_1	TGME49_209900	92.32	47.9	0	299.28	0	62.16	112.51	64.08	105.36	108.37	96.02	114.26	92.89	83.56
MSTRG.1699.2	TGME49_209910	42.1	57.26	0	0	0	0	0	0	89.6	86.29	105.98	99.81	128.8	138.66
TGME49_209910-t26_1	TGME49_209910	1671.53	1431.44	1624.94	1338.7	3036.87	1039.41	1109.89	1609.88	1868.36	1518.57	1296.41	1655.62	1801.42	1147.63
TGME49_355030-t26_1	TGME49_355030	0	0	0	0	0	0	0	0	0	0	0	0	0	0
TGME49_234060-t26_1	TGME49_234060	0.68	0.41	0	0	0	0	0	0	0.05	0	0.21	0	0.27	0
TGME49_209920-t26_1	TGME49_209920	0.07	0.17	0	0	0	10.99	0	11.31	1.22	1.43	1.19	0.99	1.19	0.62
TGME49_209945-t26_1	TGME49_209945	207.63	23.9	0	0	0	0	0	0	0	0	473.03	499.92	545	549.34
MSTRG.1702.1	TGME49_209950	15.87	25.76	0	0	76.95	36.15	17.04	29.25	5.05	4.15	5.58	3.88	3.66	5.5
TGME49_209950-t26_1	TGME49_209950	425.33	406.22	679.38	482.84	393.53	244.46	315.25	373.78	140.21	137.46	149.35	132.57	119.27	132.41
TGME49_209985-t26_1	TGME49_209985	3.29	3.5	160.15	0	0	1137.47	1534.66	1237.09	740.87	960.21	624.98	560.35	761.81	547.8
TGME49_210095-t26_1	TGME49_210095	0.22	0.91	0	0	0	524.1	345.56	326.18	481.15	606.87	525.8	426.45	601.04	457.4
MSTRG.1705.2	TGME49_321710	1.12	0	0	0	0	581.58	472.39	447.75	491.03	582.44	586.03	437.73	568.45	461.42
TGME49_321710-t26_1	TGME49_321710	0	0	0	0	0	0	0	0	5.31	4.02	3.58	5.28	4.08	2.76
MSTRG.1706.1	TGME49_321690	4.77	6.93	19.83	0	18.77	101.63	97.88	122.76	46.02	54.85	63.21	47.27	72.77	52.02
TGME49_321690-t26_1	TGME49_321690	52.17	50.13	160.72	20.16	0	34.63	33.27	28.25	19.91	21.26	22.06	17.04	16.83	20.09
TGME49_321700-t26_1	TGME49_321700	0	0	0	0	0	8.8	150.78	51.04	4.98	5.23	1.6	1.86	3.92	4.09
TGME49_321685-t26_1	TGME49_321685	0	0	0	0	0	0	0	0	0	0	0	0	0.2	0
MSTRG.1708.1	TGME49_321680	19.16	31.58	0	0	0	16.98	33.83	14.73	10.17	6.16	8.72	9.46	8.34	11.28
TGME49_321680-t26_1	TGME49_321680	522.68	483.05	599.36	839.53	316.09	380.66	458.54	449.49	158.37	168.68	191.31	185.52	208.65	180.35
MSTRG.1709.1	TGME49_321660	1.44	0.39	0	0	0	0	0	0	3.33	4.94	4.96	5.13	3.32	8.33
TGME49_321660-t26_1	TGME49_321660	12.48	10.94	0	0	106.2	0	0	12.86	77.58	102.71	88.54	82.44	68.95	114.64
TGME49_323010-t26_1	TGME49_323010	264.64	233.71	0	0	0	34.23	0	35.3	4.58	5.79	10.79	5.75	5.62	20.61
TGME49_321630-t26_1	TGME49_321630	76.05	138.46	0	79.64	69.11	81.23	58.9	83.61	124.67	146.37	128.28	122.1	117.87	136.92
MSTRG.1711.2	TGME49_321620	4.12	4.42	35.34	0	0	0	0	0	3.14	3.03	4.43	2.69	3.56	3.93
TGME49_321620-t26_1	TGME49_321620	316.25	267.27	235.71	132.21	396.85	182.92	423.43	204.19	298.84	368.42	341.25	262.58	257.83	294.68
TGME49_321590-t26_1	TGME49_321590	180.26	88.06	94.02	56.55	99.14	116.34	210.74	359.52	340.16	366.42	304.09	335.15	303.93	301.64
TGME49_321580-t26_1	TGME49_321580	0	0	0	0	0	0	0	0	0	0	0	0	0	0
MSTRG.1714.1	TGME49_321570	21.98	0	0	0	0	0	0	182.52	37.95	24.82	31.36	37.47	32.11	38.89
TGME49_321570-t26_1	TGME49_321570	206.7	105.76	130.2	77.42	0	257.64	174.86	0	363.14	378.61	370.49	417.37	383.45	343.15
TGME49_321560-t26_1	TGME49_321560	50.43	52.56	28.74	34.97	60.51	14.23	0	43.94	65.03	51.54	59.64	46.19	53.28	49.67
MSTRG.1716.2	TGME49_321550	56.14	36.2	31.76	115.7	200.64	39.54	57.01	0	52.19	46.01	42.13	52.83	55.5	48.5
TGME49_321550-t26_1	TGME49_321550	1.25	1.3	0	0	0	38.77	0	0	6.57	4.9	3.54	5.84	5.94	3.4
TGME49_321540-t26_1	TGME49_321540	79.72	100.97	79.06	72.56	0	156.63	35.51	100.7	88.71	79.78	82.74	80.64	68.46	84.6
MSTRG.1718.1	TGME49_321530	12.02	18.94	0	0	0	23.7	0	0	4.64	3.7	7.79	5.7	6.69	4.78
TGME49_321530-t26_1	TGME49_321530	341.79	423.86	369.81	180.47	155.67	375.5	465	640.75	163.65	134.73	137.9	145.28	171.21	132.75
MSTRG.1719.2	TGME49_321520	3.42	3.11	0	42.68	0	17.31	0	17.26	18.48	22.02	23.12	18.02	16.24	17.81
TGME49_321520-t26_1	TGME49_321520	796.56	615.71	991.7	1230.76	1178	971.06	943.61	812.66	1061.35	1156.72	1089.42	1045.99	1091.6	1089.58
TGME49_321510-t26_1	TGME49_321510	0.65	2.73	0	0	0	0	0	97.29	0.57	0.32	0.3	0	0.51	0.35
MSTRG.1721.1	TGME49_321500	17.36	29.22	37.39	0	0	14.44	0	26.82	33.91	25.31	53.09	27.26	30.65	31.42
TGME49_321500-t26_1	TGME49_321500	332.38	359.5	395.41	254.77	503.93	343.97	473.77	296.48	1036.08	976.05	1195.22	964.73	987.98	983.53
TGME49_321490-t26_1	TGME49_321490	0.15	0.87	0	0	0	0	0	0	0.04	0.05	0	0.07	0.06	0.13
TGME49_321480-t26_1	TGME49_321480	5.87	9.89	0	0	0	16.29	0	0	33.56	15.02	10.76	8.45	13.89	3.78
TGME49_321470-t26_1	TGME49_321470	0.62	0.52	0	0	0	0	0	0	19.76	11.37	16.59	11.8	19.93	11.38
TGME49_321430-t26_1	TGME49_321430	10.19	8.75	0	0	0	0	55.12	31.3	29.55	37.14	30.32	27.2	21.85	32.27
TGME49_321420-t26_1	TGME49_321420	57.99	72.9	95.36	116.4	150.52	70.84	64.24	60.74	58	64.53	58.92	56.28	56.3	62.39
TGME49_321410-t26_1	TGME49_321410	36.07	37.2	30.81	38.11	64.65	55.79	74.11	31.35	7.58	9.87	9.06	9.13	8.31	10.04
TGME49_321400-t26_1	TGME49_321400	125.07	132.51	295.87	58.47	453.99	26.23	70.13	52.08	172.79	216.21	165.1	155.26	119.92	172.54
TGME49_321390-t26_1	TGME49_321390	0.65	2.74	52.98	0	0	0	0	0	3.47	4.2	2.72	2.33	2.35	1.55
MSTRG.173.1	TGME49_323100	48.28	54.63	0	0	0	0	9.79	50.86	51.15	80.04	134.29	69.63	88.81	123.49
TGME49_323100-t26_1	TGME49_323100	628	783.22	484.41	486.05	577.91	121.15	150.86	152.56	618.04	431.56	623.11	609.27	836.85	461.03
TGME49_321350-t26_1	TGME49_321350	0	0	0	0	0	0	0	0	0	0	0	0	0	0
TGME49_321360-t26_1	TGME49_321360	124.96	144.87	80.93	28.45	24.31	45.82	20.79	23.56	61.6	51.69	75.06	90.87	95.85	65.58
TGME49_296121-t26_1	TGME49_296121	305.09	290.91	374.22	237.2	210.04	332.35	197.56	266.98	188.49	231.88	151.42	139.85	109.09	149.09
TGME49_220090-t26_1	TGME49_220090	30.52	31.71	82.99	33.68	0	0	49.68	126.88	60.91	65.58	66.32	49.13	47.64	52.31
MSTRG.1733.2	TGME49_220100	1.48	2.95	71.61	0	0	0	48.71	0	4.74	6.01	5.5	5.83	6.86	7.42
TGME49_220100-t26_1	TGME49_220100	76.31	92.7	91.82	41.5	144.2	0	0	52.34	79.42	52.48	68.33	63.9	76.57	48.09
TGME49_220150-t26_1	TGME49_220150	34.16	34.15	54.13	64.81	0	26.78	48.5	110.4	42.63	64.36	70.05	53.17	48.75	79.97
TGME49_220160-t26_1	TGME49_220160	16.51	22.57	23.07	0	0	11.43	20.72	0	18.57	18.97	22.64	21.87	21.55	24.96
TGME49_220170-t26_1	TGME49_220170	60.13	85.96	32.65	0	0	16.17	87.92	49.93	66.4	51.9	72.3	55.35	64.57	59.55
TGME49_220175-t26_1	TGME49_220175	13.22	29.93	0	0	0	30.87	0	0	36.48	23.59	40.2	33.74	40.31	33.83
TGME49_220180-t26_1	TGME49_220180	10.33	23.8	0	0	0	0	0	97.57	12.43	18.66	19.68	17.16	15.23	18.37
TGME49_220230-t26_1	TGME49_220230	17.96	18.07	48.19	19.71	0	55.7	72.19	40.92	30.72	36.37	27.84	31.46	32.07	39.75
TGME49_220240-t26_1	TGME49_220240	276.98	380.15	184.46	411.24	105.81	83.07	105.49	230.68	213.03	192.53	270.23	239.47	322.31	267.34
TGME49_323110-t26_1	TGME49_323110	277.35	285.69	61.76	83.93	290.05	0	0	0	27.53	23.56	39.07	27.81	47.07	23.1
TGME49_220250-t26_1	TGME49_220250	89.97	113.25	66.74	80.97	281.16	16.52	0	68.03	70.92	58.66	62.11	63.24	64.51	52.11
TGME49_220270-t26_1	TGME49_220270	188.22	200.22	344.72	368.72	362.67	106.71	232.26	54.89	116.63	111.05	80.9	57.22	69.41	58.45
TGME49_220310-t26_1	TGME49_220310	0.7	1.44	120.56	0	0	0	0	0	0.29	0.43	0.53	0.74	0.59	0.75
TGME49_220320-t26_1	TGME49_220320	19.91	28.4	0	0	0	34.43	0	35.44	64.45	68.19	83.04	66.92	70.2	85.17
TGME49_220330-t26_1	TGME49_220330	12.31	4.09	21.89	26.76	46.07	32.53	19.67	11.16	34.3	53.32	34.12	34.99	31.81	41.63
TGME49_220370-t26_1	TGME49_220370	30.03	50.32	36.17	14.83	65	59.74	97.56	25.68	27.51	42.51	25.11	24.18	20.15	35.95
MSTRG.1746.1	TGME49_220380	21.54	32.12	0	0	0	0	0	0	25.6	8.31	18.77	22.25	18.48	11.78
TGME49_220380-t26_1	TGME49_220380	85.88	126.04	99.61	0	50.13	41.12	134.28	116.9	85.74	89.95	92.3	82.49	84.58	89.86
MSTRG.1747.1	TGME49_220390	22.26	36.5	96.24	55.4	0	111.36	81.5	90.14	182.53	164.38	190.3	180.48	202.7	213.9
TGME49_220390-t26_1	TGME49_220390	127	196.2	13.52	313.96	153.87	166.17	164.27	242.06	387.17	379.27	360.32	338.48	407.18	389.67
MSTRG.1748.1	TGME49_220400	441.88	397.73	392.84	430.01	571.95	423.99	545.5	548.29	121.2	109.12	113.21	138.11	141.19	108.06
TGME49_220400-t26_1	TGME49_220400	2428.85	1602.99	554.03	1928.05	0	1622.69	477.93	856.76	557.29	557.15	473.62	503.11	478.04	453.88
TGME49_323300-t26_1	TGME49_323300	19.88	57.34	100.24	0	0	0	0	0	0	0	0	0	0	0
MSTRG.1750.2	TGME49_220460	8.62	13.58	0	0	0	0	49.38	0	5.34	16.55	12.32	13.46	5.84	17.98
MSTRG.1750.3	TGME49_220470	8.7	15.07	0	0	0	0	0	0	19.14	15.74	20.01	20.77	18.29	21.69
TGME49_220460-t26_1	TGME49_220460	34.44	25.74	0	71.22	0	72.48	0	29.84	107.69	95.36	118.91	122.42	117.81	121.71
TGME49_220470-t26_1	TGME49_220470	84.05	136.39	69.8	34.3	29.35	117.56	50.19	78.23	101.8	71.34	53.34	63.06	74.86	61.8
TGME49_220490-t26_1	TGME49_220490	28.13	34.13	54.85	22.4	76.93	27.17	16.43	37.27	49.4	33.72	38.62	38.03	47	45.17
TGME49_220500-t26_1	TGME49_220500	210.46	278.89	180.71	54.4	0	44.72	121.53	253.35	208.52	232.93	242.75	199.65	213.02	218.03
TGME49_220510-t26_1	TGME49_220510	65.66	128.26	59.83	48.81	125.87	98.78	125.43	111.78	69.85	80.79	88.96	75.62	90.68	100.96
TGME49_220550-t26_1	TGME49_220550	0	0	0	0	0	0	0	0	0	0	0	0	0	0
MSTRG.1755.1	TGME49_220560	3.69	2.19	0	0	0	437.43	538.11	466.33	714.99	723.37	809.74	679.9	550.67	904.14
TGME49_220560-t26_1	TGME49_220560	3.31	1.26	0	0	0	857.78	833.86	1086.4	816.03	916.6	1066.99	938.58	763.54	1186.79
MSTRG.1757.1	TGME49_220570	3.36	4.16	9.69	0	0	56.63	59.62	85.28	49.58	39.74	55.83	48.07	31.25	48.44
TGME49_220570-t26_1	TGME49_220570	48.15	38.1	40.51	54.78	0	335.75	141.73	283.72	180.84	181.12	193.99	168.88	144.13	204.25
TGME49_220580-t26_1	TGME49_220580	24.58	34.89	0	0	0	0	0	149	29.85	29.32	37.81	23.64	30.56	29.68
TGME49_220585-t26_1	TGME49_220585	6.48	7.84	0	30.6	0	37.28	0	0	7.91	6.89	12.77	8.75	10.81	18.9
TGME49_323310-t26_1	TGME49_323310	413.83	199.22	0	0	0	44.11	0	0	104.46	101.68	20.47	12.42	16.93	13.14
MSTRG.1760.2	TGME49_220600	2.05	2.34	0	0	103.2	49.25	0	0	7.47	7.15	11.66	12.04	9.19	12.28
TGME49_220600-t26_1	TGME49_220600	53.92	63.45	78.21	143.6	0	47.88	70.27	99.63	91.73	58.45	75.99	74.02	90.65	49.01
MSTRG.1761.1	TGME49_220630	149.59	131.98	50.6	61.25	36.83	176.91	157.97	42.07	27.16	27.53	13.16	14.26	9.83	13.98
MSTRG.1761.3	TGME49_220630	166.1	129.49	70.52	110.6	41.18	164.66	158.29	167.22	27.9	32.32	14.52	11.92	9.54	13.04
TGME49_220630-t26_1	TGME49_220630	172.91	120.02	163.63	33.15	0	101.9	43.99	178.68	53.34	57.51	28.72	25.87	20.8	25.45
MSTRG.1762.2	TGME49_220640	73.24	69.29	107.53	0	0	81.56	0	69.8	23.62	22.54	19.14	20.52	15.81	20.66
TGME49_220640-t26_1	TGME49_220640	90.7	80.99	156.78	205.23	101.11	177.98	129.45	143.86	40.67	59.15	37.86	39.14	34.05	47.88
TGME49_220650-t26_1	TGME49_220650	14.18	1.03	0	0	0	0	86.21	0	13.13	11.39	11.31	8.08	12.54	11.33
TGME49_296340-t26_1	TGME49_296340	32.93	4.88	0	0	0	171.47	0	0	36.33	38.23	44.07	41.22	43.91	50.93
TGME49_287430-t26_1	TGME49_287430	60.77	30.76	91.13	106.65	0	450.49	407.12	279.03	206.96	247.7	260.7	199.02	191.67	236.89
TGME49_287440-t26_1	TGME49_287440	47.11	16.74	0	0	0	107.94	193.86	112.12	58.01	51.4	72.44	44.07	39.96	56.92
TGME49_287450-t26_1	TGME49_287450	54.51	36.61	292.65	0	0	575.52	257.48	599.99	296.31	304.94	378.71	219.49	218.13	280.38
TGME49_287460-t26_1	TGME49_287460	57.13	29.41	0	359.27	0	175.03	0	549.16	207.63	270.98	282.22	209.64	189.17	246.77
MSTRG.1768.1	TGME49_287470	89.58	48.06	161.34	117.53	0	543.23	868.92	542.73	414.82	393.8	578.87	457.02	499.02	539.75
MSTRG.1769.1	TGME49_287470	92.78	99.84	186.14	37.52	111.96	209.18	412.64	250.45	145.8	145.29	200.53	128.7	123.9	174.6
TGME49_287470-t26_1	TGME49_287470	54.15	53.63	186.51	200.76	0	235.8	226.59	262.64	145.41	192.87	217.9	135.55	149.51	208.18
TGME49_323320-t26_1	TGME49_323320	74.95	68.5	0	0	0	180.34	0	9.33	199.81	199.04	34.19	56.72	49.76	35.83
TGME49_287500-t26_1	TGME49_287500	115.89	72.66	217.64	87.85	152.85	125.71	195.29	110.93	163.04	212.42	194.75	180.49	151.49	198.53
TGME49_212740-t26_1	TGME49_212740	1.76	0.78	0	0	0	0	0	0	3.33	4.34	3.63	3.14	3.84	3.18
TGME49_212760-t26_1	TGME49_212760	63.48	87.23	106.97	0	0	105.72	0	54.61	121.37	95.73	136.59	136.33	122.78	134.55
MSTRG.1774.1	TGME49_212770	17.77	11.06	0	26.13	173.95	0	0	15.84	9.32	6.13	3.54	5.45	2.73	4.04
TGME49_212770-t26_1	TGME49_212770	137.74	130.95	260.82	165.84	349.19	82.2	85.19	67.92	82.87	86.07	26.97	20.56	21.39	24.83
MSTRG.1775.2	TGME49_212800	2.37	11.7	0	0	0	0	0	0	9.54	8.93	9.73	5.79	5.38	6.75
TGME49_212800-t26_1	TGME49_212800	19.09	7.13	88.02	0	0	58.12	52.69	14.95	31.6	62.37	43.1	39.91	24.36	45.8
TGME49_212830-t26_1	TGME49_212830	0	3.37	0	0	0	0	0	0	7.17	6.33	5.74	5.56	5.6	11.94
MSTRG.1777.1	TGME49_212840	0.73	5.67	0	0	0	0	0	0	12.51	5.11	9.9	9.6	8.49	5.3
MSTRG.1777.3	TGME49_212840	2.44	3.13	0	0	44.98	11.4	0	24.74	47.01	12.18	31.86	22.77	23.3	15.7
TGME49_212840-t26_1	TGME49_212840	42.61	45.48	35.16	127.82	0	137.92	63.1	66.83	238.7	186.07	188.7	190.51	192.86	171.47
TGME49_212850-t26_1	TGME49_212850	86.04	98.22	0	0	63.11	133.57	80.72	61.1	222.24	127.52	149.84	149.34	158.3	121.4
TGME49_212860-t26_1	TGME49_212860	22.28	32.96	0	0	0	39.16	42.63	8.06	19.39	16.35	20.44	18.55	19.84	13.87
TGME49_323330-t26_1	TGME49_323330	0	0	0	237.89	0	249.24	0	0	0	0.8	0	0	0	0
MSTRG.1780.1	TGME49_212900	112.03	139.44	63.92	0	0	71.24	0	203.54	141.28	131.96	128.19	91.85	95.13	84.95
TGME49_212900-t26_1	TGME49_212900	13.94	9.58	0	62.76	107.68	0	153.36	0	6.83	6.88	4.2	3.27	3.27	3.65
MSTRG.1781.1	TGME49_212920	4.94	6.07	0	0	0	0	0	0	9.8	3.82	3.69	6.05	2.66	3.86
TGME49_212920-t26_1	TGME49_212920	73.69	112.06	272.72	0	151.25	204.51	192.11	401.54	249.95	248.18	235.6	264.83	227.94	215
TGME49_212930-t26_1	TGME49_212930	49.58	37.26	62.96	0	0	58.22	0	0	48.67	62.18	58.23	58.93	48.6	58.56
TGME49_212950-t26_1	TGME49_212950	87.08	39.05	0	261.81	0	0	0	0	44.73	54.59	39.43	32.43	38.49	42.49
TGME49_212960-t26_1	TGME49_212960	73.82	92.55	113.34	0	119.62	84.12	152.32	57.8	39.35	38.31	41.82	39.64	48.41	40.14
MSTRG.1785.2	TGME49_212970	42.18	17.08	0	98.97	0	26.82	48.64	27.6	43.31	63.03	61.15	50.98	38.63	86.09
TGME49_212970-t26_1	TGME49_212970	0.38	0	0	0	31.81	0	0	0	3.34	4.61	4.7	5	3.96	4.37
MSTRG.1786.1	TGME49_212980	10.95	14.21	0	0	0	0	0	0	10.81	11.13	17.71	9.31	13.1	14.67
TGME49_212980-t26_1	TGME49_212980	291.96	322.17	392.5	260.77	240.77	218.73	161.68	249.98	233.96	189.38	166.25	128.3	181.05	113.68
TGME49_212990-t26_1	TGME49_212990	55.19	86.49	85.6	70.09	60	63.61	64.12	65.42	50.53	55.21	58.32	59.96	53.93	58.48
MSTRG.1788.1	TGME49_213030	5.78	4.75	0	0	0	0	75.38	33.66	10.41	8.23	8.59	6.03	5.09	8.76
TGME49_213030-t26_1	TGME49_213030	144.98	100.64	301.01	324.61	211.35	198.72	234.39	199.44	257.31	336.72	333.5	254.62	232.99	305.63
MSTRG.1789.1	TGME49_213050	403.23	615.19	223.58	100	403.62	15.82	114.68	48.84	92.64	50.36	43.11	56.9	47.46	20.66
TGME49_213050-t26_1	TGME49_213050	10.76	9.81	0	210.4	0	0	0	0	14.16	15.57	11.47	20.43	10.13	14.65
TGME49_213067-t26_1	TGME49_213067	210.36	211.14	98.06	412.28	413.66	363.97	439.51	424.96	456.34	494.85	224.86	232.04	226.83	242.32
TGME49_213069-t26_1	TGME49_213069	30.84	32.86	105.06	121.91	0	0	0	0	29.42	32.41	29.51	24.71	19.59	27.23
MSTRG.1792.1	TGME49_213240	14.85	16.81	11.55	0	0	22.99	16.73	14.3	26.34	12.47	23.87	22.33	25.57	18.24
TGME49_213240-t26_1	TGME49_213240	47.92	36.54	17.58	35.37	0	20.1	165.97	0.34	58.59	36.08	63.18	63.14	66.51	53.3
TGME49_213255-t26_1	TGME49_213255	6.05	4.68	0	10.7	18.25	12.9	10.88	20.28	0.83	0.92	0.55	0.81	1.01	1.23
TGME49_213280-t26_1	TGME49_213280	1094	1693.73	589.36	579.7	620.89	218.83	198.31	168.98	433.57	333.81	444.71	448.75	561.95	347.66
TGME49_213290-t26_1	TGME49_213290	0.55	1.85	0	0	125.38	0	0	0	0.22	0.62	0.38	0.86	0	0.68
MSTRG.1795.1	TGME49_213350	16.67	3.32	0	0	0	0	0	0	9.86	8.1	8.53	7.16	5.99	10.94
TGME49_213350-t26_1	TGME49_213350	2244.18	1056.45	1282.68	1511.28	1526.13	555	430.15	654.43	310.72	328.67	310.29	356.58	364.25	340.11
TGME49_213370-t26_1	TGME49_213370	13.65	17.68	16.43	20.25	17.26	32.55	9.03	29.29	11.46	7.56	9.54	13.14	13.09	9.62
TGME49_213380-t26_1	TGME49_213380	0.55	7.53	134.49	108	0	0	111.65	0	1.19	0.92	1.39	0.94	0.76	1.3
TGME49_213388-t26_1	TGME49_213388	12.58	13.66	0	0	26.99	44.51	34.61	52.31	34.79	31.31	28.59	33.14	33.63	34.6
MSTRG.1798.1	TGME49_213410	5.2	8.61	0	0	0	0	0	0	9.48	12.3	10.14	8.97	9.56	14
TGME49_213410-t26_1	TGME49_213410	235.13	224.29	573.59	303.44	269.22	94.59	114.13	357.56	255.53	308.85	269.94	261.07	265.36	338.32
TGME49_213415-t26_1	TGME49_213415	28.77	38.06	0	0	0	0	0	0	47.35	42.35	43.93	56.34	43.65	49.22
TGME49_355040-t26_1	TGME49_355040	0	0	0	0	0	0	0	0	0	0	0	0	0	0
TGME49_323400-t26_1	TGME49_323400	11.74	39.04	0	0	0	63.11	0	0	1143.77	536.14	1319.89	1626.65	2290.96	2213.93
TGME49_213420-t26_1	TGME49_213420	24.93	31.4	0	54.51	0	44.81	0	46.16	32.12	36	34.97	33.55	30.88	33.28
TGME49_213445-t26_1	TGME49_213445	45.92	30.54	28.9	0	0	28.62	0	44.18	58.23	53.88	43.01	33.13	28.17	36.49
TGME49_213480-t26_1	TGME49_213480	23.37	10.25	0	0	0	247.35	149.5	197.99	149.75	145.03	133.5	122.52	94.49	160.29
TGME49_213490-t26_1	TGME49_213490	41.15	46.04	139.4	42.24	0	17.25	93.83	71.05	49.33	45.03	57.48	55.34	53.26	43.34
MSTRG.1804.1	TGME49_213520	3.3	6.9	0	0	0	9.32	0	37.13	25.36	16.55	29.03	22.17	13.42	22.58
TGME49_213520-t26_1	TGME49_213520	52.68	54.06	54.32	0	114.35	372.64	292.64	221.35	342.84	389.32	414.74	346.83	300.26	382.71
TGME49_213550-t26_1	TGME49_213550	51.86	50.37	88.83	90.88	124.53	44	39.92	52.8	51.26	49.02	44.51	50.63	48.07	46.51
TGME49_213560-t26_1	TGME49_213560	2.17	1.03	33.52	0	0	0	0	0	5.7	6.9	8.43	6.86	7.58	6.86
MSTRG.1807.2	TGME49_213570	38.68	40.41	0	118.3	249.94	47.58	0	0	69.64	62.92	68.74	63.14	72.4	70.18
TGME49_213570-t26_1	TGME49_213570	244.09	271.45	330.52	300.42	11.25	246.65	259.41	315.92	402.24	395.74	357.72	382.9	451.83	437.87
MSTRG.1808.2	TGME49_213580	77.3	79.41	0	0	0	69.65	0	71.93	52.29	57.49	69.95	71.24	67.46	81.81
TGME49_213580-t26_1	TGME49_213580	1596.79	743.06	3153.18	3210.55	6296.31	1172.49	558.36	1432.42	26.34	33.62	42.95	42.88	118.7	59.22
MSTRG.1809.2	TGME49_213590	9.77	12.63	0	0	0	0	61.4	34.84	11.05	9.99	14.67	12.78	8.45	21.61
TGME49_213590-t26_1	TGME49_213590	218.14	202.99	93.77	169.2	98.88	92.82	22.85	132.52	500.94	361.67	452.27	504.66	553.66	448.53
TGME49_330000-t26_1	TGME49_330000	19.8	48.22	0	0	0	47.87	172.99	0	343.57	139.76	228.51	346.9	363.18	215.96
MSTRG.1810.2	TGME49_213610	11.04	20.54	0	12.26	0	56.56	51.8	27.91	21.07	13.43	17.9	14.37	12.55	12.53
TGME49_213600-t26_1	TGME49_213600	22.87	41.55	35.44	0	0	17.55	0	0	1.71	2.65	3.25	2.3	1.76	2.62
TGME49_213610-t26_1	TGME49_213610	126.37	167.48	154.6	153.34	243.93	732.77	576.41	784.07	309.98	354.16	288.83	259.63	223.99	269.93
TGME49_213620-t26_1	TGME49_213620	6.15	15.39	18.92	23.31	39.76	28.12	51.03	19.27	16.85	13.69	15.84	12.06	10.37	8.69
TGME49_213635-t26_1	TGME49_213635	11.45	18	0	0	0	8.76	0	0	3.11	2.62	3.46	2.8	2.3	5.94
MSTRG.1813.2	TGME49_213650	22.83	38.98	0	66.81	57.75	54.33	0	27.96	41.39	34.73	36.19	35.19	23.41	34.44
TGME49_213650-t26_1	TGME49_213650	27.41	38.4	25.62	0	0	0	138.07	0	103.02	124.84	116.42	112.72	98.25	138.41
MSTRG.1814.1	TGME49_213660	5.26	6.62	0	0	0	0	113.44	0	5.83	2.57	4.32	6.57	3.75	2.92
TGME49_213660-t26_1	TGME49_213660	250.21	180.18	434.11	435.13	445.64	435.15	388.46	401.15	140.88	148.87	93.01	106.17	82.74	85.58
TGME49_213680-t26_1	TGME49_213680	17.23	22.43	0	38.62	0	47.24	28.55	56.45	67.82	76.76	65.1	59.2	57.49	59.36
TGME49_213690-t26_1	TGME49_213690	59.36	50.32	0	56.49	99.04	46.49	84.21	60.27	104.7	126.68	124.19	144.28	130.68	159.49
MSTRG.1817.3	TGME49_213710	3	16.53	0	0	50.93	36.75	165.97	24.82	21.1	27.06	22.12	19.6	15.37	21.54
TGME49_213700-t26_1	TGME49_213700	2.45	2.21	21.57	0	45.39	53.42	116.27	76.94	306.71	179.57	222.66	173.05	176.96	115.46
TGME49_213710-t26_1	TGME49_213710	24.07	27.79	73.28	22.44	59.65	69.05	25.22	56.83	28	40.74	28.94	23.22	15.58	19.16
MSTRG.1818.2	TGME49_213720	4.28	1.91	0	29.29	0	23.59	74.91	30.32	57.96	72.8	77.84	79.8	67.9	81.96
TGME49_213720-t26_1	TGME49_213720	0	0	0	0	0	0	0	0	5.34	5.39	6.09	3.09	5.29	6.03
TGME49_213730-t26_1	TGME49_213730	71.85	96.3	32.69	39.68	0	178.04	234.72	166.6	90.73	127.77	133.75	106.63	73.16	131.85
TGME49_460580-t26_1	TGME49_460580	0	0	0	0	0	0	0	0	0	0	0	0.47	0.5	0
TGME49_213740-t26_1	TGME49_213740	18.31	24.78	0	0	78.86	55.71	33.69	19.1	22.81	20.47	23.38	24.9	23.31	24.22
MSTRG.1821.2	TGME49_213746	8.05	21.01	0	0	0	0	0	0	21.19	18.51	26.41	19.99	17.07	23.89
TGME49_213746-t26_1	TGME49_213746	53.36	67.12	97.93	0	0	48.4	174.9	0	125.84	102.31	134.05	156.76	154.36	117.58
TGME49_213748-t26_1	TGME49_213748	8.19	10.06	0	0	0	0	0	0	2.13	0.92	2.46	1.4	2.66	1.53
TGME49_213780-t26_1	TGME49_213780	11.54	3.15	0	0	0	0	39.11	0	28.71	29.14	31.81	26.86	22.87	28.19
TGME49_213790-t26_1	TGME49_213790	26.49	18.97	36.67	60.13	51.4	36.33	76.92	43.59	36.19	26.4	27.26	29.45	34.6	24.5
TGME49_213800-t26_1	TGME49_213800	132.39	126.45	172.65	105.04	121.17	227.99	155.01	219.97	159.06	215.19	201.34	194.76	181.87	256.4
TGME49_213810-t26_1	TGME49_213810	38.41	53.12	0	141.12	0	204.72	0	0	50.36	39.07	38.9	31.97	29.05	42.3
TGME49_213820-t26_1	TGME49_213820	38.02	36.1	135.49	103.83	106.87	50.34	30.44	8.63	19.28	28.69	12.7	7.29	8.35	8.15
MSTRG.1828.2	TGME49_213830	7.22	15.04	0	0	0	0	0	0	13.96	15.58	16.67	19.41	9.74	19.13
TGME49_213830-t26_1	TGME49_213830	99.85	60.85	121.15	0	0	59.94	108.5	123.57	152.41	194.87	173.12	169.74	153.26	175.5
TGME49_213880-t26_1	TGME49_213880	28.39	77.22	0	0	0	0	0	0	39.39	65.01	56.6	49.86	62.38	68.22
TGME49_460600-t26_1	TGME49_460600	0	0	0	0	0	0	0	0	0	0	0.17	0	0.28	0
MSTRG.1830.1	TGME49_213900	15.54	14.36	6.25	0	0	0.05	80.5	3.32	13.99	7.86	13.91	22.81	25.23	24.79
TGME49_213900-t26_1	TGME49_213900	64.03	69.38	39.24	67.37	0	158	123.5	111.93	42.51	61.01	39.61	37.89	39.53	42.62
MSTRG.1831.1	TGME49_213910	3.12	11.62	0	0	0	37.67	0	21.64	10.27	14.48	13.36	13.04	8.38	22.86
TGME49_213910-t26_1	TGME49_213910	50.38	50.05	142.89	34.78	60.17	53.48	256.6	154.72	50.59	71.99	59.04	60.71	55.32	84.53
TGME49_213920-t26_1	TGME49_213920	75.14	57.55	54.41	44.44	38.15	26.95	32.6	46.21	21.76	20.99	10.32	9.97	11.32	11.54
MSTRG.1833.2	TGME49_213940	55.15	108.8	0	0	0	19.71	79.34	17.44	124.45	152.15	258.15	155.62	172.1	240.82
TGME49_213940-t26_1	TGME49_213940	1132.51	1139.98	561.31	546.61	396.23	357.78	517.7	186.88	709.76	608.05	696.57	837.25	989.89	583.01
TGME49_213950-t26_1	TGME49_213950	31.52	30.54	0	0	0	49.03	17.82	60.42	29.14	31.29	31.69	25.36	22.75	26.44
TGME49_213960-t26_1	TGME49_213960	13.5	14.76	41.3	199.4	87.05	12.47	19.25	45.15	12.75	18.15	10.72	3.47	3.03	8.53
MSTRG.1836.1	TGME49_213970	1.9	3.83	0	0	0	0	0	0	2.64	2.45	2.59	2.49	2.49	4.23
TGME49_213970-t26_1	TGME49_213970	59.64	90.77	32.02	38.88	134.88	15.86	0	16.32	108.16	126.09	139.34	144.02	131.15	159.28
TGME49_287270-t26_1	TGME49_287270	37.78	13.06	86.78	140.78	121.81	14.32	25.97	44.23	66.04	51.65	35.45	36.36	39.48	28.74
TGME49_287260-t26_1	TGME49_287260	7.13	10.33	28.69	0	0	28.42	12.89	14.62	9.15	17.9	12.26	13.33	10.06	20.11
TGME49_287250-t26_1	TGME49_287250	10.12	7.54	0	0	0	31.95	19.32	0	6.67	9.97	8.42	5.79	6.52	5.6
TGME49_460610-t26_1	TGME49_460610	0	0	0	0	0	0	0	0	0	0	0	0	0	0
TGME49_287240-t26_1	TGME49_287240	52.85	47.26	26.65	64.94	112.19	0	0	27.16	23.49	17.06	19.28	15.48	19.08	12.15
TGME49_287235-t26_1	TGME49_287235	74.08	76.07	39.39	95.22	83.02	19.5	0	0	22.89	17.42	23.33	18.27	24.51	14.06
TGME49_287230-t26_1	TGME49_287230	18.35	17.24	34.82	57.12	24.4	51.75	31.31	23.65	38.6	44.56	41.06	39.8	32.44	41.19
MSTRG.1843.2	TGME49_287220	3.18	11.45	25.8	0	0	0	76.56	0	7.67	7.09	10.21	9.04	6.41	13.97
TGME49_287220-t26_1	TGME49_287220	46.04	90.33	0	0	0	89.67	4.78	69.19	113.55	134.73	146.84	146.89	158.01	155.06
MSTRG.1844.2	TGME49_287210	19.11	16.5	0	0	0	35.16	0	0	6.61	6.33	3.69	3.54	2.75	5.66
TGME49_287210-t26_1	TGME49_287210	118.91	75.26	146.03	106.56	91.73	137.98	67.94	138.19	74.82	93.78	81.28	79.64	65.56	80.15
TGME49_287200-t26_1	TGME49_287200	45.65	60.87	0	113.65	0	0	0	177.03	50.94	58.28	75.05	77.11	72.84	84
TGME49_287180-t26_1	TGME49_287180	30.98	27.18	20.54	37.95	64.78	50.89	27.71	10.47	6.16	4.88	3.35	4.15	3.56	3.13
MSTRG.1847.2	TGME49_287170	19.92	23.69	0	0	0	0	0	94.48	16.76	15.49	16.6	15.66	11.35	12.14
TGME49_287170-t26_1	TGME49_287170	71.09	75.15	67.55	41.41	35.52	100.39	106.24	73.02	52.24	27.56	34.64	38.85	36.53	25.22
MSTRG.1848.1	TGME49_287040	6.12	10.34	0	0	0	59.17	0	28.93	39.88	16.71	51.07	31.75	46.22	23.78
TGME49_287040-t26_1	TGME49_287040	55.26	165.47	0	50.83	0	1633.7	1586.91	1498.71	1300.75	1421.89	1628.1	1534.18	1338.72	1835.02
MSTRG.1849.2	TGME49_286932	90.28	146.53	62.29	0	0	0	0	31.77	3.97	2.64	1.5	0.82	1.69	1.58
TGME49_286932-t26_1	TGME49_286932	8.87	7.36	0	8.68	14.79	0	6.33	0	1.26	1.38	1.28	0.95	1.12	1.08
TGME49_460620-t26_1	TGME49_460620	0	0	0	0	0	0	0	0	0	0	0	0	0	0
TGME49_286928-t26_1	TGME49_286928	67.01	105.33	0	0	58.62	13.79	25	28.38	10.35	6.02	10.63	9.38	10.65	4.62
TGME49_286920-t26_1	TGME49_286920	159.39	198.71	64.27	104.77	45.08	106.11	76.99	120.09	54.56	57.19	54.24	51.63	50.32	51.65
TGME49_286910-t26_1	TGME49_286910	3.17	2.64	41.26	0	0	10.22	37.07	0	6.66	11.19	6.58	7.52	5.59	10.28
TGME49_286770-t26_1	TGME49_286770	76.24	59.83	91.79	214.77	0	0	0	0	0.57	1.17	0.11	0.73	0.09	0.35
TGME49_286760-t26_1	TGME49_286760	9.04	4.95	89.09	36.12	0	44.12	0	30.27	12.91	36.06	17.61	20.94	13.18	26.53
MSTRG.1855.2	TGME49_286750	1.75	3.89	20.06	0	55.8	37.72	24.7	0	24.94	17.94	20	15.43	7.97	16.69
TGME49_286750-t26_1	TGME49_286750	83.83	47.4	99.69	120.96	117.44	151.42	108.25	152.44	185.65	212.28	159.74	160.78	156.56	153.19
TGME49_286740-t26_1	TGME49_286740	11.74	25.7	24.35	0	0	144.7	153.07	285.36	159.77	172.57	151.02	129.86	108.62	172.89
TGME49_286735-t26_1	TGME49_286735	0	0	0	0	0	0	0	0	0	0	0	0	0	0
TGME49_286730-t26_1	TGME49_286730	99.5	93.77	90.29	0	191.15	133.9	322.71	276.45	157.98	146.64	176.6	157.18	171.82	191.99
TGME49_286720-t26_1	TGME49_286720	206.76	145.36	114.37	136.7	724.28	226.37	717.24	204.14	183.9	194.2	148.52	176.51	132.65	148.28
TGME49_460630-t26_1	TGME49_460630	0.94	0	302.88	0	0	49.9	90.14	206.13	8.18	4.59	2.88	4.49	1.41	3.69
MSTRG.1860.2	TGME49_286710	13.03	16.05	0	31.48	0	0	0	0	23.18	7.45	13.69	18.08	12.61	10.99
TGME49_286710-t26_1	TGME49_286710	125.33	107.58	173.15	147.31	182.52	85.71	77.64	88.27	121.83	88.93	102.42	90.26	109.77	83.19
MSTRG.1861.1	TGME49_286690	17.2	13.97	0	0	0	0	2.28	86.87	36	36.57	34.7	41.69	25.96	39.14
TGME49_286690-t26_1	TGME49_286690	34.95	55.54	24.3	0	0	48.14	108.24	115	82.9	119.47	107.86	99.7	73.49	122.22
TGME49_286680-t26_1	TGME49_286680	51.17	63.96	143.78	139.96	181.64	113.92	129.09	146.55	199.87	268.19	204.16	211.21	138.94	261.85
TGME49_286670-t26_1	TGME49_286670	6.46	0.99	0	0	90.28	105.99	76.81	43.66	61.92	74.5	59.33	55.24	64.81	61.47
TGME49_286650-t26_1	TGME49_286650	61.59	101.57	123.79	73.76	130.7	153.11	110.86	63.13	158.09	212.03	124.91	150.35	121.77	176.85
TGME49_286640-t26_1	TGME49_286640	23.12	24.33	32.01	38.87	67.42	31.7	86.2	65.26	53.2	61.47	64.09	64.05	56.31	61.69
TGME49_286630-t26_1	TGME49_286630	297.54	114.06	606.93	449.34	492.28	577.69	1004.62	642.67	330.22	449.64	454.23	406.12	296.84	373.06
TGME49_286620-t26_1	TGME49_286620	22.55	23.96	33.54	82.25	0	83.07	45.21	42.72	46.38	76.17	60.94	44.31	41.92	59.82
TGME49_286610-t26_1	TGME49_286610	24.12	23.03	51.23	184.36	0	25.35	45.91	0	51.96	57.54	66.78	69.39	62.29	68.12
MSTRG.1869.1	TGME49_286600	25.31	22.13	0	0	0	0	0	0	44.38	19.1	46.68	30.04	30.53	21.27
TGME49_286600-t26_1	TGME49_286600	163.19	196.87	385.42	252.39	249.71	161.49	212.94	271.98	842.2	418.63	342.98	396.19	382.36	171.29
TGME49_460680-t26_1	TGME49_460680	0	0	0	0	0	0	0	0	0	0	0	0	0	0.13
TGME49_286595-t26_1	TGME49_286595	0	0	0	0	0	0	0	0	0	0	0	0	0	0
MSTRG.1871.2	TGME49_286590	242.51	209.25	400.99	232.35	282.38	318.97	179.48	116.38	178.39	180.4	44.84	62.66	40.77	47.46
TGME49_286590-t26_1	TGME49_286590	154.15	136.02	182.87	268.96	462.37	42.58	32.82	48.21	93.04	104.4	24.03	29.46	18.74	22.78
TGME49_286580-t26_1	TGME49_286580	62.72	89.56	137.31	149.81	96.25	68.02	109.7	77.73	48.89	93.52	49.76	47.65	31.57	68.42
TGME49_286570-t26_1	TGME49_286570	0	0	0	0	0	0	0	0	0.71	0.1	0	0.28	0.25	0.11
MSTRG.1874.1	TGME49_286560	43.92	48.77	0	0	0	0	0	0	64.07	60.82	57.71	53.64	55.43	62.84
TGME49_286560-t26_1	TGME49_286560	57.72	71.73	301.58	170.25	0	0	134.12	308.21	70.55	82.57	71.49	78.13	73.18	75.96
TGME49_286540-t26_1	TGME49_286540	8.68	9.64	0	0	0	0	66.29	0	13.42	8.05	9.42	9.07	14.91	5.86
MSTRG.1876.2	TGME49_286530	13.28	23.56	113.86	0	0	0	0	0	28.71	17.35	15.33	18.9	13.71	23.02
TGME49_286530-t26_1	TGME49_286530	389.98	360.66	748.73	786.18	808.54	758.34	686.59	586.09	1042.02	991.89	941.28	1099.69	975	952.92
TGME49_286525-t26_1	TGME49_286525	21.38	32.98	97.49	0	413.06	0	87.07	49.76	24.09	19.27	23.84	32.36	28.03	22.5
TGME49_286510-t26_1	TGME49_286510	21.86	22.64	0	0	62.13	0	79.48	45.12	49.19	69.48	84.91	76.06	62.26	84.54
TGME49_286500-t26_1	TGME49_286500	47.83	25.88	93.36	28.5	49.12	57.8	83.86	71.36	75.99	81.84	71.18	42.21	40.9	55.47
TGME49_460700-t26_1	TGME49_460700	0	0	0	0	0	0	0	0	0	0	0	0	0	0
TGME49_286490-t26_1	TGME49_286490	67.4	82.92	75.9	61.71	266.26	75.18	68.16	77.36	75.24	69.1	62.22	59.35	51.44	72.57
TGME49_286480-t26_1	TGME49_286480	384.27	685.14	129.3	147.86	274.69	0	0	198.12	314.63	251.69	363.31	316.4	381.09	317.79
TGME49_286470-t26_1	TGME49_286470	428.82	687.8	310.95	422.95	491.48	173.18	139.48	118.88	421.49	352.9	467.36	447.18	556.33	430.07
TGME49_286460-t26_1	TGME49_286460	38	67.11	255.26	487.24	107.07	0	0	0	6.79	4.11	8.69	6.67	22.87	4.43
TGME49_286450-t26_1	TGME49_286450	11370.13	10274.64	8440.1	10552.22	8800.17	2617.2	2566.01	2844.58	1891.24	1985.45	1775.35	2008.53	2479.32	1564.94
MSTRG.1885.2	TGME49_286440	64.19	75.58	0	0	0	0	100.64	114.56	80.62	64.29	87.25	101.51	90.58	69.92
TGME49_286440-t26_1	TGME49_286440	125.28	146.42	159.32	0	0	78.78	0	40.64	121.65	87.53	115.78	121	134.27	94.86
TGME49_286420-t26_1	TGME49_286420	2689.15	1327.8	2820.33	3471.67	3694.33	1022.13	924.53	946.68	589.53	699.85	496.36	575.36	563.72	454.31
TGME49_286260-t26_1	TGME49_286260	58.03	39.76	78.47	31.88	0	64.77	46.98	53.32	88.49	74.21	88.22	91.55	83.42	99.74
TGME49_286250-t26_1	TGME49_286250	27.01	17.86	43.91	0	7.28	21.74	0	0	8.16	12.48	12.42	14.15	7.81	10.48
MSTRG.1889.1	TGME49_286240	4.42	5.9	0	0	0	0	13.61	21.97	2.35	3.24	8.15	5.57	4.68	3.56
TGME49_286240-t26_1	TGME49_286240	50.4	58.57	20.69	63.7	85.29	76.9	53.87	60.9	57.1	59.23	67.56	65.73	71.26	53.51
TGME49_460720-t26_1	TGME49_460720	0	0	67.55	80.21	0	0	60.47	68.91	0	0	0	0	0.06	0
TGME49_286220-t26_1	TGME49_286220	13.06	10.01	0	0	0	31.3	0	64.54	49.03	54.51	70.67	72.53	79.3	77.82
TGME49_286200-t26_1	TGME49_286200	58.58	67.99	0	678	0	101.89	366.21	105.78	60.17	68.07	78.74	65.34	48.3	55.22
TGME49_286190-t26_1	TGME49_286190	30.54	17.16	31.38	0	0	0	14.1	23.98	5.76	8.08	4.02	3.79	3.79	4.75
TGME49_286180-t26_1	TGME49_286180	15.35	10.94	42.14	0	29.54	34.79	12.63	32.29	17.48	16.55	13.67	13.91	12.06	18.45
TGME49_286170-t26_1	TGME49_286170	0	0	0	0	0	0	0	30.36	0.02	0.06	1.06	0	0	0
MSTRG.1895.2	TGME49_286120	8.93	9.07	0	0	0	0	0	0	27.1	12.39	29.32	21.34	21.93	12.96
MSTRG.1895.3	TGME49_286120	2.54	6.23	0	0	0	0	0	0	15.93	16.57	17.39	13.15	18.4	13.9
TGME49_286120-t26_1	TGME49_286120	189.33	155.96	218.35	75.79	131.38	200.79	364.01	95.39	259.52	281.31	232.18	205.64	201.37	213.46
MSTRG.1896.1	TGME49_286090	42.73	61.47	0	0	0	0	67.33	70.31	136.81	154.69	199.48	153.43	153.05	197.28
TGME49_286090-t26_1	TGME49_286090	562.25	608.47	593.34	295.42	554.9	489.78	390.12	573.27	1053.75	810.32	1060.84	1160.64	1518.83	897.74
TGME49_286080-t26_1	TGME49_286080	51.33	49.03	105.48	86.18	110.93	69.66	63.19	53.74	46.39	58.01	51.77	33.73	41.81	46.49
MSTRG.1898.1	TGME49_286070	26.44	30.41	0	0	0	122.83	277.92	126.62	71.98	40.31	93.21	81.62	91.71	58.97
TGME49_286070-t26_1	TGME49_286070	46.82	27.77	0	0	0	0	0	0	145.46	48.4	166.47	179.77	201.03	146.63
TGME49_286040-t26_1	TGME49_286040	1.29	1.96	0	0	0	0	0	0	2.65	2.74	4.97	3.21	4.43	5.86
TGME49_355050-t26_1	TGME49_355050	0	0	0	0	0	0	0	0	0	0	0	0	0	0
TGME49_460730-t26_1	TGME49_460730	0	0	0	0	0	0	0	0	0	0	0	0	0	0
MSTRG.1900.2	TGME49_286000	2.12	3.29	0	0	0	0	10.49	0	10.84	2.95	14.18	7.81	14.98	4.65
TGME49_286000-t26_1	TGME49_286000	5.64	11.22	0	0	0	34.1	0	11.69	94.14	37.25	62.8	69.3	112.71	27.33
TGME49_286010-t26_1	TGME49_286010	53.18	66.62	0	28.27	97.43	34.4	59.26	23.59	152.04	51.93	97.89	109.98	156.66	49.83
MSTRG.1901.1	TGME49_285980	1.45	3.57	15.41	0	0	18.83	47.2	18.61	7.53	8.81	10.17	7.69	5.94	12.04
TGME49_285980-t26_1	TGME49_285980	251.43	307.55	203.81	85.35	370.92	1595.99	1721.15	1826.39	1534.37	1667.17	2118.12	2164.23	2077.76	2299.65
MSTRG.1902.1	TGME49_285930	12.95	32.65	0	0	0	0	0	82.56	16.07	8.78	13.55	12.8	10.52	22.87
TGME49_285930-t26_1	TGME49_285930	157.32	228.31	52.7	0	222.39	130.4	141.68	123.59	242.68	213.88	241.27	261.15	234.85	228.66
TGME49_285880-t26_1	TGME49_285880	43.92	82.34	44.6	53.73	0	0	40	22.74	7.28	5.83	7.2	12.38	10.58	11.32
MSTRG.1904.2	TGME49_285870	453.66	270.15	171.73	0	0	0.04	121.32	0	49.91	41.4	41.24	35.92	43.63	31.73
TGME49_285870-t26_1	TGME49_285870	613.97	496.08	333.13	778.8	706.77	151.05	0	124.4	84.04	91.34	27.87	37.79	32.37	31.33
MSTRG.1905.2	TGME49_285840	4.59	3.79	0	0	0	0	0	0	1.99	2.29	30.7	2.33	2.24	5.37
TGME49_285840-t26_1	TGME49_285840	24.75	13.52	30.47	74.07	64.16	30.17	136.76	15.53	81.85	61.44	68.95	74.91	81.98	66.34
TGME49_285830-t26_1	TGME49_285830	12.49	7.49	16.42	40.48	0	24.4	14.76	16.73	4.81	5.6	5.8	5.72	4.8	6.99
TGME49_285820-t26_1	TGME49_285820	3.81	6.43	0	0	0	36.2	0	0	6.23	7.22	11.39	8.26	10.47	9.94
TGME49_285810-t26_1	TGME49_285810	20.28	45.98	42.85	26.19	45.08	25.61	76.99	43.67	31.73	29.62	38.27	34.67	33.03	36.29
TGME49_285740-t26_1	TGME49_285740	12.11	26.48	0	0	0	0	0	0	3.52	3.86	7.4	3.14	7.82	5.76
TGME49_460790-t26_1	TGME49_460790	0	0.23	0	0	0	0	0	0	0	0	0	0	0.17	0
TGME49_285730-t26_1	TGME49_285730	48.69	73.67	39.48	0	0	39.09	35.42	40.25	7.11	9.63	10.23	7.19	8	10.13
MSTRG.1911.1	TGME49_285720	12.04	25.16	0	0	0	0	0	0	11.24	6.56	11.32	9.64	11.92	11.59
TGME49_285720-t26_1	TGME49_285720	33.91	21.83	0	0	0	16.6	30.09	34.17	137.93	109.83	122.33	127.83	128.84	132.18
TGME49_285710-t26_1	TGME49_285710	128.53	78.19	39.62	143.64	0	58.84	35.54	48.44	121.49	128.86	122.98	85.05	60.07	126.83
TGME49_285700-t26_1	TGME49_285700	18.56	9.09	187.36	37.94	0	77.31	28.03	73.23	52.34	52.58	52.11	47.77	41.07	48.9
MSTRG.1914.1	TGME49_285680	3.34	6.32	0	0	0	0	0	0	2.96	3.24	4.21	1.45	2.3	6.41
TGME49_285680-t26_1	TGME49_285680	69.3	62.32	32.03	0	0	63.44	86.26	48.98	102.59	139.43	155.34	111.24	98.26	135.97
MSTRG.1915.1	TGME49_285670	7.3	5.94	0	0	0	0	0	0	12.03	7.63	18.03	10.34	18.8	11.84
TGME49_285670-t26_1	TGME49_285670	26.45	40.7	55.52	67.6	0	41.24	24.92	14.15	58.26	43.23	60.41	50.81	66.97	38.53
TGME49_285530-t26_1	TGME49_285530	12.41	17.78	0	41.14	0	50.39	0	17.29	13.42	34.05	29.02	24.97	17.38	41.29
TGME49_285510-t26_1	TGME49_285510	129.9	105.84	103.17	61.87	0	255.29	184.94	341.95	99.52	108.38	119.81	115.37	93.65	121.16
MSTRG.1918.1	TGME49_285470	0.99	0.37	0	0	0	0	0	0	11.48	14.85	23.93	31.82	26.36	99.85
TGME49_285470-t26_1	TGME49_285470	0.7	0	0	0	0	0	0	0	0.55	0.17	0.13	0.22	0.3	0.39
TGME49_285290-t26_1	TGME49_285290	95.5	75.8	85.4	206	180.03	84.54	38.3	43.53	77.69	107.83	80.91	71.57	63.42	78.16
TGME49_460800-t26_1	TGME49_460800	0	0	0	0	0	0	0	0	0	0	0.15	0	0	0
MSTRG.1920.1	TGME49_285250	112.84	152.84	50.93	177.87	138.12	286.72	466.11	437.85	130.81	116.4	131.86	120.17	125.56	119.13
TGME49_285250-t26_1	TGME49_285250	146.99	194.95	553.21	302	0	895.71	533.92	601.71	242.81	217.58	207.84	178.59	180.95	189.59
MSTRG.1921.1	TGME49_285240	9.38	18.5	21.23	0	28.72	13.97	0	21.96	5.75	5.21	6.69	4.78	3.55	8.26
TGME49_285240-t26_1	TGME49_285240	222.77	238.95	232.28	247.56	144.24	296.27	294.26	487.26	234.95	261	267.98	245.35	236.81	289.76
TGME49_285230-t26_1	TGME49_285230	102.25	123.19	143.03	43.32	150.67	53.11	96.26	36.45	95.2	110.25	115.47	94.12	83.93	112.63
MSTRG.1923.2	TGME49_285220	8.51	5.29	0	29.39	0	35.78	43.26	85.9	33.37	43.39	51.74	50	49.69	39.08
TGME49_285220-t26_1	TGME49_285220	11.59	7.72	0	0	86.35	0	73.5	41.77	33.3	38.32	42.86	29.54	30.64	35.24
MSTRG.1924.2	TGME49_285180	81.61	99.74	179.07	64.98	43.53	182.48	215.68	215.24	66.84	79.12	67.69	67.94	57.48	73.44
TGME49_285180-t26_1	TGME49_285180	94.71	104.15	137.05	42.92	211.15	213.23	331.29	453.23	80.55	102.7	76.36	65.28	53.3	81.17
MSTRG.1925.2	TGME49_285150	34.09	34.72	0	210.82	0	74.9	0	0	26.96	24.47	29.08	22.19	12.82	26.58
TGME49_285150-t26_1	TGME49_285150	27.87	34.72	90.87	0	0	34.75	27.19	15.44	62.07	65.35	62.81	47.46	33.13	58.18
MSTRG.1926.2	TGME49_284780	16.29	19.66	34.11	15.56	28.87	38.85	49.47	49.84	35.15	42.66	42.21	43.25	39.7	48.82
TGME49_284680-t26_1	TGME49_284680	0	0	0	0	0	0	0	0	0	0	0	0	0	0
TGME49_284780-t26_1	TGME49_284780	60.33	58.3	43.2	97.81	270.37	201.44	173.7	259.16	118.74	149.83	120.75	101.08	79.76	112.39
MSTRG.1927.1	TGME49_284660	19.54	22.58	62.36	54.95	65.67	17.93	27.99	63.57	112.43	64.74	109.48	105	127.83	91.27
TGME49_284660-t26_1	TGME49_284660	102.5	130.8	0	68.51	0	97.8	0	0	868.99	544.6	674.61	852.55	890.48	640.57
TGME49_284630-t26_1	TGME49_284630	79.72	86.83	0	0	0	0	0	0	161.04	51.7	126.89	113.73	167.26	171.75
MSTRG.1929.1	TGME49_284620	42.84	49.89	0	0	0	110.96	0	115.29	78.13	69.26	86.94	135.73	94.13	109.43
TGME49_460810-t26_1	TGME49_460810	0	0	0	0	0	0	0	0	0.11	0	0	0.08	0	0
MSTRG.1930.1	TGME49_284615	56.07	35.91	0	0	0	93.58	336.65	97.07	68.47	66.79	105.54	80.47	68.14	96.22
MSTRG.1931.1	TGME49_284615	24	17.37	0	0	52.86	24.87	45.11	25.59	43.66	44.48	76.45	60.8	48.4	60.54
TGME49_284615-t26_1	TGME49_284615	5.3	8.59	0	0	0	0	0	0	1.57	0.86	6.46	4.56	5.17	9.52
TGME49_284590-t26_1	TGME49_284590	30.13	27.1	219.01	126.73	0	0	0	55.91	28.03	33.09	38.33	33.56	35.74	41.31
TGME49_284580-t26_1	TGME49_284580	36.12	31.33	0	0	0	0	0	25.35	22.14	23.2	23.24	21.49	25.22	27.49
MSTRG.1934.1	TGME49_284570	6.74	5.7	34.26	0	72.19	30.15	30.87	52.19	8.84	13.54	14.77	11.61	9.51	17.01
TGME49_284570-t26_1	TGME49_284570	41.86	40.89	30.35	0	63.83	137.01	84.86	13.96	157.21	194.06	242.54	202.57	168.66	222.64
MSTRG.1935.1	TGME49_284560	37.29	44.41	77.99	0	345.6	20.11	104.32	57.78	55.55	42.97	54.7	42.78	53.78	65.97
TGME49_284560-t26_1	TGME49_284560	2702.56	1708.94	2518.59	2217.55	4180.39	1019.06	1383.2	1376.3	853.11	809.04	725.59	840.4	940.29	632.41
TGME49_284550-t26_1	TGME49_284550	1.16	0	0	0	0	0	0	0	17.11	10	4.52	5.37	4.91	1.96
MSTRG.1937.1	TGME49_284540	29.74	28.98	188.44	0	178.74	0	38.3	37.32	21.06	14.98	17.67	20.5	17.09	20.19
TGME49_284540-t26_1	TGME49_284540	181.75	107.16	651.76	561.38	158.04	196.25	32.89	136.14	101.81	103.21	112.91	106.94	93.64	117.43
TGME49_284530-t26_1	TGME49_284530	64.8	62.52	0	47.6	40.91	29.33	160.38	75.58	60.33	63.12	74.42	63.64	63.11	66.91
TGME49_284420-t26_1	TGME49_284420	0	0	56.49	0	0	166.44	142.74	327.58	214.57	268.35	190.96	209.12	176.62	264.51
TGME49_460820-t26_1	TGME49_460820	0	0	0	0	0	0	85.47	0	0.2	0.45	0.22	1.08	0.28	0.49
TGME49_284310-t26_1	TGME49_284310	22.68	17.08	0	0	0	291.37	0	0	365.77	393.26	451.69	417.84	336.47	338.07
MSTRG.1941.1	0	3.06	0	0	0	0	73.78	89.09	50.67	107.49	142.48	174.48	196.73	179.28	197.83
MSTRG.1942.2	TGME49_284180	63.69	94.55	57.83	51.11	64.45	101.96	101.48	56.86	74.2	47.43	64.68	85.51	85.89	68.4
TGME49_284180-t26_1	TGME49_284180	177.61	249.87	181	198.25	143.79	308.45	412.2	342.81	120.43	113.5	82.34	103.44	88.53	130.51
TGME49_284170-t26_1	TGME49_284170	47.4	38.5	119.31	0	125.62	59.08	26.78	0	22	25.37	18.64	17.94	19.36	21.62
TGME49_284050-t26_1	TGME49_284050	12.86	6.22	0	28.02	23.94	22.56	61.42	17.4	4.39	4.38	4.01	3.01	3.66	4.85
TGME49_283882-t26_1	TGME49_283882	4.55	1.17	0	0	0	0	261.16	0	5.97	6.2	5.95	3.96	4.8	4.03
TGME49_283860-t26_1	TGME49_283860	52.16	45.84	0	0	0	86.73	0	22.33	69.03	52.01	66.19	54.05	60.18	49.84
TGME49_283855-t26_1	TGME49_283855	5.56	2.01	0	0	0	0	0	0	0	0	2.32	0	1.86	0
TGME49_283850-t26_1	TGME49_283850	349.88	476.45	556.43	258.11	270.7	233.06	345.49	349.13	222.3	244.66	250.97	233.79	192.07	192.11
TGME49_283840-t26_1	TGME49_283840	0.65	0.04	0	0	0	0	0	0	0.67	0.42	0.22	0.58	0.27	0.4
TGME49_460830-t26_1	TGME49_460830	0	0	0	0	0	0	0	0	0.06	0	0	0.09	0.06	0.04
MSTRG.1950.2	TGME49_283820	9.34	5.07	19.74	0	0	22.55	40.91	43.25	48.25	50.14	40.85	36.36	31.28	32.49
TGME49_283820-t26_1	TGME49_283820	15.61	10.37	45.81	41.62	0	33.63	45.76	29.45	8.85	5.92	5.57	7.51	6.27	6.84
MSTRG.1951.1	TGME49_283790	33.78	26.45	120.7	159.16	95.29	43.83	36.08	33.04	15.62	33.15	11.48	10.63	7.38	19.05
TGME49_283780-t26_1	TGME49_283780	376.1	463.09	367.45	221.15	206.24	1847.28	1831.54	2021.52	570.58	654.27	594.92	611.28	509.41	644.22
TGME49_283790-t26_1	TGME49_283790	40.02	17.71	287.61	169.84	193.72	10.82	0	0	10.87	25.13	5.63	3.27	1.95	8.86
TGME49_283800-t26_1	TGME49_283800	6.24	0	0	0	0	0	0	0	0	0	0.76	0	2.38	0
TGME49_283770-t26_1	TGME49_283770	5.33	3.34	0	513.08	0	0	0	0	3.92	15.49	24.16	33.4	17.69	19.87
TGME49_283740-t26_1	TGME49_283740	21.42	25.69	52.32	0	0	0	0	26.68	67.32	39.82	47.41	44.75	64	34.72
TGME49_283730-t26_1	TGME49_283730	57.08	31.39	0	104.53	0	64.38	77.76	66.3	59.94	65.75	57.61	54.26	55.62	76.22
TGME49_283720-t26_1	TGME49_283720	19.48	20.77	0	0	0	39.93	0	41.12	30.32	35.24	40.03	37.95	35.22	43.08
TGME49_283710-t26_1	TGME49_283710	126.06	55.99	317.83	245.74	224.61	314.11	94.55	270.42	176.96	244.57	204.75	163.27	123.41	202.07
TGME49_283698-t26_1	TGME49_283698	1.92	1.09	0	0	0	0	0	0	0.45	0.37	0.49	0.51	0.93	0.41
MSTRG.1958.1	TGME49_283590	17.92	17.6	0	45.93	0	0	34.06	19.35	52.85	16.33	32.9	27.61	35.03	12.74
TGME49_283590-t26_1	TGME49_283590	25.68	18.37	67.45	0	0	0	0	0	56.57	42.46	45.54	45.91	49.21	34.59
TGME49_283585-t26_1	TGME49_283585	0	0	0	0	0	0	0	0	0	0	0	0	0	0
TGME49_460880-t26_1	TGME49_460880	0	0	0	0	0	0	0	0	0.05	0	0	0.09	0	0.03
TGME49_283580-t26_1	TGME49_283580	29.46	40.67	0	0	0	43.69	78.99	0	27.83	42.85	37.73	31.56	22.86	56.33
TGME49_283570-t26_1	TGME49_283570	17.02	39.53	0	0	0	0	0	163.68	79.18	83.43	109.5	88.73	105.96	111.2
TGME49_283550-t26_1	TGME49_283550	37.41	48.17	63.68	52.38	59.47	52.59	57.27	61.27	14.41	12.03	14.14	16.67	15.49	16.12
MSTRG.1963.2	TGME49_283540	495.34	565.6	542.45	0	175.91	0	299.41	127.63	108.23	75.08	92.64	95.46	77.58	140.28
TGME49_283540-t26_1	TGME49_283540	256.62	447.82	0	782.95	0	100.28	0	0	121.4	292.3	256.08	261.48	214.36	435.03
TGME49_283530-t26_1	TGME49_283530	0	0	0	0	0	0	0	0	0	0	0	0	0	0
TGME49_283520-t26_1	TGME49_283520	30.03	39.8	51.21	31.48	80.76	38.06	80.57	65.23	26.02	27.02	32.43	23.5	31.77	22.82
MSTRG.1966.2	TGME49_283510	19.16	27.93	0	24.46	0	8.91	0	0	42.31	14.84	32.64	26.77	35.42	22.56
TGME49_283510-t26_1	TGME49_283510	142.91	183.78	182.64	77.87	76.97	142.55	229.44	167.58	221.08	183.04	197.1	204.96	209.45	204.69
TGME49_307470-t26_1	TGME49_307470	0	0	0	0	0	0	0	138	0	0	0	0	0	0
MSTRG.1968.2	TGME49_238000	0.41	0.87	0	0	0	0	0	0	2.76	3.02	2.62	3.48	1.31	6.46
TGME49_238000-t26_1	TGME49_238000	27.93	27.23	0	56.05	99.91	50.99	93.5	106.55	227.71	272.84	312.34	302.08	308.35	361.1
TGME49_238010-t26_1	TGME49_238010	975	441.42	550	517.7	735.23	419.43	512.34	461.85	199.39	219.49	202.07	216.72	241.24	190.78
TGME49_460890-t26_1	TGME49_460890	0	0	0	0	0	0	0	0	0	0	0	0	0.08	0
TGME49_238030-t26_1	TGME49_238030	30.08	32.77	0	0	208.4	194.46	0	100.41	20	20.9	15.07	16.69	20.36	25.44
TGME49_238040-t26_1	TGME49_238040	36.26	29	61.49	125.36	172.49	121.82	92.07	156.65	30.32	50.43	35.09	36.45	26.2	40.01
TGME49_238050-t26_1	TGME49_238050	106.96	93.04	53.39	174.46	0	70.52	79.96	81.61	47.61	71.29	63.45	42.37	38.43	45.09
TGME49_238060-t26_1	TGME49_238060	16.52	29.53	115.13	46.41	0	19	0	19.56	14.64	10.09	19.56	20.21	30.58	20.6
TGME49_238070-t26_1	TGME49_238070	81.67	112.98	0	0	0	0	0	0	98.26	86.25	75.33	55.9	62.36	74.44
TGME49_238073-t26_1	TGME49_238073	59.58	82.91	0	0	0	0	0	78.54	115.11	96.65	85.97	88.54	82.93	98.72
MSTRG.1976.2	TGME49_238100	1.87	2.09	0	0	0	45.14	0	0	4.76	6.49	5.61	8.33	3.83	7.26
TGME49_238100-t26_1	TGME49_238100	196.41	143.85	500.79	298.25	264.4	30.97	224.23	255.41	247.28	311.97	271.52	263.57	243.09	383.25
TGME49_238110-t26_1	TGME49_238110	73.71	26.52	82.19	96.72	0	81.28	146.98	125.81	54.67	79.79	57.24	63.44	53.47	56.01
MSTRG.1978.1	TGME49_238130	6.19	11.78	0	0	0	0	0	20.59	24.05	11.6	24.53	20.7	23.96	22.78
TGME49_238130-t26_1	TGME49_238130	19.22	17.06	0	0	73.28	60.4	31.31	0	45.48	24	34.13	31.12	55.25	30.01
TGME49_238140-t26_1	TGME49_238140	31.38	32.13	21.63	26.44	45.51	10.71	19.43	11.02	25.76	26.92	31.41	22.11	22.98	22.54
TGME49_238150-t26_1	TGME49_238150	169.16	206.44	250.71	130.16	226.37	301.44	128.56	255.58	412.07	417.26	244.41	270.72	372.24	302.5
TGME49_460900-t26_1	TGME49_460900	0	0	0	0	0	0	66.29	0	0	0	0	0	0	0
TGME49_238160-t26_1	TGME49_238160	3.84	0.64	0	50.24	0	0	0	0	2.05	1	2	0.92	0.54	1.22
TGME49_238165-t26_1	TGME49_238165	1.34	0	0	0	0	0	0	0	0	0.4	0.58	0.55	0.97	0.65
TGME49_238180-t26_1	TGME49_238180	112.06	72	70.29	255.54	74.04	121.8	94.61	125.39	93.52	112.07	94.98	75.9	50.36	88.65
MSTRG.1983.1	TGME49_238190	2.01	4.4	34.74	0	73.18	0	0	0	4.18	5.09	6.57	6.39	5.4	8.5
TGME49_238190-t26_1	TGME49_238190	48.25	56.1	0	143.23	0	102.04	52.86	60.01	83.96	87.71	91.7	95.78	101.84	128.51
TGME49_238200-t26_1	TGME49_238200	68.9	61.02	0	0	0	133.23	197.68	174.47	162.09	203.9	210.73	151.78	113.66	172.26
TGME49_238210-t26_1	TGME49_238210	8.13	13.76	66.94	0	0	66.29	90.12	17.06	24.03	28.1	46.55	62.59	60.78	77.6
TGME49_238220-t26_1	TGME49_238220	1.28	0.78	0	0	0	18.75	0	0	4.09	8.64	6.71	7.33	3.14	5.43
TGME49_238230-t26_1	TGME49_238230	43.83	34.31	0	39	0	127.21	115.31	65.47	62.35	90.52	72.4	59.79	53.94	77.15
MSTRG.1988.1	TGME49_238240	12.57	8.5	15.78	0	0	10.9	14.64	8.68	12.55	8.76	12.51	13.14	11.55	9.98
TGME49_238240-t26_1	TGME49_238240	197.62	179.71	112.05	47.1	82.09	66.21	169.15	154.63	279.19	217.79	212.93	188.16	170.18	179.52
MSTRG.1989.2	TGME49_238250	50.54	61.86	0	223.35	0	65.11	0	62.26	228.39	141.91	283.64	254.43	247.6	241.63
TGME49_238250-t26_1	TGME49_238250	1404.24	962.63	1527.36	354.61	806.47	178.25	284.92	416.45	138.92	160.12	155.31	189.22	220.91	146.24
TGME49_460910-t26_1	TGME49_460910	0	0	0	0	0	0	0	0	0	0	0	0	0	0
MSTRG.1990.1	TGME49_238270	8.35	17.52	0	0	24.78	17.52	21.2	54.05	56.26	57.19	60.3	55.33	52.47	64.54
TGME49_238260-t26_1	TGME49_238260	10.39	15.15	0	0	0	0	0	0	34.26	36.74	34.4	25.95	26.14	39.3
TGME49_238270-t26_1	TGME49_238270	0	0	0	0	0	0	0	0	0	0	0	0	0	0
MSTRG.1991.2	TGME49_238380	9.02	12.58	0	0	0	0	113.17	0	18.7	7.32	18.56	12.56	16.45	10.93
TGME49_238380-t26_1	TGME49_238380	123.68	138.79	55.31	67.75	116.36	127.86	0	131.53	146.68	118.52	121.13	105.75	128.28	106.14
TGME49_238390-t26_1	TGME49_238390	37.92	32.5	46.42	68.63	78.05	73.59	83.48	56.75	10.39	10.88	9.31	14.68	13.02	13.42
MSTRG.1993.2	TGME49_238440	0	0	127.37	75.81	0	846.42	524.6	874.8	659.6	708.64	886.13	885.03	882.76	897.63
TGME49_238440-t26_1	TGME49_238440	2.22	4.35	0	0	0	1813.47	2674.25	2142.35	707.58	634.76	754.39	1061.21	1000.95	732.21
TGME49_238470-t26_1	TGME49_238470	0	0	0	0	0	0	0	0	3.55	2.27	1.81	3.09	2.73	12.89
TGME49_238850-t26_1	TGME49_238850	0.5	0	0	0	0	160.33	0	332.19	82.83	119.69	55.54	72.04	67.2	86.85
TGME49_238950-t26_1	TGME49_238950	127.96	88.1	193.86	170.11	174.7	34.3	62.24	63.49	38.37	44.22	27.12	27.94	20.51	19.79
TGME49_239010-t26_1	TGME49_239010	78.76	85.72	179.73	244.37	252.09	9.89	17.94	0	11.78	15.19	9.64	12.3	6.36	15.04
TGME49_239020-t26_1	TGME49_239020	14.4	7.28	18.25	67.07	38.39	99.44	65.6	111.59	41.08	53.4	42.26	38.47	46.46	35.54
TGME49_239087-t26_1	TGME49_239087	33.36	36.45	38.96	0	0	77.14	69.9	19.86	44.72	30.14	48.16	49.1	48.66	33.41
TGME49_302057-t26_1	TGME49_302057	0	0	0	0	0	0	0	0	3.49	3.99	1.58	1.26	1.89	1.91
TGME49_355060-t26_1	TGME49_355060	0	0	0	0	0	0	0	0	0	0	0	0	0	0
TGME49_460920-t26_1	TGME49_460920	0	0	0	0	0	0	0	51.36	0	0	0	0	0	0.26
TGME49_239090-t26_1	TGME49_239090	1.7	6.55	0	0	0	0	0	0	7.64	12.17	4.27	4.58	5.24	3.12
MSTRG.2001.1	TGME49_239100	33.93	29.49	0	50.77	0	0	38.66	0	63.43	73.87	100.52	73.31	52.42	97.76
TGME49_239100-t26_1	TGME49_239100	2019.16	1084.01	1853.23	1911.65	1603.5	352.78	613.71	533	304.56	210.18	328.59	344.97	455.1	264.81
TGME49_239260-t26_1	TGME49_239260	59.37	56.23	53.57	64.17	0	0	0	27.31	28.24	23.89	26.51	24.48	29.89	14.31
MSTRG.2003.1	TGME49_239270	9.76	5.34	65.12	0	0	15.54	0	44.61	18.29	20.15	22.77	22.47	14.76	24.57
MSTRG.2003.3	TGME49_239270	0.39	0.34	0	0	0	19.17	40.18	0	2.8	3.19	4.12	3.37	2.02	2.95
TGME49_239270-t26_1	TGME49_239270	97.14	62.87	119.62	183.15	113.97	151.09	217.35	207.41	120.7	126.53	120.85	122.07	105.2	127.21
TGME49_239320-t26_1	TGME49_239320	42.78	28.66	0	0	0	0	110.99	63.6	93.97	110.12	102.18	102.14	93.37	120.79
MSTRG.2005.1	TGME49_239330	17.45	14.56	0	0	66.08	0	0	0	14.44	19.34	7.94	12.68	5.18	23.47
TGME49_239330-t26_1	TGME49_239330	1328.77	896.99	863.36	1680.17	1106.37	320.42	338.47	357.7	169.24	175.44	166.51	192.12	203.89	154.63
MSTRG.2006.2	TGME49_239400	17.82	43.05	87.61	105.59	0	5.12	126.3	0	53.24	35.33	34.8	45.41	43.26	50.28
TGME49_239400-t26_1	TGME49_239400	21.3	34.28	13.25	0	27.85	103.45	45.07	53.99	21.81	30.22	15.25	20.67	17.97	26.96
MSTRG.2007.1	TGME49_239420	34.78	54.88	17.78	0	31.22	58.74	33.28	54.54	18.68	12.73	22.42	22.72	24.56	23.35
TGME49_239420-t26_1	TGME49_239420	169.04	242.72	118.74	174.86	226.12	179.04	245.45	184.04	75.77	80.32	65.4	72.51	75.62	91.85
TGME49_239430-t26_1	TGME49_239430	0	0.18	0	0	0	0	0	0	1.57	0.21	0.61	0.49	0.55	0.27
TGME49_239480-t26_1	TGME49_239480	31.71	24.86	16.6	40.72	0	57.58	14.92	50.76	39.3	48.66	39.18	33.46	28.27	37.76
TGME49_460930-t26_1	TGME49_460930	0.69	0	0	0	0	0	0	0	4.97	4.72	4.51	4.38	6.65	4.23
TGME49_239490-t26_1	TGME49_239490	200.74	179.5	190.77	174.64	100.37	106.29	85.67	85.06	106.91	110.03	122.87	124.01	114.36	114.83
TGME49_239500-t26_1	TGME49_239500	179.98	100.48	102.21	245.26	431.29	278.22	229.03	390.88	83.83	111.94	81.89	87.05	60.44	84.24
TGME49_239530-t26_1	TGME49_239530	37.16	12.99	153.41	37.29	193.83	15.19	27.54	46.91	32.35	46.14	28.86	23.49	26.77	24.85
MSTRG.2013.1	TGME49_239540	2.78	5.59	0	16.47	0	0	0	43.18	1.36	1.95	2.18	1.54	0.68	3.1
MSTRG.2013.3	TGME49_239540	3.09	6.17	0	41.69	0	0	0	0	7.71	10.74	9.9	7.98	5.21	11.04
TGME49_239540-t26_1	TGME49_239540	43.21	51.79	0	23.05	42.18	89.37	72.05	106.23	94.55	112.54	91.47	92.92	82.15	88.18
TGME49_239570-t26_1	TGME49_239570	1.03	1.61	0	0	0	0	0	0	0.37	0.79	0.21	0.11	0.07	0.23
TGME49_239580-t26_1	TGME49_239580	9.72	9.01	0	0	0	5.22	0	0	1.02	0.93	0.83	0.9	0.7	1.37
TGME49_239590-t26_1	TGME49_239590	34.44	38.29	53.88	132.04	0	35.59	0	27.45	22.4	20.69	25.36	21.96	21.27	22.49
TGME49_239600-t26_1	TGME49_239600	53.98	34.68	55.76	33.95	0	455.63	325.45	227.35	207.29	237.99	209.38	205.38	177.78	191.11
TGME49_239610-t26_1	TGME49_239610	16.23	33.88	0	26.36	0	53.39	77.48	10.99	43.62	60.04	47.77	44.8	44.94	68.27
TGME49_239620-t26_1	TGME49_239620	11.6	32.81	0	18.34	0	74	26.85	76.11	21.61	25.68	29.67	31.13	26.9	35.67
TGME49_460940-t26_1	TGME49_460940	0	0	0	0	0	0	0	0	0	0	0.38	1.14	0	0.89
MSTRG.2020.1	TGME49_239630	3.43	7.95	0	0	0	0	40.19	13.85	11.02	14.01	15.92	17.45	10.76	18.05
TGME49_239630-t26_1	TGME49_239630	18.19	20.97	0	0	0	50.96	106.32	112.83	124.18	191.47	176.26	171.02	129.47	195.54
TGME49_239670-t26_1	TGME49_239670	0.63	0	0	0	0	0	0	0	0.72	0.28	0.18	0.09	0.19	0.5
TGME49_239680-t26_1	TGME49_239680	59	54.03	141.08	42.74	222.91	34.92	158.25	89.89	42.38	60.7	67.71	49.62	42.25	53.43
MSTRG.2023.1	TGME49_239720	61.04	79.76	0	0	0	157.42	227.94	32.46	67	70.25	68.26	67.38	74.45	72.11
TGME49_239720-t26_1	TGME49_239720	54.54	75	137.85	0	0	68.19	61.69	70.32	63.09	70.39	63.79	71.05	67.65	64.89
TGME49_239740-t26_1	TGME49_239740	1435.65	2359.49	798.94	1089.18	1165.97	382.61	359.23	393.82	1041.86	1061.91	1143.39	1279.35	1217.26	1117.63
MSTRG.2025.2	TGME49_239748	4.43	8.61	28.06	0	30.29	8.28	0	7.69	17.66	13.9	28.11	20.28	12.44	20.11
TGME49_239748-t26_1	TGME49_239748	34.23	67.34	51.48	0	80.27	36.36	20.17	27.89	26.88	32.39	35.79	34.52	40.46	39.37
TGME49_239752-t26_1	TGME49_239752	124.69	77.04	269.79	291.45	249.3	479.35	525.03	521.49	514.6	425.2	424.76	363.92	305.28	285.78
MSTRG.2026.1	TGME49_239760	325.79	260.36	81.22	147.13	342.37	160.82	182.14	124.21	132.12	148.78	182.68	175.13	179.74	234.17
TGME49_239760-t26_1	TGME49_239760	3291.5	2352.78	2590.96	3767.04	1884.1	1903.46	1127.83	2442.05	1609.36	1406.37	1438.68	1765.16	1936.28	1143.57
TGME49_239770-t26_1	TGME49_239770	130.39	180.71	312.56	0	0	308.92	186	319.11	216.86	227.97	166.81	183.71	172.34	209.91
MSTRG.2028.1	TGME49_239780	12.99	18.68	22.04	0	0	44.72	59.68	92.06	102.88	112.61	92.56	93.29	66.25	129.66
TGME49_239780-t26_1	TGME49_239780	27.46	47.38	14.46	0	154.57	352.76	367.43	314.83	222.59	250.85	239.49	257.19	217.38	260
TGME49_239790-t26_1	TGME49_239790	91.73	72.5	149.04	72.49	125.54	29.52	107.04	45.58	70.98	74.89	61.33	57.35	59.59	53.97
TGME49_239795-t26_1	TGME49_239795	64.45	80.63	40.35	24.69	42.45	0	0	0	6.17	6.21	6.14	6.35	6.21	5.02
TGME49_461010-t26_1	TGME49_461010	0	0	0	0	0	0	0	0	0.11	0.12	0	0.08	0.2	0
MSTRG.2030.2	TGME49_239800	24.6	15.42	0	82.58	29.86	75.42	0	0	12.58	8.39	8.66	7.86	6.47	6.61
TGME49_239800-t26_1	TGME49_239800	70.03	44.99	62.39	0	118.05	27.96	28	63.59	89.23	94.46	86.87	78.32	84.07	62.28
MSTRG.2031.1	TGME49_239820	143.95	155.86	163.32	127.96	67.07	91.31	109.38	77.93	79.18	62.25	53.52	47.82	37.06	40.13
TGME49_239820-t26_1	TGME49_239820	683.63	483.27	655.39	720.41	1058.82	455.43	404.18	464.24	498.28	534.65	332.8	349.83	292.35	285.44
TGME49_239890-t26_1	TGME49_239890	489.47	685.09	259.46	497.8	328.45	282.48	46.51	105.84	228.18	204.48	206.68	234.06	211.64	195.19
TGME49_240060-t26_1	TGME49_240060	717.18	1233.92	585.93	279.58	321.74	201.86	251.67	207.72	276.69	287.63	215.34	162.36	219.91	222.49
MSTRG.2034.1	TGME49_240070	15.71	15.13	99.83	48.69	0	0	0	0	25.69	12.36	24.26	17.77	21.69	19.42
TGME49_240070-t26_1	TGME49_240070	56.88	33.84	0	49.39	84.62	49.81	36.14	61.49	50.83	49.57	41.18	47.98	53.18	51.27
TGME49_240080-t26_1	TGME49_240080	47.09	64.64	24.76	0	104.22	12.26	177.89	113.55	92.13	123.46	101.67	86.5	73.18	124.18
MSTRG.2036.1	TGME49_240080	39.49	56.62	89.46	104.8	0	88.45	79.94	45.65	92.91	122.63	107.07	86.82	73	124.76
TGME49_240090-t26_1	TGME49_240090	434.37	743.35	374.2	630.45	363.63	99.78	77.53	146.7	236.85	232.48	279.24	236.08	273.8	254.22
TGME49_240200-t26_1	TGME49_240200	0.79	0.61	35.17	0	0	0	0	17.93	0.47	0.22	0.21	0.42	0.24	0.33
TGME49_240210-t26_1	TGME49_240210	34.5	25.79	34.37	63.2	0	0	0	35.02	12.88	6.99	7.57	7.96	10.2	6.16
TGME49_461070-t26_1	TGME49_461070	0	0	0	0	0	0	0	0	0	0.11	0.1	0	0	0
TGME49_240247-t26_1	TGME49_240247	8.09	8.78	0	0	0	0	0	60.67	0.81	1.36	2.22	1.25	1.62	1.65
MSTRG.2041.2	TGME49_240250	1.29	2.57	0	0	0	0	0	0	3.72	3.49	2.94	3.61	1	4.99
TGME49_240250-t26_1	TGME49_240250	110.72	102.03	123.76	150.39	65.16	214.49	83.33	268.08	322.39	376.93	315.82	258.35	248.62	290.12
MSTRG.2042.1	TGME49_240270	11.9	21.01	28.09	34.19	0	83.45	92.65	28.63	39.36	48.3	59.2	55.89	52.04	62.27
TGME49_240270-t26_1	TGME49_240270	17.87	27.94	0	0	0	0	43.81	0	83.19	100.26	115.91	107.88	86.28	107.49
TGME49_240280-t26_1	TGME49_240280	75.21	68.95	100.22	91.68	52.74	111.67	135.01	89.37	59.09	70.99	80.2	71.77	58.64	72.13
TGME49_240310-t26_1	TGME49_240310	0.25	0.21	0	0	0	0	0	10.21	1.31	1.31	1.12	1.71	1.78	1.51
TGME49_240380-t26_1	TGME49_240380	66.46	32.02	41.3	51	37.19	102.32	106.13	132.24	10.8	9.3	8.74	11.19	9.01	7.71
TGME49_240390-t26_1	TGME49_240390	0.04	0.03	0	0	0	26.87	0	6.91	3.57	5.01	4.07	3.72	3.7	4.73
TGME49_240400-t26_1	TGME49_240400	9.79	12.13	87.17	0	0	21.58	39.09	0	18.43	9.44	22.09	15.81	19.19	13.08
TGME49_240440-t26_1	TGME49_240440	55.66	49.21	152.79	61.11	214.89	75.61	91.3	25.97	112.61	125.58	132.19	126.64	131.01	128.16
TGME49_240450-t26_1	TGME49_240450	32.9	22.16	50.17	120.46	105.84	24.83	0	51.17	15.04	22.16	8.94	10.47	12.32	10.64
TGME49_461080-t26_1	TGME49_461080	0	0	0	0	0	0	0	0	0.89	0.67	0.25	0.57	0.85	0.54
MSTRG.2050.1	TGME49_240460	89.15	71.29	31.61	76.78	199.7	272.37	113.49	104.24	388.44	276.51	505.87	369.88	494.48	302.35
TGME49_240460-t26_1	TGME49_240460	0	0	0	0	0	0	0	0	0	0	0	0	0	1.9
MSTRG.2051.1	TGME49_240470	2.14	1.88	0	0	0	47.89	0	37.42	88.24	36.43	25.86	24.73	24.25	17.91
TGME49_240470-t26_1	TGME49_240470	3.16	0	0	0	0	0	61.64	132.83	55.97	46.61	23.16	23.22	20.19	16.74
TGME49_240480-t26_1	TGME49_240480	21.42	18.65	0	0	0	94.13	139.6	105.9	25.86	24.3	32.63	35.24	34.03	34.4
TGME49_240490-t26_1	TGME49_240490	162.2	119.41	0	0	0	553.98	658.24	386.62	284.42	280.89	290.7	331.46	244.56	344.67
MSTRG.2053.1	TGME49_240500	34.36	32.52	57.76	0	0	27.71	31.46	28.59	86.4	90.09	97.19	99.7	89.19	99.71
TGME49_240500-t26_1	TGME49_240500	57.07	51.25	158.16	0	0	271.75	199.24	214.32	128.17	191.33	178.71	191.77	167.73	198.61
TGME49_240510-t26_1	TGME49_240510	20.92	30.89	61.92	25.25	43.43	71.56	74.17	84.14	14.04	22.09	16.43	17.24	10.68	20.93
MSTRG.2055.1	TGME49_240520	3.98	4.74	0	0	0	0	0	0	1.46	2.9	1.87	3.06	1.64	3.11
TGME49_240520-t26_1	TGME49_240520	69.27	43.6	99.32	80.35	139.46	16.39	0	16.87	61.25	85.21	67.29	39.11	37.14	62.61
TGME49_240525-t26_1	TGME49_240525	0	0	0	0	0	0	0	0	0	0	0	0	0	0
TGME49_240530-t26_1	TGME49_240530	0	0	0	0	0	0	0	0	0	0	0	0	0	0.16
MSTRG.2058.1	TGME49_240540	7.58	15.12	46.53	0	123.85	0	51.49	0	13.87	15.62	19.55	17.88	8.82	19.07
MSTRG.2058.3	TGME49_240560	10.54	10.48	0	29.62	0	17.94	0	19.44	25.6	17.06	16.31	15.49	13.72	14.29
TGME49_240540-t26_1	TGME49_240540	76.95	63	33.45	57.6	0	149.38	107	91.97	149.73	170.66	191.09	165.27	145.01	188
TGME49_240550-t26_1	TGME49_240550	54.9	8.91	123.64	104.08	129.44	112.62	206.9	207	43.37	40.59	21.01	28.26	11.37	11.77
TGME49_461090-t26_1	TGME49_461090	0	0	0	0	0	0	0	0	0	0	1.05	0	0.83	0
TGME49_240560-t26_1	TGME49_240560	65.92	56.35	109.64	0	116.07	100.29	0	131.97	131.7	126.4	118.15	140.75	128.11	118.54
MSTRG.2061.1	TGME49_240570	6.73	21.24	33.1	0	104.43	0	38.02	20.88	22.79	13.45	13.84	11.57	8.74	16.85
TGME49_240570-t26_1	TGME49_240570	60.58	85.43	0	0	0	97.9	98.63	119.93	139.2	131.9	133.25	131.91	114.56	129.02
TGME49_240575-t26_1	TGME49_240575	0.53	0	0	0	0	0	0	0	0	0	0	0.62	0	0
MSTRG.2063.1	TGME49_240580	17.69	4.88	0	0	0	24.61	26.77	20.2	30.57	36.45	10.73	13.34	10.3	7.52
TGME49_240580-t26_1	TGME49_240580	41.4	6.83	0	0	0	12.29	66.74	101.64	74.62	88.75	24.1	25.91	25.67	18.96
MSTRG.2064.2	TGME49_240590	4.39	5.91	0	0	0	0	0	24.7	15.93	5.99	21.73	20.48	20.35	13.34
TGME49_240590-t26_1	TGME49_240590	240.18	214.93	184.51	0	519.51	273.86	110.16	232.88	258.23	196.07	238.89	283.39	267.31	179.92
MSTRG.2065.1	TGME49_240600	3.07	0.93	0	0	0	0	0	0	18.09	7.39	17.27	13.02	13.69	12.25
TGME49_240600-t26_1	TGME49_240600	184.73	90.74	280.47	637.34	812.44	416.59	220.23	232.31	360.38	362.81	323	354.79	341.63	302.42
TGME49_240610-t26_1	TGME49_240610	0	0	0	0	0	0	0	0	1.01	0.94	1.63	0.52	1.38	1.13
MSTRG.2067.1	TGME49_240640	9.12	10.36	7.9	0	0	4.31	0	0	9.24	5.08	9.86	7.48	8.62	8.31
TGME49_240630-t26_1	TGME49_240630	239.38	107.37	73	44.19	153.8	71.26	98.25	18.6	88.31	68.55	44.86	51.53	62.61	35.47
TGME49_240640-t26_1	TGME49_240640	268.61	266.46	215.98	342.51	329.86	369.77	196.84	447.05	342.77	351.72	373.53	321.93	348.05	351.13
MSTRG.2068.1	TGME49_240690	17.58	13.22	0	0	0	22.8	20.71	40.54	50.05	30.88	38.32	40.36	40.37	23.18
TGME49_240690-t26_1	TGME49_240690	133.28	109.03	325.9	430.05	114.35	143.24	129.1	168.48	120.01	129.35	90.48	79.81	86.02	94.85
TGME49_240700-t26_1	TGME49_240700	37.77	59.27	45.5	0	47.87	47.89	23.59	51.82	26.41	22.77	27.05	20.73	20.85	26.85
TGME49_461110-t26_1	TGME49_461110	0	0	0	0	0	0	82.36	0	0	0	0	0	0	0
TGME49_240710-t26_1	TGME49_240710	62.21	76.94	135.8	82.35	0	50.43	30.47	34.61	76.54	81.25	66.64	64.48	72.83	87.47
TGME49_240730-t26_1	TGME49_240730	32.93	32	63.58	38.61	0	15.74	28.54	113.42	31.51	35.15	31.41	25.14	35.64	37.56
TGME49_240740-t26_1	TGME49_240740	48.66	46.89	39.95	0	84.19	59.32	107.5	40.73	67.82	62.62	77.81	69.24	63.15	76.72
MSTRG.2073.1	TGME49_240780	0.88	2.5	0	0	0	0	0	0	6.56	7.39	10.02	10.27	8.16	11.79
TGME49_240780-t26_1	TGME49_240780	45.43	42.01	0	0	130.15	30.49	55.2	94.3	184.4	164.27	199.79	204.43	228.31	198.36
TGME49_240800-t26_1	TGME49_240800	74.62	24.44	63.47	77.08	0	15.71	0	32.35	22.93	23.22	21.41	22.75	23.57	15.65
MSTRG.2075.1	TGME49_240800	441.56	200.44	0	0	0	0	0	0	43.34	85.33	71.51	45.69	62.41	54.68
TGME49_240810-t26_1	TGME49_240810	54.37	33.65	109.38	66.61	172.7	27.08	122.77	41.81	197.08	121.67	196.72	154.78	203.2	141.79
TGME49_240820-t26_1	TGME49_240820	20.95	8.49	0	340.21	0	0	0	0	45.99	59.52	47.89	46.87	36.15	76.45
TGME49_240830-t26_1	TGME49_240830	19.7	10.98	0	0	116.38	0	49.41	56.24	37.2	57.24	37.46	38.64	28.96	67.54
TGME49_240850-t26_1	TGME49_240850	21.33	18.57	0	0	0	18.13	62.38	0	20.42	16.43	15.86	18.85	20.53	17.77
TGME49_461140-t26_1	TGME49_461140	0	0	0	0	0	0	0	0	0	0	0	0	0	0
MSTRG.2080.2	TGME49_240860	7.19	7.57	0	0	0	0	0	0	2.89	4.05	2.04	2.09	1.11	4.47
TGME49_240860-t26_1	TGME49_240860	62.69	101.79	281.91	113.03	198.18	136.82	458.35	71.87	124.73	136.92	144.94	127.06	126.18	157.07
MSTRG.2081.2	TGME49_240890	8.93	19.45	0	0	35.64	0	0	6.25	1.81	4.88	4.2	6.31	3.05	7.78
TGME49_240890-t26_1	TGME49_240890	47.27	43.6	94.59	16.6	44.17	133.89	182.21	128.58	66.35	98.61	69.5	62.62	64.95	89.32
TGME49_240910-t26_1	TGME49_240910	40.41	43.52	0	48.82	26.11	79.99	111.66	75.93	17.66	20.48	20.92	16.61	15.24	18.78
TGME49_240920-t26_1	TGME49_240920	0	0	0	205.9	0	0	0	0	2.81	0	0	0	0	0
TGME49_240930-t26_1	TGME49_240930	1.41	0.24	91.77	55.23	0	90.84	82.28	93.57	152.72	127.58	139.05	130.44	140.5	147.16
TGME49_240940-t26_1	TGME49_240940	8.65	7.26	0	0	0	8.42	0	79.25	92.32	58.22	66.55	65.29	58.95	68.79
TGME49_240950-t26_1	TGME49_240950	19.22	16.85	0	79.76	0	46.36	29.49	94.26	227.81	180.9	173.23	166.62	168.7	208.65
MSTRG.2087.1	TGME49_240960	40.68	71.45	0	0	0	24.05	0	0	34.39	17.31	31.79	20.55	28.46	21.11
TGME49_240960-t26_1	TGME49_240960	134.78	217.15	99.02	80.11	69.52	63.84	118.5	134.58	96.17	82.88	106.4	79.83	99.49	87.78
TGME49_240980-t26_1	TGME49_240980	52.39	65.26	66.82	82.11	56.2	105.92	48.05	68.08	29.96	30.3	25.35	26.3	25.26	30.46
TGME49_240990-t26_1	TGME49_240990	7.12	11.81	0	54.99	0	0	40.43	22.93	13.33	24.09	22.12	16.07	10.94	20.12
TGME49_461170-t26_1	TGME49_461170	0	0	0	0	0	0	0	0	0	0	0	0	0	0
MSTRG.2090.2	TGME49_241010	2.04	6.79	87.09	107.12	0	56.79	0	0	5.01	2.03	2.11	3	2.37	3.2
TGME49_241010-t26_1	TGME49_241010	62.42	84.32	0	0	0	0	76.28	114.08	112.76	135.58	126.98	112.74	105.5	151.83
TGME49_241000-t26_1	TGME49_241000	111.21	33.59	84.34	48.86	181.62	50.36	0	127.6	268.74	257.09	128.66	129.26	133.56	119.97
TGME49_241150-t26_1	TGME49_241150	26.81	22.93	25.07	61.15	0	111.74	135.09	89.43	94	130.27	120.32	112.77	91.6	150.15
TGME49_241155-t26_1	TGME49_241155	73.41	41.77	177.48	208.01	187.84	43.87	0	181.13	189.5	285.16	205.17	206.09	159.04	268.96
TGME49_241160-t26_1	TGME49_241160	104.27	67.89	182.07	106.54	385.49	45	0	139.37	191.08	259.92	183.46	170.75	152.79	251.52
TGME49_241175-t26_1	TGME49_241175	46.57	83.67	0	0	0	0	0	0	15.91	7.11	8.4	20.7	16.84	7.29
MSTRG.2096.1	TGME49_241180	18.17	28.27	0	0	30.47	30.55	0	37.12	38.52	24	43.67	32.02	41.24	34.29
TGME49_241180-t26_1	TGME49_241180	224.19	271.16	171	331.77	206.87	172.66	184.16	162.58	314.6	271.61	316.66	287.97	340.32	331.42
MSTRG.2097.2	TGME49_241240	384.12	499.39	573.4	334.69	682.39	0	0	16.51	0.28	0.42	0.31	0.22	0.16	0.56
MSTRG.2097.3	TGME49_241240	700.71	929.73	409.09	599.23	781.72	28.29	0	0	4.88	5.24	3.68	2.43	2.42	2.21
TGME49_241240-t26_1	TGME49_241240	274.53	330.28	148.01	224.37	0	0	0	0	0	0.25	0.14	0.2	0.17	0.38
MSTRG.2098.1	TGME49_241300	216.16	234.24	97.05	81.51	66.45	0	0	0	6.91	7.38	13.33	10.89	11.7	19.2
TGME49_241300-t26_1	TGME49_241300	8.59	17.65	296.1	0	0	46.31	41.95	0	1.43	0.84	0.99	0.27	0.18	2.32
MSTRG.2099.1	0	137.63	171.12	261.96	137.23	165.43	38.92	70.57	80.1	23.97	29.42	23.53	20.74	18.02	21.49
TGME49_355070-t26_1	TGME49_355070	0	0	0	0	0	0	0	0	0	0	0	0	0	0
TGME49_461190-t26_1	TGME49_461190	0	0	0	0	0	0	0	0	0	0	0	0	0	0
TGME49_241310-t26_1	TGME49_241310	253.5	101.63	0	0	0	0	0	0	0	13.98	15.1	31.03	0	28.57
MSTRG.2101.2	TGME49_241610	155.69	203.28	63.72	0	134.2	0	0	0	13.61	6.98	17.66	16.05	16.95	17.82
TGME49_241610-t26_1	TGME49_241610	53.34	81.64	0	43.16	0	52.92	63.94	72.64	6.89	11.23	17.32	11.84	10.36	13.42
TGME49_241820-t26_1	TGME49_241820	171.19	149.78	203.69	176.85	226.71	195.89	204.67	219.75	407.33	308.65	408.71	366.33	424.14	371.36
TGME49_241830-t26_1	TGME49_241830	27.81	30.14	27.08	0	0	53.65	48.64	41.41	64.84	61.13	61.86	52.05	57.5	65.63
TGME49_241840-t26_1	TGME49_241840	72.19	89.25	23.17	169.79	146.3	103.29	83.26	129.9	101.88	57.18	82.44	87.15	119.71	69.49
TGME49_241880-t26_1	TGME49_241880	56.96	32.07	90.39	206.34	162.89	127.94	92.86	52.63	51.52	59.77	36.03	37.55	31.76	39.69
MSTRG.2107.1	TGME49_242000	9.53	9.88	0	0	0	20.59	38.27	15.27	16.14	7.43	15.33	12.68	9.5	9.91
TGME49_242000-t26_1	TGME49_242000	135.94	128.31	165.17	201.65	0	149.44	78.12	131.79	182.07	155.18	176.16	178.4	173.63	181.19
TGME49_242010-t26_1	TGME49_242010	25.95	26.47	47.66	19.49	33.41	78.7	57.12	32.38	46.48	65.47	52.03	49.69	52.07	72.33
MSTRG.2109.1	TGME49_242070	10.21	16.26	0	0	0	6.07	0	0	7.75	4.21	5.42	5.64	8.22	7.76
TGME49_242070-t26_1	TGME49_242070	205.54	243.34	119.7	176.02	146.77	117.09	112.22	192.03	143.79	188.39	161.76	157.56	163.52	193.53
TGME49_461210-t26_1	TGME49_461210	0	0	46.46	0	0	46	41.66	118.45	0	0.16	0.45	0.42	0.37	0.08
MSTRG.2110.1	TGME49_242090	24.22	36.1	45.77	35.89	43.72	9.59	32.97	22.57	26.33	16.08	28.46	22.18	21.01	23.39
TGME49_242080-t26_1	TGME49_242080	80.9	77.09	0	0	384.21	182.5	0	0	92.52	99.91	89.92	96.13	95.98	105.65
TGME49_242090-t26_1	TGME49_242090	342.49	436.3	444.02	458.25	257.01	619.09	490.41	587.8	622.29	647.99	632.33	627.94	623.73	728.04
TGME49_242100-t26_1	TGME49_242100	8.99	4.43	0	0	0	0	25.3	28.72	12.91	11.27	9.11	8.53	7.28	8.41
TGME49_242110-t26_1	TGME49_242110	25.91	12.26	0	0	0	0	0	0	32.8	25.6	28.39	37.6	38.52	44.19
TGME49_242118-t26_1	TGME49_242118	56.17	34.65	0	155.44	0	22.1	0	0	9.03	6.91	3.48	2.12	2.7	2.52
TGME49_242230-t26_1	TGME49_242230	0	0	69.2	49.01	0	0	0	0	0	0	0	0	0	0
TGME49_242240-t26_1	TGME49_242240	29.16	27.68	37.08	0	70.96	36.7	0	0	9.72	12.31	4.06	3.49	4.55	4.11
TGME49_242270-t26_1	TGME49_242270	55.42	84.94	163.45	132.72	0	148.4	195.7	166.6	102.46	115.83	137.18	120.08	112.54	153.07
MSTRG.2117.1	TGME49_242290	6.32	10.69	88.81	0	0	0	0	0	6.06	12.24	9.55	7.51	4.24	16.55
TGME49_242290-t26_1	TGME49_242290	261.86	160.16	147.87	170.79	599.04	187.44	254.66	217.22	241.96	292.95	262.76	278.09	220.98	298.75
TGME49_242310-t26_1	TGME49_242310	2.48	0	0	0	0	43.58	0	0	4.11	2.02	2.49	5.81	2.65	3.28
TGME49_242320-t26_1	TGME49_242320	39.84	18.25	35.08	0	36.9	107.97	63.05	62.56	45.8	54.48	61.35	39.98	32.47	44.79
TGME49_461220-t26_1	TGME49_461220	0	0	0	0	0	0	0	0	0	0.3	0	0.74	0.11	0.28
MSTRG.2120.1	TGME49_242330	9.27	8.84	37.25	0	0	9.31	0	9.56	32.01	21.9	31.22	24.66	36.8	35.03
TGME49_242330-t26_1	TGME49_242330	2991.69	1200.86	2319.9	3367.75	4714.57	1554.4	1876.81	1785.88	1340.33	1392.93	1170.01	1298.08	1572.92	1291.99
MSTRG.2121.2	TGME49_242340	16.06	16.68	41.72	0	0	0	0	0	76.34	43.08	62.24	85.83	73.64	90.69
TGME49_242340-t26_1	TGME49_242340	927.28	404.12	982.44	530.65	767.77	403.36	567.06	323.86	330.57	287.41	341.28	343.81	488.35	303.72
TGME49_242380-t26_1	TGME49_242380	68.49	80.16	184.41	112.06	64.72	106.53	137.96	125.32	185.89	307.21	153.71	130.09	99.01	190.8
TGME49_242460-t26_1	TGME49_242460	26.15	39.38	58.47	0	0	28.95	26.25	44.7	66.35	71.86	104.28	84.64	84.69	96.41
MSTRG.2124.1	TGME49_242570	2.09	1.57	0	87.55	0	0	0	0	7.6	7.07	5.03	4.07	3.94	6.27
TGME49_242570-t26_1	TGME49_242570	31.33	32.61	142.42	0	0	129.31	298.48	241.91	221.75	322.02	206	159.57	146.81	192.46
TGME49_242580-t26_1	TGME49_242580	29.05	48.35	17.32	42.47	0	51.49	62.27	26.48	55.52	33.47	48.01	40.86	39.49	29.3
TGME49_242590-t26_1	TGME49_242590	0.36	1.02	0	0	0	0	0	0	1.1	0.9	1.8	1.57	0.88	0.68
MSTRG.2127.1	0	12.74	9.11	0	0	0	51.01	115.63	78.74	147	99.02	232.33	181.77	245.1	211.65
TGME49_242650-t26_1	TGME49_242650	18.42	18.84	0	0	0	49.95	0	51.59	78.05	49.05	65.29	55.75	47.78	62.25
MSTRG.2129.2	TGME49_242660	6.34	8.71	0	0	0	0	0	6.9	27.35	24.2	31.4	23.46	25.64	30.28
TGME49_242660-t26_1	TGME49_242660	101.05	113.8	195.43	89.42	102.83	108.88	197.46	135.12	211.11	246.83	224.74	207.99	193.04	236.18
TGME49_461230-t26_1	TGME49_461230	0	0.29	0	0	0	0	0	55.91	0.24	0.66	0	0	0.22	0
MSTRG.2130.1	TGME49_242680	1.07	2.21	0	0	0	0	0	0	5.34	2.43	11.24	6.83	6.45	8.92
TGME49_242680-t26_1	TGME49_242680	94.28	77.64	55.99	0	0	55.41	200.64	28.55	319.45	125.96	233.72	256.93	328.93	156.83
TGME49_242730-t26_1	TGME49_242730	81.08	117.68	159.28	0	251.77	39.42	142.88	101.49	47.31	55.09	60.57	39.54	46.13	70.19
MSTRG.2132.2	TGME49_242800	4.11	4.89	0	0	99.83	0	0	0	54.51	16.7	65.72	49.34	61.35	41.27
TGME49_242800-t26_1	TGME49_242800	79.7	79.48	61.77	37.53	0	107.06	55.45	78.71	273.19	186.37	236.5	270.81	293.25	241.54
TGME49_242820-t26_1	TGME49_242820	201.61	169.2	163.81	332.52	114.95	351.52	245.15	333.92	264.04	275.88	252.04	226.76	218.78	248.81
TGME49_242840-t26_1	TGME49_242840	787.71	474.27	1087.54	499	1198.19	1327.58	938.88	560.47	694.13	738.03	719.59	747.2	835.08	613.15
MSTRG.2135.1	TGME49_242850	57.69	40.33	38.58	59.06	0	29.74	54.43	55.78	21.94	19.61	21.9	22.85	25.75	21.24
TGME49_242850-t26_1	TGME49_242850	35.76	70.52	142.29	0	0	0	25.53	43.62	68.64	80.08	88.24	90.29	103.74	94.87
TGME49_242845-t26_1	TGME49_242845	0	0	0	0	0	0	0	0	0	0	0	0	0	0
TGME49_242880-t26_1	TGME49_242880	37.1	31.57	45.5	0	95.95	45.05	40.8	92.79	47.94	34.01	50.23	49.07	56.73	54.48
TGME49_243110-t26_1	TGME49_243110	0	0	0	0	0	0	0	0	1.27	1.53	1.74	1	1.62	2.65
TGME49_243160-t26_1	TGME49_243160	0	0	0	0	0	0	0	0	0.07	0.21	0.04	0.27	0.03	0.36
TGME49_461250-t26_1	TGME49_461250	0	0	0	0	0	0	0	0	0.13	0.07	0.07	0.2	0.19	0.16
TGME49_243170-t26_1	TGME49_243170	0	0.1	0	0	0	76.9	0	0	25.41	24.83	17.97	20.42	13.32	15.45
TGME49_243180-t26_1	TGME49_243180	0.38	0	0	0	0	0	0	0	0	0.11	0.04	0	0.07	0.29
TGME49_243190-t26_1	TGME49_243190	13.82	9.03	0	0	115.87	27.17	0	28	31.84	38.57	20.1	16.19	22.03	23.24
TGME49_243200-t26_1	TGME49_243200	168.49	100.45	284.94	276.15	378.44	66.86	67.4	122.25	77.11	87.16	22.98	25.09	19.97	15.73
MSTRG.2144.1	TGME49_243210	15.61	20.05	103.69	0	7.45	29.82	46.06	0	9.41	9.58	12.01	16.51	17.38	11.36
TGME49_243210-t26_1	TGME49_243210	62.41	76.29	0	66.09	79.98	113.88	103.06	179.48	63.89	67.04	62.82	55.46	53.82	57.4
TGME49_243220-t26_1	TGME49_243220	0	40.45	302.71	0	0	0	0	434.29	0	0	0	0	0	0
TGME49_243340-t26_1	TGME49_243340	12.71	10.31	29.75	36.18	0	29.46	26.71	15.16	15.16	23.46	28.07	23.87	20.2	31
MSTRG.2147.2	TGME49_243350	6.23	6.57	0	0	16.22	0	21.71	0	5.74	5.59	6.28	5.83	2.85	7.58
TGME49_243350-t26_1	TGME49_243350	84.68	121.11	23.43	114.44	91.18	81.24	116.27	119.41	105.47	147.69	163.81	115.4	105.49	149.34
TGME49_243355-t26_1	TGME49_243355	0.44	2.02	0	0	0	0	0	0	1.36	0.31	1.55	1.8	1.7	0.5
TGME49_243360-t26_1	TGME49_243360	4.65	0	0	0	0	0	0	0	13.62	4.73	1.75	0	7.06	1.4
TGME49_461260-t26_1	TGME49_461260	0	0	319.17	0	689.38	313.6	840.74	327.37	0	0	0	0	0	0.79
TGME49_243370-t26_1	TGME49_243370	2.13	0.9	0	0	0	0	77.29	0	4.57	2.86	2.76	1.63	2.24	3.12
TGME49_243390-t26_1	TGME49_243390	28.07	31.6	0	51.89	0	42.6	0	65.81	63.71	100.38	79.8	79.93	62.81	115.84
TGME49_243400-t26_1	TGME49_243400	11.23	20.34	11.95	0	0	35.53	42.98	48.71	1.99	2.3	2.41	2.14	2.01	2.79
TGME49_243410-t26_1	TGME49_243410	56.16	50.37	0	0	0	119.47	108.13	61.57	60.29	103.37	83.96	67.12	57.62	83.67
TGME49_243420-t26_1	TGME49_243420	14.62	28.37	106.84	0	0	0	0	0	1.64	0.65	1.03	2.15	1.85	1.57
TGME49_243430-t26_1	TGME49_243430	99.41	173.73	61.08	62.68	106.99	100.87	164.75	140.02	92.83	67.72	76.33	84.09	96.93	79.29
TGME49_243440-t26_1	TGME49_243440	44.49	64.95	92.5	90.64	0	54.98	16.62	37.71	49.41	52.28	42.34	43.81	40.81	50.1
TGME49_243450-t26_1	TGME49_243450	58.62	66.46	33.04	80.2	69.6	32.72	0	117.89	61.95	67.33	76.31	62.08	55.11	80.14
MSTRG.2158.1	TGME49_243460	40.91	53.17	36.64	110.2	43.85	0	0	0	25.88	19.27	37.67	36.27	52.2	29.88
TGME49_243460-t26_1	TGME49_243460	455.1	481.53	542.15	300.95	293.35	816.1	740.47	563.67	207.56	168.43	127.25	162.98	180.14	151.08
TGME49_243465-t26_1	TGME49_243465	431.2	303.86	0	687.83	0	0	1456.21	0	54.07	54.75	55.77	70.64	59.74	29.27
TGME49_461270-t26_1	TGME49_461270	1.01	0	0	253.16	0	270.19	195.17	55.84	12.98	11.42	10.22	20.33	13.82	10.39
TGME49_243510-t26_1	TGME49_243510	25.39	13.51	48.95	0	0	48.45	175.51	24.96	31.07	40.58	40.84	39.4	32.9	37.06
TGME49_243520-t26_1	TGME49_243520	1.9	0.76	136.95	155.89	0	0	0	0	0.68	1.32	1.27	1.54	1.68	2.07
MSTRG.2162.1	TGME49_243545	916.44	1327.28	484.15	902.03	1021.67	144.83	328.44	137.15	404.5	298.12	147.83	165.35	181.27	109.74
TGME49_243545-t26_1	TGME49_243545	0	0	0	0	0	474.63	100.06	0	0	0	0	0	0	0
MSTRG.2163.1	TGME49_243570	22.67	20.6	0	0	0	0	149.07	0	54.76	57.28	89.92	61.56	68.11	75.83
TGME49_243570-t26_1	TGME49_243570	1868.24	1036.37	1397.28	1741.5	1109.02	518.11	216.81	311.94	438.41	382.52	402.34	483.26	509.87	314.28
MSTRG.2164.1	TGME49_243580	4.17	2.03	0	0	0	0	0	0	11.42	7.72	9.41	10.4	10.01	18.08
TGME49_243580-t26_1	TGME49_243580	118.36	97.28	601.18	0	634.66	178.47	107.69	122.64	205.42	193.91	208.59	255.85	232.56	220.21
TGME49_243600-t26_1	TGME49_243600	70.01	63.67	123.03	150.1	0	268.09	353.59	326.02	319.14	397.17	381.55	354.63	290.31	418.2
TGME49_243620-t26_1	TGME49_243620	84.45	111.12	85.65	206.58	0	63.59	115.22	0	34.78	28.33	38.5	34.9	38.5	36.51
TGME49_243680-t26_1	TGME49_243680	48.73	45.4	0	52.77	0	43.34	78.53	89.28	37.83	30.14	36.73	36.14	42.3	30.35
TGME49_243690-t26_1	TGME49_243690	348.98	253.68	245.26	232.34	229.48	148.44	220.23	194.43	470.57	450.61	414.95	375.51	389.27	309.31
TGME49_243700-t26_1	TGME49_243700	4.93	4.62	0	163.86	0	0	0	0	1.46	4.24	3.11	3.04	5.67	3.72
TGME49_461280-t26_1	TGME49_461280	0	0	0	84.37	0	0	63.73	0	0	0	0	0	0	0.08
TGME49_243710-t26_1	TGME49_243710	119.92	96.71	162.7	99.09	399.6	241.71	121.75	262.56	124.69	137.01	125.41	120.98	106.37	135.04
TGME49_243720-t26_1	TGME49_243720	37.56	44.11	31.99	0	0	95.03	28.71	81.51	156.46	129.88	84.75	105.27	72.83	67.82
MSTRG.2172.1	TGME49_243730	27.03	36.66	43.4	32.53	0	0	0	0	17.37	16.17	36.34	19.44	26.87	29.74
TGME49_243730-t26_1	TGME49_243730	1241.17	1472.36	634.11	1070.14	1284	157.6	166.7	202.72	334.53	244.33	245.98	218.16	264.23	133.29
TGME49_243760-t26_1	TGME49_243760	22.97	39.48	26.6	0	56	39.52	23.89	54.22	51.77	73.06	61.52	59.67	51.21	89.56
TGME49_243770-t26_1	TGME49_243770	0	0	0	0	0	0	0	0	5.44	5.2	4.43	4.97	3.06	8.37
TGME49_243780-t26_1	TGME49_243780	26.96	53.1	103.22	31.46	0	51.12	23.17	39.45	34.24	35.73	35.03	35.87	26.96	41.37
TGME49_243790-t26_1	TGME49_243790	28.55	56.84	109.6	26.79	0	32.57	98.46	33.51	48.29	61.72	61.4	49.17	49.94	57.7
TGME49_243910-t26_1	TGME49_243910	71.9	81.94	132.27	106.26	185.92	21.82	118.62	89.91	98.22	109.79	103.75	106.76	96.54	117.44
TGME49_243920-t26_1	TGME49_243920	112.78	43.96	117.73	114.99	445.98	58.31	21.15	119.98	58.47	78.43	46.2	38.22	32.48	29.19
MSTRG.2179.1	TGME49_243930	2.13	6.53	0	14.27	0	15.15	19.6	10.4	4.66	4.19	4.26	4.28	3.17	5.49
TGME49_243930-t26_1	TGME49_243930	246.14	475.04	217.74	301.8	166.58	479.42	499.65	436.52	357.66	437.11	455.11	358.87	280.79	470.55
TGME49_243940-t26_1	TGME49_243940	2.63	5.5	0	0	0	0.42	0	0	0.14	0.43	0.29	0.61	0.48	0.76
TGME49_461300-t26_1	TGME49_461300	0	0	0	0	0	0	0	0	0.22	0.12	0	0.17	0.21	0.13
MSTRG.2180.2	TGME49_243950	11.39	8.57	0	0	0	0	0	0	17.26	8.45	9.58	7.67	8.14	11.25
TGME49_243950-t26_1	TGME49_243950	169.78	159.25	314.03	296.04	0	172.75	250.5	302.34	264.33	271.15	228.84	234.79	247.46	227.03
MSTRG.2181.2	TGME49_243960	107.91	142.87	67.17	162.97	282.99	166.3	120.58	171.19	26.18	24.57	25.56	36.59	36.91	31.54
TGME49_243960-t26_1	TGME49_243960	92.08	99.2	147.39	89.91	258.51	121.66	88.25	75.11	10.21	9.28	7.01	9.3	10.74	7
TGME49_243980-t26_1	TGME49_243980	40.12	41.33	89.3	53.79	94.14	66.3	40.04	159.34	127.77	101.66	123.16	140.01	153.13	144.43
TGME49_244020-t26_1	TGME49_244020	39.72	50.2	28.4	0	0	28.13	51.01	57.9	52.58	64.11	47.79	51.38	48.95	57.73
TGME49_244030-t26_1	TGME49_244030	0.1	0	30.98	0	0	0	0	0	0.74	1.65	1.17	0.46	0.78	0.72
TGME49_244060-t26_1	TGME49_244060	60.05	96	24.76	91.35	26.03	61.34	77.92	88.31	66.25	52.47	52.51	47.03	47.23	50.11
TGME49_244070-t26_1	TGME49_244070	0	0	0	0	0	0	0	0	15.64	14.23	26.03	11.01	26.29	7.86
TGME49_244080-t26_1	TGME49_244080	121.25	93.77	178.51	215.03	282.28	132.53	0	113.76	356.46	259.37	311.36	258.93	333.55	263.69
TGME49_244090-t26_1	TGME49_244090	20.83	24.77	0	28.07	48.36	22.76	0	35.13	50.85	52.6	55.17	52.11	51.87	60.87
TGME49_244100-t26_1	TGME49_244100	77.71	71.35	42.47	51.23	179.07	63.07	114.28	86.61	91.59	89.66	102.87	89.03	83.27	100.44
TGME49_244105-t26_1	TGME49_244105	39.86	54.27	0	0	275.51	0	115.53	66.23	40.54	55.11	55.21	38.54	49.66	64.69
TGME49_461340-t26_1	TGME49_461340	0	0	0	0	0	0	0	0	0	0.15	0	0.42	0	0
MSTRG.2190.2	TGME49_244110	12.22	8.55	0	0	0	0	0	0	23.14	8.51	27.63	14.17	18.33	6.09
TGME49_244110-t26_1	TGME49_244110	366.22	189.47	374.5	256.36	112.89	211.8	95.89	190.96	259.01	212.48	218.87	251.65	246.23	169.68
TGME49_244170-t26_1	TGME49_244170	43	56.63	0	138.96	0	57.56	52.11	29.66	52.32	88.86	67.12	55.38	31.5	98.32
TGME49_244180-t26_1	TGME49_244180	1.11	3.13	44.99	0	0	200.43	282.41	137.62	161.42	258.95	238.5	247.49	189.76	325.15
TGME49_244190-t26_1	TGME49_244190	109.98	125.81	205.33	182.46	311.75	327.78	307.67	319.62	121.77	138.3	98.74	107.42	96.46	136.38
TGME49_244200-t26_1	TGME49_244200	76.75	73.82	190	127.04	145.32	85.56	93.13	88.01	133.43	118.23	131.84	114.55	114.21	104.06
TGME49_244210-t26_1	TGME49_244210	79.6	82.56	43.15	105.5	0	21.37	96.92	54.97	58.51	54.56	51.57	49.03	58.42	50.35
TGME49_244220-t26_1	TGME49_244220	53.2	40.77	0	129.32	0	53.44	48.38	27.53	36.1	26.73	49.07	33.93	43	40.82
TGME49_244230-t26_1	TGME49_244230	55.12	49.97	78.61	142.52	0	116.74	70.52	100.18	23.21	19.16	28.26	21.13	27.46	25.32
MSTRG.2198.1	TGME49_244250	6.53	8.39	0	0	0	0	0	0	18.11	24.18	37.45	19.6	24.04	38.57
TGME49_244250-t26_1	TGME49_244250	255.68	188.9	318.7	300.35	373.02	420.77	476.66	541.49	845.21	894.49	950.31	770.49	908.71	850.42
TGME49_244260-t26_1	TGME49_244260	108.83	62.26	0	101.68	0	0	0	88.42	151.8	75.91	111.43	125.55	125.23	67.64
TGME49_355080-t26_1	TGME49_355080	0	0	0	0	0	0	0	0	0	0	0	0	0	0
TGME49_461350-t26_1	TGME49_461350	0	0	0	0	0	0	0	0	0	0.11	0	0	0.28	0
MSTRG.2200.2	TGME49_244280	3289.46	1458.87	2687.15	2021.13	3310.88	0	0	0	2.37	5.03	1.29	3.56	0.29	1.24
TGME49_244280-t26_1	TGME49_244280	66.79	51.29	63.27	102.94	9.28	0	0	43.3	0.68	0.65	0.24	0.22	0.07	0.41
TGME49_244290-t26_1	TGME49_244290	41.64	23.45	44.48	27.48	96.37	38.97	56.57	73.31	25.75	22.87	15.06	16.92	19.44	19.37
MSTRG.2202.2	TGME49_244310	6.86	6.99	0	0	0	0	0	0	8.81	6.54	12.18	8.52	7.62	14.44
TGME49_244310-t26_1	TGME49_244310	98.39	88.21	80.37	97.08	254.07	59.68	144.18	40.97	94.62	55.64	78.82	93.08	110.36	66.28
MSTRG.2203.1	TGME49_244320	36.74	28.18	30.58	39.74	94.77	32.06	0	14.88	11.4	12.71	16.55	13.46	12.72	20.73
TGME49_244320-t26_1	TGME49_244320	685.44	383.68	378	272.26	9.05	224.71	88	294.3	110.39	101.14	122.16	122.58	141.07	91.43
MSTRG.2204.1	TGME49_244335	1.47	0.85	0	0	0	8.25	0	23.32	26.27	30.4	41.58	44.35	41.39	60.25
TGME49_244335-t26_1	TGME49_244335	1.34	0	0	0	0	59.73	0	7.71	64.34	77.84	97.61	112.99	100.05	153.15
TGME49_244370-t26_1	TGME49_244370	54.2	55.69	75.09	68.97	157.96	148.78	50.6	86.09	63.37	75.68	76.08	83.41	79.05	95.88
TGME49_244380-t26_1	TGME49_244380	102.01	113.97	201.16	104.91	181.52	142.3	103.21	234.33	60.51	54.5	59.78	68.08	71.11	54.05
TGME49_244390-t26_1	TGME49_244390	132.11	107.74	60.66	184.36	383.25	165.22	245.08	216.43	167.81	191	162.12	184.45	176.77	187.55
TGME49_244400-t26_1	TGME49_244400	21.15	16.77	70.54	0	74.3	52.39	31.65	17.98	37.69	47.73	32.79	32.16	27.75	41.27
TGME49_244408-t26_1	TGME49_244408	15.17	18.48	0	0	0	0	0	0	9.94	14.5	14.67	9.92	7.94	13.82
TGME49_461360-t26_1	TGME49_461360	0	0	0	0	0	0	0	0	3.2	2.11	0.25	1.56	0.54	1.54
MSTRG.2210.1	TGME49_244412	2.87	1.88	0	0	0	0	0	0	2.15	4.29	4.14	3.6	5.03	4.73
TGME49_244412-t26_1	TGME49_244412	21.68	23.7	0	0	0	59.13	128.68	206.85	71.45	83.47	103.05	101.22	89.58	116.17
TGME49_244420-t26_1	TGME49_244420	36.34	58.69	0	0	88.29	20.73	37.57	21.35	44.54	51.93	59.45	57.53	55.66	62.02
TGME49_244440-t26_1	TGME49_244440	122.13	156.23	239.76	146.32	454.14	0	0	12.22	48.76	32.2	40.34	26.78	46.91	24.28
TGME49_244490-t26_1	TGME49_244490	9.44	17.45	0	0	0	0	0	0	2.18	2.39	3.23	2.29	1.77	2.42
TGME49_244530-t26_1	TGME49_244530	388.83	529.24	235.2	350.39	275.06	25.88	117.34	0	35.46	28.33	38.88	33.92	54.1	31.86
TGME49_244540-t26_1	TGME49_244540	121.7	188.75	58.27	35.45	0	28.86	52.32	74.25	51.39	62.87	74.26	65.1	60.42	53.2
TGME49_244550-t26_1	TGME49_244550	15.44	16.9	23.48	28.67	49.42	34.89	21.09	47.87	22.34	31.71	23.71	17.02	15.96	20.85
MSTRG.2217.1	TGME49_244560	25.29	27.31	25.55	26.7	0	11.07	0	0	8.24	7.12	7.25	7.25	7.38	4.95
TGME49_244560-t26_1	TGME49_244560	688.51	438.58	1494.08	1364.44	1304.76	774.6	710.74	577.47	374.54	471.02	318.24	295.01	256.39	280.6
TGME49_244570-t26_1	TGME49_244570	16.57	14.5	0	32.22	0	13.09	47.49	13.47	29.5	28.35	37.33	29.87	28.52	37.07
MSTRG.2219.1	TGME49_244600	3.49	7.63	0	0	0	0	0	22.58	11.02	4.82	11.75	8.56	7.65	9.34
TGME49_244600-t26_1	TGME49_244600	35.77	42.19	0	0	0	0	80.91	38.62	111.34	48.64	76.06	85.98	99.21	51.15
TGME49_461370-t26_1	TGME49_461370	0	0	0	0	0	0	0	0	0	0	0	0	0	0
MSTRG.2220.1	TGME49_244640	18.28	26.34	54.67	0	0	0	24.55	0	8.04	10.44	6.62	6.86	5.9	8.66
TGME49_244640-t26_1	TGME49_244640	78.25	91.7	15.08	37.01	126.82	59.75	27.1	122.9	68.84	94.73	89.49	67.66	59.95	91.16
MSTRG.2221.2	TGME49_244650	56.75	54.41	110.8	32.14	108.38	41.5	105.68	54.69	85.19	72.13	89.95	75.37	88.27	65.25
TGME49_244645-t26_1	TGME49_244645	25.74	0	0	0	266.48	0	0	225.48	0	14.97	15.65	3.65	0	0
TGME49_244650-t26_1	TGME49_244650	125.42	126.03	136.79	300.87	162.67	73.09	381.14	198.34	172.73	162.78	169.7	142.32	173.9	128.03
TGME49_244660-t26_1	TGME49_244660	9.5	21.42	12.67	0	26.64	12.56	0	25.82	4.95	4.98	6.62	6.54	4.89	4.29
TGME49_244670-t26_1	TGME49_244670	89.69	70.31	129.64	113.42	77.92	64.21	116.49	94.36	91.93	133.55	96.68	81.44	62.37	111.63
TGME49_244690-t26_1	TGME49_244690	268.04	173.05	158.16	224.88	388.44	52.22	23.67	26.87	65.46	76.42	60.96	59.13	48.88	60.4
TGME49_244850-t26_1	TGME49_244850	26.44	42.95	0	28.25	0	11.46	20.78	11.79	26.96	25.51	32.02	30.18	23.63	25.08
TGME49_244860-t26_1	TGME49_244860	31.2	27.7	117.68	35.78	0	43.7	105.65	29.99	61.42	66	64.89	56.93	58.97	69.51
MSTRG.2227.1	TGME49_244910	13.68	19.13	2.89	71.5	187.14	71.47	71.28	0	8.48	9.26	15.12	11.31	4.66	12.83
MSTRG.2227.3	TGME49_244910	2.05	6.36	0	0	0	0	0	0	3.73	6.47	6.63	4.39	2.28	7.82
TGME49_244910-t26_1	TGME49_244910	36.35	31.06	85.83	35.44	0	23.66	18.89	70.89	54.46	74.5	65.34	48.13	41.15	56.99
TGME49_292610-t26_1	TGME49_292610	134.43	118.18	0	0	0	48.35	87.35	0	216.24	178.49	231.86	216.44	181.37	215.3
MSTRG.2229.1	TGME49_229000	14.07	24.66	0	75.34	0	43.44	0	0	21.53	12.62	15.2	11.74	9.18	18.38
TGME49_229000-t26_1	TGME49_229000	149.41	190.36	247.03	206.78	103.99	135.63	310.61	188.83	233.27	334.3	247.47	241.61	205.22	295.34
TGME49_461380-t26_1	TGME49_461380	0	0.18	0	0	0	0	0	0	0	0	0	0	0	0.08
TGME49_229005-t26_1	TGME49_229005	7.58	1.09	0	0	0	0	0	0	19.41	5.26	4.31	19.45	18.61	6.27
MSTRG.2231.1	TGME49_229010	11.28	10.25	41.55	0	0	10.83	22.12	33.69	16.18	8.39	17.04	10.07	10.48	9.46
MSTRG.2231.3	TGME49_229010	36.56	21.26	0	54.79	285.38	23.89	0	0	26.46	28.53	25.12	23.65	24.34	25.76
TGME49_229010-t26_1	TGME49_229010	456.09	308.63	435.4	536.81	285.11	331.39	368.45	303.83	223.58	252.42	263.54	170.12	164.07	177.78
TGME49_229020-t26_1	TGME49_229020	52.3	24.42	48.84	97.86	55.99	72.57	24.69	37.34	65.91	90.22	48.37	51.8	43.99	63.08
TGME49_229030-t26_1	TGME49_229030	142.85	93.17	254.74	303.23	0	94.52	114.05	97.44	121.14	123.56	127.11	130.5	114.38	136.3
TGME49_229140-t26_1	TGME49_229140	146.15	100.99	314.56	224.77	398.6	31.12	0	0	6.03	6.74	6.83	5.8	4.16	6.34
MSTRG.2235.1	TGME49_229160	34.16	31.25	20.13	0	0	49.86	0	18.04	41.52	39.93	48.09	45.2	41.34	57.37
TGME49_229160-t26_1	TGME49_229160	3.96	4.73	0	0	0	0	41.88	53.38	7.71	13.36	12.21	8.96	9.79	11.98
TGME49_229190-t26_1	TGME49_229190	42.2	9.07	0	0	0	0	0	0	50.16	84.3	26.62	42.91	35.25	60.32
TGME49_229200-t26_1	TGME49_229200	28.1	15.26	0	0	0	117.09	42.42	72.37	27.26	43.7	28.8	30.83	22.54	40.12
MSTRG.2238.2	TGME49_229210	15.26	23.09	37.23	0	0	0	0	0	30.32	27.94	32.2	26.72	27.02	32.94
TGME49_229210-t26_1	TGME49_229210	128.39	118.85	136.05	117.35	103.01	0	131.34	24.9	105.58	118.17	117.14	99.09	104.74	120.32
TGME49_229220-t26_1	TGME49_229220	213.92	252.99	185.1	89.62	78	54.98	33.22	18.87	37.39	49	26.44	34.12	23.27	48.03
TGME49_461440-t26_1	TGME49_461440	0	0	0	183.73	0	0	0	0	0	0	0	0	0	0
TGME49_229230-t26_1	TGME49_229230	0.35	2.07	0	0	0	0	0	0	0	0.42	0.28	0.38	0.58	1.37
TGME49_229250-t26_1	TGME49_229250	1558.64	999.3	1778.64	899.63	1414.72	439.39	892.56	510.8	203.4	194.98	192.2	212.98	235.73	163.45
TGME49_229260-t26_1	TGME49_229260	16.59	9.36	8.54	0	0	33.85	7.68	17.4	3.84	4.29	2.86	3.6	4.38	3.34
TGME49_229280-t26_1	TGME49_229280	78.07	94.57	45.55	0	0	90.18	40.84	116.11	23.19	34.6	25.12	16.73	14.44	29.55
TGME49_229300-t26_1	TGME49_229300	3.22	3.55	0	0	220.59	0	0	0	0	0.38	0.37	0.17	0.73	0.55
TGME49_229320-t26_1	TGME49_229320	14.22	9.64	0	0	0	0	0	0	6.71	2.99	2.2	3.08	1.97	1.63
MSTRG.2246.1	TGME49_229360	8.67	10.57	0	0	0	0	0	21.79	10.54	8.93	10.46	9.86	9.74	11.02
TGME49_229360-t26_1	TGME49_229360	208.6	156.86	153.44	463.94	242.51	360.83	206.5	325.03	306.64	351.43	314.79	311.85	304.53	319.17
TGME49_229390-t26_1	TGME49_229390	27.73	51.48	28.55	69.49	180.34	84.83	230.71	174.61	46.21	76.28	64.52	50.42	50.97	71.53
TGME49_229420-t26_1	TGME49_229420	134.08	102.45	0	103.91	187.65	43.83	158.45	180.95	121.93	113.86	107.5	117.91	119.62	107.53
MSTRG.2249.2	TGME49_229470	16.29	19.93	40.73	0	0	35.57	0	17.22	18.98	14.23	19.54	20.22	25.7	18.53
TGME49_229470-t26_1	TGME49_229470	79.58	70.81	66.82	49.76	173.76	113.61	147.89	102.03	113.95	78.79	91.95	85.19	115.37	85.72
TGME49_461460-t26_1	TGME49_461460	0	0	0	0	0	0	261.74	0	0	0	0	0	0	0
TGME49_229480-t26_1	TGME49_229480	984.54	623.17	834.53	1158.23	527.74	764.25	523.97	744.5	524.55	562.06	438.7	425.63	417.45	412.14
TGME49_229490-t26_1	TGME49_229490	70.5	58.05	67.74	41.08	71.35	100.62	182.39	103.58	57.59	74.43	68.38	65.14	52.6	77.89
MSTRG.2252.1	TGME49_229500	61.74	56.77	80.72	123.46	42.46	49.98	24.31	30.85	58	59.56	58.5	43.49	55.66	57.06
TGME49_229500-t26_1	TGME49_229500	63.85	35.51	0	0	0	0	117.24	0	47.63	52.3	47.59	37.36	42.53	50.27
TGME49_229620-t26_1	TGME49_229620	18.95	28.07	0	0	65.23	15.34	55.61	31.57	27.25	38.16	42.12	34.34	30.2	36.12
TGME49_229630-t26_1	TGME49_229630	49.18	59.82	38.09	47.06	40.01	73.13	59.95	58.2	19.25	17.82	17.91	23.17	21.57	20.85
MSTRG.2255.1	TGME49_229640	8.37	29.77	0	0	0	41.04	0	35.91	51.73	35.04	37.74	45.37	44.69	48.66
TGME49_229640-t26_1	TGME49_229640	38.01	71.17	20.92	76.77	44.03	103.64	56.4	67.18	30.83	34.7	20.19	24.38	28.41	27.38
TGME49_229650-t26_1	TGME49_229650	94.75	69.22	0	90.68	162.41	113.95	0	39.19	181.19	163.97	157.44	137.58	115.1	162.58
TGME49_229660-t26_1	TGME49_229660	12.65	34.92	0	0	0	0	0	0	21.42	13.73	41.61	39.88	46.06	41.21
TGME49_229670-t26_1	TGME49_229670	3482.1	1804.43	4302.99	2156.58	4892.04	747.46	893.48	518.5	328.79	291.3	304.8	340.37	431.86	299.72
TGME49_229680-t26_1	TGME49_229680	195.25	169.71	98.92	115.21	209.58	97.78	0	0	65.5	57.53	61.88	55.46	61.41	63.95
TGME49_459030-t26_1	TGME49_459030	0	0	0	0	0	0	0	0	0	0.38	0.12	0.35	0.31	0.55
TGME49_229700-t26_1	TGME49_229700	48.46	55.28	187.79	207.51	0	0	166.55	96.04	12.78	14.34	13.37	6.24	11.3	14.12
TGME49_229710-t26_1	TGME49_229710	24.81	46.41	26.47	32.26	55.73	39.33	0	13.49	25.62	24.52	26.83	23.09	18.77	26.16
TGME49_229730-t26_1	TGME49_229730	0.72	3.77	0	0	0	0	0	0	9.39	3	5.42	8.13	8.88	6.36
TGME49_229740-t26_1	TGME49_229740	21.19	26.18	60.87	72.58	0	30.11	0	62.08	48.28	64	63.09	59.37	60.74	93.81
TGME49_229760-t26_1	TGME49_229760	7.51	13.15	0	0	0	0	0	0	11.57	11.47	10.81	13.43	13.91	10.96
TGME49_229770-t26_1	TGME49_229770	16.27	21.78	0	0	0	11.36	20.6	11.69	16.62	13.56	15.21	16.18	14.43	17.79
TGME49_229800-t26_1	TGME49_229800	13.67	22.71	0	0	0	0	0	0	5.35	11.73	5.63	11.63	12.85	9.75
MSTRG.2267.2	TGME49_229920	4.98	12.62	0	0	0	0	0	0	11.79	5.69	10	8.85	5.92	13.3
TGME49_229920-t26_1	TGME49_229920	418.21	387.83	556.99	670.21	587.29	436.5	374.55	331.3	372.24	436.1	384.17	391.29	337.64	397.02
MSTRG.2268.1	TGME49_229930	10.78	24.74	0	0	0	57.25	0	40.18	8.76	7.66	5.24	6.19	4.72	11.28
TGME49_229930-t26_1	TGME49_229930	562.51	1037.21	307.11	475.93	216.96	729.55	731.11	499.52	606.48	752.33	694	806.07	724.51	851.53
TGME49_229950-t26_1	TGME49_229950	232.83	175.27	135.04	162.64	94.92	111.4	80.73	137.7	174.79	220.02	195.68	178.27	155.53	224.48
TGME49_459040-t26_1	TGME49_459040	0	0	0	0	0	0	0	111.29	0	0	0	0.53	0	0.42
MSTRG.2270.1	TGME49_229990	3.8	2.46	37.94	0	0	21.76	0	17.1	5.7	7.22	8.93	4.28	3.09	10.6
MSTRG.2270.3	TGME49_229990	16.55	11.63	0	0	0	0	0	0	22.73	22.86	14.43	12.65	9.62	16.92
TGME49_229990-t26_1	TGME49_229990	145.71	111.94	203.91	260.62	302.2	61.76	32.18	88.43	255.13	339.49	290.72	244.4	262.39	328.57
TGME49_230040-t26_1	TGME49_230040	20.98	41.71	0	0	0	95.01	0	197.14	4.64	11.15	8.28	5.64	8.8	15.75
TGME49_230060-t26_1	TGME49_230060	44.44	38.63	44.99	0	0	0	80.69	91.75	75.79	86.91	67.66	64.26	54.74	62.1
MSTRG.2273.1	TGME49_230070	42.03	50.92	33.65	122.46	0	24.27	211.41	75.64	84.29	48.68	61.73	63.46	69.4	54.86
TGME49_230070-t26_1	TGME49_230070	15.8	0	0	0	226.81	187.3	0	86.82	30.46	22.81	33.82	39.31	36.29	21.87
TGME49_230080-t26_1	TGME49_230080	12.31	7	0	26.19	44.72	57.97	28.69	10.84	3.79	2.68	3.29	3.8	3.5	3.59
TGME49_230140-t26_1	TGME49_230140	23.08	18.4	23.26	56.8	0	34.56	62.68	11.85	51.36	33.42	34.24	32.33	42.78	29.9
TGME49_230150-t26_1	TGME49_230150	50.56	44.14	21.32	52.13	134.58	21.12	0	21.73	7.74	11.17	7.11	7.87	6.86	8.51
TGME49_230160-t26_1	TGME49_230160	2115.98	2906.1	1623.81	1806.6	1627.71	253.53	76.4	218.05	234.08	265.62	303.53	378.04	330.51	339.15
MSTRG.2278.1	TGME49_230170	28.87	63.83	0	0	0	77.2	56.44	10.66	34.18	22.63	27.42	25.46	29.99	22.53
TGME49_230170-t26_1	TGME49_230170	76.52	135.25	76.35	56.23	32.11	199.28	163.15	168.27	92.19	69.78	55.5	80.52	76.89	65.65
MSTRG.2279.1	TGME49_230180	126.62	217.54	23.78	83.75	223.43	0	0	0	0	0	0	0.37	0.02	0.21
TGME49_230180-t26_1	TGME49_230180	744.42	1298.28	190.2	576.08	685.43	0	0	0	0.44	0.67	0.1	0.06	0.42	0.31
TGME49_459070-t26_1	TGME49_459070	0	0	0	0	0	0	0	0	0	0	0	0	0	0
MSTRG.2280.1	TGME49_230190	13.87	25.64	0	0	0	0	0	0	35.44	11.05	32.55	25.88	24.91	18.23
TGME49_230190-t26_1	TGME49_230190	121.54	155.41	85.54	69.4	60.03	155.32	128.01	101.72	244.02	241.01	255.95	272.35	236.12	291.95
MSTRG.2281.1	TGME49_230210	15.05	22.47	24.16	36.95	0	12.39	0	60.36	13.43	13.53	12.38	9.62	7.02	9.9
TGME49_230210-t26_1	TGME49_230210	623.13	536.41	1081.61	750.4	1223.32	406.91	608.25	554.91	446.66	459.42	252.49	220.76	168.79	216.41
TGME49_230220-t26_1	TGME49_230220	41.32	43.2	65.08	53.03	91.29	32.23	19.49	11.05	14.08	18.56	15.53	14.58	15.35	16.55
TGME49_230350-t26_1	TGME49_230350	230.65	156.25	164.07	343.42	246.64	197.35	189.48	214.99	118.93	146.54	127.39	84.56	97.45	112.51
MSTRG.2284.1	TGME49_230380	37.92	25.52	49.28	30.51	51.81	24.45	0	24.96	32.58	21.9	17.49	14.4	16.65	19.19
TGME49_230380-t26_1	TGME49_230380	898.22	444.29	592	1236.02	851.65	539.4	255.12	302.57	616.59	608.04	490.43	548.37	583.8	531.49
TGME49_230400-t26_1	TGME49_230400	43.98	51.42	25.4	15.62	0	62.92	68.51	58.24	16	16.6	12.86	15.95	16.48	16.23
MSTRG.2286.1	TGME49_230410	6.75	9.46	0	0	0	0	0	0	24.11	12.89	31.85	25.21	30.39	29.87
TGME49_230410-t26_1	TGME49_230410	313.04	229.38	386.03	306.21	0	31.83	57.61	164.07	175.25	156.59	169.38	192.08	227.6	185.68
MSTRG.2287.1	0	41.66	35.33	0	0	0	115.36	0	239.84	32.49	47.04	49.62	40.33	28.82	44.24
TGME49_230420-t26_1	TGME49_230420	119.84	73.06	264.4	193.32	166.97	183.31	213.69	242.53	132.1	155.33	166.63	132.75	121.96	171.49
TGME49_230430-t26_1	TGME49_230430	79.25	102.43	0	106.54	0	0	81.34	92.91	94.88	87.03	107.3	108.23	110.59	131.62
TGME49_459090-t26_1	TGME49_459090	0	0	0	0	0	0	0	0	0	0.09	0	0	0.3	0.1
TGME49_230440-t26_1	TGME49_230440	49.23	87.02	34.66	0	73.01	68.64	217.72	70.66	53.81	63.51	80.82	81.54	69.11	90.72
TGME49_230480-t26_1	TGME49_230480	293.65	119.42	229.62	1084.61	485.54	605.65	890.08	585.73	858.54	794.97	506.54	569.52	588.26	455.72
TGME49_230510-t26_1	TGME49_230510	37.54	27.26	0	73.71	0	91.8	110.78	94.63	33.24	46.45	35.75	35.53	27.47	33.99
TGME49_230520-t26_1	TGME49_230520	310.73	117.64	196.29	114.37	415.85	48.51	0	0	68.97	84.53	56.76	53.93	36.82	40.84
TGME49_230605-t26_1	TGME49_230605	0.21	0	0	0	0	0	0	0	2.41	2.22	0.94	0.79	0.73	1.33
MSTRG.2295.1	TGME49_230610	3.56	6.44	0	0	66.05	0	0	0	20.28	13.35	19.32	17.98	17.31	19.5
TGME49_230610-t26_1	TGME49_230610	55.44	62.04	47.09	56.63	33.48	139.83	42.22	120.03	187.28	173.93	176.31	201.75	199.22	219.07
TGME49_230650-t26_1	TGME49_230650	6.21	14.3	0	0	0	28.06	16.97	38.49	10.73	15.28	12.3	10.64	5.95	12.99
MSTRG.2297.1	TGME49_230690	17.91	26.97	12.94	12.29	54.4	80.77	78.2	89.72	53.72	52.04	41.61	47.62	44.3	59.37
TGME49_230690-t26_1	TGME49_230690	40	48.56	0	33.38	0	62.96	126.8	73.99	158.68	160.41	124.98	128.22	127.19	149.55
MSTRG.2298.1	TGME49_230705	85.57	51.29	128.98	310.93	89.48	42.22	0	21.71	80.36	97.41	73.31	74.06	65.24	71.09
TGME49_230705-t26_1	TGME49_230705	170.01	86.79	291.13	0	89.6	41.51	225.92	64.43	178.65	203.08	139.11	144.99	131.47	138.85
MSTRG.2299.1	TGME49_230820	163.27	239.78	94.93	117.87	356.37	47.24	171.77	0	152.32	166.52	151.01	138.27	129.43	171.26
TGME49_230820-t26_1	TGME49_230820	13.35	0.03	68.53	147.51	0	195.49	121.51	263.7	12.32	14.4	14.66	36.79	27.42	27.37
TGME49_300641-t26_1	TGME49_300641	0	0	0	0	0	0	0	0	0	0.4	0	0	0	0.85
TGME49_459130-t26_1	TGME49_459130	0	0	429.66	0	919.6	423.37	950.69	442.33	0	0	0	0	0	0.41
TGME49_230850-t26_1	TGME49_230850	110.26	175.08	118.71	239.09	166.78	137.12	70.99	181.53	197.65	148.82	114.52	103.77	93.77	106.57
TGME49_230860-t26_1	TGME49_230860	78.17	79.06	28.94	140.82	60.93	28.66	77.94	58.99	51.05	57.22	44.9	54.61	49.15	57.86
TGME49_230880-t26_1	TGME49_230880	18.82	16.07	0	69.01	0	14.04	50.91	72.24	34.25	36.37	39.83	38.7	51.11	45.73
TGME49_230890-t26_1	TGME49_230890	50.92	58.76	0	0	84.69	79.57	108.14	61.45	55.11	49.86	55.62	45.51	56.17	56.6
TGME49_230900-t26_1	TGME49_230900	4.36	9.44	0	0	0	0	0	0	1.99	1.09	1.54	0	1.92	4.13
TGME49_230920-t26_1	TGME49_230920	21.85	36.82	0	63.46	0	131.02	94.91	54	50.71	64.77	57.5	60.72	53.19	81.97
MSTRG.2306.2	TGME49_230940	6.1	10.87	0	0	0	0	0	0	2.57	1.84	0.99	2.47	2.44	2.1
TGME49_230940-t26_1	TGME49_230940	267.25	261.19	313.87	213.72	220.06	250.48	329.06	159.92	158.97	223.88	125.18	144.72	160.51	194.66
TGME49_230970-t26_1	TGME49_230970	84.45	88.43	682.8	0	487.68	0	0	116.49	87.27	53.19	31.36	33.81	36.67	23.34
MSTRG.2308.1	TGME49_230980	37.42	42.98	0	80.4	39.87	61.22	35.49	146.91	40.85	45.02	37.17	47.89	44.57	39.08
TGME49_230980-t26_1	TGME49_230980	95.66	87.77	100.21	92.9	35.13	409.37	389.01	338.6	76.87	91.14	79.8	86.35	84.31	77.87
TGME49_231000-t26_1	TGME49_231000	40.32	41.06	0	84.55	73.48	51.81	62.6	17.78	42.82	55.72	44.18	33.14	33.35	37.79
TGME49_459140-t26_1	TGME49_459140	0	0	0	0	0	0	0	0	0.6	0.09	0.17	0.59	0.29	0.56
TGME49_231010-t26_1	TGME49_231010	37.74	40.25	96.55	58.02	0	23.89	43.28	24.61	52.59	45.69	43.67	34.25	39	52.41
TGME49_231020-t26_1	TGME49_231020	92.32	141.96	0	0	227.6	186.8	48.32	82.49	110.5	134.74	140.76	129.32	117.43	156.46
TGME49_231030-t26_1	TGME49_231030	31.41	22.12	59.24	0	124.73	73.33	26.59	45.28	76.15	69.62	52.68	50.55	57.93	59.77
TGME49_231070-t26_1	TGME49_231070	86.27	69.29	61.54	100.38	172.65	193.06	184.31	177.71	170.08	194.81	145.99	133.46	187.88	132.75
MSTRG.2314.1	TGME49_231080	44.56	69.95	0	0	127.71	0	0	30.2	156.59	113.44	182.41	122.14	128.17	198.38
TGME49_231080-t26_1	TGME49_231080	2554.34	1436.86	2118.35	1707.85	1225.54	1120.13	672.86	528.17	950.78	818.65	879.55	1020.67	1166.92	721.45
MSTRG.2315.1	TGME49_231100	30.42	20.61	21.06	60.2	152.61	135.93	77.28	97.81	159.42	123.04	141.43	128.89	124.71	109.87
TGME49_231100-t26_1	TGME49_231100	84.29	67.41	320.36	142.34	201.79	252.55	165.98	139.41	421.37	374.37	340.33	305.41	299.36	278.21
MSTRG.2316.1	TGME49_231120	12.01	14.26	0	0	0	32.83	28.15	51.39	51	60.87	75.94	64.48	66.55	79.51
TGME49_231120-t26_1	TGME49_231120	58.78	46.48	0	127.73	0	70.82	126	38.98	65.18	55.2	52.22	59.94	61.2	46.56
TGME49_231125-t26_1	TGME49_231125	7	12.85	0	0	0	62.18	0	46.69	14.97	27.97	22.05	24.85	28.53	25.69
TGME49_231140-t26_1	TGME49_231140	609.01	303.85	235.99	463.84	332.73	311.2	140.71	321.06	47.92	46.26	50.16	52.46	60.77	48.05
TGME49_231150-t26_1	TGME49_231150	22.69	24.23	0	0	0	0	0	0	9.11	7.11	7.41	5.59	6.47	7.05
MSTRG.2319.1	TGME49_231160	69.69	40.53	42.8	26.54	0	112.09	74.24	92.27	88.44	82.43	70.67	65.74	59.52	65.53
TGME49_231160-t26_1	TGME49_231160	392.68	232.81	726.4	874.03	718.5	885.03	1387.56	1154.99	1500.5	1510.27	1045.9	1113.24	888.56	1233.9
TGME49_459180-t26_1	TGME49_459180	0	0	0	0	0	0	0	0	0	0.07	0.07	0	0.12	0.08
TGME49_231170-t26_1	TGME49_231170	40.33	15.08	60.14	24.53	42.18	19.86	0	40.86	7.29	9.16	6.45	6.38	5.13	5.44
TGME49_231180-t26_1	TGME49_231180	22.75	35.33	95.4	57.35	100.6	23.61	0	24.32	10.85	14.91	5.09	5.68	3.97	4.86
MSTRG.2322.2	TGME49_231190	7.07	4.02	17.12	63.89	0	0	0	29.46	3.1	11.89	12.96	7.16	5.07	15.15
TGME49_231190-t26_1	TGME49_231190	28.8	43.55	80.56	49.93	0	14.12	0	20.48	48.77	72.83	75.05	72	62.19	91.3
TGME49_231210-t26_1	TGME49_231210	85.25	89.03	31.55	38.32	0	124.98	28.32	48.24	48.55	47.44	42.77	41.92	44.22	45.55
TGME49_231215-t26_1	TGME49_231215	37.15	28.93	0	0	0	0	0	0	16.11	13.22	19.33	15.24	16.16	16.65
MSTRG.2325.1	TGME49_231220	23.16	19.66	0	42.16	73.27	32.01	0	32.62	43.84	37.21	48.49	36.41	41.18	35.54
TGME49_231220-t26_1	TGME49_231220	51.45	38.82	76.01	0	0	5.32	68	44.98	85.83	73.96	83.35	68.8	75.1	57.45
TGME49_231230-t26_1	TGME49_231230	52.97	41.55	783.05	0	0	0	0	0	159.87	140.92	176.61	146.51	186.04	145.09
TGME49_231360-t26_1	TGME49_231360	16.37	11.04	0	0	0	0	34.36	0	13.34	13.4	17.81	17.24	14.07	20.63
MSTRG.2328.1	TGME49_231380	32.88	26.28	0	47.71	101.03	16.65	120.76	24.53	75.06	45.94	76.55	58.08	62.23	75.1
TGME49_231380-t26_1	TGME49_231380	115.59	105.63	0	232.28	133.51	0	0	31.86	203.43	115.69	149.1	174.44	205.79	104.45
MSTRG.2329.2	TGME49_231410	12.27	10.94	0	0	0	0	0	20.22	12.73	14.46	11.42	10.6	9.54	12.4
TGME49_231410-t26_1	TGME49_231410	297.09	184.14	346.61	279.44	486.94	152.52	310.96	172.55	317.39	357.45	231.94	251.27	214.32	235.56
TGME49_459190-t26_1	TGME49_459190	0	0	0	0	0	0	93.33	0	0.23	0	0	0	0.11	0.14
TGME49_231420-t26_1	TGME49_231420	0	0	0	0	0	0	0	0	0.2	0.11	0.06	0	0.05	0
TGME49_231430-t26_1	TGME49_231430	75.59	35.63	57.4	0	60.43	85.27	103.07	190.14	283.1	280.5	281.21	256.55	233.55	283.24
MSTRG.2332.1	TGME49_231460	9.42	19.06	18.48	22.63	0	45.76	27.64	15.65	41.99	34.05	38.37	31.03	28.47	35.04
TGME49_231460-t26_1	TGME49_231460	15.41	21.04	0	0	0	0	13.79	31.32	62.07	48.77	49.76	39.16	34.72	42.34
TGME49_231470-t26_1	TGME49_231470	3.73	0	0	0	0	0	0	0	4.06	6.12	6.08	5.27	4.53	3.2
TGME49_231480-t26_1	TGME49_231480	23.81	21.26	25.36	20.84	0	41.88	15.2	47.36	6.45	8.08	7.43	9.15	8.64	9.17
TGME49_231590-t26_1	TGME49_231590	70.83	39.58	143.59	0	0	106.53	321.22	36.62	96.06	105.03	95.25	90.12	75.02	78.54
MSTRG.2336.1	TGME49_231630	26.86	25.57	0	0	0	0	37.44	18.82	37.05	35.59	46.2	25.47	35.61	44.21
TGME49_231630-t26_1	TGME49_231630	903.72	658.64	2314.69	1912.67	1722.64	943.51	381.47	707.1	814.18	732.83	426.85	375.9	450.15	309.2
MSTRG.2337.1	TGME49_231640	13.25	13.06	0	0	0	0	0	0	22.06	15.6	18.25	12.2	16.68	15.01
TGME49_231640-t26_1	TGME49_231640	796.91	702.89	1697.45	1437.05	1404.26	420.26	435.39	726.08	848.16	652.77	372.58	383.28	395.54	304.12
MSTRG.2338.1	TGME49_231850	17.39	24.26	46.02	0	0	0	20.67	12.67	20.57	20.72	15.17	12.05	10.03	18.02
MSTRG.2338.3	TGME49_231850	16.68	21.49	0	0	0	0	0	0	6.09	8.89	9.01	8.54	8.2	12.09
TGME49_231850-t26_1	TGME49_231850	880.15	586.08	919.24	814.02	918.41	718.35	520.47	614.69	1247.33	1496.92	1196.27	1302.81	1155.91	1336.06
TGME49_231860-t26_1	TGME49_231860	0.42	0	0	0	0	0	0	0	17.69	15.56	5.73	4.31	6.89	6.04
TGME49_459200-t26_1	TGME49_459200	0	0	0	0	0	0	0	32.09	0.59	0.6	0.41	0.55	0.4	0.22
TGME49_231910-t26_1	TGME49_231910	103.83	66.19	139.4	126.73	146.84	34.51	31.28	88.82	87.79	104.77	98.19	100.92	79.41	113.23
MSTRG.2341.1	TGME49_231920	26.17	28.03	23.79	58.09	50.08	11.78	21.37	24.25	27.73	27.14	29.71	29.08	25.54	30.72
TGME49_231920-t26_1	TGME49_231920	169.91	113.92	0	0	0	111.25	100.43	172.45	149.37	169.31	137.2	170.82	135.81	159.72
MSTRG.2342.2	TGME49_231950	12.64	18.32	11.36	14.73	0	16.64	20.77	12.14	10.36	14.25	15.16	13.71	11.86	19.39
TGME49_231940-t26_1	TGME49_231940	72.2	54.45	291.62	0	0	57.72	0	59.49	73.06	91.97	69.15	65.7	56.8	82.11
TGME49_231950-t26_1	TGME49_231950	471.84	584.35	252.62	110.77	662.39	272.77	357.19	121.18	316.74	338.56	389.73	372.88	395.05	305.05
TGME49_231960-t26_1	TGME49_231960	31.43	47.4	253.15	362.78	118.29	6.97	12.64	7.17	15.93	11.85	25.99	16.25	14.8	16.71
TGME49_231970-t26_1	TGME49_231970	79.91	80.98	128.88	92.54	270.93	122.38	125.53	180.56	23.77	26	24.42	27.45	23.46	29.49
TGME49_231990-t26_1	TGME49_231990	49.16	42.74	0	0	0	0	0	0	37.62	102.13	46.82	22.77	44.96	44.87
MSTRG.2346.2	TGME49_232000	67.94	195.83	0	109.35	0	56.06	193.84	119.01	187.35	178.37	215.12	182.76	196.91	213.13
TGME49_232000-t26_1	TGME49_232000	193.74	387.86	196.99	301.61	506.63	311.44	101.13	178.36	426.37	427.29	485.99	390.66	410.58	447.28
MSTRG.2347.1	TGME49_232030	50.61	61.89	39.57	18.67	30.6	64.29	98	108.4	73.97	85.06	77.53	80.57	74.58	77.67
TGME49_232030-t26_1	TGME49_232030	390.64	468.97	0	206.84	1297.41	375.5	679.34	287.81	374.17	398.45	415.35	460.59	456.27	375.56
[truncated: 8,602 more rows]
