# Supplementary material for: Proteomic and transcriptomic analyses of early and late-chronic Toxoplasma gondii infection shows novel and stage specific transcripts
Source: BMC Genomics. 2019 Nov 14;20:859. doi: 10.1186/s12864-019-6213-0 (PMC6857164; doi:10.1186/s12864-019-6213-0)
Supplement: Supplementary file 6 — Additional file 6: Table S6. Enriched GO terms. GO terms significantly enriched among the highest expressed genes, chronically differentially expressed genes, and the groups of differently expressed genes among the proteins identified. [file 12864_2019_6213_MOESM6_ESM.csv]

Fig 5 - Group 1	Fig 5 - Group 2	Fig 5 - Group 3	Fig 5 - Group 4	Tachyzoite Top 200 Gene TPM	Bradyzoite 28DPI Top 200 Gene TPM	Bradyzoite 90DPI Top 200 Gene TPM	Bradyzoite 120DPI Top 200 Gene TPM	Differentially Expressed 90DPI vs 28DPI All	Differentially Expressed 90DPI vs 28DPI Up	Differentially Expressed 90DPI vs 28DPI Down	Differentially Expressed 120DPI vs 28DPI All	Differentially Expressed 120DPI vs 28DPI Up	Differentially Expressed 120DPI vs 28DPI Down
GO:0031497 chromatin assembly	GO:0016052 carbohydrate catabolic process	N/A	N/A	GO:0006412 translation	GO:0006412 translation	GO:0006412 translation	GO:0006412 translation	GO:0006464 cellular protein modification process	GO:0051704 multi-organism process	GO:0006468 protein phosphorylation	N/A	N/A	GO:0006468 protein phosphorylation
GO:0006334 nucleosome assembly	GO:0042866 pyruvate biosynthetic process			GO:0043043 peptide biosynthetic process	GO:0043043 peptide biosynthetic process	GO:0043043 peptide biosynthetic process	GO:0043043 peptide biosynthetic process	GO:0036211 protein modification process	GO:0044419 interspecies interaction between organisms	GO:0006464 cellular protein modification process			GO:0016310 phosphorylation
GO:0065004 protein-DNA complex assembly	GO:0006757 ATP generation from ADP			GO:0043604 amide biosynthetic process	GO:0006518 peptide metabolic process	GO:0006518 peptide metabolic process	GO:0006518 peptide metabolic process	GO:0006468 protein phosphorylation	GO:0009405 pathogenesis	GO:0036211 protein modification process			GO:0036211 protein modification process
GO:0005975 carbohydrate metabolic process	GO:0006096 glycolytic process			GO:0006518 peptide metabolic process	GO:0043604 amide biosynthetic process	GO:0043604 amide biosynthetic process	GO:0043604 amide biosynthetic process	GO:0007018 microtubule-based movement		GO:0016310 phosphorylation			GO:0006464 cellular protein modification process
GO:0044419 interspecies interaction between organisms	GO:0009179 purine ribonucleoside diphosphate metabolic process			GO:0043603 cellular amide metabolic process	GO:0043603 cellular amide metabolic process	GO:0043603 cellular amide metabolic process	GO:0043603 cellular amide metabolic process	GO:0043412 macromolecule modification		GO:0043412 macromolecule modification			GO:0043412 macromolecule modification
GO:0034728 nucleosome organization	GO:0009185 ribonucleoside diphosphate metabolic process			GO:1901566 organonitrogen compound biosynthetic process	GO:1901566 organonitrogen compound biosynthetic process	GO:1901566 organonitrogen compound biosynthetic process	GO:1901566 organonitrogen compound biosynthetic process	GO:0006928 movement of cell or subcellular component		GO:0006793 phosphorus metabolic process			GO:0006793 phosphorus metabolic process
GO:0006323 DNA packaging	GO:0009135 purine nucleoside diphosphate metabolic process			GO:0044271 cellular nitrogen compound biosynthetic process	GO:0044271 cellular nitrogen compound biosynthetic process	GO:0044271 cellular nitrogen compound biosynthetic process	GO:0044271 cellular nitrogen compound biosynthetic process	GO:0016310 phosphorylation		GO:0006796 phosphate-containing compound metabolic process			GO:0006796 phosphate-containing compound metabolic process
GO:0006333 chromatin assembly or disassembly	GO:0046031 ADP metabolic process			GO:0034645 cellular macromolecule biosynthetic process	GO:0019538 protein metabolic process	GO:0019538 protein metabolic process	GO:0019538 protein metabolic process						GO:0006184 obsolete GTP catabolic process
GO:0071824 protein-DNA complex subunit organization	GO:0019363 pyridine nucleotide biosynthetic process			GO:0009059 macromolecule biosynthetic process	GO:0005975 carbohydrate metabolic process	GO:1901564 organonitrogen compound metabolic process	GO:1901564 organonitrogen compound metabolic process						GO:0005975 carbohydrate metabolic process
GO:0051704 multi-organism process	GO:0019359 nicotinamide nucleotide biosynthetic process			GO:0044249 cellular biosynthetic process	GO:1901564 organonitrogen compound metabolic process		GO:0034645 cellular macromolecule biosynthetic process						GO:0051258 protein polymerization
GO:0009405 pathogenesis	GO:0006184 obsolete GTP catabolic process			GO:0010467 gene expression			GO:0009059 macromolecule biosynthetic process						GO:0044264 cellular polysaccharide metabolic process
	GO:0046939 nucleotide phosphorylation			GO:1901576 organic substance biosynthetic process			GO:0044267 cellular protein metabolic process						GO:0033692 cellular polysaccharide biosynthetic process
	GO:0009166 nucleotide catabolic process			GO:0044267 cellular protein metabolic process									GO:0000271 polysaccharide biosynthetic process
	GO:0006090 pyruvate metabolic process			GO:0009058 biosynthetic process									GO:0005976 polysaccharide metabolic process
	GO:0006165 nucleoside diphosphate phosphorylation			GO:0019538 protein metabolic process									GO:0034637 cellular carbohydrate biosynthetic process
	GO:0019725 cellular homeostasis			GO:1901564 organonitrogen compound metabolic process									GO:0006074 (1->3)-beta-D-glucan metabolic process
	GO:0042592 homeostatic process			GO:0034641 cellular nitrogen compound metabolic process									GO:0051273 beta-glucan metabolic process
	GO:0034622 cellular protein-containing complex assembly			GO:0044260 cellular macromolecule metabolic process									GO:0051274 beta-glucan biosynthetic process
	GO:1901292 nucleoside phosphate catabolic process			GO:0043170 macromolecule metabolic process									GO:0006075 (1->3)-beta-D-glucan biosynthetic process
	GO:0072525 pyridine-containing compound biosynthetic process			GO:0044237 cellular metabolic process									GO:0016051 carbohydrate biosynthetic process
	GO:0009132 nucleoside diphosphate metabolic process			GO:0006807 nitrogen compound metabolic process
	GO:0005975 carbohydrate metabolic process			GO:0044238 primary metabolic process
	GO:0065003 protein-containing complex assembly			GO:0071704 organic substance metabolic process
	GO:0046434 organophosphate catabolic process			GO:0009987 cellular process
	GO:0006164 purine nucleotide biosynthetic process			GO:0008152 metabolic process
	GO:0006754 ATP biosynthetic process			GO:0006414 translational elongation
				GO:0006165 nucleoside diphosphate phosphorylation
				GO:0046939 nucleotide phosphorylation
				GO:0009132 nucleoside diphosphate metabolic process
