# Supplementary material for: Proteomic and transcriptomic analyses of early and late-chronic Toxoplasma gondii infection shows novel and stage specific transcripts
Source: BMC Genomics. 2019 Nov 14;20:859. doi: 10.1186/s12864-019-6213-0 (PMC6857164; doi:10.1186/s12864-019-6213-0)
Supplement: Supplementary file 7 — Additional file 7: Table S7. Log2 values of the fold change for differentially expressed isoforms. Values were calculated with DESeq2. Values are only shown if there was > 2-fold change between samples with q-value < 0.05. Values below the threshold are represented by “-“. [file 12864_2019_6213_MOESM7_ESM.csv]

transcript_id	gene_ref	WholeBrain_Acute/TZ	WholeBrain_Chronic/TZ	BZ_28DPI/TZ	BZ_90DPI/TZ	BZ_120DPI/TZ	WholeBrain_Chronic/WholeBrain_Acute	BZ_28DPI/WholeBrain_Acute	BZ_90DPI/WholeBrain_Acute	BZ_120DPI/WholeBrain_Acute	BZ_28DPI/WholeBrain_Chronic	BZ_90DPI/WholeBrain_Chronic	BZ_120DPI/WholeBrain_Chronic	BZ_90DPI/BZ_28DPI	BZ_120DPI/BZ_28DPI	BZ_120DPI/BZ_90DPI
TGME49_250940-t26_1	TGME49_250940	11.98694182	13.51447369	12.89096784	12.16637284	13.24530146	-	-	-	-	-	-	-	-	-	-
TGME49_254400-t26_1	TGME49_254400	11.70403478	10.70686873	-	-	-	-	-	-	-	-	-	-	-	-	-
TGME49_234460-t26_1	TGME49_234460	11.55321192	10.06915077	-	-	-	-	-	-	-	-	-	-	-	-	-
TGME49_296000-t26_1	TGME49_296000	11.02315052	-	13.51059689	14.04009169	13.98730473	-	2.487446377	3.016941174	2.964154216	5.911134358	6.440629156	6.387842198	-	-	-
MSTRG.1993.2	TGME49_238440	11.01803685	14.37947546	14.4885184	15.01780171	15.03671091	3.361438611	3.470481549	3.999764862	4.018674058	-	-	-	-	-	-
TGME49_221640-t26_1	TGME49_221640	10.52477243	-	8.812791298	6.561078287	-	-	-	-	-10.18739872	-	-	-5.78154451	-	-8.475417589	-
MSTRG.609.1	TGME49_253680	10.44069223	12.25623743	12.55408654	12.52739687	12.73494695	-	-	-	-	-	-	-	-	-	-
TGME49_288520-t26_1	TGME49_288520	9.593232733	-	6.753324918	7.502946727	6.879631423	-	-	-	-	-	-	-	-	-	-
TGME49_232650-t26_1	TGME49_232650	9.593226786	-	7.436422023	7.28517202	8.349740403	-	-	-	-	-	-	-	-	-	-
TGME49_306455-t26_1	TGME49_306455	9.593226428	-	6.977055073	7.502403376	7.472485953	-	-	-	-	-	-	-	-	-	-
TGME49_302055-t26_1	TGME49_302055	9.593222237	-	7.197759324	7.387291706	7.680871138	-	-	-	-	-	-	-	-	-	-
TGME49_224040-t26_1	TGME49_224040	9.593210051	11.41773578	9.611718686	10.35121776	10.23170597	-	-	-	-	-1.806017096	-	-	-	-	-
TGME49_284420-t26_1	TGME49_284420	9.593193022	12.7272803	13.18917851	13.07283803	13.20875751	-	3.595985485	3.479645013	3.615564483	-	-	-	-	-	-
TGME49_461470-t26_1	TGME49_461470	9.025477606	7.585613686	3.764173646	3.414105475	3.487367021	-	-5.26130396	-5.61137213	-5.538110584	-3.82144004	-4.17150821	-4.098246665	-	-	-
TGME49_460160-t26_1	TGME49_460160	8.998964336	8.974674192	5.786765919	6.304798726	6.17222927	-	-3.212198416	-	-2.826735065	-3.187908272	-2.669875466	-2.802444921	-	-	-
TGME49_461480-t26_1	TGME49_461480	8.350873382	8.740435592	3.856039334	3.950425589	4.17124656	-	-4.494834048	-4.400447793	-4.179626822	-4.884396258	-4.790010003	-4.569189032	-	-	-
TGME49_458010-t26_1	TGME49_458010	8.14958448	10.1422754	5.595408481	5.893409241	5.365388332	-	-	-	-	-4.546866921	-4.248866161	-4.77688707	-	-	-
TGME49_217800-t26_1	TGME49_217800	8.144907607	6.151176739	5.158012478	5.38429689	5.342205642	-	-	-	-	-	-	-	-	-	-
TGME49_244030-t26_1	TGME49_244030	8.141564246	6.147833551	5.056396153	4.641284588	4.54037698	-	-	-	-	-	-	-	-	-	-
TGME49_460630-t26_1	TGME49_460630	7.919722445	7.939664893	3.846591056	3.229781558	2.671142012	-	-4.07313139	-4.689940887	-5.248580434	-4.093073838	-4.709883335	-5.268522881	-	-	-
TGME49_461270-t26_1	TGME49_461270	7.399840594	8.373697341	4.638940004	5.141334874	4.845013828	-	-	-	-	-3.734757337	-3.232362467	-3.528683513	-	-	-
TGME49_269160-t26_1	TGME49_269160	7.204420399	6.17248509	5.937333431	5.420457462	4.355983415	-	-	-	-	-	-	-	-	-	-
MSTRG.3621.2	TGME49_225590	7.195471535	7.125331015	9.954787143	11.08985464	11.21784722	-	-	3.894383109	4.02237569	-	3.964523629	4.09251621	-	-	-
MSTRG.1511.4	TGME49_294400	7.192703201	6.160767358	9.091297886	9.420609299	9.52731006	-	-	-	-	-	3.259841941	3.366542702	-	-	-
TGME49_243170-t26_1	TGME49_243170	7.192461627	8.964195651	9.103715546	8.859337477	8.447414161	-	-	-	-	-	-	-	-	-	-
TGME49_266150-t26_1	TGME49_266150	7.189093844	6.157158002	9.324276738	10.5117218	9.994566392	-	-	3.322627952	-	3.167118736	4.354563794	3.83740839	-	-	-
TGME49_238850-t26_1	TGME49_238850	7.18883679	9.53700756	8.439464927	7.992209143	8.27783278	-	-	-	-	-	-	-	-	-	-
TGME49_209610-t26_1	TGME49_209610	7.187035554	6.155099762	8.25391377	7.517963126	6.62451009	-	-	-	-	-	-	-	-	-	-
TGME49_457380-t26_1	TGME49_457380	7.186541273	9.256902128	4.549708292	5.145530917	4.339603031	-	-	-	-	-4.707193837	-4.111371212	-4.917299097	-	-	-
TGME49_320280-t26_1	TGME49_320280	7.185875487	7.115734966	6.395850814	6.777084331	6.642605099	-	-	-	-	-	-	-	-	-	-
TGME49_292270-t26_1	TGME49_292270	7.185608989	7.115468468	8.294726208	7.256133743	6.927740957	-	-	-	-	-	-	-	-	-	-
TGME49_263590-t26_1	TGME49_263590	7.184374753	7.952108554	7.110154629	6.498061663	5.492700514	-	-	-	-	-	-	-	-	-	-
TGME49_211910-t26_1	TGME49_211910	7.182539516	6.150603838	6.869063474	6.153056659	6.235616008	-	-	-	-	-	-	-	-	-	-
TGME49_225590-t26_1	TGME49_225590	7.180818518	7.937954036	7.903057482	8.025504071	8.485538013	-	-	-	-	-	-	-	-	-	-
TGME49_313000-t26_1	TGME49_313000	7.180626342	7.11048583	6.76929818	5.711050038	5.172427056	-	-	-	-	-	-	-	-	-	-
TGME49_273478-t26_1	TGME49_273478	7.18027772	6.148342103	6.932416899	5.271094848	5.801732006	-	-	-	-	-	-	-	-	-	-
TGME49_293620-t26_1	TGME49_293620	7.179778321	6.147842718	6.514235525	6.121041215	5.812167174	-	-	-	-	-	-	-	-	-	-
TGME49_297290-t26_1	TGME49_297290	7.177999037	6.146063484	6.41106405	5.933382769	5.891723931	-	-	-	-	-	-	-	-	-	-
TGME49_269100-t26_1	TGME49_269100	7.176017721	6.144082225	6.747493098	6.532264227	5.971283753	-	-	-	-	-	-	-	-	-	-
TGME49_275600-t26_1	TGME49_275600	7.17440046	6.142465012	5.210101166	5.362535867	5.769424453	-	-	-	-	-	-	-	-	-	-
TGME49_232170-t26_1	TGME49_232170	7.174176102	6.142240662	5.220204848	5.974890349	5.356805318	-	-	-	-	-	-	-	-	-	-
TGME49_231860-t26_1	TGME49_231860	7.173479606	6.141544187	6.204737759	4.688634632	5.075947167	-	-	-	-	-	-	-	-	-	-
TGME49_210470-t26_1	TGME49_210470	7.172744991	6.140809595	5.774202536	4.880718872	5.161637061	-	-	-	-	-	-	-	-	-	-
TGME49_311075-t26_1	TGME49_311075	7.163012657	6.131077597	5.71129771	5.422992621	4.722170204	-	-	-	-	-	-	-	-	-	-
TGME49_207140-t26_1	TGME49_207140	6.664359979	6.241087191	7.733706207	7.799642201	7.590194386	-	-	-	-	-	-	-	-	-	-
TGME49_462890-t26_1	TGME49_462890	6.572010773	8.744666745	9.437700387	9.87009438	9.574319232	-	2.865689614	3.298083607	3.002308458	-	1.125427635	-	-	-	-
TGME49_462900-t26_1	TGME49_462900	6.568914271	8.747086605	9.435258715	9.919133884	10.04673071	-	2.866344444	3.350219614	3.477816441	-	-	1.299644107	-	-	-
TGME49_278245-t26_1	TGME49_278245	6.50270554	-	3.677631298	-	-	-	-	-	-	-	-	-	-	-	-
MSTRG.3444.2	TGME49_255370	6.292067439	-	2.428012339	2.661799122	2.647336066	-	-3.8640551	-3.630268317	-3.644731373	-	-	-	-	-	-
TGME49_264420-t26_1	TGME49_264420	6.275450005	8.576503841	4.17302287	5.373264903	5.199949141	-	-	-	-	-4.403480971	-	-3.376554701	-	-	-
TGME49_219742-t26_1	TGME49_219742	6.197270154	10.64031181	10.5848455	10.93231979	11.1044319	4.443041652	4.38757535	4.73504964	4.90716175	-	-	-	-	-	-
TGME49_240390-t26_1	TGME49_240390	6.19296792	8.280529227	7.17201566	7.165231447	7.27946774	-	-	-	-	-	-	-	-	-	-
TGME49_226825-t26_1	TGME49_226825	6.18518785	9.759610409	11.02771144	11.29673668	11.43584344	3.574422559	4.842523588	5.111548826	5.250655587	-	1.537126267	1.676233028	-	-	-
TGME49_293800-t26_1	TGME49_293800	6.183020931	5.151085107	6.655036461	7.687415494	7.864025484	-	-	-	-	-	-	-	-	-	-
TGME49_233960-t26_1	TGME49_233960	6.175389788	6.105249266	6.765653766	7.043057587	6.818503786	-	-	-	-	-	-	-	-	-	-
TGME49_320715-t26_1	TGME49_320715	6.173466272	5.141530517	6.27155239	6.880223277	6.693290132	-	-	-	-	-	-	-	-	-	-
TGME49_288970-t26_1	TGME49_288970	6.155814147	6.085673638	4.032236753	3.50446651	3.176393322	-	-	-	-	-	-	-	-	-	-
TGME49_266660-t26_1	TGME49_266660	6.155483232	6.085342724	4.556476393	4.340908075	4.398113714	-	-	-	-	-	-	-	-	-	-
TGME49_318120-t26_1	TGME49_318120	6.151486837	6.929225796	4.62026331	3.963966145	4.590756791	-	-	-	-	-2.308962486	-2.965259651	-2.338469005	-	-	-
TGME49_205420-t26_1	TGME49_205420	6.147974725	5.116039234	5.049431123	4.780847777	4.555564417	-	-	-	-	-	-	-	-	-	-
TGME49_316380-t26_1	TGME49_316380	6.14593381	5.113998348	4.936005959	4.742272383	4.48139181	-	-	-	-	-	-	-	-	-	-
TGME49_268310-t26_1	TGME49_268310	6.140913349	5.108977963	4.050510715	5.043412411	4.718617418	-	-	-	-	-	-	-	-	-	-
TGME49_240930-t26_1	TGME49_240930	5.979585705	6.699615663	7.719202589	7.806612367	7.910199093	-	-	-	-	-	-	-	-	-	-
TGME49_271015-t26_1	TGME49_271015	5.93156734	-	2.324765321	2.865135428	3.053425053	-	-3.606802019	-3.066431912	-	-	-	-	-	-	-
TGME49_462910-t26_1	TGME49_462910	5.83477234	8.137803659	12.13607089	12.87797315	13.15710128	-	6.301298552	7.043200807	7.322328942	3.998267233	4.740169488	5.019297623	-	-	-
TGME49_251940-t26_1	TGME49_251940	5.822455209	3.828724237	3.267929976	2.635657414	2.63104712	-	-	-	-	-	-	-	-	-	-
TGME49_305100-t26_1	TGME49_305100	5.800460868	5.612463582	3.931273923	4.051004654	3.79517084	-	-	-	-	-	-	-	-	-	-
TGME49_277990-t26_1	TGME49_277990	5.77348948	-	-	-	-	-	-5.325561455	-6.54638215	-5.697618933	-	-	-	-	-	-
TGME49_246230-t26_1	TGME49_246230	5.741339415	3.299336707	-	-	-	-	-4.462533877	-5.370189007	-4.680294929	-	-	-	-	-	-
TGME49_231400-t26_1	TGME49_231400	5.625991793	5.55585127	6.534451288	6.285713777	6.564587154	-	-	-	-	-	-	-	-	-	-
TGME49_213340-t26_1	TGME49_213340	5.620441577	4.588506005	3.951646279	4.741758536	4.557506285	-	-	-	-	-	-	-	-	-	-
TGME49_213530-t26_1	TGME49_213530	5.606031672	-	2.968046225	-	-	-	-	-3.622236978	-	-	-	-	-	-	-
TGME49_266600-t26_1	TGME49_266600	5.587195209	7.373580403	4.090870906	4.251033089	5.062649642	-	-	-	-	-3.282709497	-3.122547314	-2.310930761	-	-	-
TGME49_239550-t26_1	TGME49_239550	5.586921705	6.360913974	6.035002925	5.654192319	5.366652694	-	-	-	-	-	-	-	-	-	-
TGME49_318130-t26_1	TGME49_318130	5.582172861	6.998349656	3.390007155	2.550950081	2.984496793	-	-	-	-	-3.6083425	-4.447399575	-4.013852863	-	-	-
TGME49_268820-t26_1	TGME49_268820	5.569668917	6.902096698	4.646872004	5.016014573	4.917308515	-	-	-	-	-	-	-	-	-	-
TGME49_266610-t26_1	TGME49_266610	5.568740785	4.536804949	5.252019186	5.073498684	5.088615092	-	-	-	-	-	-	-	-	-	-
TGME49_202025-t26_1	TGME49_202025	5.564649271	10.67826127	9.293423555	9.719682157	8.900021575	5.113611998	3.728774284	4.155032887	3.335372305	-1.384837713	-	-1.778239693	-	-	-
TGME49_316320-t26_1	TGME49_316320	5.544301195	4.512365368	5.717198985	6.118340652	5.906916876	-	-	-	-	-	-	-	-	-	-
TGME49_208380-t26_1	TGME49_208380	5.540018786	-	4.719858432	3.799763781	-	-	-	-	-	-	-	-	-	-	-
TGME49_226110-t26_1	TGME49_226110	5.516834778	4.484899062	2.932310408	3.093017372	3.072887065	-	-	-	-	-	-	-	-	-	-
TGME49_315740-t26_1	TGME49_315740	5.407230362	-	-	-	-	-	-4.920985819	-4.799913384	-4.742643465	-	-	-	-	-	-
TGME49_215500-t26_1	TGME49_215500	5.371881252	-	3.142823769	3.149866269	3.907832659	-	-	-	-	-	-	-	-	-	-
TGME49_235190-t26_1	TGME49_235190	5.343370056	7.360112276	6.753089204	5.824637925	5.411093396	-	-	-	-	-	-1.535474351	-1.94901888	-	-1.341995808	-
TGME49_318180-t26_1	TGME49_318180	5.2100593	6.565561817	5.821113365	5.654032732	5.097097226	-	-	-	-	-	-	-	-	-	-
TGME49_209920-t26_1	TGME49_209920	5.208690645	5.976877638	3.747220497	3.601538635	3.369787366	-	-	-	-	-	-	-	-	-	-
TGME49_210330-t26_1	TGME49_210330	5.208665371	5.974951443	4.169470192	4.107932733	3.745013381	-	-	-	-	-	-	-	-	-	-
TGME49_231880-t26_1	TGME49_231880	5.189824078	4.157888423	3.246264648	4.988649381	5.566252089	-	-	-	-	-	-	-	-	-	-
TGME49_272590-t26_1	TGME49_272590	5.176288582	5.106148057	7.849769612	7.902892181	7.570779336	-	-	-	-	-	-	-	-	-	-
TGME49_202445-t26_1	TGME49_202445	5.172570051	5.102429526	6.251497231	6.579733124	6.221886511	-	-	-	-	-	-	-	-	-	-
TGME49_248730-t26_1	TGME49_248730	5.149429829	5.079289313	5.016171341	4.389507481	4.354429562	-	-	-	-	-	-	-	-	-	-
TGME49_203340-t26_1	TGME49_203340	5.145956841	4.114021166	5.622225334	5.298635718	5.00269931	-	-	-	-	-	-	-	-	-	-
TGME49_289745-t26_1	TGME49_289745	5.14353407	-	1.886172733	1.809954406	2.135997178	-	-3.257361337	-3.333579664	-3.007536892	-	-	-	-	-	-
TGME49_212045-t26_1	TGME49_212045	5.126546109	5.056405607	-	-	-	-	-	-	-	-	-	-	-	-	-
TGME49_212970-t26_1	TGME49_212970	5.101560814	-	4.840598077	5.267131861	5.053572441	-	-	-	-	-	-	-	-	-	-
TGME49_208760-t26_1	TGME49_208760	5.092673647	-	3.202654034	3.153646184	3.335908331	-	-	-	-	-	-	-	-	-	-
TGME49_316130-t26_1	TGME49_316130	4.905929304	3.873993699	3.797109383	2.896567805	3.761828478	-	-	-	-	-	-	-	-	-	-
TGME49_225953-t26_1	TGME49_225953	4.904285481	-	3.23447867	4.064299467	4.188377687	-	-	-	-	-	-	-	-	-	-
TGME49_207965-t26_1	TGME49_207965	4.899452449	4.829311936	3.593814027	2.885140851	3.511311987	-	-	-	-	-	-	-	-	-	-
TGME49_251962-t26_1	TGME49_251962	4.876035052	5.64693301	3.825570275	2.559569865	2.55027548	-	-	-	-	-	-3.087363145	-3.096657529	-	-	-
TGME49_310580-t26_1	TGME49_310580	4.874835446	4.804694922	4.620811242	5.32016631	5.026598569	-	-	-	-	-	-	-	-	-	-
MSTRG.4376.2	TGME49_315340	4.874191581	3.842255755	7.388556205	7.401984788	7.565984683	-	-	-	-	3.54630045	3.559729033	3.723728928	-	-	-
TGME49_223258-t26_1	TGME49_223258	4.860705211	3.828769464	3.838143702	4.885542706	4.436838932	-	-	-	-	-	-	-	-	-	-
TGME49_321800-t26_1	TGME49_321800	4.844003756	8.484669946	7.281475437	7.656069376	7.524423289	3.64066619	-	-	-	-	-	-	-	-	-
TGME49_269400-t26_1	TGME49_269400	4.837488512	-	4.07168879	4.675899484	4.509213803	-	-	-	-	-	-	-	-	-	-
TGME49_311370-t26_1	TGME49_311370	4.817300851	6.633772361	8.247131894	8.008389828	8.06761484	-	3.429831043	3.191088977	3.250313989	1.613359533	-	1.433842478	-	-	-
TGME49_247850-t26_1	TGME49_247850	4.813874873	4.743734359	4.123397868	3.809275924	4.211049931	-	-	-	-	-	-	-	-	-	-
TGME49_205090-t26_1	TGME49_205090	4.812615797	-	4.550927969	5.493499266	4.987685886	-	-	-	-	-	-	-	-	-	-
TGME49_225870-t26_1	TGME49_225870	4.781811417	3.786474869	-	-	-	-	-4.51119363	-4.920561095	-3.771094815	-3.515857083	-3.925224548	-2.775758267	-	-	-
TGME49_207150-t26_1	TGME49_207150	4.768752515	4.611116193	5.078542354	4.527963151	4.606355739	-	-	-	-	-	-	-	-	-	-
TGME49_209755-t26_1	TGME49_209755	4.725520091	8.310701544	7.256749727	7.475934115	7.428007795	3.585181453	2.531229636	2.750414024	2.702487704	-	-	-	-	-	-
TGME49_218500-t26_1	TGME49_218500	4.710258405	-	2.150576701	2.342136922	2.216963895	-	-	-	-	-	-	-	-	-	-
TGME49_224770-t26_1	TGME49_224770	4.67954587	3.647610066	4.937564242	2.625497074	2.92762971	-	-	-	-	-	-	-	-2.312067168	-2.009934532	-
TGME49_305580-t26_1	TGME49_305580	4.658677782	-	1.988879016	2.831049226	2.192354406	-	-	-	-	-	-	-	-	-	-
MSTRG.1256.1	TGME49_290870	4.619043631	-	-	-	-	-	-4.911654464	-5.713255069	-4.760295478	-	-	-	-	-	-
TGME49_210095-t26_1	TGME49_210095	4.616018809	9.299671148	9.97817534	9.947120747	10.12464402	4.683652339	5.362156531	5.331101938	5.508625214	-	-	-	-	-	-
MSTRG.2003.3	TGME49_239270	4.606144297	5.402461613	3.460799537	3.922642151	3.31865612	-	-	-	-	-	-	-	-	-	-
TGME49_269350-t26_1	TGME49_269350	4.605107468	-	4.1120625	4.389424538	4.154666149	-	-	-	-	-	-	-	-	-	-
TGME49_321470-t26_1	TGME49_321470	4.604630746	-	4.920941014	4.940641975	5.119057082	-	-	-	-	-	-	-	-	-	-
TGME49_267875-t26_1	TGME49_267875	4.591695794	4.521555273	3.932595753	3.763070088	3.246369843	-	-	-	-	-	-	-	-	-	-
TGME49_238915-t26_1	TGME49_238915	4.551044351	5.938205894	4.699781464	4.095367149	3.63770241	-	-	-	-	-	-	-	-	-	-
MSTRG.1615.1	TGME49_207830	4.46108195	-	-	-	-	-	-3.181041568	-3.787945749	-3.428117664	-	-	-	-	-	-
TGME49_316120-t26_1	TGME49_316120	4.388651485	-	1.500610437	-	-	-	-	-3.462180198	-3.038566583	-	-	-	-	-	-
TGME49_258370-t26_1	TGME49_258370	4.386932755	9.585214582	10.36170464	10.15827262	10.30021083	5.198281827	5.974771889	5.771339862	5.913278073	-	-	-	-	-	-
TGME49_208730-t26_1	TGME49_208730	4.386322243	6.115601529	6.413618217	6.138143427	6.007386011	1.729279286	2.027295974	1.751821184	1.621063768	-	-	-	-	-	-
MSTRG.1705.2	TGME49_321710	4.371644864	9.876435818	10.32627949	10.40561286	10.43543517	5.504790954	5.954634629	6.033967997	6.063790305	-	-	-	-	-	-
TGME49_244335-t26_1	TGME49_244335	4.362333993	5.14103469	7.043775454	7.767569509	8.027116905	-	-	3.405235516	3.664782911	-	2.626534819	2.886082215	-	-	-
TGME49_297280-t26_1	TGME49_297280	4.353602125	6.140150739	6.203807279	5.814136915	6.332423997	-	-	-	-	-	-	-	-	-	-
TGME49_226610-t26_1	TGME49_226610	4.298291691	-	2.925499961	3.128042768	2.840769523	-	-	-	-	-	-	-	-	-	-
TGME49_277810-t26_1	TGME49_277810	4.266892945	-	-	-	-	-	-3.601519869	-3.674861436	-3.87746671	-	-	-	-	-	-
MSTRG.1518.2	TGME49_294640	4.264696812	-	1.663636451	1.33173427	-	-	-2.601060361	-2.932962542	-3.333443614	-	-	-	-	-	-
TGME49_215343-t26_1	TGME49_215343	4.257954875	-	2.520102293	2.568310843	2.243755132	-	-	-	-	-	-	-	-	-	-
TGME49_213380-t26_1	TGME49_213380	4.221641096	-	-	-	-	-	-5.952783141	-5.657699077	-5.837060949	-4.452434921	-4.157350857	-4.33671273	-	-	-
MSTRG.1640.1	TGME49_208560	4.207171108	-	2.665258234	2.360316428	2.773782914	-	-	-	-	-	-	-	-	-	-
TGME49_205480-t26_1	TGME49_205480	4.193851881	5.056927263	4.693918468	5.375705723	5.180464866	-	-	-	-	-	-	-	-	-	-
MSTRG.940.2	TGME49_267680	4.18714485	4.908415767	-	-	-	-	-3.352060298	-3.01058657	-3.242703988	-4.073331215	-3.731857487	-3.963974905	-	-	-
MSTRG.4198.1	TGME49_311690	4.186231718	3.197601453	-	-	-	-	-4.449148233	-4.711464296	-3.988094709	-3.460517969	-3.722834032	-2.999464444	-	-	-
MSTRG.4221.1	TGME49_312150	4.133780837	-	-	1.410700271	1.438217619	-	-3.983727076	-2.723080566	-2.695563218	-	-	-	-	-	-
MSTRG.3940.2	TGME49_214480	4.127180541	3.067375854	-	1.290500015	-	-	-4.351076584	-2.836680525	-3.227922074	-3.291271897	-	-	1.514396058	-	-
TGME49_237585-t26_1	TGME49_237585	4.104206907	-	2.555911554	3.063842458	2.691191046	-	-	-	-	-	-	-	-	-	-
MSTRG.963.2	TGME49_267330	4.073629565	-	2.539276085	2.687829906	2.89942642	-	-	-	-	-	-	-	-	-	-
TGME49_209985-t26_1	TGME49_209985	4.0556484	8.399388036	8.205168849	7.83012796	7.997125384	4.343739636	4.149520449	3.77447956	3.941476984	-	-	-	-	-	-
MSTRG.5016.2	TGME49_278470	4.034642607	-	-	2.586767049	2.298743962	-	-	-	-	-	-	-	-	-	-
MSTRG.4580.1	TGME49_219742	4.032112017	7.386606516	7.190109433	7.349400004	7.571012437	-	3.157997416	3.317287987	3.538900421	-	-	-	-	-	-
TGME49_305630-t26_1	TGME49_305630	4.021736154	-	-	-	-	-	-	-	-	-	-	-	-	-	-
TGME49_206290-t26_1	TGME49_206290	4.01153328	3.941392754	5.156647575	5.142800329	4.821633708	-	-	-	-	-	-	-	-	-	-
TGME49_294240-t26_1	TGME49_294240	4.003211616	7.891467246	7.19549847	6.368401892	6.358065223	3.88825563	3.192286853	-	-	-	-1.523065354	-1.533402023	-	-	-
TGME49_252640-t26_1	TGME49_252640	3.99922651	11.5001972	12.03681302	11.70186732	12.1997335	7.500970693	8.037586509	7.702640813	8.200506991	-	-	-	-	-	-
TGME49_200130-t26_1	TGME49_200130	3.992192923	6.338744833	6.879687964	6.965927338	7.167454432	-	-	-	3.175261509	-	-	-	-	-	-
MSTRG.2498.1	TGME49_272900	3.898395299	-	2.118595852	2.115537981	2.108128729	-	-	-	-	-	-	-	-	-	-
TGME49_292390-t26_1	TGME49_292390	3.874067319	7.471444045	6.127830708	7.155005914	7.186003676	3.597376726	-	3.280938594	3.311936357	-1.343613337	-	-	-	1.058172968	-
MSTRG.362.2	TGME49_221170	3.856740261	-	-	-	-	-	-3.222304511	-2.924641244	-3.051471368	-	-	-	-	-	-
TGME49_220720-t26_1	TGME49_220720	3.830105066	5.706214981	3.75154591	3.516585788	3.193119608	-	-	-	-	-1.954669071	-2.189629193	-2.513095373	-	-	-
MSTRG.3005.3	TGME49_201630	3.827613092	-	1.837839561	1.693650315	1.940530056	-	-	-	-	-	-	-	-	-	-
MSTRG.2124.1	TGME49_242570	3.821395372	-	2.32391958	1.770985008	1.930753487	-	-	-	-	-	-	-	-	-	-
TGME49_297495-t26_1	TGME49_297495	3.793265766	-	1.829425135	1.926229716	2.058560589	-	-	-	-	-	-	-	-	-	-
TGME49_320190-t26_1	TGME49_320190	3.781771762	7.535158287	8.508699516	8.488208536	8.340625284	3.753386524	4.726927754	4.706436774	4.558853522	-	-	-	-	-	-
TGME49_215180-t26_1	TGME49_215180	3.757885413	-	-	-	-	-	-4.715470593	-3.883959832	-3.964787014	-	-	-	-	-	-
TGME49_264660-t26_1	TGME49_264660	3.756574676	6.209900921	5.560275334	4.792816419	4.476686962	2.453326245	1.803700657	1.036241743	-	-	-1.417084502	-1.733213959	-	-	-
MSTRG.920.1	TGME49_279370	3.724279717	-	-	1.480826091	-	-	-2.839247599	-	-3.037354738	-	-	-	-	-	-
MSTRG.2090.2	TGME49_241010	3.71852807	-	-	-	-	-	-3.707038353	-4.038413833	-3.920443346	-	-2.508945521	-2.390975035	-	-	-
TGME49_222370-t26_1	TGME49_222370	3.704679586	6.298315776	6.805653016	6.743804864	6.73187482	2.59363619	3.10097343	3.039125278	3.027195234	-	-	-	-	-	-
MSTRG.1178.3	TGME49_289300	3.704493452	-	-	1.473281918	-	-	-2.724901821	-2.231211534	-2.704159556	-	-	-	-	-	-
TGME49_269310-t26_1	TGME49_269310	3.669659196	8.975378186	8.336893472	8.334517055	8.311475902	5.30571899	4.667234276	4.664857859	4.641816706	-	-	-	-	-	-
TGME49_210245-t26_1	TGME49_210245	3.651707794	-	-	1.642818821	-	-	-	-	-	-	-	-	-	-	-
TGME49_318450-t26_1	TGME49_318450	3.608057035	-	-	-	-	-	-4.313605859	-3.677703078	-3.435209268	-3.107939158	-	-	-	-	-
TGME49_306450-t26_1	TGME49_306450	3.607145754	3.892452311	4.861517744	4.828615923	4.72078775	-	-	-	-	-	-	-	-	-	-
TGME49_250720-t26_1	TGME49_250720	3.598257628	-	1.294326714	-	-	-	-	-2.869760494	-	-	-	-	-	-	-
MSTRG.4688.2	TGME49_217820	3.560320344	-	-	-	-	-	-3.109324674	-3.39718912	-3.330281749	-	-	-	-	-	-
TGME49_224630-t26_1	TGME49_224630	3.516289404	10.09109508	8.315492584	8.39820426	8.341777351	6.57480568	4.79920318	4.881914855	4.825487947	-1.7756025	-1.692890825	-1.749317734	-	-	-
TGME49_315900-t26_1	TGME49_315900	3.470480656	3.928761646	3.549257912	4.258180471	3.918192733	-	-	-	-	-	-	-	-	-	-
TGME49_294805-t26_1	TGME49_294805	3.466381884	-	-1.309378248	-1.377002789	-	-	-4.775760132	-4.843384673	-4.279638226	-	-	-	-	-	-
MSTRG.3728.2	TGME49_223690	3.452350465	-	-	-	-	-	-	-	-	-	-	-	-	-	-
TGME49_203875-t26_1	TGME49_203875	3.433370765	4.641798517	3.298039196	3.151518598	2.99048762	-	-	-	-	-1.343759321	-1.490279919	-1.651310897	-	-	-
TGME49_243470-t26_1	TGME49_243470	3.34668007	-	2.463598582	1.991191985	2.057204776	-	-	-	-	-	-	-	-	-	-
TGME49_291040-t26_1	TGME49_291040	3.295248879	8.438544965	8.787633744	8.909980969	8.856702449	5.143296085	5.492384865	5.61473209	5.561453569	-	-	-	-	-	-
TGME49_260190-t26_1	TGME49_260190	3.278785059	8.088780951	9.18631637	9.193444284	9.090829174	4.809995891	5.907531311	5.914659225	5.812044114	1.09753542	1.104663333	1.002048223	-	-	-
TGME49_216140-t26_1	TGME49_216140	3.27020212	7.111548206	7.70568067	7.751625214	7.813720427	3.841346086	4.435478549	4.481423094	4.543518307	-	-	-	-	-	-
MSTRG.4395.2	TGME49_315780	3.265352545	-	-	-	-	-	-3.060431879	-2.204903408	-2.4306667	-	-	-	-	-	-
TGME49_318300-t26_1	TGME49_318300	3.265273274	-	-	-	-	-	-3.513984733	-3.413179902	-3.249952938	-	-	-	-	-	-
TGME49_253790-t26_1	TGME49_253790	3.168757306	6.166419112	4.978925921	4.845813082	5.207541601	2.997661806	1.810168614	1.677055776	2.038784295	-1.187493191	-1.32060603	-	-	-	-
MSTRG.4674.2	TGME49_217600	3.161226703	-	-	-	-	-	-2.717510892	-	-	-	-	-	-	-	-
MSTRG.5074.1	TGME49_276970	3.148421697	-	-	-	-	-	-3.023277833	-3.377041131	-3.16726082	-	-	-	-	-	-
MSTRG.2851.3	TGME49_205010	3.117859453	-	-2.407177249	-2.070862169	-2.144335095	-	-5.525036702	-5.188721622	-5.262194548	-	-	-	-	-	-
TGME49_295960-t26_1	TGME49_295960	3.099806053	3.809076474	3.945534079	3.402315818	3.701754502	-	-	-	-	-	-	-	-	-	-
MSTRG.1394.1	TGME49_305900	3.06546325	-	1.790462269	1.997337282	1.99730017	-	-	-	-	-	-	-	-	-	-
TGME49_266670-t26_1	TGME49_266670	3.05465368	-	-	-	-	-	-2.572110989	-2.571653378	-2.460694513	-	-	-	-	-	-
TGME49_248540-t26_1	TGME49_248540	3.028120683	2.265960597	-	-	-	-	-3.694705079	-3.9128613	-3.867623959	-2.932544993	-3.150701214	-3.105463873	-	-	-
MSTRG.4783.2	TGME49_247510	3.021482581	-	-	-	-	-	-	-	-	-	-	-	-	-	-
TGME49_219370-t26_1	TGME49_219370	3.007371628	-	-	-	-	-	-3.510885244	-3.209701997	-2.93962957	-	-	-	-	-	-
TGME49_278230-t26_1	TGME49_278230	2.998551226	-	3.145682014	3.325074069	3.162348659	-	-	-	-	-	-	-	-	-	-
MSTRG.1385.1	0	2.955917754	-	1.459996393	1.866874679	2.03513304	-	-	-	-	-	-	-	-	-	-
TGME49_259020-t26_1	TGME49_259020	2.945796692	8.392904765	8.791546078	9.045924973	9.027875474	5.447108073	5.845749386	6.100128281	6.082078781	-	-	-	-	-	-
MSTRG.1164.3	TGME49_289050	2.945191919	-	-2.517674099	-4.16036446	-3.907319352	-1.964834742	-5.462866018	-7.105556379	-6.852511272	-3.498031276	-5.140721638	-4.88767653	-	-	-
MSTRG.3640.2	TGME49_225310	2.930279256	-	-	-	-	-	-	-2.823158635	-2.427197068	-	-	-	-	-	-
TGME49_207210-t26_1	TGME49_207210	2.917065954	7.468969565	6.975758869	7.256818925	7.285958638	4.55190361	4.058692915	4.339752971	4.368892684	-	-	-	-	-	-
TGME49_261730-t26_1	TGME49_261730	2.913438528	1.792910914	-	-	-	-	-2.303795107	-2.587419471	-2.717177705	-	-1.466891858	-1.596650092	-	-	-
MSTRG.4902.1	TGME49_249720	2.887006723	-	-	-	-	-	-2.828028533	-3.195763752	-3.480336003	-	-	-	-	-	-
MSTRG.4493.1	TGME49_216140	2.85182304	6.339204465	6.758484844	6.831413692	6.589066244	3.487381425	3.906661804	3.979590652	3.737243204	-	-	-	-	-	-
TGME49_228240-t26_1	TGME49_228240	2.844303861	-	-2.258769937	-2.474286462	-3.431003812	-	-5.103073798	-5.318590323	-6.275307674	-	-	-	-	-	-
TGME49_273530-t26_1	TGME49_273530	2.842286821	-	-	-	-	-	-2.732274969	-3.110137657	-3.09824454	-	-	-	-	-	-
TGME49_261650-t26_1	TGME49_261650	2.813294256	4.571236337	6.530986424	6.066657986	6.282633464	-	3.717692168	3.25336373	3.469339208	1.959750087	1.495421649	1.711397127	-	-	-
TGME49_263750-t26_1	TGME49_263750	2.788577481	3.255452529	2.125690795	1.932728801	1.910318758	-	-	-	-	-	-	-	-	-	-
TGME49_247648-t26_1	TGME49_247648	2.764687979	-	1.561622289	1.737317302	1.844397544	-	-	-	-	-	-	-	-	-	-
TGME49_283790-t26_1	TGME49_283790	2.759989504	-	-	-2.351887496	-2.119263337	-5.142516481	-3.257468227	-5.111877	-4.879252842	-	-	-	-	-	-
TGME49_216700-t26_1	TGME49_216700	2.743052612	-	1.102922812	1.139329518	1.061603938	-	-	-	-	-	-	-	-	-	-
TGME49_293650-t26_1	TGME49_293650	2.735270104	2.13634844	2.18367348	2.499614838	2.404057288	-	-	-	-	-	-	-	-	-	-
TGME49_213960-t26_1	TGME49_213960	2.66814588	-	-	-	-	-	-2.296356245	-3.280440555	-3.593746188	-	-	-	-	-	-
TGME49_301350-t26_1	TGME49_301350	2.634185616	3.42246594	4.102702697	4.271342739	4.186918639	-	-	-	-	-	-	-	-	-	-
TGME49_255740-t26_1	TGME49_255740	2.615487548	1.89861946	2.435526319	1.925468278	1.467143516	-	-	-	-	-	-	-	-	-	-
MSTRG.4287.1	TGME49_313400	2.598106152	-	-	1.027298783	-	-	-	-	-	-	-	-	-	-	-
TGME49_314370-t26_1	TGME49_314370	2.575076148	-	-	-	-	-	-2.839653327	-3.403825134	-3.533063296	-	-	-	-	-	-
MSTRG.1391.1	TGME49_305850	2.566045338	-	-	-	-	-	-2.598571596	-2.397657434	-2.797171619	-	-	-	-	-	-
MSTRG.1413.1	0	2.558766475	1.956285935	4.012960707	3.39533152	3.062079423	-	-	-	-	2.056674771	1.439045585	-	-	-	-
TGME49_225290-t26_1	TGME49_225290	2.545845429	5.228565654	4.898692156	4.961043628	4.910984037	2.682720224	2.352846726	2.415198199	2.365138607	-	-	-	-	-	-
MSTRG.1262.1	TGME49_290980	2.525605698	4.387230981	5.251259374	5.408014252	5.359377046	1.861625283	2.725653677	2.882408554	2.833771348	-	1.020783271	-	-	-	-
TGME49_255170-t26_1	TGME49_255170	2.517802224	-	2.2747813	1.478707171	1.461480029	-	-	-	-	-	-	-	-	-	-
TGME49_262900-t26_1	TGME49_262900	2.507814996	2.96112544	-	-	-	-	-2.442182841	-	-	-2.895493286	-2.206077276	-2.263486171	-	-	-
TGME49_213050-t26_1	TGME49_213050	2.496021204	-	-	1.079160021	-	-	-	-	-1.790119474	-	-	-	-	-	-
TGME49_203830-t26_1	TGME49_203830	2.491181511	-	-	-1.455830786	-	-	-2.953377897	-3.947012297	-3.624177068	-2.223937785	-3.217572185	-2.894736956	-	-	-
MSTRG.1299.1	TGME49_291940	2.486354604	-	1.767948914	1.344909451	1.15889066	-	-	-	-	-	-	-	-	-	-
TGME49_221350-t26_1	TGME49_221350	2.484945254	-	3.25132253	3.364537517	3.259583824	-	-	-	-	1.781749252	1.894964238	1.790010546	-	-	-
TGME49_285700-t26_1	TGME49_285700	2.479270763	2.126183263	2.219397748	2.287196636	2.141158017	-	-	-	-	-	-	-	-	-	-
TGME49_285140-t26_1	TGME49_285140	2.454472491	4.100257998	-	-	-	1.645785507	-2.766827255	-2.454498917	-2.438658554	-4.412612762	-4.100284425	-4.084444062	-	-	-
TGME49_231960-t26_1	TGME49_231960	2.413163628	-2.409612199	-1.157372436	-	-	-4.822775827	-3.570536064	-2.843463253	-3.255555767	-	-	-	-	-	-
TGME49_234440-t26_1	TGME49_234440	2.376340785	2.064487225	2.151482456	1.698473378	1.389212305	-	-	-	-	-	-	-	-	-	-
TGME49_267570-t26_1	TGME49_267570	2.363779144	-	-	-	-	-	-2.16889259	-2.263496232	-2.124773617	-	-	-	-	-	-
TGME49_221400-t26_1	TGME49_221400	2.352779738	3.513577603	1.97357826	1.886957378	2.149232198	1.160797864	-	-	-	-1.539999343	-1.626620225	-1.364345404	-	-	-
MSTRG.3174.3	TGME49_262070	2.312921923	-	1.488772065	2.093842963	2.029495233	-	-	-	-	-	-	-	-	-	-
MSTRG.3379.1	TGME49_257530	2.29459442	-3.920950742	1.167424074	1.373448992	1.814907261	-6.215545162	-	-	-	5.088374816	5.294399733	5.735858003	-	-	-
TGME49_232610-t26_1	TGME49_232610	2.25284391	-	-	-	-	-	-2.041252173	-1.783420763	-	-	-	-	-	-	-
MSTRG.3826.2	TGME49_235690	2.237658063	-	-	-	-	-2.52721244	-2.776491476	-2.172292613	-2.234015041	-	-	-	-	-	-
TGME49_310060-t26_1	TGME49_310060	2.233103058	2.09194604	2.00399638	2.323690467	2.121713085	-	-	-	-	-	-	-	-	-	-
TGME49_253330-t26_1	TGME49_253330	2.222828471	5.03622606	5.202525454	5.084996524	5.208843493	2.813397588	2.979696982	2.862168053	2.986015022	-	-	-	-	-	-
MSTRG.505.1	TGME49_297940	2.216171216	-	-	1.240784071	1.029540034	-	-	-	-	-	-	-	-	-	-
TGME49_233520-t26_1	TGME49_233520	2.211501723	-	-	-	-	-	-1.335818868	-1.538011672	-	-	-	-	-	-	-
TGME49_304670-t26_1	TGME49_304670	2.204267911	1.861410446	2.791570677	2.523428377	2.211884249	-	-	-	-	-	-	-	-	-	-
TGME49_262825-t26_1	TGME49_262825	2.202124097	1.831079924	-1.120137199	-	-	-	-3.322261295	-2.874046088	-3.068799516	-2.951217122	-2.503001915	-2.697755343	-	-	-
MSTRG.4940.1	TGME49_250770	2.19980223	-	-	-	-	-	-1.75668073	-1.760049493	-1.552991892	-	-	-	-	-	-
TGME49_242770-t26_1	TGME49_242770	2.189241553	-	1.758354287	2.199013347	1.825722646	-	-	-	-	-	-	-	-	-	-
TGME49_314330-t26_1	TGME49_314330	2.180320193	-	-	-	-	-	-2.528403314	-2.679310693	-2.446823777	-	-	-	-	-	-
MSTRG.2604.1	TGME49_270240	2.161064142	2.638678662	2.089541178	2.361310329	2.202103589	-	-	-	-	-	-	-	-	-	-
TGME49_215620-t26_1	TGME49_215620	2.138621387	2.129506747	-	-	-	-	-2.417934395	-2.246867778	-2.286613752	-2.408819756	-2.237753138	-2.277499113	-	-	-
TGME49_249020-t26_1	TGME49_249020	2.133624716	-	1.541919909	1.484371749	1.516873707	-	-	-	-	-	-	-	-	-	-
TGME49_319370-t26_1	TGME49_319370	2.102769042	2.306148104	-	-	-	-	-	-	-	-1.699639213	-1.644476156	-1.771013018	-	-	-
MSTRG.3508.1	TGME49_227830	2.090418714	-	2.567965112	2.972421913	3.011452198	-4.427722854	-	-	-	4.905269253	5.309726053	5.348756339	-	-	-
TGME49_280570-t26_1	TGME49_280570	2.077682361	6.191951692	7.158975706	7.111537276	6.582505677	4.114269331	5.081293344	5.033854915	4.504823316	-	-	-	-	-	-
TGME49_259200-t26_1	TGME49_259200	2.031016323	-	-1.057202248	-	-1.11472652	-	-3.088218571	-2.929262368	-3.145742842	-	-	-	-	-	-
TGME49_306700-t26_1	TGME49_306700	2.028571475	1.164502003	-3.753777602	-3.819099281	-3.516042844	-	-5.782349077	-5.847670755	-5.544614319	-4.918279605	-4.983601283	-4.680544847	-	-	-
TGME49_285650-t26_1	TGME49_285650	2.025853968	1.39146991	-	-1.85143458	-1.869829686	-	-2.911042618	-3.877288547	-3.895683654	-2.276658561	-3.24290449	-3.261299596	-	-	-
TGME49_239530-t26_1	TGME49_239530	1.991393723	-	-	-	-	-	-	-	-	-	-	-	-	-	-
TGME49_245432-t26_1	TGME49_245432	1.982857978	1.907523351	1.952559716	2.144643518	1.962375493	-	-	-	-	-	-	-	-	-	-
MSTRG.500.2	TGME49_297880	1.959779023	-	-	-	-	-3.100015161	-2.26812864	-1.926329291	-1.4221622	-	-	1.677852961	-	-	-
TGME49_271000-t26_1	TGME49_271000	1.933444961	-	-	-	-	-	-2.069217454	-2.748443494	-2.828733365	-	-	-	-	-	-
TGME49_202020-t26_1	TGME49_202020	1.920037067	7.701128868	8.524366533	8.645765701	8.60004719	5.781091801	6.604329466	6.725728633	6.680010122	-	-	-	-	-	-
TGME49_269620-t26_1	TGME49_269620	1.909988766	-	-	-	-	-	-1.814967239	-2.253381557	-2.445627471	-	-1.543496558	-1.735742472	-	-	-
TGME49_235150-t26_1	TGME49_235150	1.904780965	1.199185631	1.614475893	-	-	-	-	-1.197221602	-	-	-	-	-	-	-
TGME49_297340-t26_1	TGME49_297340	1.9014609	4.786362697	4.025531732	3.770499438	3.705181362	2.884901796	2.124070832	1.869038538	1.803720462	-	-1.015863259	-1.081181334	-	-	-
TGME49_257530-t26_1	TGME49_257530	1.889248707	-	-	-	1.286205022	-1.512059716	-1.094624077	-	-	-	-	-	-	-	-
TGME49_307605-t26_1	TGME49_307605	1.872636319	2.161542666	2.97385513	3.42375777	3.366586209	-	-	1.55112145	1.49394989	-	1.262215104	1.205043543	-	-	-
TGME49_315885-t26_1	TGME49_315885	1.832828498	-	-	1.327813197	1.286734677	-	-	-	-	-	-	-	-	-	-
TGME49_215160-t26_1	TGME49_215160	1.829944159	-	1.472736152	1.460248732	1.44101846	-2.47462597	-	-	-	2.117417964	2.104930544	2.085700272	-	-	-
TGME49_310670-t26_1	TGME49_310670	1.794683519	3.839318562	4.335415053	4.162310221	3.937492527	2.044635043	2.540731534	2.367626702	2.142809008	-	-	-	-	-	-
MSTRG.1291.2	TGME49_291840	1.792764785	1.546515429	-	-	1.011477855	-	-	-	-	-	-	-	-	-	-
MSTRG.1951.1	TGME49_283790	1.787874148	-	-	-	-	-1.682959693	-1.725693564	-2.728542097	-2.489648783	-	-	-	-	-	-
TGME49_257550-t26_1	TGME49_257550	1.755751855	-	-	-	-	-	-	-	-1.566238756	-	-	-	-	-	-
MSTRG.1937.1	TGME49_284540	1.750893489	-	-	-	-	-	-2.157306166	-1.93632859	-1.968144347	-	-	-	-	-	-
TGME49_226720-t26_1	TGME49_226720	1.717043223	2.751488611	3.589328159	3.545469398	3.519071061	-	1.872284936	1.828426175	1.802027838	-	-	-	-	-	-
TGME49_232080-t26_1	TGME49_232080	1.703756803	1.11786917	-	-	-	-	-1.909080676	-1.638367302	-1.415986008	-1.323193042	-1.052479668	-	-	-	-
TGME49_240600-t26_1	TGME49_240600	1.690913464	-	1.666465191	1.715025956	1.654730259	-	-	-	-	-	-	-	-	-	-
TGME49_258230-t26_1	TGME49_258230	1.68103865	1.97781262	2.69816282	2.215981876	2.109121451	-	-	-	-	-	-	-	-	-	-
TGME49_267855-t26_1	TGME49_267855	1.67424757	2.154461009	-	-	-	-	-2.596119961	-2.375780081	-2.247755498	-3.0763334	-2.855993519	-2.727968937	-	-	-
MSTRG.3487.2	TGME49_228130	1.66974052	-	1.57351686	1.763147573	1.4154911	-	-	-	-	2.532875316	2.722506029	2.374849556	-	-	-
MSTRG.787.1	TGME49_319570	1.669457247	1.525913549	1.513509772	1.636097851	1.695004426	-	-	-	-	-	-	-	-	-	-
TGME49_293170-t26_1	TGME49_293170	1.669315086	-	-1.434134026	-1.722404734	-1.773057369	-1.28610299	-3.103449112	-3.39171982	-3.442372455	-1.817346122	-2.10561683	-2.156269464	-	-	-
TGME49_308950-t26_1	TGME49_308950	1.626099486	1.061988693	2.205720096	2.24584171	2.33643926	-	-	-	-	1.143731403	1.183853017	1.274450567	-	-	-
TGME49_310910-t26_1	TGME49_310910	1.613882829	2.658214319	-	-	-	-	-1.715960477	-1.456294816	-	-2.760291967	-2.500626306	-2.334028338	-	-	-
TGME49_211720-t26_1	TGME49_211720	1.611935459	-4.266383195	-6.059575366	-6.152294895	-6.096775498	-5.878318654	-7.671510825	-7.764230354	-7.708710957	-	-	-	-	-	-
TGME49_245450-t26_1	TGME49_245450	1.605281713	-	-	-	-	-	-1.498014408	-1.323686348	-1.364679153	-	-	-	-	-	-
TGME49_207230-t26_1	TGME49_207230	1.598537728	-	3.701769376	3.736045513	3.510654978	-	2.103231648	2.137507785	1.91211725	4.702773762	4.737049899	4.511659364	-	-	-
TGME49_287480-t26_1	TGME49_287480	1.595268218	2.024222434	-	-	-	-	-1.747071456	-1.256046497	-1.421800831	-2.176025672	-1.685000713	-1.850755047	-	-	-
TGME49_214080-t26_1	TGME49_214080	1.594478501	3.391224256	-	-	-	1.796745755	-1.025319931	-	-	-2.822065686	-2.582643451	-2.535331994	-	-	-
TGME49_311680-t26_1	TGME49_311680	1.590966978	-	1.118964424	-	-	-	-	-	-	-	-	-	-	-	-
TGME49_243580-t26_1	TGME49_243580	1.587990427	-	1.060461494	1.433168721	1.40925333	-	-	-	-	-	1.189747324	1.165831933	-	-	-
TGME49_214740-t26_1	TGME49_214740	1.585797257	-	-	-	-	-	-2.235399944	-2.274073289	-2.140399269	-	-	-	-	-	-
TGME49_270240-t26_1	TGME49_270240	1.579671846	2.565656004	1.949809817	1.804943587	1.693249796	-	-	-	-	-	-	-	-	-	-
TGME49_213580-t26_1	TGME49_213580	1.569784676	-	-5.837138674	-5.057885357	-3.917463941	-1.793904563	-7.406923351	-6.627670033	-5.487248617	-5.613018787	-4.83376547	-3.693344054	-	1.919674733	-
TGME49_242625-t26_1	TGME49_242625	1.563824147	1.978310231	-	-	-	-	-2.221002779	-2.107551601	-2.246529854	-2.635488863	-2.522037686	-2.661015938	-	-	-
MSTRG.3279.1	TGME49_259550	1.563539654	-	-	-	-	-	-	-1.056580934	-1.217570469	-	-	-	-	-	-
TGME49_284540-t26_1	TGME49_284540	1.555110379	-	-	-	-	-1.922810225	-1.960074736	-1.69404811	-1.749271714	-	-	-	-	-	-
TGME49_203600-t26_1	TGME49_203600	1.551935211	-	1.140669469	1.584553951	1.609973599	-1.965465167	-	-	-	1.554199425	1.998083908	2.023503555	-	-	-
TGME49_225470-t26_1	TGME49_225470	1.548563884	-	1.506284585	1.591515564	1.676618283	-	-	-	-	-	-	-	-	-	-
MSTRG.2705.1	TGME49_268280	1.52586813	1.451514525	1.205314803	1.384756169	1.367596532	-	-	-	-	-	-	-	-	-	-
TGME49_312940-t26_1	TGME49_312940	1.510798057	-	-1.423888657	-1.434835746	-1.489406327	-1.94354245	-2.934686714	-2.945633803	-3.000204383	-	-	-	-	-	-
TGME49_227610-t26_1	TGME49_227610	1.502074105	-	-1.973193313	-1.628296202	-1.372739021	-	-3.475267418	-3.130370308	-2.874813126	-2.710446579	-2.365549468	-2.109992287	-	-	-
MSTRG.1590.3	TGME49_207370	1.492480086	-	-	-	1.168519174	-	-	-	-	-	-	-	-	-	-
TGME49_312330-t26_1	TGME49_312330	1.454150354	2.678582551	3.714642157	3.538106209	3.56271568	-	2.260491803	2.083955855	2.108565326	1.036059606	-	-	-	-	-
TGME49_241880-t26_1	TGME49_241880	1.450298	-	-	-	-	-	-	-1.23688878	-1.278447938	-	-	-	-	-	-
TGME49_276940-t26_1	TGME49_276940	1.447800914	1.356552636	1.691939557	2.071314894	2.0358674	-	-	-	-	-	-	-	-	-	-
TGME49_267810-t26_1	TGME49_267810	1.41743321	-	-	1.307648062	1.295740572	-2.327356104	-	-	-	1.900584695	2.217570955	2.205663465	-	-	-
TGME49_315620-t26_1	TGME49_315620	1.41705608	-	-	-	-	-	-1.305934625	-1.402736164	-1.319198287	-	-	-	-	-	-
TGME49_250880-t26_1	TGME49_250880	1.40793823	-	-	-	-	-	-	-	-	-	-	-	-	-	-
TGME49_263980-t26_1	TGME49_263980	1.405187127	1.510332223	-	-	-	-	-2.206106917	-1.762192637	-1.681252427	-2.311252014	-1.867337733	-1.786397524	-	-	-
TGME49_288360-t26_1	TGME49_288360	1.396934292	-	-	-	-	-2.107820664	-1.539342118	-1.892445334	-1.60061155	-	-	-	-	-	-
TGME49_291930-t26_1	TGME49_291930	1.388737239	-	-	-	-	-2.267652049	-1.754666345	-2.021217892	-2.095422654	-	-	-	-	-	-
TGME49_206430-t26_1	TGME49_206430	1.375001568	2.587213429	-	1.020141904	-	1.21221186	-	-	-	-1.637127539	-1.567071524	-1.690342772	-	-	-
TGME49_212880-t26_1	TGME49_212880	1.364009333	-	-2.146315671	-2.141377141	-2.25329356	-	-3.510325004	-3.505386474	-3.617302893	-3.126848643	-3.121910114	-3.233826533	-	-	-
TGME49_231100-t26_1	TGME49_231100	1.360866322	1.166001321	2.637410076	2.478091887	2.331261846	-	1.276543754	-	-	1.471408755	1.312090566	1.165260525	-	-	-
TGME49_297210-t26_1	TGME49_297210	1.355204292	1.470217111	-	-	-	-	-2.146302648	-2.144236025	-2.078450088	-2.261315468	-2.259248845	-2.193462907	-	-	-
TGME49_306620-t26_1	TGME49_306620	1.345206005	4.759182224	3.525224812	3.777367167	4.051750996	3.41397622	2.180018807	2.432161162	2.706544991	-1.233957412	-	-	-	-	-
TGME49_325800-t26_1	TGME49_325800	1.311284036	-	-	-	-	-	-	-	-	-	-	-	-	-	-
TGME49_271030-t26_1	TGME49_271030	1.259107874	2.877361524	-	-	-	1.618253649	-	-1.070195727	-	-2.313120197	-2.688449377	-2.592625249	-	-	-
TGME49_305860-t26_1	TGME49_305860	1.247604568	1.248000644	1.636186317	1.837788788	1.875988989	-	-	-	-	-	-	-	-	-	-
TGME49_224460-t26_1	TGME49_224460	1.247150206	-3.383184956	-2.206003461	-2.693228906	-2.486395243	-4.630335162	-3.453153667	-3.940379112	-3.733545449	1.177181495	-	-	-	-	-
TGME49_222170-t26_1	TGME49_222170	1.179274942	-1.753895931	-1.86772314	-1.681954933	-1.554960876	-2.933170872	-3.046998082	-2.861229875	-2.734235817	-	-	-	-	-	-
TGME49_263270-t26_1	TGME49_263270	1.178294137	3.297404013	3.615263143	3.3703678	3.307308593	2.119109876	2.436969006	2.192073663	2.129014456	-	-	-	-	-	-
TGME49_294620-t26_1	TGME49_294620	1.164587476	-	-	-	-	-	-	-1.173609577	-	-	-	-	-	-	-
TGME49_240690-t26_1	TGME49_240690	1.105953378	-	-	-	-	-	-	-1.177343411	-1.083012103	-	-	-	-	-	-
TGME49_231630-t26_1	TGME49_231630	1.087082279	-	-	-	-	-1.38436595	-	-1.671447064	-1.725883073	-	-	-	-	-	-
TGME49_203030-t26_1	TGME49_203030	1.08679047	1.068455078	2.36882365	2.577888991	2.484598473	-	1.28203318	1.491098522	1.397808003	1.300368572	1.509433914	1.416143395	-	-	-
TGME49_214270-t26_1	TGME49_214270	1.067008602	-	-	-	-	-	-1.366128361	-1.364188478	-1.486104939	-	-	-	-	-	-
TGME49_244560-t26_1	TGME49_244560	1.020074975	-	-	-	-	-	-1.113692673	-1.439854455	-1.624530944	-	-	-	-	-	-
TGME49_248420-t26_1	TGME49_248420	1.007851756	-	-	-	-	-	-	-	-	-	-	-	-	-	-
TGME49_294610-t26_1	TGME49_294610	-	-	-	-1.651732349	-1.751578942	-	-1.411529435	-2.560725788	-2.660572381	-	-1.942991778	-2.042838371	-1.149196353	-1.249042946	-
TGME49_208740-t26_1	TGME49_208740	-	2.19862159	2.650851529	2.133888281	2.086490123	1.305777264	1.758007203	1.241043955	1.193645797	-	-	-	-	-	-
TGME49_224850-t26_1	TGME49_224850	-	-	-1.339800058	-1.11297892	-1.108228693	-	-2.204242143	-1.977421006	-1.972670779	-2.183762868	-1.956941731	-1.952191503	-	-	-
TGME49_306190-t26_1	TGME49_306190	-	-	-1.00674325	-1.15239129	-1.151461359	-1.23919546	-1.828174597	-1.973822637	-1.972892706	-	-	-	-	-	-
TGME49_213660-t26_1	TGME49_213660	-	-	-	-	-	-	-	-1.342808028	-1.580179456	-	-1.386459218	-1.623830646	-	-	-
TGME49_315320-t26_1	TGME49_315320	-	-2.240219097	-	-	-1.057684864	-2.913824626	-1.564335386	-1.598285063	-1.731290393	1.34948924	1.315539563	1.182534233	-	-	-
TGME49_288380-t26_1	TGME49_288380	-	-	-	-	-	-	-1.215524256	-	-	-1.479260425	-1.179281567	-1.183285403	-	-	-
TGME49_302060-t26_1	TGME49_302060	-	-	10.2958403	10.64530679	10.58489638	-	-	-	-	-	3.045817415	-	-	-	-
MSTRG.1003.2	TGME49_266640	-	-	-	-	-	-	-	-	-	-	-	-	-	-	-
TGME49_266640-t26_1	TGME49_266640	-	-	-	-	-	-	-	-	-	-	-	-	-	-	-
MSTRG.1004.2	TGME49_266630	-	-	-	-	-	-	-	-	-	-	-	-	-	-	-
TGME49_266630-t26_1	TGME49_266630	-	-	1.365614358	1.031643239	1.067851868	-	-	-	-	2.159979302	1.826008183	1.862216812	-	-	-
MSTRG.1005.2	TGME49_266620	-	-	-	-	-	-	-	-	-	-	-	-	-	-	-
TGME49_266620-t26_1	TGME49_266620	-	-	1.076279569	1.283541611	1.329679488	-	-	-	-	-	-	-	-	-	-
TGME49_266500-t26_1	TGME49_266500	-	1.51892622	1.503223247	1.989578793	1.922669497	-	3.221886624	3.708242171	3.641332874	-	-	-	-	-	-
MSTRG.1009.1	TGME49_266480	-	-	3.116242888	3.516855698	3.374974292	-	-	-	-	-	2.48609975	2.344218344	-	-	-
TGME49_266480-t26_1	TGME49_266480	-	-	1.865080775	2.291820986	2.14615648	-	3.339816513	3.766556724	3.620892218	-	-	-	-	-	-
MSTRG.1011.1	TGME49_266470	-	-	-	-	-	-	-	-	-	-	-	-	-	-	-
TGME49_266470-t26_1	TGME49_266470	-	1.254654214	1.088350787	1.318893138	1.358250348	-	-	-	-	-	-	-	-	-	-
MSTRG.1012.1	TGME49_266460	-	-	-	-	-	-	-	-	-	-	-	-	-	-	-
TGME49_266460-t26_1	TGME49_266460	-	-	-1.300801728	-	-	-	-	-	-	-2.670590988	-2.167242612	-2.080481272	-	-	-
TGME49_266410-t26_1	TGME49_266410	-	1.470471565	1.680223931	1.798068567	1.317657325	3.787326359	3.997078725	4.114923361	3.634512118	-	-	-	-	-	-
TGME49_266380-t26_1	TGME49_266380	-	3.087468558	2.931011567	3.100549454	3.122882001	-	-	-	-	-	-	-	-	-	-
TGME49_266366-t26_1	TGME49_266366	-	-	-1.113860022	-1.402496798	-1.305672055	-1.247505008	-2.016656645	-2.305293422	-2.208468678	-	-1.057788413	-	-	-	-
TGME49_266360-t26_1	TGME49_266360	-	-	1.722616549	2.052947553	2.13210264	-	3.169494598	3.499825602	3.578980689	3.239635125	3.56996613	3.649121217	-	-	-
TGME49_266310-t26_1	TGME49_266310	-	-	-	-	-	-	-	-1.547236127	-	-	-1.287711681	-1.276228614	-	-	-
MSTRG.1021.1	TGME49_266300	-	-	1.530314867	-	-	-	2.661396872	-	-	2.109879456	-	-	-1.149756998	-1.430846536	-
TGME49_266300-t26_1	TGME49_266300	-	-	1.735153048	-	-	-	-	-	-1.774213735	-	-	-	-	-1.69588238	-
TGME49_266280-t26_1	TGME49_266280	-	-	-	-	-	-	-	-	-	-	-	-	-	-	-
TGME49_266140-t26_1	TGME49_266140	-	-	1.349896027	1.683646643	1.681328748	-	-	1.435161291	1.432843396	-	-	-	-	-	-
MSTRG.1026.1	TGME49_266120	-	-	-	-	-	-	-	-	-	-	-	-	-	-	-
TGME49_266120-t26_1	TGME49_266120	-	-	1.418111071	1.488685953	1.486650251	-	1.494838207	1.565413089	1.563377387	-	-	-	-	-	-
TGME49_266100-t26_1	TGME49_266100	-	-4.078586954	-4.982933299	-5.101756295	-5.3639716	-	-3.730861643	-3.849684639	-4.111899945	-	-	-	-	-	-
MSTRG.1028.2	TGME49_266090	-	-	1.530197764	1.198660541	1.068905392	-	3.099100303	-	-	1.945882233	-	-	-	-	-
TGME49_266090-t26_1	TGME49_266090	-	-	1.560660873	1.196452944	-	-	-	-	-	-	-	-	-	-	-
TGME49_266080-t26_1	TGME49_266080	-	-	-	-	-	-	-	-	-	-	1.070221641	1.034518073	-	-	-
MSTRG.1030.2	TGME49_266070	-	-3.267257273	-	-	1.04747046	-	-	-	-	-	3.701352785	4.314727733	-	-	-
TGME49_266070-t26_1	TGME49_266070	-	-2.616042628	-3.227447959	-3.24166536	-2.777108762	-	-1.840911154	-1.855128555	-1.390571956	-	-	-	-	-	-
MSTRG.1032.1	TGME49_266060	-	-	-	-	-	-	-	-	-	-	-	-	-	-	-
TGME49_266060-t26_1	TGME49_266060	-	-2.380140834	-1.668321029	-1.65939087	-1.65131218	-2.068059192	-1.356239386	-1.347309227	-1.339230537	-	-	-	-	-	-
TGME49_266050-t26_1	TGME49_266050	-	-	-	-	-	-	-	-	-	-	1.960331517	2.225771963	-	-	-
TGME49_266030-t26_1	TGME49_266030	-	-	-1.301335163	-1.04838834	-	-	-	-	-	-	-	-	-	-	-
TGME49_266010-t26_1	TGME49_266010	-	1.055752567	-1.547333788	-1.312626611	-1.239043002	-	-1.694174108	-1.45946693	-1.385883322	-2.603086355	-2.368379178	-2.294795569	-	-	-
MSTRG.1036.1	TGME49_265990	-	-	-	-	-	-	-	-	-	-	-	-	-	-	-
TGME49_265990-t26_1	TGME49_265990	-	-	2.739114342	2.615974577	2.626527054	-	-	-	-	-	-	-	-	-	-
TGME49_265830-t26_1	TGME49_265830	-	2.312790912	2.159750212	2.445443252	2.483006391	3.467527216	3.314486516	3.600179556	3.637742695	-	-	-	-	-	-
TGME49_265820-t26_1	TGME49_265820	-	-	-	-	-	-	-	-	-	-	-1.183123535	-	-	-	-
MSTRG.1040.2	TGME49_265780	-	-	-	-	-	-	-	-	-	-	-	-	-	-	-
TGME49_265780-t26_1	TGME49_265780	-	1.52448157	-	-	-	-	-	-	-1.570192726	-1.661144982	-1.714122371	-1.94870148	-	-	-
TGME49_265650-t26_1	TGME49_265650	-	-	-	-	-	-	-	-	-	-	-	-	-	-	-
TGME49_265542-t26_1	TGME49_265542	-	-	-	-	-	-	-3.826034403	-	-3.72948263	-	-	-	-	-	-
MSTRG.1043.1	TGME49_265530	-	-	-	1.647599176	-	-	-	-	-	-	-	-	-	-	-
TGME49_265530-t26_1	TGME49_265530	-	-	1.18315645	1.2238183	1.307645221	-	1.163624127	1.204285977	1.288112898	1.022735221	1.06339707	1.147223992	-	-	-
TGME49_265520-t26_1	TGME49_265520	-	-	-	-	-	-	2.094120911	2.2872234	2.206579345	-	-	-	-	-	-
TGME49_265510-t26_1	TGME49_265510	-	-	-	-	1.094320559	-	-	-	1.354303411	-	-	-	-	-	-
TGME49_265500-t26_1	TGME49_265500	-	-	-3.190169269	-2.870351983	-2.8732001	-	-3.24404114	-2.924223855	-2.927071971	-2.738430184	-2.418612898	-2.421461015	-	-	-
TGME49_265480-t26_1	TGME49_265480	-	-	-1.319149125	-1.119222834	-	-	-	-	-	-	-	-	-	-	-
TGME49_265470-t26_1	TGME49_265470	-	-3.201681037	-	-	-	-4.417181927	-	-	-	3.063908967	3.241646094	3.326013748	-	-	-
MSTRG.1049.2	TGME49_265460	-	-	-	-	-	-	-	-	-	-	-	-	-	-	-
TGME49_265460-t26_1	TGME49_265460	-	-	-	-	-	-	3.235551829	3.14410793	3.055780099	1.609815463	1.518371563	-	-	-	-
TGME49_265455-t26_1	TGME49_265455	-	-	-	-	-	-	-	-	-	-	-	-	-	-	-
MSTRG.1051.1	TGME49_265450	-	-	1.308882097	-	-	-	-	-	-	-	-	-	-	-	-
TGME49_265450-t26_1	TGME49_265450	-	-	1.288952689	1.27562831	1.241738597	-	1.033587225	1.020262846	-	1.210348581	1.197024202	1.163134489	-	-	-
TGME49_265440-t26_1	TGME49_265440	-	-	-	-	-	3.40160811	-	3.168946952	3.175852045	-	-	-	-	-	-
TGME49_265420-t26_1	TGME49_265420	-	-1.423580373	-	-	-1.087121804	-	-	-	-	-	-	-	-	-	-
TGME49_265410-t26_1	TGME49_265410	-	-	-	-	-	-	-	-	-	-	-	-	-	-	-
TGME49_265400-t26_1	TGME49_265400	-	-	-	-	-	-	-	-	-	-	-	-	-	-	-
TGME49_265390-t26_1	TGME49_265390	-	1.098039232	1.574256338	1.995136828	2.035150487	-	1.663668781	2.084549271	2.12456293	-	-	-	-	-	-
MSTRG.1057.1	TGME49_265380	-	2.680548442	2.50929275	2.943062895	2.89184477	-	-	-	-	-	-	-	-	-	-
TGME49_265380-t26_1	TGME49_265380	-	-	2.043912373	2.184344943	2.119413364	-	-	-	-	3.189942755	3.330375326	3.265443747	-	-	-
MSTRG.1058.2	TGME49_265370	-	-	-	1.304461716	1.299781682	-	-	-	-	-	-	-	-	-	-
TGME49_265360-t26_1	TGME49_265360	-	-	1.620053568	1.756830685	1.919374935	-	-	-	-	-	-	-	-	-	-
TGME49_265370-t26_1	TGME49_265370	-	-1.229677649	-	-	-	-	-	-	-	-	-	-	-	-	-
MSTRG.1059.2	TGME49_265330	-	-	-	-	-	-	-	-	-	-	-	-	-	-	-
TGME49_265330-t26_1	TGME49_265330	-	-	-	-	-	-	1.038218168	-	1.045942476	1.08693475	1.047277738	1.094659058	-	-	-
TGME49_265320-t26_1	TGME49_265320	-	-	-	-	-	-	-	-	-	-	-	-	-	-	-
TGME49_265310-t26_1	TGME49_265310	-	-	-	-	-	-	-	-	-	-	-	-	-	-	-
TGME49_265290-t26_1	TGME49_265290	-	-	-	-	-	-	-	-	-	-	-	-	-	-	-
TGME49_265280-t26_1	TGME49_265280	-	-	-	-	-	-	-	-	-	-	-	-	-	-	-
TGME49_265270-t26_1	TGME49_265270	-	-1.479583777	-	-	-	-	-	-	-	1.717150005	1.808608424	1.926117076	-	-	-
MSTRG.1065.1	TGME49_265260	-	4.429168705	4.46536306	4.554938781	4.783881206	3.216914624	3.253108979	3.342684701	3.571627126	-	-	-	-	-	-
TGME49_265260-t26_1	TGME49_265260	-	-	1.405789702	1.575708527	1.54950704	-	3.535767479	3.705686304	3.679484817	2.397848333	2.567767159	2.541565671	-	-	-
TGME49_265250-t26_1	TGME49_265250	-	-	-	-	-	-	-	-	-	-	-	-	-	-	-
MSTRG.1067.1	TGME49_265220	-	-	1.568728942	2.497329642	2.501700107	-	-	-	-	-	-	-	-	-	-
TGME49_265220-t26_1	TGME49_265220	-	-	1.844642771	2.124375	2.193647827	-	-	-	-	-	1.216332789	1.285605616	-	-	-
TGME49_265170-t26_1	TGME49_265170	-	3.752844378	3.374793033	3.22478237	3.075463063	-	-	-	-	-	-	-	-	-	-
TGME49_265150-t26_1	TGME49_265150	-	-	-	-	-	-	-	-	-	-	-	-	-	-	-
TGME49_265160-t26_1	TGME49_265160	-	-	-	1.609872856	-	-	-	-	-	-	-	-	-	-	-
TGME49_265110-t26_1	TGME49_265110	-	-	1.321933746	1.05847731	1.005612322	-	-	-	-	-	-	-	-	-	-
TGME49_265090-t26_1	TGME49_265090	-	1.35690753	-	-	-	1.080201705	-	-1.028366392	-1.059730679	-2.004874068	-2.108568097	-2.139932384	-	-	-
TGME49_265070-t26_1	TGME49_265070	-	-	1.195903021	-	-	-	-	-	-	2.157192629	-	-	-	-	-
MSTRG.1077.2	TGME49_265060	-	3.335175168	3.898651894	3.914758291	3.644813701	-	-	-	-	-	-	-	-	-	-
TGME49_265060-t26_1	TGME49_265060	-	-	-	-	-	-	-	-	-	-	-	-	-	-	-
TGME49_265050-t26_1	TGME49_265050	-	-	-	-	-	-	-	-	-	-	-	-	-	-	-
TGME49_265040-t26_1	TGME49_265040	-	1.183711798	3.158189714	3.340298572	3.434357435	-	3.065419868	3.247528726	3.341587589	1.974477916	2.156586773	2.250645637	-	-	-
TGME49_265030-t26_1	TGME49_265030	-	-	3.885271038	4.608208996	4.563152231	-	-	-	-	-	3.2876767	3.242619935	-	-	-
TGME49_265020-t26_1	TGME49_265020	-	-	-	-	-	-	-	-	-	-	-	-	-	-	-
TGME49_265010-t26_1	TGME49_265010	-	2.952990206	-	-	-	2.931897723	-	-	-	-2.434797726	-2.809804431	-2.546587371	-	-	-
MSTRG.1083.1	TGME49_264990	-	-	-1.420954976	-	-	-	-	-	-	-	-	-	-	-	-
TGME49_264990-t26_1	TGME49_264990	-	-	-	-	-	-	-	-	-	-	-	-	-	-	-
TGME49_264980-t26_1	TGME49_264980	-	-	-	-	-	-	-	-	-	-	-	-	-	-	-
TGME49_264940-t26_1	TGME49_264940	-	-	-	-	-	-	-	-	-	-	-1.020894117	-	-	-	-
MSTRG.1086.1	TGME49_264900	-	-	-	-	-	-	-	-	-	-	3.52331996	-	-	-	-
TGME49_264900-t26_1	TGME49_264900	-	-	-	-	-	-	-	-	-	-	-	-	-	-	-
TGME49_264880-t26_1	TGME49_264880	-	1.396514273	2.611647415	2.785516023	2.716729037	-	2.783096226	2.956964834	2.888177848	1.215133143	1.38900175	1.320214764	-	-	-
TGME49_264860-t26_1	TGME49_264860	-	-	-2.444381154	-2.515605139	-2.057081473	-	-4.052065244	-4.123289229	-3.664765562	-2.385429994	-2.456653979	-1.998130312	-	-	-
TGME49_264830-t26_1	TGME49_264830	-	-	-	-	-	-	-	-	-	-	-	-	-	-	-
TGME49_264770-t26_1	TGME49_264770	-	-	-	-	-	-	-	-	-	-	-	-	-	-	-
MSTRG.1094.2	TGME49_264740	-	2.883160858	2.533971695	2.938008806	2.627602383	-	-	-	-	-	-	-	-	-	-
TGME49_264730-t26_1	TGME49_264730	-	-	1.294122075	1.470520821	1.232307957	-	-	-	-	-	-	-	-	-	-
TGME49_264740-t26_1	TGME49_264740	-	1.377724639	2.19805837	2.142806007	1.861047772	1.073669315	1.894003047	1.838750683	1.556992448	-	-	-	-	-	-
MSTRG.1095.2	TGME49_264720	-	-	2.652089427	3.359827158	2.658391253	-	-	-	-	-	-	-	-	-	-
TGME49_264720-t26_1	TGME49_264720	-	-	-	-	-	-	-	-	-	-	-	-	-	-	-
TGME49_264710-t26_1	TGME49_264710	-	-	1.377146327	1.275141891	1.035054376	-	-	-	-	-	-	-	-	-	-
TGME49_264680-t26_1	TGME49_264680	-	-	-	-	-	-	-	-	-	-	-	-	-	-	-
MSTRG.1098.1	TGME49_264660	-	4.944114148	4.423810144	4.393336396	4.020861165	4.689935127	4.169631123	4.139157375	3.766682144	-	-	-	-	-	-
TGME49_264650-t26_1	TGME49_264650	-	-	3.424324152	3.314962815	2.816727883	-	-	-	-	-	-	-	-	-	-
MSTRG.1099.1	TGME49_264640	-	-	-	-	-	-	-	-	-	-	-	-	-	-	-
TGME49_264640-t26_1	TGME49_264640	-	-	-	-1.480325851	-	-	-	-1.902866266	-	-1.284004089	-1.871154541	-1.318611212	-	-	-
MSTRG.1101.1	TGME49_264610	-	1.414430811	1.00023566	1.533575319	1.380296225	-	-	1.86694394	-	-	-	-	-	-	-
MSTRG.1101.3	TGME49_264610	-	-	-	-	-	-	-	-	-	-	-	-	-	-	-
TGME49_264610-t26_1	TGME49_264610	-	-	-	1.027642945	-	-	-	-	-	-	-	-	-	-	-
TGME49_264600-t26_1	TGME49_264600	-	-	-	-	-	-	-	-	-	1.229964973	1.279097183	1.291256291	-	-	-
TGME49_264472-t26_1	TGME49_264472	-	-	-1.000254106	-	-	-	-	-	-	-	-	-	-	-	-
TGME49_264485-t26_1	TGME49_264485	-	-	-1.888246945	-1.820797413	-1.215124484	-	-	-	-	-	-	-	-	-	-
TGME49_264450-t26_1	TGME49_264450	-	-	-	-	-	-	-	-	-	-	-	-	-	-	-
TGME49_264440-t26_1	TGME49_264440	-	-	-	-	-	-	-	-	-	-	-	-	-	-	-
TGME49_264430-t26_1	TGME49_264430	-	5.572343215	-	-	-	-	-	-	-	-5.205003546	-4.771521174	-4.983636909	-	-	-
MSTRG.1107.1	TGME49_264420	-	3.728912522	2.998475839	3.769052604	3.8732184	-	-	-	-	-	-	-	-	-	-
TGME49_287960-t26_1	TGME49_287960	-	-	-	-	-	-	-	-	-	-	-	-	-	-	-
TGME49_287980-t26_1	TGME49_287980	-	-	-	-	-	-	-	-	-	-	-	-	-	-	-
TGME49_287990-t26_1	TGME49_287990	-	-	3.082869171	3.359246906	3.15503138	-	-	-	-	3.722327142	3.998704877	3.794489351	-	-	-
TGME49_288020-t26_1	TGME49_288020	-	-	-	-	-	-	-	-	-	-	-	-	-	-	-
TGME49_288030-t26_1	TGME49_288030	-	-	-	-	-	-	-	-	-	-	-	-	-	-	-
MSTRG.1113.1	TGME49_288040	-	-	-	-	-	-	-	-	-	-	-	-	-	-	-
TGME49_288040-t26_1	TGME49_288040	-	-	1.235805174	1.16606698	1.103638308	-	-	-	-	-	-	-	-	-	-
TGME49_288045-t26_1	TGME49_288045	-	-	1.547857886	1.251935393	-	-	3.787456789	3.491534297	3.16638687	-	-	-	-	-	-
TGME49_288210-t26_1	TGME49_288210	-	-	1.894509285	2.186813439	2.202730695	-	-	2.489170887	2.505088143	1.813017262	2.105321416	2.121238673	-	-	-
TGME49_288220-t26_1	TGME49_288220	-	2.519357207	1.783172042	-	-	-	-	-	-	-	-	-	-	-	-
TGME49_288245-t26_1	TGME49_288245	-	-	-	-	-	-	-	-	-	-	-	-	-	-	-
MSTRG.1118.2	TGME49_288260	-	2.92679509	-	-	-	-	-	-	-	-2.725035479	-2.269717303	-2.391060386	-	-	-
TGME49_288260-t26_1	TGME49_288260	-	-5.171447101	-	-	-	-5.159821062	-	-	-	5.274006985	5.597628509	5.368599697	-	-	-
TGME49_288280-t26_1	TGME49_288280	-	-	-	-	-	-	-	-	-	-	-	-	-	-	-
TGME49_288320-t26_1	TGME49_288320	-	-	1.545487643	1.752582749	2.046053933	-	-	-	-	-	-	-	-	-	-
TGME49_288330-t26_1	TGME49_288330	-	1.22474482	-	-	-	-	-	-	-	-	-	-	-	-	-
MSTRG.1122.1	TGME49_288360	-	-	-	-	-	-	-	-	-	-	-	-	-	-	-
MSTRG.1123.1	TGME49_288370	-	-	1.457414667	1.996648254	2.157494414	-	3.111272729	3.650506316	3.811352476	-	2.286481316	2.447327476	-	-	-
TGME49_288370-t26_1	TGME49_288370	-	-	-	1.382516968	1.613143392	-	-	2.374501279	2.605127704	-	-	1.113261426	-	-	-
MSTRG.1124.2	TGME49_288380	-	-	-	-	-	-	-	-	-	-	-	-	-	-	-
TGME49_288390-t26_1	TGME49_288390	-	-	1.150469148	1.293007683	1.471486797	-	-	-	-	-	-	-	-	-	-
MSTRG.1126.1	TGME49_288440	-	2.05443696	-	-	1.227542412	-	-	-	-	-1.601879587	-1.060219727	-	-	-	-
TGME49_288440-t26_1	TGME49_288440	-	1.270829013	-1.789541465	-1.545406384	-1.405229756	1.283930999	-1.776439479	-1.532304398	-1.392127769	-3.060370478	-2.816235397	-2.676058769	-	-	-
TGME49_288475-t26_1	TGME49_288475	-	-	-	-	-	-	-	3.779322002	3.837909199	-	1.995851848	2.054439045	1.198896811	1.257484008	-
TGME49_288500-t26_1	TGME49_288500	-	-	-	-	-	-	-	-	-	-	-	-	-	-	-
MSTRG.1130.1	TGME49_288520	-	2.201807364	2.2375193	2.641644495	2.565975622	3.953214719	3.988926655	4.39305185	4.317382977	-	-	-	-	-	-
MSTRG.1131.2	TGME49_288540	-	-3.335092648	1.1460441	-	-	-	-	-	-	4.481136749	3.985184974	3.961177474	-	-	-
TGME49_288540-t26_1	TGME49_288540	-	1.577311989	1.92858688	1.596808585	1.600897349	-	-	-	-	-	-	-	-	-	-
MSTRG.1132.1	TGME49_288550	-	-	-	-	-	-	-	-	-	-	-	-	-	-	-
TGME49_288550-t26_1	TGME49_288550	-	-	1.433487802	1.759504138	1.589461971	-	-	-	-	-	1.62420196	1.454159792	-	-	-
TGME49_288560-t26_1	TGME49_288560	-	-	1.556998751	1.859580171	1.763896955	-	-	1.249312437	1.153629221	-	1.213933712	1.118250496	-	-	-
MSTRG.1134.2	TGME49_288570	-	-	-	-	-	-	-	-	-	-	-	-	-	-	-
TGME49_288570-t26_1	TGME49_288570	-	-	1.306806717	1.341450688	1.312443013	-	-	-	-	-	-	-	-	-	-
MSTRG.1135.1	TGME49_288580	-	-	2.987437385	3.105763368	3.285256361	-	-	-	-	-	-	3.255895781	-	-	-
TGME49_288580-t26_1	TGME49_288580	-	-	1.235344105	1.598791935	1.594551211	-	-	-	-	-	-	-	-	-	-
TGME49_288590-t26_1	TGME49_288590	-	-	-	-	-	-	-3.529816046	-	-	-3.372005466	-3.084016792	-3.065940281	-	-	-
MSTRG.1137.2	TGME49_288600	-	-	1.811470808	2.154737928	1.664242894	-	-	-	-	3.705665955	4.048933076	3.558438042	-	-	-
TGME49_288600-t26_1	TGME49_288600	-	-	1.687679784	1.825611633	1.7139118	-	-	2.700145837	2.588446005	-	1.134822637	-	-	-	-
MSTRG.1138.1	TGME49_288620	-	-	1.469942686	1.474250431	1.629082918	-	-	-	-	-	-	-	-	-	-
TGME49_288620-t26_1	TGME49_288620	-	-	1.28263964	1.743270127	1.733165968	-	2.082243057	2.542873544	2.532769385	-	1.171255039	1.16115088	-	-	-
MSTRG.1139.1	TGME49_288630	-	-	1.439298643	2.123798374	2.238692789	-	4.295583582	4.980083313	5.094977728	2.930831966	3.615331696	3.730226111	-	-	-
TGME49_288630-t26_1	TGME49_288630	-	1.164704864	1.782198019	1.874662308	1.856307894	1.264109268	1.881602422	1.974066711	1.955712298	-	-	-	-	-	-
TGME49_288640-t26_1	TGME49_288640	-	1.288534242	2.542605214	3.045201203	3.050723328	-	3.389302668	3.891898657	3.897420782	1.254070971	1.756666961	1.762189085	-	-	-
MSTRG.1140.1	TGME49_288650	-	-2.541738316	-	-	-	-1.814457873	-	-	-	1.955953299	2.694573767	2.418111417	-	-	-
TGME49_288650-t26_1	TGME49_288650	-	-	-	-	-	-	-	-	-	1.139274751	1.421995134	1.179470733	-	-	-
MSTRG.1141.1	TGME49_288680	-	-	1.866125169	1.88464315	1.411756527	-	-	-	-	-	-	-	-	-	-
TGME49_288680-t26_1	TGME49_288680	-	1.517631153	1.607813787	1.785844316	1.733808281	1.503688768	1.593871403	1.771901932	1.719865896	-	-	-	-	-	-
TGME49_288685-t26_1	TGME49_288685	-	1.49772522	-	-	-	-	-	-	-	-	-	-	-	-	-
TGME49_288720-t26_1	TGME49_288720	-	-2.11194512	-2.774414017	-2.834377124	-2.964749497	-	-1.953130019	-2.013093126	-2.143465499	-	-	-	-	-	-
TGME49_288730-t26_1	TGME49_288730	-	1.837988453	1.875184641	1.978203432	1.639821292	-	-	-	-	-	-	-	-	-	-
MSTRG.1145.2	TGME49_288740	-	-	4.351584253	4.365121582	4.479080125	-	-	-	-	-	-	-	-	-	-
TGME49_288740-t26_1	TGME49_288740	-	-	2.237660818	1.913038081	2.062420171	-	2.680116541	2.355493804	2.504875894	1.833804802	1.509182065	1.658564155	-	-	-
MSTRG.1146.1	TGME49_288750	-	-	-	-	-	-	-	-	-	-	-	-	-	-	-
TGME49_288750-t26_1	TGME49_288750	-	-	-	-	-	-	-	-	-	-	-	-	-	-	-
TGME49_288800-t26_1	TGME49_288800	-	-	-	-	-	-	-	-	-	-	-	-	-	-	-
TGME49_288830-t26_1	TGME49_288830	-	-	1.779627168	1.879493213	1.907016082	-	1.762921375	1.86278742	1.89031029	1.33837828	1.438244325	1.465767195	-	-	-
TGME49_288845-t26_1	TGME49_288845	-	-	-	-	-	-	-	-	-	-	-	-	-	-	-
TGME49_288860-t26_1	TGME49_288860	-	-	-1.738626998	-1.55229977	-1.446506057	-	-3.363240273	-3.176913045	-3.071119333	-2.125793677	-1.939466449	-1.833672737	-	-	-
TGME49_288870-t26_1	TGME49_288870	-	-	-1.402252792	-1.280562425	-1.433714425	-	-2.685360503	-2.563670136	-2.716822136	-	-	-	-	-	-
TGME49_288880-t26_1	TGME49_288880	-	-	-	-	-	-	-	-	-	-	-	-	-	-	-
TGME49_288900-t26_1	TGME49_288900	-	-	-1.981052775	-2.293126085	-1.819159207	-	-3.39262346	-3.70469677	-3.230729893	-2.921927932	-3.234001242	-2.760034364	-	-	-
TGME49_288910-t26_1	TGME49_288910	-	-	1.117075236	1.556449022	1.56535139	-	-	-	-	-	-	-	-	-	-
MSTRG.1158.2	TGME49_288945	-	-	-	-	-	-	-	-	-	3.930522353	-	-	-	-	-
TGME49_288945-t26_1	TGME49_288945	-	1.388447547	1.626841574	-	-	-	2.452895363	-	-	-	-	-1.7153342	-	-1.953728227	-
TGME49_288950-t26_1	TGME49_288950	-	1.124160284	2.754596464	2.736081231	2.286241341	-	2.378921108	2.360405876	1.910565986	1.63043618	1.611920947	1.162081058	-	-	-
TGME49_288990-t26_1	TGME49_288990	-	-	2.038437574	2.123255046	2.147429954	-	-	-	-	1.418492095	1.503309566	1.527484475	-	-	-
TGME49_289010-t26_1	TGME49_289010	-	-	1.684448355	2.04850099	1.860934273	-	4.086816206	4.450868841	4.263302123	-	-	-	-	-	-
MSTRG.1164.1	TGME49_289050	-	-2.802965988	-4.187581553	-3.437149508	-3.489862988	-	-2.864574581	-2.114142537	-2.166856017	-	-	-	-	-	-
TGME49_289080-t26_1	TGME49_289080	-	-	1.234824528	1.190999423	-	-	-	-	-	-	-	-	-	-	-
TGME49_289090-t26_1	TGME49_289090	-	-	-	-	-	-	-	-	-	-	-	-	-	-	-
MSTRG.1167.2	TGME49_289100	-	-	1.631874088	1.928501802	2.181735663	-	-	-	-	-	-	-	-	-	-
TGME49_289100-t26_1	TGME49_289100	-	-	-	-	-	-	-	-	-	-	-	-	-	-	-
TGME49_289110-t26_1	TGME49_289110	-	-	-	-	-	-	-	-	-	-	-	-	-	-	-
TGME49_289130-t26_1	TGME49_289130	-	-	-	-	-	-	-	-	-	-	-	-	-	-	-
MSTRG.1170.1	TGME49_289180	-	1.720344481	1.619608437	1.649970047	1.641131829	-	-	-	-	-	-	-	-	-	-
TGME49_289180-t26_1	TGME49_289180	-	-	1.399015805	1.868309277	1.896242063	-	-	3.242255968	3.270188754	-	-	-	-	-	-
TGME49_289200-t26_1	TGME49_289200	-	-	-	-	-	-	-	-	-	-	-	-	-	-	-
MSTRG.1172.1	TGME49_289210	-	1.415305584	-	1.19401358	1.353356627	-	-	-	-	-	-	-	-	-	-
TGME49_289210-t26_1	TGME49_289210	-	-	-	-	-	-	-	-	-	-	-	-	-	-	-
TGME49_289222-t26_1	TGME49_289222	-	-	2.797062687	3.370303208	3.162031444	-	-	-	-	-	-	-	-	-	-
TGME49_289230-t26_1	TGME49_289230	-	1.707182721	1.42103113	1.708758202	1.77841219	-	-	-	-	-	-	-	-	-	-
TGME49_289250-t26_1	TGME49_289250	-	-	-	-	-	-	-	-	-	-	-	-	-	-	-
TGME49_289290-t26_1	TGME49_289290	-	-	-	-	-	-	-	-	-	-	-	-	-	-	-
MSTRG.1178.1	TGME49_289300	-	-	1.728168252	1.752011728	1.508531981	-	-	-	-	-	-	-	-	-	-
TGME49_289300-t26_1	TGME49_289300	-	1.064451974	1.126952656	-	-	4.428577467	4.491078149	4.337813055	4.312271355	-	-	-	-	-	-
TGME49_289320-t26_1	TGME49_289320	-	-	-1.096070555	-1.124358921	-1.137182208	-	-	-	-	-1.182485077	-1.210773444	-1.223596731	-	-	-
TGME49_289330-t26_1	TGME49_289330	-	-	-1.128947536	-1.252375662	-	-	-2.020855417	-2.144283543	-1.802224495	-1.798634676	-1.922062802	-1.580003753	-	-	-
TGME49_289340-t26_1	TGME49_289340	-	-	-	1.250615009	1.252817304	-	-	-	-	-	1.721703856	1.72390615	-	-	-
MSTRG.1182.1	TGME49_289360	-	-	2.935070518	3.350966011	3.359634446	-	-	-	-	-	-	-	-	-	-
TGME49_289360-t26_1	TGME49_289360	-	1.474803797	2.397714247	2.69791554	2.611602392	-	2.065831324	2.366032618	2.27971947	-	1.223111743	1.136798595	-	-	-
TGME49_289370-t26_1	TGME49_289370	-	2.986653831	3.268436105	3.928172608	3.88803636	4.789530333	5.071312607	5.731049111	5.690912862	-	-	-	-	-	-
TGME49_289380-t26_1	TGME49_289380	-	-	-	-1.106336422	-1.024287739	-	-	-	-	-	-	-	-	-	-
TGME49_289490-t26_1	TGME49_289490	-	-	-2.655466276	-4.088731555	-4.19482502	-	-4.772301128	-6.205566407	-6.311659873	-2.820540073	-4.253805351	-4.359898817	-	-	-
TGME49_289510-t26_1	TGME49_289510	-	-	-	1.138137235	1.084529255	-	-	-	-	-	-	-	-	-	-
TGME49_289520-t26_1	TGME49_289520	-	1.578101403	-	-	-	-	-	-	-	-1.894048895	-1.730197554	-1.5096803	-	-	-
MSTRG.1187.2	TGME49_289530	-	-	2.385169516	3.226709099	3.048911036	-	-	-	-	-	3.075267347	2.897469284	-	-	-
TGME49_289530-t26_1	TGME49_289530	-	-	-	-	-	-	-	1.191935634	1.240343835	-	-	-	-	-	-
MSTRG.1188.1	TGME49_289540	-	-	-	-	-	-	-	-	-	-	-	-	-	-	-
TGME49_289540-t26_1	TGME49_289540	-	-	-	-	-	-	-	-	-	-	-	-	-	-	-
MSTRG.1189.2	TGME49_289550	-	-	-2.522968246	-	-	-	-4.145673591	-3.115791617	-	-	-	-	-	-	-
TGME49_289550-t26_1	TGME49_289550	-	-	-	-	-	-	-	-	-	2.412989642	2.56777588	2.652633106	-	-	-
TGME49_289580-t26_1	TGME49_289580	-	1.306569123	-	-	-	-	-	-	-	-1.763903301	-1.559620745	-1.789419447	-	-	-
MSTRG.1192.2	TGME49_289600	-	-2.418993927	-1.136971381	-	-	-	-	-	-	-	-	-	-	-	-
TGME49_289600-t26_1	TGME49_289600	-	-	-	-	-	-	-	1.169580564	1.224337952	-	-	-	-	-	-
MSTRG.1193.1	TGME49_289610	-	-	-	-	-	-	-	-	-	-	-	-	-	-	-
MSTRG.1193.4	TGME49_289615	-	-	1.162963002	-	1.397827077	-	-	-	-	-	-	-	-	-	-
TGME49_289610-t26_1	TGME49_289610	-	1.141697367	1.258116043	1.520525679	1.41019277	-	-	-	-	-	-	-	-	-	-
TGME49_289615-t26_1	TGME49_289615	-	-	1.290335317	1.599250062	1.561784102	-	3.960155702	4.269070448	4.231604488	-	-	-	-	-	-
MSTRG.1194.1	TGME49_289620	-	-	-1.249112653	-1.513676078	-1.230533597	-	-	-	-	-	-	-	-	-	-
MSTRG.1194.3	TGME49_289620	-	-	-	-1.548839879	-	-	-	-	-	-	-	-	-	-	-
TGME49_289620-t26_1	TGME49_289620	-	-1.271151308	-	-	-	-	1.049160048	1.207572044	1.305536005	1.339732013	1.498144009	1.59610797	-	-	-
MSTRG.1195.1	TGME49_289630	-	-3.299330778	-2.735831823	-2.43600782	-2.464229573	-	-	-	-	-	-	-	-	-	-
TGME49_289630-t26_1	TGME49_289630	-	-3.111426987	-1.847978489	-1.304292666	-1.303005803	-	-	-	-	-	1.807134321	1.808421184	-	-	-
MSTRG.1196.1	TGME49_289640	-	-	-1.696953435	-	-	-	-	-	-	-	-	-	-	-	-
TGME49_289640-t26_1	TGME49_289640	-	2.468332463	2.374484638	2.681950229	2.530932966	-	-	-	-	-	-	-	-	-	-
MSTRG.1197.2	TGME49_289650	-	-	-	-	-	-	-	-	-	-	-	-	-	-	-
TGME49_289650-t26_1	TGME49_289650	-	-	-	-	-	-	-	-	-	-	-	-	-	-	-
TGME49_289670-t26_1	TGME49_289670	-	-	1.910852618	2.185534943	2.099554818	-	-	-	-	-	-	-	-	-	-
TGME49_289680-t26_1	TGME49_289680	-	-	-	-	-	-	-	-	-	-	-	-	-	-	-
MSTRG.1201.2	TGME49_289690	-	1.154456817	-	-	-	-	-	-	-	-1.274215332	-	-1.039786803	-	-	-
TGME49_289690-t26_1	TGME49_289690	-	1.050090576	-	-	-	1.835453503	-	-	-	-	-	-	-	-	-
TGME49_289700-t26_1	TGME49_289700	-	1.029772276	1.884815959	2.066172885	2.025163476	-	2.898757404	3.08011433	3.039104921	-	1.036400608	-	-	-	-
TGME49_289710-t26_1	TGME49_289710	-	-	-1.388972695	-2.184177642	-2.508527497	-	-	-2.581964091	-2.906313946	-1.854291569	-2.649496516	-2.973846371	-	-	-
TGME49_289730-t26_1	TGME49_289730	-	1.205634491	-	1.121105563	1.062230679	-	-	-	-	-	-	-	-	-	-
MSTRG.1205.1	TGME49_289740	-	-	-	-	-	-	-	-	-	-	-	-	-	-	-
TGME49_289740-t26_1	TGME49_289740	-	-	-	1.012935658	1.150063573	-	-	1.294953633	1.432081548	1.098221446	1.484424791	1.621552706	-	-	-
TGME49_289750-t26_1	TGME49_289750	-	-1.476799236	-	-	-	-	-	-	-	1.241483062	1.463438559	1.569629604	-	-	-
TGME49_289760-t26_1	TGME49_289760	-	-	-1.495851817	-1.93594999	-1.999706314	-	-	-2.073764814	-2.137521138	-	-	-	-	-	-
TGME49_289770-t26_1	TGME49_289770	-	-	-	-	-	-	-	-	-	-	-	-	-	-	-
TGME49_289800-t26_1	TGME49_289800	-	-	-	-	-	-	-	-	-	-	-	-	-	-	-
TGME49_289810-t26_1	TGME49_289810	-	-	-1.655731721	-1.125924084	-1.160198125	-	-	-	-	-	-	-	-	-	-
MSTRG.1211.2	TGME49_289830	-	-	-	-	-	-	-	-	-	-	-	-	-	-	-
TGME49_289830-t26_1	TGME49_289830	-	-	-	-	-	-	-	-	-	-	-	-	-	-	-
TGME49_289850-t26_1	TGME49_289850	-	-	-	-	-	-	-	-	-	-	-	-	-	-	-
MSTRG.1214.2	TGME49_289880	-	3.590373694	-	-	-	-	-	-	-	-4.26250142	-	-3.381003403	-	-	-
TGME49_289880-t26_1	TGME49_289880	-	-	-	-	-	-	-	-	-	-	-	-	-	-	-
MSTRG.1215.1	TGME49_289910	-	-	-	-1.558101811	-2.056153335	-	-	-2.475853926	-2.97390545	-	-	-	-1.738393833	-2.236445356	-
TGME49_289910-t26_1	TGME49_289910	-	-	-	-1.843825216	-2.090104646	-3.009212744	-	-2.914530831	-3.160810261	-	-	-	-1.993072669	-2.239352098	-
TGME49_289920-t26_1	TGME49_289920	-	-1.69637948	1.62690686	2.150040063	1.83837224	-	2.635569641	3.158702844	2.847035021	3.323286341	3.846419543	3.534751721	-	-	-
TGME49_289940-t26_1	TGME49_289940	-	-	2.089564108	2.427959428	2.552929164	-	-	-	-	-	-	-	-	-	-
TGME49_289950-t26_1	TGME49_289950	-	-	-	-	-	-	-	-	-	-	-	-	-	-	-
TGME49_289970-t26_1	TGME49_289970	-	-2.645905524	-	-	-	-	-	-	-	2.439245045	2.408746272	2.790876781	-	-	-
MSTRG.1220.2	TGME49_289990	-	-	-	-	-	-	-	-	-	-	-	-	-	-	-
TGME49_289990-t26_1	TGME49_289990	-	-	-	-	-	-	-	-	-	-	-	-	-	-	-
TGME49_290000-t26_1	TGME49_290000	-	3.485355915	4.604079341	4.91225048	4.840350765	2.743281096	3.862004521	4.17017566	4.098275945	1.118723425	1.426894564	1.35499485	-	-	-
TGME49_290005-t26_1	TGME49_290005	-	-	-	-	-	-	-	-	-	-	-	-	-	-	-
TGME49_290030-t26_1	TGME49_290030	-	-	-	-	-	-	-	-	-	-	-	-	-	-	-
MSTRG.1224.2	TGME49_290040	-	-	-	-	-	-	-	-	-	-	-	-	-	-	-
TGME49_290040-t26_1	TGME49_290040	-	-	-	-	1.051383038	-	-	1.526211825	1.621992719	-	-	-	-	-	-
TGME49_290150-t26_1	TGME49_290150	-	-	-	-	-	-	-	-	-	-	-	-	-	-	-
TGME49_290160-t26_1	TGME49_290160	-	-	-	-	-	-	-	-	-	-	-	-	-	-	-
TGME49_290180-t26_1	TGME49_290180	-	-	1.246837791	1.269887149	1.443565015	-	-	-	-	-	-	-	-	-	-
TGME49_290190-t26_1	TGME49_290190	-	-	-	-	-	-	-	-	-	-	-	-	-	-	-
MSTRG.1229.2	TGME49_290200	-	-	-	-	-	-	-	-	-	-	-	-	-	-	-
TGME49_290200-t26_1	TGME49_290200	-	-1.719659571	-	-1.675395623	-2.14522287	-2.234568737	-	-2.190304789	-2.660132036	-	-	-	-	-	-
TGME49_290260-t26_1	TGME49_290260	-	-	1.166354013	1.379852391	1.408981996	-	-	-	-	-	-	-	-	-	-
TGME49_290270-t26_1	TGME49_290270	-	-	-	-	-	-	-	-	-	-	-	-	-	-	-
TGME49_290290-t26_1	TGME49_290290	-	-	-	-	-	-	-	-	-	-	-	-	-	-	-
TGME49_290300-t26_1	TGME49_290300	-	2.081028215	1.601782169	1.820921712	1.872753973	2.262245927	1.782999881	2.002139424	2.053971685	-	-	-	-	-	-
MSTRG.1236.1	0	-	-	1.536438113	2.502598041	2.456619614	-	-	-	-	-	-	-	-	-	-
TGME49_290330-t26_1	TGME49_290330	-	1.530247296	-	-	-	-	-	-	-	-	-	-	-	-	-
TGME49_290340-t26_1	TGME49_290340	-	-	-	-	-	-	-	-	-	-	-	-	-	-	-
TGME49_290570-t26_1	TGME49_290570	-	-	1.425399229	2.108018702	1.967904019	-	-	3.169849511	-	-	2.050715214	-	-	-	-
TGME49_290580-t26_1	TGME49_290580	-	2.008761972	1.398598743	1.701457554	1.261246445	-	-	-	-	-	-	-	-	-	-
TGME49_290590-t26_1	TGME49_290590	-	-	2.695695658	3.658286802	3.287138233	-	-	-	-	-	-	-	-	-	-
TGME49_290600-t26_1	TGME49_290600	-	-	-	-	-	-	-	-	-	1.609612448	1.378704476	1.418854283	-	-	-
TGME49_290605-t26_1	TGME49_290605	-	-	1.641849001	2.049530683	1.98596552	-	-	-	-	-	-	-	-	-	-
TGME49_290640-t26_1	TGME49_290640	-	-	-	-	-	-	-	-	-	-1.048145026	-1.228981472	-1.23598291	-	-	-
MSTRG.1245.1	TGME49_290660	-	-	-	-	-	-	-	-	-	-	-	-	-	-	-
TGME49_290660-t26_1	TGME49_290660	-	-	-	-	-	-	-	-	-	-	-	-	-	-	-
MSTRG.1246.2	TGME49_290670	-	-	-	-	-	-	-	-	-	-	-	-	-	-	-
TGME49_290670-t26_1	TGME49_290670	-	-	1.090449173	1.052155367	1.007023122	-	1.239590896	1.20129709	1.156164845	-	-	-	-	-	-
TGME49_290678-t26_1	TGME49_290678	-	-	-1.949027312	-2.15735691	-1.789274885	-	-3.158155079	-3.366484677	-2.998402652	-2.249564743	-2.457894341	-2.089812316	-	-	-
TGME49_290682-t26_1	TGME49_290682	-	-	-2.435102535	-2.472299817	-2.273659443	-	-4.203490239	-4.240687521	-4.042047147	-	-	-	-	-	-
TGME49_290700-t26_1	TGME49_290700	-	-1.95524696	-	-	-	-	-	1.140230599	1.152317703	1.823104425	2.187175467	2.19926257	-	-	-
MSTRG.1250.1	TGME49_290710	-	-	-1.013166822	-	-	-	-	-	-	-1.652244029	-	-	-	-	-
TGME49_290720-t26_1	TGME49_290720	-	-	-	-	-	-	-	-	-	-	-	-	-	-	-
TGME49_290840-t26_1	TGME49_290840	-	-	-	-	-	-	-	-	-	-	-	-	-	-	-
MSTRG.1254.2	TGME49_290850	-	-	-	1.27096809	1.077071821	-	-	-	-	-	-	-	-	-	-
TGME49_290850-t26_1	TGME49_290850	-	-1.282327615	-	-	-	-	-	1.626900636	1.655069612	1.818316306	2.001659819	2.029828795	-	-	-
TGME49_290860-t26_1	TGME49_290860	-	-	-	-	-	-	-	-	-	-	-	-	-	-	-
MSTRG.1257.2	TGME49_290890	-	-	-	-	-	-	-	-	-	-	-	-	-	-	-
TGME49_290890-t26_1	TGME49_290890	-	1.065990622	1.393319137	1.71444033	1.749006748	-	-	2.152160027	2.186726445	-	-	-	-	-	-
TGME49_290900-t26_1	TGME49_290900	-	-	-	-	-	-	-	-	-	-	-	-	-	-	-
TGME49_290940-t26_1	TGME49_290940	-	-	-	-	-	-	-	-	-	-	-	-	-	-	-
MSTRG.1261.1	TGME49_290950	-	-	-	1.752596767	2.071438987	-	-	-	-	-	-	-	-	-	-
TGME49_290950-t26_1	TGME49_290950	-	-	-	-	-	-	-	-	-	-	-	-	-	-	-
TGME49_290970-t26_1	TGME49_290970	-	5.500143974	5.768069686	5.28501171	5.291427526	2.918987247	3.186912958	2.703854982	2.710270798	-	-	-	-	-	-
TGME49_290980-t26_1	TGME49_290980	-	-	1.434404494	1.565787184	1.637588267	-	4.23012817	4.361510859	4.433311942	-	-	1.854841409	-	-	-
TGME49_290990-t26_1	TGME49_290990	-	-	-1.252641732	-1.222995042	-1.280869425	-	-	-	-	-1.368309326	-1.338662636	-1.39653702	-	-	-
TGME49_291000-t26_1	TGME49_291000	-	-	-	1.226274312	1.266328314	-	-	-	-	-	-	-	-	-	-
TGME49_291010-t26_1	TGME49_291010	-	-	1.958290541	2.213581307	2.184195772	-	-	-	-	-	-	-	-	-	-
TGME49_291030-t26_1	TGME49_291030	-	-	2.425635793	2.445758913	2.281699806	-	1.917681838	1.937804958	1.773745851	2.452134702	2.472257823	2.308198716	-	-	-
TGME49_291050-t26_1	TGME49_291050	-	-	-	-	-	-	-	-	-	-	-	-	-	-	-
MSTRG.1270.1	TGME49_291080	-	-	-	-	-	-	-	-	-	-	-	-	-	-	-
TGME49_291080-t26_1	TGME49_291080	-	-	-	-	-	-	-	-	-	-	-	-	-	-	-
MSTRG.1271.1	TGME49_291090	-	-	2.353866548	3.105381369	3.128730207	-	-	-	-	-	-	-	-	-	-
TGME49_291120-t26_1	TGME49_291120	-	-	-	-	-	-	-	-	-	-	-	-	-	-	-
MSTRG.1273.2	TGME49_291140	-	-	-	1.304113813	1.420704976	-	-	-	-	-	-	-	-	-	-
TGME49_291140-t26_1	TGME49_291140	-	-	-	-	-	-	-	-	-	-1.01929536	-	-	-	-	-
TGME49_291170-t26_1	TGME49_291170	-	-	-	-2.34092455	-2.874372155	-	-	-	-	-	-	-2.953351005	-	-	-
TGME49_291180-t26_1	TGME49_291180	-	-	-1.919620407	-1.611586381	-1.473665548	-	-1.778472457	-1.470438431	-1.332517598	-2.467225613	-2.159191587	-2.021270754	-	-	-
TGME49_291300-t26_1	TGME49_291300	-	-	-	-	-	-	-	-	-	-	-	-	-	-	-
MSTRG.1277.2	TGME49_291310	-	-	-	-	-	-	-	-	-	-	-	-	-	-	-
TGME49_291310-t26_1	TGME49_291310	-	-	-	-	-	-	-	-	-	-	-	-	-	-	-
MSTRG.1278.1	TGME49_291330	-	-	-	-	-	-	-	-	-	-	-	-	-	-	-
TGME49_291330-t26_1	TGME49_291330	-	-	1.120286666	1.249430579	1.392497425	-	1.526126842	1.655270754	1.798337601	-	-	1.110833591	-	-	-
TGME49_291590-t26_1	TGME49_291590	-	-	-	-	-	-	-	-	-	-	-	-	-	-	-
TGME49_291600-t26_1	TGME49_291600	-	-	-	-	-	-	1.870858115	1.937359785	1.778949166	1.156617209	1.223118879	1.06470826	-	-	-
MSTRG.1283.2	TGME49_291620	-	2.795904023	3.495376187	3.697658276	3.832372968	-	-	3.043869365	3.178584057	-	-	-	-	-	-
TGME49_291620-t26_1	TGME49_291620	-	-	-	-	-	-	-	-	-	-	-	-	-	-	-
TGME49_291630-t26_1	TGME49_291630	-	-	-	-1.760033956	-1.99338236	-	-	-	-	-	-	-	-	-	-
TGME49_291650-t26_1	TGME49_291650	-	-	1.777450022	1.983215502	1.839682214	-	-	-	-	-	-	-	-	-	-
TGME49_291670-t26_1	TGME49_291670	-	1.608382448	2.311474307	2.564134803	2.431782981	-	-	-	-	-	-	-	-	-	-
TGME49_291680-t26_1	TGME49_291680	-	-	-	-	-	-	-	-	-	-	-	-	-	-	-
MSTRG.1289.2	TGME49_291810	-	-	1.460795973	2.155659033	1.624955755	-	-	-	-	-	-	-	-	-	-
TGME49_291810-t26_1	TGME49_291810	-	-	-	-	-	-	-	-	-	-	-	-	-	-	-
TGME49_291830-t26_1	TGME49_291830	-	3.675124933	3.468052823	3.424835799	3.363745237	-	-	-	-	-	-	-	-	-	-
TGME49_291840-t26_1	TGME49_291840	-	-	-13.00480157	-14.369554	-	-	-12.20892605	-13.57367848	-	-12.0256674	-13.39041983	-	-	-	-
TGME49_291850-t26_1	TGME49_291850	-	-	-6.091442036	-5.132963469	-4.740977876	-	-6.445071413	-5.486592845	-5.094607253	-5.374321969	-4.415843402	-4.02385781	-	-	-
MSTRG.1294.1	TGME49_291880	-	-	-	1.110864902	1.088334009	-	-	-	-	-	-	-	-	-	-
TGME49_291880-t26_1	TGME49_291880	-	1.424425533	1.962236427	2.09399572	2.024596028	2.49274313	3.030554024	3.162313318	3.092913625	-	-	-	-	-	-
MSTRG.1295.1	TGME49_291890	-	-7.630746033	-5.972835523	-5.797270183	-5.481537422	-6.545921456	-4.888010946	-4.712445606	-4.396712844	-	-	-	-	-	-
TGME49_291890-t26_1	TGME49_291890	-	-5.536662542	-5.239309608	-5.933532192	-6.397916373	-5.147546361	-4.850193426	-5.544416011	-6.008800192	-	-	-	-	-1.158606765	-
TGME49_291900-t26_1	TGME49_291900	-	-	1.57717245	1.51031419	1.476068265	-	-	-	-	-	-	-	-	-	-
TGME49_291940-t26_1	TGME49_291940	-	-	2.374092611	2.225548522	2.182010636	-	-	-	-	1.358568495	-	-	-	-	-
TGME49_300621-t26_1	TGME49_300621	-	-	8.56887708	8.66816924	8.965622329	-	-	-	-	-	-	-	-	-	-
MSTRG.1300.2	TGME49_291960	-	-3.193128797	-1.689478055	-1.895661467	-2.057456461	-3.116040634	-1.612389892	-1.818573304	-1.980368297	1.503650741	1.29746733	-	-	-	-
TGME49_291970-t26_1	TGME49_291970	-	-	-	-	-	-	-	-	-	-	-	-	-	-	-
TGME49_292000-t26_1	TGME49_292000	-	-	-	-	-	-	-	-	-	-	-	-	-	-	-
TGME49_292020-t26_1	TGME49_292020	-	1.800381246	-	-	-	-	-	-	-	-1.569700635	-1.203214202	-1.181084922	-	-	-
TGME49_292070-t26_1	TGME49_292070	-	-	-	-	-	-	-	-	-	-	-	-	-	-	-
TGME49_292080-t26_1	TGME49_292080	-	-	-	-	-	-	-	-	-	-	-	-	-	-	-
MSTRG.1306.2	TGME49_292100	-	-	-	-	-	-	-	2.862785242	-	2.39399376	2.533642713	2.386133345	-	-	-
TGME49_292100-t26_1	TGME49_292100	-	-	-1.00436178	-	-	-	-	-	-	-	-	-	-	-	-
TGME49_292120-t26_1	TGME49_292120	-	1.390257807	1.245352756	1.254876643	1.246103088	-	-	-	-	-	-	-	-	-	-
MSTRG.1308.2	TGME49_292130	-	-	-	-	-	-	-	-	-	-	-	-	-	-	-
TGME49_292130-t26_1	TGME49_292130	-	-1.180297923	-2.046228365	-1.89034379	-1.96175157	-	-1.765075238	-1.609190663	-1.680598443	-	-	-	-	-	-
MSTRG.1309.2	TGME49_292160	-	-	1.276202131	1.904258194	1.404411412	-	-	3.796205374	3.296358592	4.200085099	4.828141162	4.32829438	-	-	-
TGME49_292160-t26_1	TGME49_292160	-	-3.391925084	-	-	-	-	-	-	-	3.321321139	3.179325473	-	-	-	-
TGME49_292190-t26_1	TGME49_292190	-	-	-	1.05766123	1.388157819	-	-	-	-	-	-	-	-	-	-
TGME49_292200-t26_1	TGME49_292200	-	-	-	-	-	-	-	-	-	-	-	-	-	-	-
TGME49_292220-t26_1	TGME49_292220	-	-	-	-	-	-	-	-	-	-	-	-	-	-	-
TGME49_292245-t26_1	TGME49_292245	-	-	-	-	-	-	-	-	-	-	-	-	-	-	-
TGME49_292260-t26_1	TGME49_292260	-	-	-	-	-	-	-	-	-	-	-	-	-	-	-
TGME49_292280-t26_1	TGME49_292280	-	4.243200599	4.920918708	3.411862709	3.583010155	-	-	-	-	-	-	-	-	-	-
TGME49_292290-t26_1	TGME49_292290	-	-	-	-	-	-	-	-	-	-	-	-	-	-	-
TGME49_292320-t26_1	TGME49_292320	-	-	-	1.026471021	1.053587733	-	-	-	-	-	-	-	-	-	-
TGME49_292340-t26_1	TGME49_292340	-	-	-	-	-	-	-	-	-	-	-	-	-	-	-
TGME49_292360-t26_1	TGME49_292360	-	1.175936711	1.973606735	2.011246307	2.067211459	-	2.263406482	2.301046054	2.357011206	-	-	-	-	-	-
TGME49_292375-t26_1	TGME49_292375	-	3.043232022	2.786071706	2.71043809	2.750270462	2.043055911	1.785895596	1.71026198	1.750094352	-	-	-	-	-	-
TGME49_210600-t26_1	TGME49_210600	-	7.021965015	6.07470834	6.333218815	6.293119036	4.035240738	-	3.346494538	3.306394759	-	-	-	-	-	-
TGME49_210490-t26_1	TGME49_210490	-	-	2.023375654	2.275778861	1.977998999	-	-	-	-	2.243290778	2.495693986	2.197914124	-	-	-
TGME49_210450-t26_1	TGME49_210450	-	-	1.785513863	2.11825141	2.023793428	-	-	-	-	-	-	-	-	-	-
TGME49_210440-t26_1	TGME49_210440	-	-	-	-	-	-	-	-	-	-	-	-	-	-	-
TGME49_210420-t26_1	TGME49_210420	-	-	-	-	-	-	-	-	-	-	-	1.368667076	-	-	-
TGME49_210408-t26_1	TGME49_210408	-	-	-	-	-	-	-	-	-	-	-	-	-	-	-
TGME49_210400-t26_1	TGME49_210400	-	4.533323584	3.159579221	2.575527176	-	-	-	-	-	-	-	-	-	-	-
MSTRG.1331.1	TGME49_210390	-	-	-	1.425170513	-	-	-	-	-	-	-	-	-	-	-
TGME49_210390-t26_1	TGME49_210390	-	-	-	1.091296193	1.199190664	-	-	-	-	-	-	-	-	-	-
TGME49_210380-t26_1	TGME49_210380	-	-	-	-	-	-	-	-	-	-	-	-	-	-	-
TGME49_210370-t26_1	TGME49_210370	-	-	-1.728989931	-1.904667167	-2.227423062	-	-1.813147999	-1.988825235	-2.31158113	-	-1.077169351	-1.399925247	-	-	-
TGME49_210360-t26_1	TGME49_210360	-	-	-	-	-	-	-	-	-	-	-	-	-	-	-
TGME49_210320-t26_1	TGME49_210320	-	-	-	-	-	-	-	-	-	-	-	-	-	-	-
TGME49_210310-t26_1	TGME49_210310	-	1.543647464	-	-	-	-	-	-	-	-	-	-	-	-	-
TGME49_210270-t26_1	TGME49_210270	-	-	-	-	-	-	-	-	-	-	-	-	-	-	-
TGME49_210255-t26_1	TGME49_210255	-	-	1.287669697	1.294164994	1.507080844	-	2.43799264	2.444487937	2.657403786	-	-	-	-	-	-
TGME49_210220-t26_1	TGME49_210220	-	-	-	-	-	-	-	-	-	-	-	-	-	-	-
TGME49_307570-t26_1	TGME49_307570	-	1.335772944	1.394368315	1.340766678	1.155640631	-	-	-	-	-	-	-	-	-	-
TGME49_307575-t26_1	TGME49_307575	-	-	-	-	-	-	-	-	-	-	-	-	-	-	-
MSTRG.1345.2	TGME49_307580	-	-	-	-	-	-	-	-	-	-	-	-	-	-	-
MSTRG.1345.3	TGME49_307580	-	-	-	1.296099357	1.216848662	-	-	-	-	-	-	-	-	-	-
TGME49_307580-t26_1	TGME49_307580	-	-	1.054872377	1.209582244	-	-	-	-	-	-	-	-	-	-	-
MSTRG.1348.1	TGME49_307610	-	-	-	1.117316087	-	-	-	-	-	-	-	-	-	-	-
TGME49_307610-t26_1	TGME49_307610	-	1.348467019	1.493344994	1.615968851	1.317814994	-	-	-	-	-	-	-	-	-	-
TGME49_307650-t26_1	TGME49_307650	-	-	1.488419021	1.834145499	1.833177278	-	-	-	-	-	-	-	-	-	-
MSTRG.1351.2	TGME49_304870	-	-	-	1.552566839	1.552128904	-	-	-	-	-	-	-	-	-	-
TGME49_304870-t26_1	TGME49_304870	-	-	9.24875522	9.230557649	9.36530675	-	-	-	-	-	-	-	-	-	-
MSTRG.1352.1	TGME49_304880	-	-3.596599949	-	-	-	-	3.430992601	3.471115796	3.405615943	4.462928441	4.503051636	4.437551783	-	-	-
TGME49_304880-t26_1	TGME49_304880	-	-	1.371841881	1.260862635	1.230421285	-	1.185170265	1.074191019	1.043749669	-	-	-	-	-	-
TGME49_304890-t26_1	TGME49_304890	-	-	1.005885891	1.393924938	1.447180061	-	-	1.424501184	1.477756307	-	1.063961742	1.117216865	-	-	-
TGME49_304900-t26_1	TGME49_304900	-	-1.007852276	-	-	-	-1.388441492	-	-	-	1.219203803	1.151312396	-	-	-	-
TGME49_304910-t26_1	TGME49_304910	-	-	-	-	-	-	-	-	-	-	-	-	-	-	-
MSTRG.1356.1	TGME49_304930	-	-	3.871797126	4.287416651	4.110441053	-	-	3.345123024	-	-	-	-	-	-	-
TGME49_304920-t26_1	TGME49_304920	-	6.007231723	5.313155551	5.34211545	5.366537204	-	-	-	-	-	-	-	-	-	-
TGME49_304930-t26_1	TGME49_304930	-	5.435681621	5.603868927	5.555208772	5.578603242	4.242551628	4.410738934	4.362078779	4.385473249	-	-	-	-	-	-
MSTRG.1357.1	TGME49_304955	-	-	2.041211253	2.175069397	2.352764326	-	1.761099115	1.894957258	2.072652188	1.128933551	1.262791695	1.440486624	-	-	-
TGME49_304955-t26_1	TGME49_304955	-	1.140147089	1.939285396	1.985679209	2.109883567	1.593641816	2.392780124	2.439173936	2.563378294	-	-	-	-	-	-
TGME49_304990-t26_1	TGME49_304990	-	1.375500709	-	-	-	-	-	-	-	-	-	-1.031900718	-	-	-
MSTRG.1361.1	TGME49_305010	-	-	-	1.411485278	1.686210796	-	-	-	2.190304472	-	1.347351838	1.622077355	-	-	-
TGME49_305010-t26_1	TGME49_305010	-	-	-	-	-	-	-	-	-	-	-	-	-	-	-
TGME49_305030-t26_1	TGME49_305030	-	-	1.929492456	2.062682826	1.80681857	-	-	-	-	-	1.570696506	-	-	-	-
TGME49_305050-t26_1	TGME49_305050	-	-3.613291595	-5.012599659	-4.85394442	-4.87459364	-	-5.810960424	-5.652305185	-5.672954405	-	-	-	-	-	-
MSTRG.1364.1	TGME49_305060	-	1.279694202	-	-	-	-	-	-	-	-1.302505844	-	-	-	-	-
TGME49_305060-t26_1	TGME49_305060	-	-	-	-	-	-	-	-	1.813021989	-	-	-	-	-	-
TGME49_305080-t26_1	TGME49_305080	-	-	-	-	-	-	-	-	-	-	-	-	-	-	-
TGME49_305090-t26_1	TGME49_305090	-	-	-	-	-	-	-	-	-	-	-	-	-	-	-
TGME49_305120-t26_1	TGME49_305120	-	1.159662854	1.010631975	-	-	-	-	-	-	-	-	-	-	-	-
TGME49_305160-t26_1	TGME49_305160	-	-	-	-	-	-	-	-	-	-	-	-	-	-	-
MSTRG.1370.2	TGME49_305190	-	-	-	1.349105772	-	-	-	-	-	-	-	-	-	-	-
TGME49_305190-t26_1	TGME49_305190	-	-	1.134085526	1.333792702	1.594887784	-	-	-	-	-	1.481532955	1.742628037	-	-	-
TGME49_305200-t26_1	TGME49_305200	-	-	-1.614301646	-1.506358489	-1.490822242	-	-	-	-	-1.996747274	-1.888804118	-1.873267871	-	-	-
TGME49_305230-t26_1	TGME49_305230	-	-	-	-	-	-	-	-	-	-	-	-	-	-	-
MSTRG.1373.1	TGME49_305250	-	-	-	-	-	-	-	-	-	-	-	-	-	-	-
TGME49_305250-t26_1	TGME49_305250	-	-	-	-	-	-	-	-	-	-	-	-	-	-	-
TGME49_305270-t26_1	TGME49_305270	-	-	-	-	-	-	-	-	-	-	-	-	-	-	-
MSTRG.1375.1	TGME49_305290	-	-	-	-	-	-	-	-	-	-	-	-	-	-	-
TGME49_305290-t26_1	TGME49_305290	-	-	-	-	-	-	-	-	1.93126053	-	-	-	-	-	-
TGME49_305340-t26_1	TGME49_305340	-	-	-	-1.114908726	-	-	-	-	-	-	-1.081009435	-	-	-	-
TGME49_305455-t26_1	TGME49_305455	-	-	-1.110651212	-	-	-	-	-	-	-	-	-	-	-	-
TGME49_305460-t26_1	TGME49_305460	-	-	-	-	-	-	-	-	-	-	-	-	-	-	-
MSTRG.1380.1	TGME49_305510	-	-	-	-	-	-	-	-	-	-	1.948794355	2.020022867	-	-	-
TGME49_305510-t26_1	TGME49_305510	-	-	-	1.083214843	-	-	-	-	-	-	-	-	-	-	-
TGME49_305520-t26_1	TGME49_305520	-	-1.873190846	-2.151800036	-2.100824512	-1.917198726	-1.247251362	-1.525860552	-1.474885029	-1.291259243	-	-	-	-	-	-
TGME49_305540-t26_1	TGME49_305540	-	-	1.213111891	1.085086537	-	-	-	-	-	-	-	-	-	-	-
TGME49_305560-t26_1	TGME49_305560	-	-	-	-	-	-	-	-2.266514537	-	-	-	-	-	-	-
TGME49_305600-t26_1	TGME49_305600	-	-	1.370504452	1.587254173	1.813297965	-	-	3.047885147	3.273928938	-	-	-	-	-	-
TGME49_305610-t26_1	TGME49_305610	-	-	1.92782815	2.133917619	2.043801902	-	-	-	-	-	-	-	-	-	-
TGME49_305635-t26_1	TGME49_305635	-	-	-	-	1.493032582	-	-	-	-	-	-	-	-	-	-
TGME49_305800-t26_1	TGME49_305800	-	-	1.759504219	1.966328532	1.883834529	-	-	-	-	-	-	-	-	-	-
TGME49_305810-t26_1	TGME49_305810	-	-	-	-	1.127886243	-	-	-	-	-	-	-	-	-	-
TGME49_305820-t26_1	TGME49_305820	-	1.941247546	1.50127905	2.024898661	2.016847779	-	-	-	-	-	-	-	-	-	-
MSTRG.1390.2	TGME49_305840	-	-	2.61807882	3.145303008	3.125961185	-	-	-	-	-	-	-	-	-	-
TGME49_305840-t26_1	TGME49_305840	-	-	2.579312079	2.81265936	2.72749978	-	3.378206912	3.611554193	3.526394613	2.595327348	2.828674628	2.743515049	-	-	-
MSTRG.1391.3	TGME49_305850	-	-	1.46731923	1.270339682	1.087218773	-	-	-	-	-	-	-	-	-	-
TGME49_305850-t26_1	TGME49_305850	-	-	-	-	-	-	-	-	-	1.512200662	1.536484207	1.567824276	-	-	-
MSTRG.1393.1	TGME49_305870	-	-4.126586371	-2.924559664	-3.178706819	-2.667886379	-	-	-	-	-	-	-	-	-	-
TGME49_305870-t26_1	TGME49_305870	-	2.254533475	3.24049149	3.504180724	3.636532537	-	3.357976012	3.621665246	3.754017059	-	-	-	-	-	-
TGME49_305900-t26_1	TGME49_305900	-	-	1.458892181	1.73937524	1.765697214	-	3.64498246	3.925465519	3.951787493	-	1.821518011	1.847839985	-	-	-
TGME49_305920-t26_1	TGME49_305920	-	-	1.477856393	1.526293974	1.336357063	-	-	-	-	-	-	-	-	-	-
TGME49_305930-t26_1	TGME49_305930	-	-	-1.059431434	-	-	-	-	-	-	-	-	-	-	-	-
TGME49_305940-t26_1	TGME49_305940	-	-	-	-	-	-	-	-	-	-	-	-	-	-	-
TGME49_305950-t26_1	TGME49_305950	-	-	-	-	-	-	-	-	-	-	-	-	-	-	-
TGME49_306000-t26_1	TGME49_306000	-	-	-1.390451242	-1.535792312	-1.296135072	-	-	-	-	-1.036188371	-1.181529442	-	-	-	-
TGME49_306040-t26_1	TGME49_306040	-	-	-	-	-	-	-	-	-	-	-	-	-	-	-
MSTRG.1402.2	TGME49_306060	-	-	-3.373244123	-3.020697483	-2.272404468	-	-4.224877468	-3.872330828	-	-5.950989882	-5.598443242	-4.850150226	-	-	-
TGME49_306060-t26_1	TGME49_306060	-	-	-1.901723763	-2.020947632	-1.998403975	-	-2.331404101	-2.45062797	-2.428084313	-1.887655827	-2.006879696	-1.984336039	-	-	-
MSTRG.1403.2	TGME49_306190	-	-2.724408588	-1.157038751	-1.087316228	-1.25294466	-	-	-	-	-	-	-	-	-	-
MSTRG.1404.1	TGME49_306195	-	-	2.215578966	3.237510359	3.162245816	-	-	-	-	-	-	-	-	-	-
TGME49_306195-t26_1	TGME49_306195	-	-	-	1.385793073	1.260819315	-	-	-	-	-	-	-	-	-	-
TGME49_306200-t26_1	TGME49_306200	-	-	-1.989798495	-2.082119695	-	-	-	-	-	-	-	-	-	-	-
MSTRG.1406.2	TGME49_306220	-	-	-1.354704575	-	-	-	-	-	-	-	-	-	-	1.632884292	-
TGME49_306220-t26_1	TGME49_306220	-	-	-	-	-	-	-	-	-	-	-	-	-	-	-
TGME49_306250-t26_1	TGME49_306250	-	-	-	1.067342595	-	-	-	-	-	-	-	-	-	-	-
TGME49_306260-t26_1	TGME49_306260	-	-	1.060493259	1.186251409	-	-	-	-	-	-	-	-	-	-	-
TGME49_306270-t26_1	TGME49_306270	-	3.341367732	4.883665738	5.245850803	5.392650206	3.671412321	5.213710327	5.575895392	5.722694795	1.542298006	1.904483072	2.051282474	-	-	-
TGME49_306280-t26_1	TGME49_306280	-	-	1.840332242	1.802898704	1.719472716	-	2.837685949	2.800252411	2.716826423	-	-	-	-	-	-
TGME49_306300-t26_1	TGME49_306300	-	3.454707891	-	-	-	2.059952551	-	-	-	-2.7630704	-2.707392353	-2.557337828	-	-	-
TGME49_306330-t26_1	TGME49_306330	-	1.61016889	-	1.003879397	-	-	-	-	-	-	-	-1.041578114	-	-	-
TGME49_306350-t26_1	TGME49_306350	-	1.436954744	1.716686698	1.869041462	1.936533656	3.889794069	4.169526022	4.321880786	4.389372981	-	-	-	-	-	-
TGME49_306370-t26_1	TGME49_306370	-	1.197429737	-	1.368302801	1.431274588	-	-	3.526596937	3.589568724	-	-	-	-	-	-
MSTRG.1416.1	TGME49_306380	-	-	-	-	-	-	-	-	-	-	-	-	-	-	-
TGME49_306380-t26_1	TGME49_306380	-	-	-	-	-	-	-	-	3.131586215	-	1.584409449	1.726773944	-	-	-
MSTRG.1417.1	TGME49_306390	-	-	-	-	-	-	-	-	-	-	-	-	-	-	-
TGME49_306390-t26_1	TGME49_306390	-	-	-	-	-	-	-	-	-	-	-	-	-	-	-
TGME49_306430-t26_1	TGME49_306430	-	-	-	-	-	-	-	-	-	-	-	-	-	-	-
TGME49_306440-t26_1	TGME49_306440	-	-	1.204187811	1.504366681	1.4470686	-	-	-	-	-	1.349600729	1.292302648	-	-	-
MSTRG.1421.1	TGME49_306455	-	6.254697279	6.993186167	7.081293091	7.100223572	4.080467962	4.81895685	4.907063774	4.925994255	-	-	-	-	-	-
MSTRG.1422.1	TGME49_306470	-	-	-	-	-	-	-	-	-	-	-	-	-	-	-
TGME49_306470-t26_1	TGME49_306470	-	-	2.218446549	2.367677249	2.511087936	-	4.105302101	4.254532801	4.397943489	-	-	-	-	-	-
MSTRG.1423.1	TGME49_306490	-	1.92401217	2.311618328	2.176629207	2.159529242	-	-	-	-	-	-	-	-	-	-
TGME49_306490-t26_1	TGME49_306490	-	-	-	-	-	-	-	-	-	-	-	-	-	-	-
TGME49_306500-t26_1	TGME49_306500	-	7.119031977	7.701077267	7.089897044	6.739803673	4.100855743	4.682901033	4.071720809	3.721627438	-	-	-	-	-	-
TGME49_306510-t26_1	TGME49_306510	-	-	-	-2.487826111	-	-	-	-	-	-	-	-	-	-	-
TGME49_306520-t26_1	TGME49_306520	-	-	-	-	-	-	-	-	-	-	-	-	-	-	-
TGME49_306530-t26_1	TGME49_306530	-	-	1.478876737	1.580715682	1.675708855	-	-	-	-	-	-	-	-	-	-
TGME49_306540-t26_1	TGME49_306540	-	-	-	-	-	-	-	-	-	-	-	-	-	-	-
TGME49_306550-t26_1	TGME49_306550	-	-	-	-	-	-	-	-	-	-	-	-	-	-	-
MSTRG.1431.2	TGME49_306610	-	-	1.371403923	1.912781027	1.641374208	-	-	-	-	-	2.7230866	2.451679781	-	-	-
TGME49_306600-t26_1	TGME49_306600	-	-	-	-	-	-	-	-	-	-	-	-	-	-	-
TGME49_306610-t26_1	TGME49_306610	-	-	3.944928668	4.157570423	3.983211246	-	4.087695425	4.30033718	4.125978004	2.753760115	2.966401871	2.792042694	-	-	-
MSTRG.1432.2	TGME49_306620	-	3.535864959	3.352663702	3.723096912	3.744448967	-	-	-	-	-	-	-	-	-	-
TGME49_306630-t26_1	TGME49_306630	-	-	-	-	-	-	-	-	-	-	-	-	-	-	-
TGME49_306640-t26_1	TGME49_306640	-	-	-	-	-	-	-	-	-	-	-	-	-	-	-
MSTRG.1434.2	TGME49_306650	-	-	-	-	-	-	-	-	-	-	-	-	-	-	-
TGME49_306650-t26_1	TGME49_306650	-	-	-	-	-	-	-	-	-	-	-	-	-	-	-
TGME49_306660-t26_1	TGME49_306660	-	-	-1.029237956	-	-	-	-1.292806528	-	-	-	-	-	-	-	-
MSTRG.1436.1	TGME49_306670	-	-	2.814011116	3.278936135	3.090725777	-	3.72805741	4.192982429	4.004772072	2.948204103	3.413129122	3.224918764	-	-	-
TGME49_306670-t26_1	TGME49_306670	-	-	1.092319697	1.430910394	1.498058763	-	1.492755025	1.831345722	1.898494092	-	1.01859677	1.085745139	-	-	-
TGME49_306688-t26_1	TGME49_306688	-	3.018060131	-3.988358838	-4.612815031	-3.97543965	-	-4.594907618	-5.219363811	-4.58198843	-7.006418969	-7.630875163	-6.993499781	-	-	-
TGME49_287280-t26_1	TGME49_287280	-	-	-	-	-	-	-	-	-	-	-	-	-	-	-
MSTRG.1439.1	TGME49_292920	-	-	2.239764867	2.553406238	2.386785499	-	-	-	-	-	-	-	-	-	-
TGME49_292920-t26_1	TGME49_292920	-	-	1.74953824	1.466393776	1.349411935	-	1.594625388	1.311480923	1.194499082	1.663301058	1.380156593	1.263174752	-	-	-
TGME49_292950-t26_1	TGME49_292950	-	1.806700835	-	-	-	-	-	-	-	-1.235488356	-1.30350215	-1.26593372	-	-	-
TGME49_293020-t26_1	TGME49_293020	-	4.607277916	1.900827022	2.498216542	2.620434371	-	-	-	-	-2.706450894	-	-	-	-	-
TGME49_293030-t26_1	TGME49_293030	-	3.808882893	1.975698139	2.700851605	2.845509955	-	-	-	-	-	-	-	-	-	-
TGME49_293040-t26_1	TGME49_293040	-	-	-	-	-	-	-	-	-	-	-	-	-	-	-
MSTRG.1444.2	TGME49_293060	-	-	1.279530506	1.755364016	1.293016183	-	-	-	-	-	-	-	-	-	-
TGME49_293060-t26_1	TGME49_293060	-	2.163959074	1.869934484	2.159385343	2.066072139	2.463560258	-	2.458986527	2.365673323	-	-	-	-	-	-
MSTRG.1445.2	TGME49_293180	-	-	-1.737580618	-1.418680413	-1.788921262	-	-	-	-	-	-	-	-	-	-
MSTRG.1445.3	TGME49_293180	-	-	-2.701611314	-2.782167744	-3.099881798	-	-	-	-	-	-	-	-	-	-
TGME49_293180-t26_1	TGME49_293180	-	-1.442577577	-1.555640596	-1.671789202	-1.722981481	-	-1.321644926	-1.437793532	-1.488985812	-	-	-	-	-	-
TGME49_293190-t26_1	TGME49_293190	-	-	-	-	-	-	-	-	-	-	-	-	-	-	-
TGME49_293200-t26_1	TGME49_293200	-	-	-	-	-	-	-	-	-	-	-	-	-	-	-
TGME49_293210-t26_1	TGME49_293210	-	-	-	-1.938918822	-	-	-	-3.503968742	-	-	-	-	-	-	-
TGME49_293252-t26_1	TGME49_293252	-	-3.505696559	-2.964370386	-2.231359959	-1.414090165	-	-	-	-	-	-	-	-	-	-
TGME49_293260-t26_1	TGME49_293260	-	-1.121058444	-	-	-1.103596108	-	-	-	-	-	-	-	-	-	-
TGME49_293270-t26_1	TGME49_293270	-	-	-	-1.065351256	-1.097436254	-	-	-	-	-	-	-	-	-	-
MSTRG.1451.1	TGME49_293280	-	-	2.513164607	3.40269783	3.844959792	-	-	-	-	-	-	-	-	-	-
TGME49_293280-t26_1	TGME49_293280	-	2.811966448	1.157813179	1.513918998	1.899392558	2.244586244	-	-	-	-1.654153269	-1.298047451	-	-	-	-
TGME49_293300-t26_1	TGME49_293300	-	-	-	-	-	-	-1.485680076	-1.41724742	-1.568597454	-	-	-	-	-	-
TGME49_293310-t26_1	TGME49_293310	-	-3.340791265	-	-	-	-	-	-	-	-	3.087090221	3.282844212	-	-	-
TGME49_293330-t26_1	TGME49_293330	-	-	-	-	-	-	-	-	-	-	-1.2726999	-	-	-	-
TGME49_293340-t26_1	TGME49_293340	-	-1.814687073	-1.234901121	-1.498609789	-1.24367216	-	-	-1.294737936	-	-	-	-	-	-	-
TGME49_293350-t26_1	TGME49_293350	-	-	-	1.046481316	1.022587082	-	-	-	-	-	-	-	-	-	-
MSTRG.1458.1	TGME49_293360	-	1.434153364	1.411932306	1.682358383	1.503786021	-	-	-	-	-	-	-	-	-	-
TGME49_293400-t26_1	TGME49_293400	-	-	-	-	-	-	-	-	-	-	-	-	-	-	-
TGME49_293420-t26_1	TGME49_293420	-	-	-4.026124961	-5.777657799	-8.054351665	-	-	-4.419823475	-6.696517342	-	-	-5.664581934	-	-	-
TGME49_293430-t26_1	TGME49_293430	-	-3.009440932	-1.033365513	-1.503766129	-1.418327332	-3.06420273	-1.08812731	-1.558527927	-1.473089129	1.97607542	1.505674803	1.591113601	-	-	-
TGME49_293440-t26_1	TGME49_293440	-	-	-	-	-	-	-	-	-	-	-	-	-	-	-
TGME49_293460-t26_1	TGME49_293460	-	1.619627845	-	-	-	-	-	-	-	-	-	-	-	-	-
TGME49_293470-t26_1	TGME49_293470	-	-	-	-	-	-	-	-	-	-	-	-	-	-	-
TGME49_293480-t26_1	TGME49_293480	-	-	-1.082762848	-1.213379531	-1.445106703	-	-	-1.394689553	-1.626416725	-	-	-	-	-	-
TGME49_293490-t26_1	TGME49_293490	-	2.363502393	2.584167049	2.912690239	2.86522684	-	-	-	-	-	-	-	-	-	-
MSTRG.1467.1	TGME49_293510	-	2.111764318	1.385672594	1.194014174	-	4.192737599	3.466645875	3.274987456	-	-	-	-1.245178377	-	-	-
TGME49_293510-t26_1	TGME49_293510	-	-	-	-	-	-	-	-	-	-	-	-	-	-	-
MSTRG.1469.1	TGME49_293540	-	-	-	-	-	-	-	-	-	-	-	-	-	-	-
TGME49_293540-t26_1	TGME49_293540	-	-	-	-	-	-	-	-	-	-	-	-	-	-	-
MSTRG.1470.2	TGME49_293560	-	-	-	1.29515905	1.617197818	-	-	-	2.181220203	2.107570661	2.5765111	2.898549868	-	-	-
TGME49_293560-t26_1	TGME49_293560	-	-	-	-	-	-	-	-	-	-	-	-	-	-	-
TGME49_293570-t26_1	TGME49_293570	-	-	-	-	-	-	-	-	-	-	-	-	-	-	-
MSTRG.1472.1	TGME49_293580	-	-	-	-	-	-	-	-	-	-	-	-	-	-	-
TGME49_293580-t26_1	TGME49_293580	-	-	1.65743164	1.894227838	1.958265142	-	4.264337358	4.501133557	4.56517086	1.860218171	2.097014369	2.161051672	-	-	-
MSTRG.1473.1	TGME49_293590	-	-	1.863947722	1.624555744	1.446740225	-	-	-	-	-	-	-	-	-	-
MSTRG.1473.3	TGME49_293590	-	-	2.125772607	2.241674366	1.663222663	-	-	-	-	-	-	-	-	-	-
TGME49_293590-t26_1	TGME49_293590	-	-	1.124779705	1.166130964	-	-	-	-	-	-	-	-	-	-	-
MSTRG.1474.1	TGME49_293600	-	-	-	-	-	-	-	-	-	-	-	-	-	-	-
TGME49_293600-t26_1	TGME49_293600	-	-	1.592011048	1.58412164	-	-	-	-	-	-	-	-	-	-	-
TGME49_293670-t26_1	TGME49_293670	-	-	1.000872215	1.347704717	1.28804548	-	-	-	-	-	1.348938847	1.28927961	-	-	-
MSTRG.1478.1	TGME49_293680	-	-	-	-	-	-	-	-	-	-	-	-	-	-	-
TGME49_293680-t26_1	TGME49_293680	-	-	2.354613287	2.605040892	2.353476665	-	4.805607062	5.056034667	4.80447044	2.029231461	2.279659066	2.028094839	-	-	-
MSTRG.1479.1	TGME49_293690	-	-	1.369980362	1.97135797	1.853381878	-	-	-	-	-	3.388902959	3.270926867	-	-	-
TGME49_293690-t26_1	TGME49_293690	-	1.513719459	-	-	-	1.494388172	-	-	-	-1.083492287	-	-	-	-	-
MSTRG.1480.1	TGME49_293700	-	-	1.200117168	1.916436682	1.469238734	-	-	-	-	-	3.637847235	3.190649287	-	-	-
TGME49_293700-t26_1	TGME49_293700	-	-	1.255674768	1.439233271	1.395599375	-	-	-	-	-	-	-	-	-	-
TGME49_293710-t26_1	TGME49_293710	-	-	2.416199421	2.330278186	2.355689272	-	1.964466702	1.878545467	1.903956553	1.858317753	1.772396518	1.797807604	-	-	-
MSTRG.1482.1	TGME49_293720	-	3.172330655	3.724647039	3.954767895	4.183898343	-	-	-	-	-	-	-	-	-	-
TGME49_293720-t26_1	TGME49_293720	-	-	2.400620506	2.846297649	2.957813234	-	2.848510535	3.294187678	3.405703263	1.500079689	1.945756832	2.057272417	-	-	-
MSTRG.1483.2	TGME49_293740	-	-2.54807642	-	1.620681765	1.700386982	-	2.919208606	3.745504602	3.825209819	3.342462189	4.168758185	4.248463403	-	-	-
TGME49_293740-t26_1	TGME49_293740	-	-	1.225260983	1.726377922	1.794552944	-	2.51701468	3.018131618	3.086306641	1.240412185	1.741529123	1.809704145	-	-	-
TGME49_293760-t26_1	TGME49_293760	-	1.463480917	2.412285737	2.36177093	2.440179396	1.23479979	2.18360461	2.133089803	2.211498269	-	-	-	-	-	-
TGME49_293770-t26_1	TGME49_293770	-	-	-	-	-	-	1.378937144	1.389643359	1.264679614	1.26842998	1.279136194	1.154172449	-	-	-
TGME49_293780-t26_1	TGME49_293780	-	4.11867031	4.966708781	5.184178421	5.17907979	4.439414125	5.287452597	5.504922237	5.499823605	-	1.065508111	1.06040948	-	-	-
MSTRG.1488.2	TGME49_293790	-	5.45362936	6.58801835	7.208018523	7.25506961	5.680413491	6.814802481	7.434802654	7.481853741	1.13438899	1.754389163	1.80144025	-	-	-
MSTRG.1488.5	TGME49_293810	-	-	-	2.293200373	1.863227794	-	-	-	-	-	-	-	-	-	-
TGME49_293790-t26_1	TGME49_293790	-	8.575225449	9.017577702	9.651464096	9.747045286	5.89520008	6.337552333	6.971438727	7.067019916	-	-	-	-	-	-
TGME49_293810-t26_1	TGME49_293810	-	1.881682009	1.931568589	2.24941216	2.295036669	4.782661231	4.832547811	5.150391382	5.196015891	-	-	-	-	-	-
TGME49_293820-t26_1	TGME49_293820	-	-	-	-	-	-	-	-	-	-	-	-	-	-	-
TGME49_293860-t26_1	TGME49_293860	-	-	1.073507908	-	-	-	-	-	-	-	-	-	-	-	-
MSTRG.1491.2	TGME49_293870	-	-	-	-	-	-	-	-	-	-	-	-	-	-	-
TGME49_293870-t26_1	TGME49_293870	-	-	-	-	-	-	-	-	-	-	-	-	-	-	-
TGME49_294010-t26_1	TGME49_294010	-	-	-	1.232752733	-	-	-	-	-	-	-	-	-	-	-
TGME49_294025-t26_1	TGME49_294025	-	-	-	-	-	-	-	-	-	-	-	-	-	-	-
TGME49_294050-t26_1	TGME49_294050	-	-	1.632758235	1.604793581	1.486663667	-	-	-	-	-	-	-	-	-	-
TGME49_294190-t26_1	TGME49_294190	-	-	1.281565206	1.618844121	1.531756979	-	-	-	-	-	-	-	-	-	-
MSTRG.1498.2	TGME49_294200	-	-6.350870334	-5.129951566	-4.941213149	-5.528362916	-	-2.595435659	-2.406697241	-2.993847009	-	-	-	-	-	-
TGME49_294200-t26_1	TGME49_294200	-	-4.238404063	-4.44677743	-5.047544653	-5.637829804	-3.32459399	-3.532967358	-4.133734581	-4.724019731	-	-	-1.399425741	-	-1.191052373	-
TGME49_294220-t26_1	TGME49_294220	-	-	1.839940369	1.966277126	1.773141076	-	-	1.727950051	-	1.79737847	1.923715227	1.730579177	-	-	-
MSTRG.1500.1	TGME49_294230	-	-	1.954935638	1.917581137	1.707985139	-	3.419042221	3.38168772	-	4.450978015	4.413623514	4.204027517	-	-	-
TGME49_294230-t26_1	TGME49_294230	-	-	-	-	-	-	-	-	-	-	-	-	-	-	-
TGME49_294250-t26_1	TGME49_294250	-	-	1.130965043	1.05573644	1.214910018	-	-	-	-	-	-	-	-	-	-
TGME49_294280-t26_1	TGME49_294280	-	-	-	-	-	-	-	-	-	-	-	-	-	-	-
MSTRG.1504.1	TGME49_294290	-	-	-	-	-	-	-	-	-	-	-	-	-	-	-
TGME49_294290-t26_1	TGME49_294290	-	-	-	-	-	-	-	-	-	-	1.24847455	-	-	-	-
TGME49_294310-t26_1	TGME49_294310	-	-	1.222101199	1.570022883	1.61801316	-	-	3.306212729	3.354203006	-	-	-	-	-	-
TGME49_294330-t26_1	TGME49_294330	-	5.149597827	4.409446689	4.598388761	4.513993736	4.483359444	3.743208306	3.932150378	3.847755353	-	-	-	-	-	-
TGME49_294340-t26_1	TGME49_294340	-	-1.314756221	-	-	-	-	1.4754987	1.321852239	-	1.769565103	1.615918642	1.572412971	-	-	-
TGME49_294350-t26_1	TGME49_294350	-	-	-2.656822083	-2.659302269	-2.87218559	-	-2.538696049	-2.541176235	-2.754059555	-2.652692514	-2.6551727	-2.86805602	-	-	-
MSTRG.1509.1	TGME49_294360	-	-	1.69515815	2.36457684	2.142368189	-	-	3.073795519	-	-	-	-	-	-	-
TGME49_294360-t26_1	TGME49_294360	-	-	1.802980592	1.869965178	1.943695674	-	-	-	-	1.52445993	1.591444515	1.665175011	-	-	-
TGME49_294370-t26_1	TGME49_294370	-	-	1.54736871	1.907474892	1.878255583	-	-	1.753293337	1.724074028	1.318605228	1.67871141	1.649492101	-	-	-
TGME49_294380-t26_1	TGME49_294380	-	-	-	-	-	-	-	-	-	-	-	-	-	-	-
MSTRG.1511.1	TGME49_294390	-	-	-	1.548923695	1.393908383	-	-	-	-	-	-	-	-	-	-
TGME49_294390-t26_1	TGME49_294390	-	1.477280816	1.37652076	1.689145157	1.837159269	-	-	-	-	-	-	-	-	-	-
TGME49_294400-t26_1	TGME49_294400	-	1.9057972	-	-	-	2.866984258	1.557246169	-	-	-1.309738089	-1.47224733	-1.523439922	-	-	-
TGME49_294550-t26_1	TGME49_294550	-	1.345090845	-1.179540634	-1.037871597	-	-	-1.612277867	-1.47060883	-1.218887598	-2.524631479	-2.382962442	-2.13124121	-	-	-
TGME49_294560-t26_1	TGME49_294560	-	1.125813497	2.368876499	1.983312175	1.838325627	-	1.328711351	-	-	1.243063001	-	-	-	-	-
TGME49_294630-t26_1	TGME49_294630	-	-1.268757307	-1.585694707	-1.343858317	-1.363879795	-	-1.50722556	-1.265389169	-1.285410647	-	-	-	-	-	-
TGME49_294640-t26_1	TGME49_294640	-	-	-	-1.624149422	-1.923237287	-1.645116179	-1.781865396	-2.920594719	-3.219682584	-	-	-1.574566405	-	-	-
TGME49_294670-t26_1	TGME49_294670	-	-	-	-	-	-	-	-	-	-	-	-	-	-	-
TGME49_294680-t26_1	TGME49_294680	-	-	-	-	-	-	-	-	-	-	-	-	-	-	-
TGME49_294700-t26_1	TGME49_294700	-	-	-	-	-	-	-	-	-	-	-	1.852550795	-	-	-
TGME49_294705-t26_1	TGME49_294705	-	-	-	-	-	-	-	-	-	-	-	-	-	-	-
TGME49_294710-t26_1	TGME49_294710	-	-	-	-	-	-	-	-	-	-	-	-	-	-	-
TGME49_294720-t26_1	TGME49_294720	-	-	-	-	-	-	-	-	-	-	-	-	-	-	-
TGME49_294750-t26_1	TGME49_294750	-	-	1.465460101	1.700465227	1.745840411	-	-	-	-	3.541100685	3.77610581	3.821480995	-	-	-
TGME49_294760-t26_1	TGME49_294760	-	-	1.071807938	1.478716507	1.438460475	-	-	-	-	-	-	-	-	-	-
TGME49_294770-t26_1	TGME49_294770	-	1.52026961	1.438056167	1.382289702	1.291792782	-	-	-	-	-	-	-	-	-	-
MSTRG.1529.2	TGME49_294780	-	-	-	-	-	-	-	-	-	-	-	-	-	-	-
TGME49_294780-t26_1	TGME49_294780	-	-	-	-	-	-	-	-	-	-	-	-	-	-	-
TGME49_294790-t26_1	TGME49_294790	-	-	-	-	-	-	-	-	-	-	-	-	-	-	-
MSTRG.1531.1	TGME49_294800	-	-	1.918340635	2.462175535	2.62326721	-	3.845715355	4.389550255	4.55064193	4.877651222	5.421486121	5.582577796	-	-	-
TGME49_294800-t26_1	TGME49_294800	-	-2.472771102	-	-	-	-2.331190146	-	-	-	2.035304065	2.346917492	2.559429222	-	-	-
TGME49_294820-t26_1	TGME49_294820	-	-	-1.450629536	-	-	-	-	-	-	-	-	-	-	-	-
MSTRG.1533.1	TGME49_294830	-	2.464874784	4.069348809	3.294063294	2.688322641	-	-	-	-	-	-	-	-	-	-
TGME49_294830-t26_1	TGME49_294830	-	-	2.028802815	1.987384488	1.849146471	-	-	-	-	1.35611561	1.314697283	1.176459267	-	-	-
TGME49_294840-t26_1	TGME49_294840	-	-	-	-	-	-	-	-	-	-	-	-	-	-	-
TGME49_294850-t26_1	TGME49_294850	-	-	2.281877992	2.504283501	2.26142491	-	-	-	-	-	-	-	-	-	-
MSTRG.1536.1	TGME49_294870	-	-	-	-	-	-	-	-	-	-	-	-	-	-	-
TGME49_294870-t26_1	TGME49_294870	-	-	1.641070543	1.671938122	1.705966669	-	1.690562302	1.721429881	1.755458428	-	-	-	-	-	-
TGME49_294880-t26_1	TGME49_294880	-	-	-	-	-	-	-	-	-	-	-	-	-	-	-
MSTRG.1538.2	TGME49_294890	-	-	-	-	-	-	-	-	-	-	-	-	-	-	-
TGME49_294890-t26_1	TGME49_294890	-	-	1.179073188	1.331181506	1.400579076	-	-	-	-	3.550425008	3.702533325	3.771930896	-	-	-
TGME49_294902-t26_1	TGME49_294902	-	1.637465038	-	1.119579828	1.125418994	-	-	-	-	-	-	-	-	-	-
TGME49_294930-t26_1	TGME49_294930	-	-	-	-	-	-	-	-	-	-	-	-	-	-	-
TGME49_294940-t26_1	TGME49_294940	-	-2.125676798	-	-	-	-	-	-	2.225951672	2.564102588	2.75397147	2.836645473	-	-	-
TGME49_294970-t26_1	TGME49_294970	-	-2.215821178	-	-	-	-2.172818781	-	-	-	1.730128812	1.79748308	-	-	-	-
TGME49_294980-t26_1	TGME49_294980	-	-4.033524101	-6.41811769	-6.992802735	-5.651256668	-	-6.571023993	-7.145709038	-5.804162972	-	-	-	-	-	-
TGME49_294990-t26_1	TGME49_294990	-	-5.134464286	-6.285431424	-7.132567676	-5.856091265	-5.762945845	-6.913912983	-7.761049234	-6.484572824	-	-	-	-	-	-
MSTRG.1544.1	TGME49_295030	-	-	-	-	-	-	-	-	-	-	-	-	-	-	-
MSTRG.1545.1	TGME49_295040	-	-	-	-	-	-	-3.956709118	-3.519674856	-3.036583506	-	-	-	-	-	-
TGME49_295040-t26_1	TGME49_295040	-	-	-	-	-	-	-	-	-	-	-	-	-	-	-
TGME49_295050-t26_1	TGME49_295050	-	-	-	-	-	-	-	-	-	-	-	-	-	-	-
MSTRG.1547.1	TGME49_295100	-	1.731291897	1.339493715	1.337846757	1.238114591	1.405529743	1.013731561	1.012084603	-	-	-	-	-	-	-
TGME49_295090-t26_1	TGME49_295090	-	-	1.555919846	1.625152588	1.592191646	-	-	-	-	-	-	-	-	-	-
TGME49_295100-t26_1	TGME49_295100	-	2.476874934	2.057353195	1.858225921	1.82121626	1.773642497	1.354120757	1.154993484	1.117983822	-	-	-	-	-	-
TGME49_295105-t26_1	TGME49_295105	-	-2.244100262	-	-	-	-1.766333167	-	-	-	2.012983663	2.175564179	2.042893113	-	-	-
TGME49_295110-t26_1	TGME49_295110	-	-	1.29182771	1.473091202	1.432565253	-	1.318873727	1.50013722	1.459611271	-	1.116919238	1.076393289	-	-	-
TGME49_295125-t26_1	TGME49_295125	-	-	-	-	-	-	-	-	-	-	-	-	-	-	-
TGME49_296020-t26_1	TGME49_296020	-	-	-2.774204443	-2.367396073	-2.000086628	-	-3.764121671	-3.357313301	-	-	-	-	-	-	-
TGME49_296015-t26_1	TGME49_296015	-	-	-	-	-	-	-	-	-	-	-	-	-	-	-
TGME49_296010-t26_1	TGME49_296010	-	-	-1.188110017	-	-	-	-1.403043706	-	-1.022904353	-1.346435815	-	-	-	-	-
MSTRG.1557.1	TGME49_295990	-	-	-	-	-	-	-	-	-	-	-	-	-	-	-
TGME49_295990-t26_1	TGME49_295990	-	-	-	-	-	-	-	-	-	-	-	-	-	-	-
TGME49_295970-t26_1	TGME49_295970	-	-	-3.132563459	-2.428405377	-1.930664604	-	-4.049786046	-	-	-	-	-	-	-	-
MSTRG.1559.1	TGME49_295960	-	1.157235292	3.265589689	2.818708742	2.536241538	-	3.378468809	2.931587862	2.649120658	2.108354398	1.661473451	1.379006247	-	-	-
TGME49_295950-t26_1	TGME49_295950	-	2.629311507	4.158512416	3.590799629	3.47291113	-	3.889662574	3.321949788	3.204061289	1.529200909	-	-	-	-	-
TGME49_295945-t26_1	TGME49_295945	-	-	3.948345811	4.160679516	4.496369661	-	-	-	-	-	-	-	-	-	-
TGME49_295935-t26_1	TGME49_295935	-	-	-	-	-	-	-	-	-	-	-	-	-	-	-
TGME49_295920-t26_1	TGME49_295920	-	-	-	-	-	-	-	-	-	-	-	-	-	-	-
MSTRG.1563.1	TGME49_295910	-	-	-	-	-	-	-	-	-	-	-	-	-	-	-
TGME49_295910-t26_1	TGME49_295910	-	-	-	-	-	-	-	-	-	-	-	-	-	-	-
TGME49_295850-t26_1	TGME49_295850	-	-	-1.777877232	-1.324439049	-1.415707095	-	-	-	-	-2.157374464	-1.703936281	-1.795204327	-	-	-
MSTRG.1566.1	0	-	-	2.923376499	3.585231492	3.653107076	-	-	3.744853947	3.812729531	3.153139479	3.814994473	3.882870057	-	-	-
TGME49_295760-t26_1	TGME49_295760	-	2.52943293	1.419450228	1.30922839	1.067878137	-	-	-	-	-	-1.22020454	-1.461554793	-	-	-
MSTRG.1568.1	TGME49_295730	-	-	2.304656839	3.011764069	2.688343298	-	-	-	-	-	-	-	-	-	-
MSTRG.1568.3	TGME49_295730	-	3.885258652	2.521517492	2.647591547	2.839843643	-	-	-	-	-	-	-	-	-	-
TGME49_295730-t26_1	TGME49_295730	-	-	2.520021691	2.733207343	2.677501693	-	2.335217415	2.548403067	2.492697417	1.491832369	1.705018021	1.649312371	-	-	-
TGME49_295720-t26_1	TGME49_295720	-	3.352214359	3.678204985	4.396716717	3.896120683	-	3.711488039	4.429999771	3.929403737	-	-	-	-	-	-
MSTRG.1570.1	TGME49_295710	-	3.347793738	3.946507874	4.784841306	4.56547317	-	-	-	-	-	-	-	-	-	-
TGME49_295710-t26_1	TGME49_295710	-	-	-	-	-	-	-1.14361955	-	-	-1.126569235	-	-	-	-	-
TGME49_295690-t26_1	TGME49_295690	-	2.042596648	1.543776925	1.72972067	1.58672877	-	-	-	-	-	-	-	-	-	-
MSTRG.1574.1	TGME49_295662	-	9.408778905	10.90816913	11.15065893	11.03138041	-	-	-	-	-	-	-	-	-	-
TGME49_295662-t26_1	TGME49_295662	-	7.224692992	7.706030669	7.83788977	7.81115105	4.040715306	4.522052982	4.653912084	4.627173363	-	-	-	-	-	-
MSTRG.1575.1	TGME49_295630	-	-	-	-	-	-	-	-	-	-	-	-	-	-	-
TGME49_295630-t26_1	TGME49_295630	-	-	-	-	-	-	-	-	-1.301213427	-	-	-	-	-	-
TGME49_295620-t26_1	TGME49_295620	-	-	-	-	-	-	-	-	-	-	-1.156050969	-	-	-	-
TGME49_295460-t26_1	TGME49_295460	-	1.210872856	2.333207613	2.298443431	2.351470898	-	-	-	-	-	-	1.140598042	-	-	-
MSTRG.1578.1	TGME49_295450	-	-	-	-	-	-	-	-	-	-	-	-	-	-	-
TGME49_295450-t26_1	TGME49_295450	-	-	-	-	-	-	-	-	-	-	-	-	-	-	-
TGME49_295440-t26_1	TGME49_295440	-	-3.33891575	-4.249110191	-3.952957189	-4.237208814	-	-	-	-	-	-	-	-	-	-
TGME49_295430-t26_1	TGME49_295430	-	-3.357607107	-5.318536849	-4.94725383	-4.66376459	-	-	-	-	-	-	-	-	-	-
MSTRG.1581.2	TGME49_295420	-	-	-	-	-	-	-	-	-	-	-	-	-	-	-
TGME49_295420-t26_1	TGME49_295420	-	-1.744453931	-1.230647211	-1.463341362	-1.531126843	-	-	-	-	-	-	-	-	-	-
TGME49_295380-t26_1	TGME49_295380	-	-	-	-1.011504398	-	-	-	-	-	-	-1.738566563	-1.383093114	-	-	-
TGME49_295360-t26_1	TGME49_295360	-	-	1.093574769	1.552903585	1.641655804	-	1.793787503	2.253116319	2.341868538	1.148548286	1.607877101	1.69662932	-	-	-
TGME49_295370-t26_1	TGME49_295370	-	1.187699999	2.217512031	2.226947782	2.149866217	-	2.182908178	2.192343928	2.115262364	-	1.039247783	-	-	-	-
MSTRG.1584.1	TGME49_295350	-	-	-1.564328545	-	-	-	-	-	-	-	-	-	-	-	-
TGME49_295350-t26_1	TGME49_295350	-	-1.783226607	-2.233189044	-1.810021791	-1.764935418	-	-	-	-	-	-	-	-	-	-
MSTRG.1585.1	TGME49_295340	-	-	1.155105625	1.400464445	1.368393738	-	-	-	-	-	-	-	-	-	-
TGME49_295340-t26_1	TGME49_295340	-	-	1.266106067	1.624978117	1.748433177	-	1.946208566	2.305080617	2.428535676	2.154425346	2.513297397	2.636752456	-	-	-
TGME49_295320-t26_1	TGME49_295320	-	-	1.410928053	1.553027284	1.420346584	-	-	-	-	-	-	-	-	-	-
TGME49_295310-t26_1	TGME49_295310	-	-	1.073213282	1.005846173	1.109891395	-	-	-	-	-	-	-	-	-	-
MSTRG.1588.1	TGME49_207350	-	-	1.867538957	1.829882727	1.944528534	-	-	-	-	-	-	-	-	-	-
TGME49_207350-t26_1	TGME49_207350	-	4.591231811	2.857475825	-	-	-	-	-	-	-	-	-	-	-	-
TGME49_207370-t26_1	TGME49_207370	-	-	-	-	-	-	-	-	-	-	-	-	-	-	-
TGME49_207400-t26_1	TGME49_207400	-	-3.406492184	-2.152166503	-2.154441403	-1.944189069	-2.541609872	-1.287284191	-1.28955909	-1.079306756	1.254325681	1.252050782	1.462303116	-	-	-
MSTRG.1592.1	TGME49_207420	-	-	1.541586318	1.65727947	1.903430583	-	-	-	-	-	1.510182593	1.756333705	-	-	-
TGME49_207420-t26_1	TGME49_207420	-	-	1.272610319	1.481652073	1.654543262	-	-	-	-	-	-	1.704261514	-	-	-
TGME49_207430-t26_1	TGME49_207430	-	-	-1.041657629	-1.069282166	-	-	-	-	-	-	-	-	-	-	-
MSTRG.1594.1	TGME49_207440	-	4.004509737	3.776609447	2.981321911	1.982125995	-	-	-	-	-	-	-2.022383743	-	-	-
TGME49_207440-t26_1	TGME49_207440	-	-1.203922835	-2.155860512	-2.007922465	-1.907570262	-1.343468224	-2.295405902	-2.147467855	-2.047115652	-	-	-	-	-	-
TGME49_207450-t26_1	TGME49_207450	-	-	-	-	-	-	-	-	-	-	-	-	-	-	-
TGME49_207460-t26_1	TGME49_207460	-	-	-	-	-	-	-	-	-	-	-	-	-	-	-
TGME49_207470-t26_1	TGME49_207470	-	-	-	-	-	-	-	-	-	-	-	-	-	-	-
TGME49_207590-t26_1	TGME49_207590	-	-	1.551790588	1.741185739	1.592490863	-	3.135154001	3.324549151	3.175854275	1.511442097	1.700837248	1.552142372	-	-	-
MSTRG.1599.1	TGME49_207600	-	2.612830499	3.27800191	3.443456005	3.135850586	-	3.462525455	3.62797955	3.320374131	-	-	-	-	-	-
TGME49_207600-t26_1	TGME49_207600	-	-	2.435816074	2.404822518	2.216219396	-	4.748164852	4.717171296	4.528568175	1.508440298	1.477446742	1.288843621	-	-	-
TGME49_207620-t26_1	TGME49_207620	-	-	-	-	-	-	-	-	-	-	-	-	-	-	-
TGME49_207630-t26_1	TGME49_207630	-	-	-	-	-	-	-	-	-	-	-	-	-	-	-
TGME49_207640-t26_1	TGME49_207640	-	-	-	-	-	-	-	-	-	-	-	-	-	-	-
TGME49_207650-t26_1	TGME49_207650	-	-	-	-	-	-	-	-	-	-	-	-	-	-	-
TGME49_207680-t26_1	TGME49_207680	-	-	-	-	-	-	-	-	-	-	-	-	-	-	-
MSTRG.1606.1	TGME49_207690	-	-	1.393713337	1.580754113	1.685477453	-	-	-	-	-	1.627362338	1.732085677	-	-	-
TGME49_207690-t26_1	TGME49_207690	-	-	-	-	-	-	-	-	-	-	-	-	-	-	-
TGME49_207700-t26_1	TGME49_207700	-	-	-	-	-	-	-	-	-	-	-	-	-	-	-
MSTRG.1608.1	TGME49_207710	-	3.135503849	2.210596351	2.252000393	2.238776587	-	-	-	-	-	-	-	-	-	-
TGME49_207710-t26_1	TGME49_207710	-	3.48911079	4.523953157	4.701546088	4.727056693	2.773787409	3.808629776	3.986222707	4.011733311	1.034842367	1.212435298	1.237945903	-	-	-
MSTRG.1609.1	TGME49_207750	-	-	1.39671433	2.160003977	2.4829846	-	-	-	3.141159599	-	-	-	-	-	-
MSTRG.1609.3	TGME49_207750	-	-	1.594740517	1.813188741	2.075232889	-	-	-	-	-	-	-	-	-	-
TGME49_207750-t26_1	TGME49_207750	-	1.880002585	3.120695356	4.054921902	4.2959522	3.781068542	5.021761313	5.955987859	6.197018157	1.240692772	2.174919317	2.415949615	-	1.175256844	-
MSTRG.1610.2	TGME49_207770	-	-	-	1.303633682	-	-	-	-	-	-	-	-	-	-	-
TGME49_207770-t26_1	TGME49_207770	-	-	-	-	-	-	-	-	-	-	1.214095482	-	-	-	-
MSTRG.1611.1	TGME49_207800	-	-	2.135554194	2.819584492	2.144887395	-	-	-	-	-	-	-	-	-	-
TGME49_207800-t26_1	TGME49_207800	-	-	2.30202978	2.395328514	2.313407157	-	3.012350797	3.10564953	3.023728174	3.036038598	3.129337332	3.047415975	-	-	-
MSTRG.1613.1	0	-	-	-	-	-	-	-	-	-	-	-	-	-	-	-
TGME49_207820-t26_1	TGME49_207820	-	-	1.190842951	1.354428324	1.306251007	-	1.31820941	1.481794783	1.433617466	-	-	-	-	-	-
TGME49_207830-t26_1	TGME49_207830	-	-	1.290373291	1.069129467	1.125471293	-	-	-	-	-	-	-	-	-	-
TGME49_207840-t26_1	TGME49_207840	-	-1.654716524	-1.149497796	-1.282435689	-1.337606184	-1.774366161	-1.269147433	-1.402085326	-1.457255821	-	-	-	-	-	-
MSTRG.1617.2	TGME49_207880	-	-4.654357951	-7.796768771	-9.055543615	-8.055871872	-	-5.136141741	-6.394916585	-5.395244842	-	-4.401185664	-	-	-	-
TGME49_207880-t26_1	TGME49_207880	-	-	-2.409257959	-2.789311541	-2.648630976	-	-1.869127138	-2.249180721	-2.108500156	-2.729777476	-3.109831058	-2.969150493	-	-	-
TGME49_207910-t26_1	TGME49_207910	-	-	-	-	-	-	-	-	-	-	-	-	-	-	-
TGME49_207920-t26_1	TGME49_207920	-	-	-	1.062453449	-	-	-	-	-	-	-	-	-	-	-
MSTRG.1620.2	TGME49_207930	-	-	1.502451262	1.68304693	1.829314928	-	3.24756399	3.428159658	3.574427656	-	-	-	-	-	-
TGME49_207930-t26_1	TGME49_207930	-	1.07562017	1.753779535	1.773548331	1.832389383	-	2.760038589	2.779807385	2.838648436	-	-	-	-	-	-
TGME49_207940-t26_1	TGME49_207940	-	-	-	-	-	-	-	-	-	-	-	-	-	-	-
MSTRG.1621.1	TGME49_207950	-	-	2.042563049	2.195971367	1.994404924	-	-	-	-	2.180135137	2.333543455	2.131977012	-	-	-
TGME49_207950-t26_1	TGME49_207950	-	1.258271115	1.825014551	1.908168103	1.576658037	-	-	-	-	-	-	-	-	-	-
TGME49_207960-t26_1	TGME49_207960	-	-	1.335541921	1.581185754	1.553099209	-	-	2.870924926	2.842838381	-	1.44218639	1.414099844	-	-	-
MSTRG.1623.1	TGME49_208010	-	-	1.37806349	1.126760237	-	-	-	-	-	-	-	-	-	-	-
TGME49_208010-t26_1	TGME49_208010	-	-	1.562884414	1.853572566	1.732030942	-	3.301320076	3.592008227	3.470466604	-	-	-	-	-	-
TGME49_208030-t26_1	TGME49_208030	-	-1.470596115	-2.186632847	-1.749012927	-1.874453203	-	-1.516161984	-1.078542065	-1.20398234	-	-	-	-	-	-
MSTRG.1625.1	TGME49_208300	-	-	-	-	-	-	-	-	-	-	-	-	-	-	-
TGME49_208300-t26_1	TGME49_208300	-	-	1.846361615	1.979125457	2.104833707	-	-	-	-	-	-	-	-	-	-
TGME49_208310-t26_1	TGME49_208310	-	-	1.452968615	1.170998605	1.145024	-	-	-	-	-	-	-	-	-	-
MSTRG.1627.1	TGME49_208340	-	-	1.739349744	2.266874431	1.835652288	-	-	-	-	-	3.315534965	-	-	-	-
TGME49_208340-t26_1	TGME49_208340	-	1.189522063	1.933560907	1.9107977	1.737965162	1.601621975	2.345660818	2.322897611	2.150065073	-	-	-	-	-	-
MSTRG.1628.2	TGME49_208350	-	-	-	-	-	-	-	-	-	-	-	-	-	-	-
TGME49_208350-t26_1	TGME49_208350	-	-	1.10616063	1.39642825	1.3253397	-	-	-	-	-	-	-	-	-	-
TGME49_208360-t26_1	TGME49_208360	-	-	1.11151116	1.311349183	1.296594629	-	-	-	-	-	-	-	-	-	-
MSTRG.1630.1	TGME49_208370	-	-	-	-	-	-	-	-	-	-	-	-	-	-	-
TGME49_208370-t26_1	TGME49_208370	-	-	-	-	-	-	-	-	-	-	-	-	-	-	-
TGME49_208390-t26_1	TGME49_208390	-	-	1.228855446	1.414139623	1.388609172	-	-	-	-	-	-	-	-	-	-
TGME49_208420-t26_1	TGME49_208420	-	-	-	-	-	-	-	-	-	-	-	-	-	-	-
TGME49_208430-t26_1	TGME49_208430	-	1.389934315	2.202782686	2.571532302	2.519624446	-	2.601395584	2.9701452	2.918237344	-	1.181597987	1.12969013	-	-	-
TGME49_208440-t26_1	TGME49_208440	-	-	-	1.111601473	1.231415293	-	-	2.010714332	2.130528151	-	1.124632123	1.244445942	-	-	-
MSTRG.1636.1	TGME49_208450	-	-	-1.244599458	-	-	-	-	-	-	-	-	-	-	-	-
TGME49_208500-t26_1	TGME49_208500	-	-	-	-	-	-	-	-	-	-	-	-	-	-	-
TGME49_208530-t26_1	TGME49_208530	-	-	-	-	-	-	-	-	-	-	-	-	-	-	-
MSTRG.1639.1	TGME49_208550	-	-1.319686908	-1.143191356	-	-	-	-	-	-	-	-	-	-	-	-
TGME49_208560-t26_1	TGME49_208560	-	1.238991241	1.586771199	1.417589346	1.344041309	-	-	-	-	-	-	-	-	-	-
MSTRG.1641.1	TGME49_208570	-	-	-	-	-	-	-	-	-	-	-	-	-	-	-
TGME49_208570-t26_1	TGME49_208570	-	1.235509801	-	-	-	-	-	-	-	-	-1.061062122	-1.235539678	-	-	-
TGME49_208580-t26_1	TGME49_208580	-	1.394365349	-	-	-	-	-	-	-	-	-1.142855592	-1.010584234	-	-	-
TGME49_208590-t26_1	TGME49_208590	-	-	-	-	-	-	-	-	-	-	-	-	-	-	-
MSTRG.1644.1	TGME49_208730	-	-	1.307536491	1.573112509	1.527415286	-	-	1.005698885	-	-	-	-	-	-	-
TGME49_208718-t26_1	TGME49_208718	-	-	-1.754149454	-1.628850677	-1.185145565	-	-	-	-	-1.762943015	-1.637644239	-1.193939126	-	-	-
TGME49_208722-t26_1	TGME49_208722	-	-	-1.982732098	-1.906390705	-1.657406173	-	-3.387500746	-3.311159353	-3.062174822	-2.047934444	-1.971593051	-	-	-	-
MSTRG.1645.2	TGME49_208780	-	-	-	-	-	-	-	-	-	-	-	-	-	-	-
TGME49_208780-t26_1	TGME49_208780	-	-	1.064304216	1.354530639	1.361223692	-	-	-	-	-	-	-	-	-	-
MSTRG.1646.2	TGME49_208790	-	-	-	-	-	-	-	-	-	-	-	-	-	-	-
TGME49_208790-t26_1	TGME49_208790	-	-	1.145472512	1.325573998	1.234614471	-	-	-	-	-	-	-	-	-	-
MSTRG.1647.1	TGME49_208800	-	-	-	-	-	-	-	-	-	-	-	-	-	-	-
TGME49_208800-t26_1	TGME49_208800	-	-	-	1.155762815	-	-	-	-	-	-	-	-	-	-	-
TGME49_208830-t26_1	TGME49_208830	-	-6.411907551	-8.306864952	-9.437051917	-8.887078164	-6.286426518	-8.181383919	-9.311570884	-8.761597132	-	-	-	-	-	-
MSTRG.1649.2	TGME49_208970	-	-	1.387795049	2.155806448	2.053114214	-	-	-	-	-	3.381222636	3.278530402	-	-	-
TGME49_208970-t26_1	TGME49_208970	-	-	1.809237422	1.844577947	1.764964106	-	2.477761144	2.513101669	2.433487829	1.978839395	2.01417992	1.934566079	-	-	-
TGME49_208990-t26_1	TGME49_208990	-	-	-	-	-	-	-	-	-	-	-	-	-	-	-
MSTRG.1651.2	TGME49_209030	-	-	-	-	-	-	-	-	-	-1.009793633	-	-	-	-	-
TGME49_209030-t26_1	TGME49_209030	-	-	-	-	-	-	1.086834061	1.270718548	1.304750219	-	-	-	-	-	-
TGME49_209040-t26_1	TGME49_209040	-	-	-	3.195557825	3.067743843	-	-	-	-	-	-	-	-	-	-
TGME49_209070-t26_1	TGME49_209070	-	-	-	-	-	-	-	-	-	-	-	-	-	-	-
TGME49_209080-t26_1	TGME49_209080	-	-	-	-	-	-	-	-	-	-	-	-	-	-	-
TGME49_209090-t26_1	TGME49_209090	-	-	-3.379261744	-3.175561588	-3.53690383	-	-	-	-	-	-	-	-	-	-
TGME49_209100-t26_1	TGME49_209100	-	-	-	-	-	-	-	-	-	-	-	-	-	-	-
MSTRG.1657.2	TGME49_209112	-	-	1.134850741	1.443450326	1.36727035	-	-	-	-	-	-	-	-	-	-
TGME49_209108-t26_1	TGME49_209108	-	-	-	-	-	-	-	-	-	-	-	-	-	-	-
MSTRG.1658.1	TGME49_209120	-	-	1.728073463	2.617987712	2.24037918	-	-	-	-	-	-	-	-	-	-
TGME49_209120-t26_1	TGME49_209120	-	-	1.050367057	1.37407338	1.570289078	-	-	-	-	-	-	-	-	-	-
TGME49_209140-t26_1	TGME49_209140	-	-	1.634852867	1.470775687	1.422604666	-	-	-	-	2.464409357	2.300332177	2.252161156	-	-	-
TGME49_209150-t26_1	TGME49_209150	-	-2.292768504	-	-	-	-3.452054029	-1.311952559	-1.783326176	-1.546210079	2.14010147	-	1.90584395	-	-	-
TGME49_209160-t26_1	TGME49_209160	-	-	-	-	-	-	-	-	-	-	-	-	-	-	-
TGME49_209170-t26_1	TGME49_209170	-	1.708515125	1.795657838	1.491278214	1.425130995	1.946540413	2.033683126	1.729303502	1.663156283	-	-	-	-	-	-
TGME49_209180-t26_1	TGME49_209180	-	6.74061902	6.601098594	7.198202352	6.983728692	4.645705609	4.506185183	5.103288941	4.888815281	-	-	-	-	-	-
MSTRG.1664.1	TGME49_209190	-	-	1.756551648	1.987395089	1.841846731	-	-	-	-	-	-	-	-	-	-
MSTRG.1664.3	TGME49_209190	-	-	1.681465981	1.397103022	1.494624964	-	-	-	-	-	-	-	-	-	-
TGME49_209190-t26_1	TGME49_209190	-	1.12563454	1.66239168	1.789697849	1.807434183	4.498909373	5.035666513	5.162972682	5.180709016	-	-	-	-	-	-
MSTRG.1665.1	TGME49_209200	-	-	2.303566453	3.366213364	3.117410367	-	-	-	-	-	-	-	-	-	-
MSTRG.1665.3	TGME49_209200	-	-	-	-	-	-	-	-	-	-	-	-	-	-	-
TGME49_209200-t26_1	TGME49_209200	-	-	2.075645349	2.167080484	1.997227361	-	1.888528708	1.979963843	1.81011072	1.09325086	1.184685995	1.014832872	-	-	-
TGME49_209250-t26_1	TGME49_209250	-	-	-	-	-	-	-	-	-	-	-	-	-	-	-
MSTRG.1667.1	TGME49_209260	-	-	-	-	-	-	-	-	-	-	-	-	-	-	-
TGME49_209260-t26_1	TGME49_209260	-	-	-	-	-	-	-	-	-	-	-	-	-	-	-
TGME49_209290-t26_1	TGME49_209290	-	-	-2.128129657	-1.924502873	-1.93345868	-	-2.065209863	-1.861583078	-1.870538885	-1.203226996	-	-1.008556018	-	-	-
TGME49_209300-t26_1	TGME49_209300	-	-	-	-	-	-	-	-	-	-	-	-	-	-	-
TGME49_209420-t26_1	TGME49_209420	-	-2.964817846	-2.033512845	-2.064749516	-2.067707809	-	-	-	-	-	-	-	-	-	-
TGME49_209440-t26_1	TGME49_209440	-	-	-1.494558351	-1.556278475	-1.505941613	-	-2.687713333	-2.749433457	-2.699096596	-2.29828915	-2.360009274	-2.309672412	-	-	-
TGME49_209450-t26_1	TGME49_209450	-	-	-	-	-	-	-	-	-	-	-	-	-	-	-
TGME49_209485-t26_1	TGME49_209485	-	3.385917586	2.853517632	3.169443271	2.514380477	-	-	-	-	-	-	-	-	-	-
MSTRG.1675.1	TGME49_209490	-	-	-	-	-	-	-	-	-	-	-	-	-	-	-
TGME49_209490-t26_1	TGME49_209490	-	-	1.49756525	1.769610315	1.674963411	-	2.620105503	2.892150569	2.797503665	2.110676077	2.382721142	2.288074238	-	-	-
MSTRG.1676.1	TGME49_209570	-	-	1.966473474	1.903017724	1.9031056	-	3.421824188	3.358368439	3.358456314	-	-	-	-	-	-
TGME49_209570-t26_1	TGME49_209570	-	-	2.397238619	2.422838714	2.421563492	-	-	-	-	1.496389924	1.52199002	1.520714797	-	-	-
TGME49_209580-t26_1	TGME49_209580	-	-	-	-	-	-	-	-	-	-	-	-	-	-	-
MSTRG.1680.2	TGME49_209600	-	-	-	-	-	-	-	-	-	-	-	-	-	-	-
TGME49_209600-t26_1	TGME49_209600	-	-	1.15595594	-	-	-	1.023325511	-	-	1.587818029	1.34505236	1.296705798	-	-	-
TGME49_209620-t26_1	TGME49_209620	-	-	-	-	-	-	-	-	-	-	-	-	-	-	-
TGME49_209630-t26_1	TGME49_209630	-	-	-	-	-	-	-	-	-	-	-	-	-	-	-
TGME49_209640-t26_1	TGME49_209640	-	-	-	-	-	-	-	-	-	-	-	-	-	-	-
TGME49_209670-t26_1	TGME49_209670	-	-	-1.407815787	-	-	-	-2.867127154	-	-	-	-	-	-	-	-
MSTRG.1685.1	TGME49_209690	-	-	1.837338507	2.434990458	2.590481737	-	-	-	-	-	-	-	-	-	-
TGME49_209690-t26_1	TGME49_209690	-	-	1.83843649	2.091640299	2.28616553	-	-	-	-	-	1.651897674	1.846422904	-	-	-
TGME49_209700-t26_1	TGME49_209700	-	-	1.659623048	1.791940983	1.843931441	-	-	-	-	-	1.419077591	1.471068049	-	-	-
MSTRG.1688.2	TGME49_209710	-	-	-	1.474382584	1.331979737	-	-	-	-	-	-	-	-	-	-
TGME49_209710-t26_1	TGME49_209710	-	-	1.497788655	1.977598118	1.881107937	-	3.164130009	3.643939472	3.547449292	-	-	-	-	-	-
TGME49_209720-t26_1	TGME49_209720	-	-	-	-	-	-	-	-	-	-1.510921224	-1.286566582	-1.249015306	-	-	-
TGME49_209740-t26_1	TGME49_209740	-	-	-	-	-	-	-	-	-	-	-	-	-	-	-
TGME49_209780-t26_1	TGME49_209780	-	-	-	-	-	-	-	-	-	-	-	-	-	-	-
TGME49_209800-t26_1	TGME49_209800	-	-	-	1.055867817	1.048742189	-	-	-	-	-	1.191129104	1.184003477	-	-	-
TGME49_209850-t26_1	TGME49_209850	-	-	-	-	-	-	-	-	-	-	-	-	-	-	-
MSTRG.1696.2	TGME49_209870	-	-	-	-	-	-	-	-	-	-	-	-	-	-	-
TGME49_209870-t26_1	TGME49_209870	-	-	1.197449304	1.5073839	1.501929519	-	-	-	-	-	-	-	-	-	-
MSTRG.1697.1	TGME49_209890	-	-	1.435403309	1.792955666	1.623661931	-	-	-	-	2.683499832	3.041052189	2.871758454	-	-	-
TGME49_209890-t26_1	TGME49_209890	-	-	1.485219987	1.495485169	1.606076348	-	1.747788191	1.758053373	1.868644552	1.843183695	1.853448877	1.964040056	-	-	-
TGME49_209900-t26_1	TGME49_209900	-	-	-	-	-	-	-	-	-	-	-	-	-	-	-
MSTRG.1699.2	TGME49_209910	-	-3.093280621	1.002391651	1.381258225	1.768424707	-	-	3.442602977	3.82976946	4.095672272	4.474538846	4.861705329	-	-	-
TGME49_209910-t26_1	TGME49_209910	-	-	-	-	-	-	-	-	-	-	-	-	-	-	-
MSTRG.1702.1	TGME49_209950	-	-	-1.840443024	-1.672043404	-1.720506181	-	-	-	-	-2.226386808	-2.057987188	-2.106449965	-	-	-
TGME49_209950-t26_1	TGME49_209950	-	-	-1.331475966	-1.16645012	-1.323024498	-	-1.466442989	-1.301417143	-1.457991521	-	-	-	-	-	-
TGME49_321710-t26_1	TGME49_321710	-	-	6.296777252	6.38755336	6.057821503	-	-	-	-	-	-	-	-	-	-
MSTRG.1706.1	TGME49_321690	-	4.039460909	3.467153848	3.726487752	3.924868131	3.337990772	2.765683711	3.025017614	3.223397994	-	-	-	-	-	-
TGME49_321690-t26_1	TGME49_321690	-	-	-	-	-	-	-1.288415118	-1.23077926	-1.308490092	-	-	-	-	-	-
TGME49_321700-t26_1	TGME49_321700	-	10.040831	6.386066897	5.034547985	6.226195347	-	-	-3.596897974	-	-3.654764103	-5.006283015	-3.814635653	-	-	-
MSTRG.1708.1	TGME49_321680	-	-	-1.315099773	-1.026820458	-	-	-	-	-	-	-	-	-	-	-
TGME49_321680-t26_1	TGME49_321680	-	-	-1.409399735	-1.056246931	-	-	-1.450748076	-1.097595272	-1.034596344	-1.006991973	-	-	-	-	-
MSTRG.1709.1	TGME49_321660	-	-	2.50952891	2.936751749	3.121490384	-	-	-	-	-	-	-	-	-	-
TGME49_321660-t26_1	TGME49_321660	-	-	3.250491758	3.313399878	3.409130743	-	-	2.672781013	2.768511878	4.499138988	4.562047109	4.657777973	-	-	-
TGME49_321630-t26_1	TGME49_321630	-	-	-	-	-	-	-	2.237116606	2.267358433	-	1.274633642	1.304875469	-	-	-
MSTRG.1711.2	TGME49_321620	-	-	-	-	-	-	-	-	-	-	-	-	-	-	-
TGME49_321620-t26_1	TGME49_321620	-	-	-	-	-	-	1.083296454	1.074838673	-	-	-	-	-	-	-
TGME49_321590-t26_1	TGME49_321590	-	-	1.623047573	1.627453938	1.559568275	-	2.610839599	2.615245965	2.547360302	-	-	-	-	-	-
MSTRG.1714.1	TGME49_321570	-	-	-	-	-	-	-	-	-	-	-	-	-	-	-
TGME49_321570-t26_1	TGME49_321570	-	-	1.399010688	1.644150383	1.543434428	-	2.55957012	2.804709815	2.70399386	1.689240095	1.934379789	1.833663834	-	-	-
TGME49_321560-t26_1	TGME49_321560	-	-	-	-	-	-	-	-	-	-	-	-	-	-	-
MSTRG.1716.2	TGME49_321550	-	-	-	-	-	-	-	-	-	-	-	-	-	-	-
TGME49_321550-t26_1	TGME49_321550	-	3.106958175	2.449319289	2.307689392	2.32124435	-	-	-	-	-	-	-	-	-	-
TGME49_321540-t26_1	TGME49_321540	-	-	-	-	-	-	-	-	-	-	-	-	-	-	-
MSTRG.1718.1	TGME49_321530	-	-	-1.551363742	-	-	-	-	-	-	-	-	-	-	-	-
TGME49_321530-t26_1	TGME49_321530	-	-	-1.049207769	-	-	-	-	-	-	-1.263536838	-1.204949054	-1.085643641	-	-	-
MSTRG.1719.2	TGME49_321520	-	-	2.948573067	3.108840305	2.843358113	-	-	-	-	-	-	-	-	-	-
TGME49_321520-t26_1	TGME49_321520	-	-	-	-	-	-	-	-	-	-	-	-	-	-	-
MSTRG.1721.1	TGME49_321500	-	-	-	1.260293858	-	-	-	-	-	-	1.819328225	-	-	-	-
TGME49_321500-t26_1	TGME49_321500	-	-	1.88137958	2.112218697	1.992156906	-	2.073049258	2.303888375	2.183826584	2.001277564	2.232116681	2.11205489	-	-	-
TGME49_321480-t26_1	TGME49_321480	-	-	1.908994365	-	-	-	-	-	-	-	-	-	-	-	-
TGME49_321430-t26_1	TGME49_321430	-	-	2.102756765	2.029667438	1.938402424	-	-	-	-	-	-	-	-	-	-
TGME49_321420-t26_1	TGME49_321420	-	-	-	-	-	-	-	-	-	-	-	-	-	-	-
TGME49_321410-t26_1	TGME49_321410	-	-	-1.705982857	-1.516313433	-1.500426771	-	-1.384901997	-	-	-2.005566723	-1.815897298	-1.800010636	-	-	-
TGME49_321400-t26_1	TGME49_321400	-	-	-	-	-	-	-	-	-	2.229104674	2.116848117	-	-	-	-
TGME49_321390-t26_1	TGME49_321390	-	-	-	-	-	-	-	-	-	-	-	-	-	-	-
MSTRG.173.1	TGME49_323100	-	-	-	1.375274712	1.437427737	-	3.246162716	4.025547198	4.087700223	-	3.246167947	3.308320972	-	-	-
TGME49_323100-t26_1	TGME49_323100	-	-2.484719595	-	-	-	-1.737917	-	-	-	2.268882227	2.644689866	2.752693389	-	-	-
TGME49_296121-t26_1	TGME49_296121	-	-	-	-	-	-	-	-	-	-	-	-	-	-	-
TGME49_220090-t26_1	TGME49_220090	-	-	1.319815319	1.323758201	1.124896434	-	-	-	-	-	-	-	-	-	-
MSTRG.1733.2	TGME49_220100	-	-	1.452494308	1.668795352	2.014817691	-	-	-	-	-	-	-	-	-	-
TGME49_220100-t26_1	TGME49_220100	-	-	-	-	-	-	-	-	-	-	2.289538901	-	-	-	-
TGME49_220150-t26_1	TGME49_220150	-	-	-	1.194583807	1.25116217	-	-	-	-	-	-	-	-	-	-
TGME49_220160-t26_1	TGME49_220160	-	-	-	-	-	-	-	-	-	-	-	-	-	-	-
TGME49_220170-t26_1	TGME49_220170	-	-	-	-	-	-	-	-	-	-	-	-	-	-	-
TGME49_220175-t26_1	TGME49_220175	-	-	-	1.192655598	1.214147777	-	-	-	-	-	-	-	-	-	-
TGME49_220180-t26_1	TGME49_220180	-	-	-	-	-	-	-	-	-	-	-	-	-	-	-
TGME49_220230-t26_1	TGME49_220230	-	1.418907918	1.236016211	1.193206966	1.469941256	-	-	-	-	-	-	-	-	-	-
TGME49_220240-t26_1	TGME49_220240	-	-1.363936905	-	-	-	-	-	-	1.038485156	1.004842248	1.464124597	1.690634692	-	-	-
TGME49_323110-t26_1	TGME49_323110	-	-5.924233448	-3.234472987	-2.701828003	-2.594702478	-4.458638368	-	-	-	-	3.222405445	3.32953097	-	-	-
TGME49_220250-t26_1	TGME49_220250	-	-1.797685858	-	-	-	-	-	-	-	-	-	-	-	-	-
TGME49_220270-t26_1	TGME49_220270	-	-	-	-1.040851765	-1.133405146	-1.479556162	-1.039151876	-1.630028328	-1.722581708	-	-	-	-	-	-
TGME49_220320-t26_1	TGME49_220320	-	-	1.722976648	2.040279411	2.096034364	-	3.487470754	3.804773516	3.860528469	-	2.028221569	2.083976522	-	-	-
TGME49_220330-t26_1	TGME49_220330	-	-	2.741426633	2.540586866	2.628219114	-	-	-	-	-	-	-	-	-	-
TGME49_220370-t26_1	TGME49_220370	-	-	-	-	-	-	-	-	-	-	-	-	-	-	-
MSTRG.1746.1	TGME49_220380	-	-4.150895478	-	-	-	-	-	-	-	3.843797356	4.23739603	3.819853449	-	-	-
TGME49_220380-t26_1	TGME49_220380	-	-	-	-	-	-	-	1.559848057	1.564987249	-	-	-	-	-	-
MSTRG.1747.1	TGME49_220390	-	1.588265642	2.912800409	3.137051398	3.312611813	-	2.126942297	2.351193287	2.526753702	1.324534766	1.548785756	1.724346171	-	-	-
TGME49_220390-t26_1	TGME49_220390	-	-	1.507231712	1.514751195	1.716486884	-	1.952312891	1.959832374	2.161568063	1.410047117	1.417566601	1.61930229	-	-	-
MSTRG.1748.1	TGME49_220400	-	-	-1.530736594	-1.270657734	-1.267542264	-	-1.332415454	-1.072336594	-1.069221124	-1.614781609	-1.354702749	-1.351587279	-	-	-
TGME49_220400-t26_1	TGME49_220400	-	-	-3.466822326	-3.195169849	-3.11140391	-	-2.541378667	-2.26972619	-2.185960251	-2.507859369	-2.236206892	-2.152440953	-	-	-
MSTRG.1750.2	TGME49_220460	-	-	-	-	-	-	-	-	-	-	-	-	-	-	-
MSTRG.1750.3	TGME49_220470	-	-3.700469532	-	1.268035396	1.242234367	-	3.583420237	3.936569079	3.910768049	4.615356086	4.968504928	4.942703899	-	-	-
TGME49_220460-t26_1	TGME49_220460	-	-	2.05032863	2.436636	2.433931716	-	-	2.953408042	2.950703757	1.792727793	2.179035163	2.176330878	-	-	-
TGME49_220470-t26_1	TGME49_220470	-	-	-	-	-	-	-	-	-	-	-	-	-	-	-
TGME49_220490-t26_1	TGME49_220490	-	-	-	-	1.039918565	-	-	-	-	-	-	-	-	-	-
TGME49_220500-t26_1	TGME49_220500	-	-	-	-	-	-	-	1.834813158	1.808761349	-	1.168750459	1.142698649	-	-	-
TGME49_220510-t26_1	TGME49_220510	-	-	-	-	-	-	-	-	-	-	-	-	-	-	-
MSTRG.1755.1	TGME49_220560	-	7.195474532	8.236720977	8.424883342	8.385273529	6.039134418	7.080380862	7.268543227	7.228933415	1.041246445	1.22940881	1.189798997	-	-	-
TGME49_220560-t26_1	TGME49_220560	-	8.599401035	8.752127486	9.122072415	9.076611478	5.943508824	6.096235274	6.466180203	6.420719267	-	-	-	-	-	-
MSTRG.1757.1	TGME49_220570	-	4.013226736	3.937402842	4.279174097	3.892930919	4.238470373	4.162646479	4.504417734	4.118174556	-	-	-	-	-	-
TGME49_220570-t26_1	TGME49_220570	-	2.477309293	2.388897979	2.526066711	2.466367921	2.908633281	2.820221967	2.957390698	2.897691908	-	-	-	-	-	-
TGME49_220580-t26_1	TGME49_220580	-	-	-	-	-	-	-	-	-	-	-	-	-	-	-
TGME49_220585-t26_1	TGME49_220585	-	-	-	1.026278778	1.484436917	-	-	-	-	-	-	-	-	-	-
MSTRG.1760.2	TGME49_220600	-	2.973297913	2.048510724	2.884169004	2.739269272	-	-	-	-	-	-	-	-	-	-
TGME49_220600-t26_1	TGME49_220600	-	-	-	-	-	-	-	-	-	-	-	-	-	-	-
MSTRG.1761.1	TGME49_220630	-	-	-2.028555175	-2.890215437	-3.097720112	-	-	-	-	-1.653268971	-2.514929233	-2.722433907	-	-1.069164937	-
MSTRG.1761.3	TGME49_220630	-	-	-1.966674608	-3.020794107	-3.2485952	-	-	-1.938455614	-2.166256708	-1.968428705	-3.022548204	-3.250349297	-1.054119499	-1.281920592	-
TGME49_220630-t26_1	TGME49_220630	-	-	-1.05786218	-1.947891487	-2.183851125	-	-	-	-	-	-1.454616165	-1.690575803	-	-1.125988944	-
MSTRG.1762.2	TGME49_220640	-	-	-1.28727752	-1.37342393	-1.495127873	-	-	-	-	-	-	-1.038697627	-	-	-
TGME49_220640-t26_1	TGME49_220640	-	-	-	-	-	-	-1.145937234	-1.380335695	-1.293244209	-1.168611775	-1.403010237	-1.31591875	-	-	-
TGME49_220650-t26_1	TGME49_220650	-	-	-	-	-	-	-	-	-	-	-	-	-	-	-
TGME49_296340-t26_1	TGME49_296340	-	-	-	-	-	-	-	-	-	-	-	-	-	-	-
TGME49_287430-t26_1	TGME49_287430	-	2.904991244	2.349608863	2.539838745	2.443247206	-	-	-	-	-	-	-	-	-	-
TGME49_287440-t26_1	TGME49_287440	-	-	-	-	-	-	-	-	-	-	-	-	-	-	-
TGME49_287450-t26_1	TGME49_287450	-	3.410173292	1.835334583	2.168827527	1.928125184	-	-	-	-	-1.574838709	-	-	-	-	-
TGME49_287460-t26_1	TGME49_287460	-	2.60251159	1.354373658	1.764946019	1.639392935	-	-	-	-	-	-	-	-	-	-
MSTRG.1768.1	TGME49_287470	-	3.046578298	2.840490348	3.334219676	3.347799098	2.637077855	2.430989905	2.924719232	2.938298655	-	-	-	-	-	-
MSTRG.1769.1	TGME49_287470	-	1.340529948	-	1.206809265	1.068070204	-	-	-	-	-	-	-	-	-	-
TGME49_287470-t26_1	TGME49_287470	-	2.110177486	1.672350064	1.911915514	1.92721446	-	-	-	-	-	-	-	-	-	-
TGME49_323320-t26_1	TGME49_323320	-	-	1.430100603	-	-	-	-	-	-	-	-	-	-1.95163547	-2.001559307	-
TGME49_287500-t26_1	TGME49_287500	-	-	1.258784092	1.402381398	1.303028691	-	-	-	-	-	-	-	-	-	-
TGME49_212740-t26_1	TGME49_212740	-	-	-	-	-	-	-	-	-	-	-	-	-	-	-
TGME49_212760-t26_1	TGME49_212760	-	-	-	-	-	-	-	-	-	-	-	-	-	-	-
MSTRG.1774.1	TGME49_212770	-	-	-	-1.442875038	-1.854009242	-	-	-	-	-	-	-	-	-	-
TGME49_212770-t26_1	TGME49_212770	-	-	-	-2.051543607	-2.086383827	-1.521318274	-	-2.653172174	-2.688012395	-	-1.1318539	-1.16669412	-1.694609923	-1.729450144	-
MSTRG.1775.2	TGME49_212800	-	-	-	-	-	-	-	-	-	-	-	-	-	-	-
TGME49_212800-t26_1	TGME49_212800	-	-	2.129176113	2.096582427	1.843717406	-	-	-	-	-	-	-	-	-	-
TGME49_212830-t26_1	TGME49_212830	-	-	-	-	-	-	-	-	-	-	-	-	-	-	-
MSTRG.1777.1	TGME49_212840	-	-	-	-	-	-	-	-	-	-	-	-	-	-	-
MSTRG.1777.3	TGME49_212840	-	-	3.750555308	3.748105546	3.287985633	-	-	-	-	-	-	-	-	-	-
TGME49_212840-t26_1	TGME49_212840	-	-	2.542171471	2.516638523	2.47293787	-	2.350631861	2.325098913	2.28139826	1.56939696	1.543864012	1.500163358	-	-	-
TGME49_212850-t26_1	TGME49_212850	-	-	1.220557261	1.126124	1.047761684	-	4.166991208	4.072557947	3.994195631	1.353257209	1.258823948	-	-	-	-
TGME49_212860-t26_1	TGME49_212860	-	-	-	-	-	-	-	-	-	-	-	-	-	-	-
MSTRG.1780.1	TGME49_212900	-	-	-	-	-	-	2.96482351	2.779352562	2.506756631	-	-	-	-	-	-
TGME49_212900-t26_1	TGME49_212900	-	-	-	-	-	-	-	-	-	-	-	-	-	-	-
MSTRG.1781.1	TGME49_212920	-	-	-	-	-	-	-	-	-	-	-	-	-	-	-
TGME49_212920-t26_1	TGME49_212920	-	1.441759834	1.5428189	1.710549182	1.549097483	-	-	-	-	-	-	-	-	-	-
TGME49_212930-t26_1	TGME49_212930	-	-	-	-	-	-	-	-	-	-	-	-	-	-	-
TGME49_212950-t26_1	TGME49_212950	-	-	-	-	-	-	-	-	-	-	-	-	-	-	-
TGME49_212960-t26_1	TGME49_212960	-	-	-	-	-	-	-	-	-	-	-	-	-	-	-
MSTRG.1785.2	TGME49_212970	-	-	1.144517208	1.361419109	1.499911089	-	-	-	-	-	-	-	-	-	-
MSTRG.1786.1	TGME49_212980	-	-3.180110214	-	-	-	-	-	-	-	3.327748015	3.751997119	3.803541951	-	-	-
TGME49_212980-t26_1	TGME49_212980	-	-	-	-	-	-	-	-	-	-	-	-	-	-	-
TGME49_212990-t26_1	TGME49_212990	-	-	-	-	-	-	-	-	-	-	-	-	-	-	-
MSTRG.1788.1	TGME49_213030	-	2.269126048	1.153178338	-	-	-	-	-	-	-	-	-	-	-	-
TGME49_213030-t26_1	TGME49_213030	-	-	1.54911213	1.67585591	1.552108382	-	-	-	-	-	1.048374628	-	-	-	-
MSTRG.1789.1	TGME49_213050	-	-3.449533491	-2.545044933	-2.92619507	-3.445710952	-	-	-1.484089614	-2.003605497	-	-	-	-	-	-
TGME49_213067-t26_1	TGME49_213067	-	-	1.38837341	-	-	-	1.264325831	-	-	-	-	-	-	-	-
TGME49_213069-t26_1	TGME49_213069	-	-	-	-	-	-	-	-	-	-	-	-	-	-	-
MSTRG.1792.1	TGME49_213240	-	-	-	1.041722763	-	-	-	3.308320477	3.251113844	-	-	-	-	-	-
TGME49_213240-t26_1	TGME49_213240	-	-	-	1.01384342	-	-	-	-	-	-	-	-	-	-	-
TGME49_213255-t26_1	TGME49_213255	-	-	-2.243649466	-2.485482789	-1.759546951	-	-	-2.7037975	-	-3.590215117	-3.83204844	-3.106112602	-	-	-
MSTRG.1795.1	TGME49_213350	-	-	-	-	-	-	-	-	-	-	-	-	-	-	-
TGME49_213350-t26_1	TGME49_213350	-	-1.699042431	-2.28286489	-2.055572951	-1.960602538	-1.23108496	-1.81490742	-1.58761548	-1.492645067	-	-	-	-	-	-
TGME49_213370-t26_1	TGME49_213370	-	-	-	-	-	-	-	-	-	-	-	-	-	-	-
TGME49_213388-t26_1	TGME49_213388	-	1.624336115	1.684764225	1.717823656	1.868468395	-	-	3.080577631	3.231222371	-	-	-	-	-	-
MSTRG.1798.1	TGME49_213410	-	-	-	-	1.190239416	-	-	-	-	-	-	-	-	-	-
TGME49_213410-t26_1	TGME49_213410	-	-	-	-	-	-	-	-	-	-	-	1.055983808	-	-	-
TGME49_213415-t26_1	TGME49_213415	-	-	-	-	-	-	-	-	-	-	-	-	-	-	-
TGME49_323400-t26_1	TGME49_323400	-	-	4.905324334	5.909607062	6.543799085	-	4.836582613	5.840865341	6.475057364	4.906723136	5.911005864	6.545197886	-	-	-
TGME49_213420-t26_1	TGME49_213420	-	-	-	-	-	-	-	-	-	-	-	-	-	-	-
TGME49_213445-t26_1	TGME49_213445	-	-	-	-	-	-	-	-	-	-	-	-	-	-	-
TGME49_213480-t26_1	TGME49_213480	-	3.449002433	3.438402057	3.37116134	3.356752636	5.005536401	4.994936025	4.927695308	4.913286604	-	-	-	-	-	-
TGME49_213490-t26_1	TGME49_213490	-	-	-	-	-	-	-	-	-	-	-	-	-	-	-
MSTRG.1804.1	TGME49_213520	-	-	2.379649151	2.790461036	2.278191704	-	-	3.580104174	-	-	-	-	-	-	-
TGME49_213520-t26_1	TGME49_213520	-	2.325456306	3.07616872	3.270143964	3.116055801	2.781153441	3.531865855	3.725841099	3.571752936	-	-	-	-	-	-
TGME49_213550-t26_1	TGME49_213550	-	-	-	-	-	-	-	-	-	-	-	-	-	-	-
TGME49_213560-t26_1	TGME49_213560	-	-	2.271480412	2.690914307	2.62354283	-	-	-	-	-	-	-	-	-	-
MSTRG.1807.2	TGME49_213570	-	-	1.055772893	1.182920335	1.306607645	-	-	-	-	2.263274055	2.390421497	2.514108807	-	-	-
TGME49_213570-t26_1	TGME49_213570	-	-	-	-	1.187660796	-	1.199851333	1.236796262	1.512343653	-	-	1.244937404	-	-	-
MSTRG.1808.2	TGME49_213580	-	-	-	-	-	-	-	-	-	-	-	-	-	-	-
MSTRG.1809.2	TGME49_213590	-	-	-	-	-	-	-	-	-	-	-	-	-	-	-
TGME49_213590-t26_1	TGME49_213590	-	-	1.262752757	1.556201203	1.640523576	-	2.322219937	2.615668382	2.699990756	2.479502044	2.77295049	2.857272863	-	-	-
TGME49_330000-t26_1	TGME49_330000	-	-	2.843671645	3.26383322	3.312625672	-	3.603721195	4.02388277	4.072675222	-	2.607505033	2.656297485	-	-	-
MSTRG.1810.2	TGME49_213610	-	1.311776999	-	-	-	3.072210689	-	-	-	-	-	-1.138713587	-	-	-
TGME49_213600-t26_1	TGME49_213600	-	-	-3.616858611	-3.131829325	-3.482856999	-	-	-	-	-	-	-	-	-	-
TGME49_213610-t26_1	TGME49_213610	-	2.111618257	1.500876244	1.359240316	1.21221022	2.198025976	1.587283963	1.445648035	1.298617939	-	-	-	-	-	-
TGME49_213620-t26_1	TGME49_213620	-	-	-	-	-	-	-	-	-	-	-	-	-	-	-
TGME49_213635-t26_1	TGME49_213635	-	-	-1.997495968	-1.744479906	-1.365807548	-	-	-	-	-	-	-	-	-	-
MSTRG.1813.2	TGME49_213650	-	-	-	-	-	-	-	-	-	-	-	-	-	-	-
TGME49_213650-t26_1	TGME49_213650	-	-	2.091252114	2.238388393	2.282867481	-	3.782012193	3.929148472	3.973627559	2.332482444	2.479618723	2.52409781	-	-	-
MSTRG.1814.1	TGME49_213660	-	-	-	-	-	-	-	-	-	-	-	-	-	-	-
TGME49_213680-t26_1	TGME49_213680	-	-	2.142444907	2.064617426	1.984784962	-	-	-	-	-	-	-	-	-	-
TGME49_213690-t26_1	TGME49_213690	-	-	1.300301069	1.664548941	1.779029752	-	-	-	-	-	1.576309783	1.690790594	-	-	-
MSTRG.1817.3	TGME49_213710	-	2.345901729	-	-	-	-	-	-	-	-	-	-	-	-	-
TGME49_213700-t26_1	TGME49_213700	-	4.899110632	7.035864078	6.862232497	6.451895787	-	4.302075237	4.128443657	3.718106947	2.136753446	1.963121866	1.552785156	-	-	-
TGME49_213710-t26_1	TGME49_213710	-	-	-	-	-	-	-	-	-	-	-	-1.091688016	-	-	-
MSTRG.1818.2	TGME49_213720	-	3.484327537	4.766169032	5.170194166	5.099308762	-	3.292597624	3.696622759	3.625737355	1.281841495	1.68586663	1.614981225	-	-	-
TGME49_213720-t26_1	TGME49_213720	-	-	8.267052744	8.181119558	8.495348182	-	-	-	-	-	-	-	-	-	-
TGME49_213730-t26_1	TGME49_213730	-	-	-	-	-	-	-	2.778224302	-	-	-	-	-	-	-
TGME49_213740-t26_1	TGME49_213740	-	-	-	-	-	-	-	-	-	-	-	-	-	-	-
MSTRG.1821.2	TGME49_213746	-	-	-	-	-	-	-	-	-	-	-	-	-	-	-
TGME49_213746-t26_1	TGME49_213746	-	-	-	1.452629023	1.385208774	-	-	-	-	-	-	-	-	-	-
TGME49_213748-t26_1	TGME49_213748	-	-	-2.369492389	-	-	-	-	-	-	-	-	-	-	-	-
TGME49_213780-t26_1	TGME49_213780	-	-	2.226287782	2.390925352	2.194594151	-	-	-	-	-	-	-	-	-	-
TGME49_213790-t26_1	TGME49_213790	-	-	-	-	-	-	-	-	-	-	-	-	-	-	-
TGME49_213800-t26_1	TGME49_213800	-	-	-	1.045577349	1.189557019	-	-	1.242962316	1.386941986	-	-	-	-	-	-
TGME49_213810-t26_1	TGME49_213810	-	-	-	-	-	-	-	-	-	-	-	-	-	-	-
TGME49_213820-t26_1	TGME49_213820	-	-	-	-1.424899814	-1.687306973	-1.84349178	-1.669718917	-2.799917962	-3.062325121	-	-	-	-	-1.392606204	-
MSTRG.1828.2	TGME49_213830	-	-	-	-	-	-	-	-	-	-	-	-	-	-	-
TGME49_213830-t26_1	TGME49_213830	-	-	1.280015424	1.418370312	1.364231082	-	-	-	-	-	-	-	-	-	-
TGME49_213880-t26_1	TGME49_213880	-	-	-	-	-	-	-	-	-	-	-	-	-	-	-
MSTRG.1830.1	TGME49_213900	-	-	-	-	1.130622637	-	-	-	-	-	-	-	-	-	-
TGME49_213900-t26_1	TGME49_213900	-	-	-	-	-	1.787168253	-	-	-	-	-1.122453951	-1.031841146	-	-	-
MSTRG.1831.1	TGME49_213910	-	-	-	-	1.512931576	-	-	-	-	-	-	-	-	-	-
TGME49_213910-t26_1	TGME49_213910	-	1.358836547	-	-	-	-	-	-	-	-	-	-	-	-	-
TGME49_213920-t26_1	TGME49_213920	-	-	-1.298577479	-2.241147513	-2.05975034	-	-	-	-	-	-	-	-	-	-
MSTRG.1833.2	TGME49_213940	-	-	1.030799647	1.748624969	1.749260521	-	4.701257147	5.419082469	5.419718021	2.565008406	3.282833728	3.28346928	-	-	-
TGME49_213940-t26_1	TGME49_213940	-	-1.900858783	-	-	-	-	-	-	-	-	1.531698357	1.606917854	-	-	-
TGME49_213950-t26_1	TGME49_213950	-	-	-	-	-	3.860764528	3.814715127	3.862083236	3.653661228	-	-	-	-	-	-
MSTRG.1836.1	TGME49_213970	-	-	-	-	-	-	-	-	-	-	-	-	-	-	-
TGME49_213970-t26_1	TGME49_213970	-	-2.739960431	-	1.331483879	1.369547634	-	-	2.040004988	2.078068742	3.654808783	4.07144431	4.109508065	-	-	-
TGME49_287270-t26_1	TGME49_287270	-	-	1.515166152	-	-	-	-	-	-	-	-	-	-	-	-
TGME49_287260-t26_1	TGME49_287260	-	-	-	1.027151359	1.250028718	-	-	-	-	-	-	-	-	-	-
TGME49_287250-t26_1	TGME49_287250	-	-	-	-	-	-	-	-	-	-	-	-	-	-	-
TGME49_287240-t26_1	TGME49_287240	-	-	-	-1.088258365	-1.21536091	-	-	-	-	-	-	-	-	-	-
TGME49_287235-t26_1	TGME49_287235	-	-3.284531308	-1.640784384	-1.45660905	-1.532407458	-	-	-	-	-	-	-	-	-	-
TGME49_287230-t26_1	TGME49_287230	-	-	1.580253059	1.671561766	1.537462783	-	-	-	-	-	-	-	-	-	-
MSTRG.1843.2	TGME49_287220	-	-	-	-	-	-	-	-	-	-	-	-	-	-	-
MSTRG.1844.2	TGME49_287210	-	-	-1.140239667	-1.845886308	-1.642929654	-	-	-	-	-	-	-	-	-	-
TGME49_287210-t26_1	TGME49_287210	-	-	-	-	-	-	-	-	-	-	-	-	-	-	-
TGME49_287200-t26_1	TGME49_287200	-	-	-	-	-	-	-	-	-	-	-	-	-	-	-
TGME49_287180-t26_1	TGME49_287180	-	-	-2.034337715	-2.465606508	-2.61287081	-	-2.059899743	-2.491168536	-2.638432839	-1.927319847	-2.35858864	-2.505852942	-	-	-
MSTRG.1847.2	TGME49_287170	-	-	-	-	-	-	-	-	-	-	-	-	-	-	-
TGME49_287170-t26_1	TGME49_287170	-	-	-	-	-	-	-	-	-	-	-	-	-	-	-
MSTRG.1848.1	TGME49_287040	-	-	2.092480313	2.761080858	2.55522552	-	-	3.415022957	-	-	-	-	-	-	-
TGME49_287040-t26_1	TGME49_287040	-	3.669563727	3.860072374	4.221303152	4.225917465	6.386812942	6.577321588	6.938552366	6.943166679	-	-	-	-	-	-
MSTRG.1849.2	TGME49_286932	-	-3.276037625	-5.017136572	-6.356817634	-5.843823797	-	-	-4.112715821	-3.599721984	-	-	-	-	-	-
TGME49_286932-t26_1	TGME49_286932	-	-	-2.250909348	-2.366318008	-2.371716919	-	-	-	-	-	-	-	-	-	-
TGME49_286928-t26_1	TGME49_286928	-	-	-3.098159151	-2.675761734	-3.027750785	-	-	-	-	-	-	-	-	-	-
TGME49_286920-t26_1	TGME49_286920	-	-	-1.361675789	-1.304784416	-1.350103003	-	-	-	-	-	-	-	-	-	-
TGME49_286910-t26_1	TGME49_286910	-	-	1.9421975	1.742174219	1.900378202	-	-	-	-	-	-	-	-	-	-
TGME49_286770-t26_1	TGME49_286770	-	-	-6.194548205	-7.251992524	-8.155429453	-	-6.733772409	-7.791216728	-8.694653658	-	-4.383112557	-5.286549487	-	-	-
TGME49_286760-t26_1	TGME49_286760	-	-	2.091533295	1.898921443	1.92559154	-	-	-	-	-	-	-	-	-	-
MSTRG.1855.2	TGME49_286750	-	2.632184625	3.249701301	3.100304034	2.566405124	-	-	-	-	-	-	-	-	-	-
TGME49_286750-t26_1	TGME49_286750	-	-	1.879514419	1.709606363	1.670736556	-	-	-	-	-	-	-	-	-	-
TGME49_286740-t26_1	TGME49_286740	-	3.237129559	3.451921506	3.344562475	3.343322017	4.192085881	4.406877827	4.299518797	4.298278339	-	-	-	-	-	-
TGME49_286730-t26_1	TGME49_286730	-	1.11986349	-	-	1.133005969	-	-	-	-	-	-	-	-	-	-
TGME49_286720-t26_1	TGME49_286720	-	-	-	-	-	-	-	-	-	-	-	-	-	-	-
MSTRG.1860.2	TGME49_286710	-	-	-	-	-	-	-	-	-	-	3.316813493	-	-	-	-
TGME49_286710-t26_1	TGME49_286710	-	-	-	-	-	-	-	-	-	-	-	-	-	-	-
MSTRG.1861.1	TGME49_286690	-	-	1.377386793	1.607858281	1.372821842	-	-	-	-	-	-	-	-	-	-
TGME49_286690-t26_1	TGME49_286690	-	-	1.463023567	1.639850889	1.548088626	-	3.690209447	3.867036768	3.775274506	-	-	-	-	-	-
TGME49_286680-t26_1	TGME49_286680	-	-	2.311126686	2.281572991	2.217724606	-	-	-	-	1.296342535	1.26678884	1.202940455	-	-	-
TGME49_286670-t26_1	TGME49_286670	-	4.211934614	4.45393994	4.348961003	4.502351236	-	-	-	-	-	-	-	-	-	-
TGME49_286650-t26_1	TGME49_286650	-	-	1.338221851	1.07038717	1.1836276	-	-	-	-	-	-	-	-	-	-
TGME49_286640-t26_1	TGME49_286640	-	-	1.552135826	1.852823772	1.740621115	-	-	-	-	-	-	-	-	-	-
TGME49_286630-t26_1	TGME49_286630	-	1.659526169	1.147035863	1.438788179	1.080937702	-	-	-	-	-	-	-	-	-	-
TGME49_286620-t26_1	TGME49_286620	-	1.179470915	1.728066163	1.644297272	1.596492061	-	-	-	-	-	-	-	-	-	-
TGME49_286610-t26_1	TGME49_286610	-	-	1.421703005	1.88638617	1.831377471	-	-	-	-	-	-	-	-	-	-
MSTRG.1869.1	TGME49_286600	-	-3.326718512	-	1.139162712	-	-	-	3.433945424	-	4.073020907	4.465881224	3.925666609	-	-	-
TGME49_286600-t26_1	TGME49_286600	-	-	2.107214954	1.466923845	1.084002142	-	1.639841051	-	-	2.00839708	1.36810597	-	-	-	-
MSTRG.1871.2	TGME49_286590	-	-	-	-1.770488232	-2.050471954	-	-	-1.99542195	-2.275405672	-	-1.516400019	-1.796383741	-1.580668642	-1.860652364	-
TGME49_286590-t26_1	TGME49_286590	-	-1.905791402	-	-2.033194843	-2.394737379	-2.537485324	-	-2.664888764	-3.0264313	1.613855406	-	-	-1.741258847	-2.102801383	-
TGME49_286580-t26_1	TGME49_286580	-	-	-	-	-	-	-	-	-	-	-	-	-	-	-
MSTRG.1874.1	TGME49_286560	-	-	-	-	-	-	-	-	-	-	-	-	-	-	-
TGME49_286560-t26_1	TGME49_286560	-	-	-	-	-	-	-	-	-	-	-	-	-	-	-
TGME49_286540-t26_1	TGME49_286540	-	-	-	-	-	-	-	-	-	-	-	-	-	-	-
MSTRG.1876.2	TGME49_286530	-	-	-	-	-	-	-	-	-	-	-	-	-	-	-
TGME49_286530-t26_1	TGME49_286530	-	-	1.631189771	1.787898725	1.716717859	-	-	-	-	-	1.085958502	1.014777636	-	-	-
TGME49_286525-t26_1	TGME49_286525	-	-	-	-	-	-	-	-	-	-	-	-	-	-	-
TGME49_286510-t26_1	TGME49_286510	-	-	1.701821983	2.282676312	2.149806206	-	-	3.201297798	3.068427691	-	1.7831989	1.650328793	-	-	-
TGME49_286500-t26_1	TGME49_286500	-	-	1.416403183	1.070022319	-	-	-	-	-	-	-	-	-	-	-
TGME49_286490-t26_1	TGME49_286490	-	-	-	-	-	-	-	-	-	-	-	-	-	-	-
TGME49_286480-t26_1	TGME49_286480	-	-2.946037134	-1.066812271	-	-	-	-	-	-	-	2.343542459	2.411878348	-	-	-
TGME49_286470-t26_1	TGME49_286470	-	-2.103531009	-	-	-	-	-	-	1.026830272	1.830495283	2.210530312	2.3395311	-	-	-
TGME49_286460-t26_1	TGME49_286460	-	-	-3.062928788	-2.422112997	-	-5.603984185	-5.300784631	-4.65996884	-3.766199619	-	-	-	-	-	-
TGME49_286450-t26_1	TGME49_286450	-	-2.165973418	-2.264057699	-2.149435476	-2.026572455	-1.665530497	-1.763614778	-1.648992555	-1.526129535	-	-	-	-	-	-
MSTRG.1885.2	TGME49_286440	-	-	-	-	-	-	-	3.367397001	3.154262644	-	-	-	-	-	-
TGME49_286440-t26_1	TGME49_286440	-	-	-	-	-	-	-	-	-	-	-	-	-	-	-
TGME49_286420-t26_1	TGME49_286420	-	-1.205079627	-1.389888783	-1.508871267	-1.56642551	-1.637255234	-1.822064391	-1.941046875	-1.998601118	-	-	-	-	-	-
TGME49_286260-t26_1	TGME49_286260	-	-	1.043531745	1.322668629	1.352400705	-	-	-	-	-	1.2705041	1.300236176	-	-	-
TGME49_286250-t26_1	TGME49_286250	-	-	-	-	-	-	-	-	-	-	-	-	-	-	-
MSTRG.1889.1	TGME49_286240	-	-	-	-	-	-	-	-	-	-	-	-	-	-	-
TGME49_286240-t26_1	TGME49_286240	-	-	-	-	-	-	-	-	-	-	-	-	-	-	-
TGME49_286220-t26_1	TGME49_286220	-	-	2.328430564	2.952523026	3.099315816	-	-	-	-	-	-	-	-	-	-
TGME49_286200-t26_1	TGME49_286200	-	-	-	-	-	-	-2.36955455	-	-2.395353264	-	-	-	-	-	-
TGME49_286190-t26_1	TGME49_286190	-	-	-1.440506056	-2.132674638	-2.00187941	-	-	-	-	-	-	-	-	-	-
TGME49_286180-t26_1	TGME49_286180	-	-	-	-	-	-	-	-	-	-	-	-	-	-	-
MSTRG.1895.2	TGME49_286120	-	-	-	1.661122396	-	-	-	-	-	-	-	-	-	-	-
MSTRG.1895.3	TGME49_286120	-	-	1.934010604	2.01513345	2.124722461	-	-	-	-	-	-	-	-	-	-
TGME49_286120-t26_1	TGME49_286120	-	-	-	-	-	-	1.428038194	1.262320018	1.193343105	-	-	-	-	-	-
TGME49_286090-t26_1	TGME49_286090	-	-	-	1.37866937	1.524984195	-	1.581517477	1.966676132	2.112990957	1.405534333	1.790692988	1.937007813	-	-	-
TGME49_286080-t26_1	TGME49_286080	-	-	-	-	-	-	-	-	-	-	-	-	-	-	-
MSTRG.1898.1	TGME49_286070	-	2.362734232	1.149426877	1.936921939	1.752934291	-	-	-	-	-	-	-	-	-	-
TGME49_286070-t26_1	TGME49_286070	-	-	-	-	-	-	-	-	-	-	-	-	-	-	-
TGME49_286040-t26_1	TGME49_286040	-	-	-	1.725494571	2.058819725	-	-	-	-	-	-	-	-	-	-
MSTRG.1900.2	TGME49_286000	-	-	-	2.502819263	2.389849173	-	-	-	-	-	-	-	-	-	-
TGME49_286000-t26_1	TGME49_286000	-	-	3.284662595	3.415959391	3.548359323	-	4.135046834	4.26634363	4.398743562	-	2.525932473	2.658332405	-	-	-
TGME49_286010-t26_1	TGME49_286010	-	-	-	-	-	-	-	-	-	1.938444568	2.087729591	2.120018508	-	-	-
MSTRG.1901.1	TGME49_285980	-	3.190184819	2.062622709	2.317809179	2.31782819	-	-	-	-	-	-	-	-	-	-
TGME49_285980-t26_1	TGME49_285980	-	2.458505286	2.78442064	3.346642469	3.384375571	3.226071817	3.551987171	4.114209	4.151942102	-	-	-	-	-	-
MSTRG.1902.1	TGME49_285930	-	-	-	-	-	-	-	-	-	-	-	-	-	-	-
TGME49_285930-t26_1	TGME49_285930	-	-	-	-	-	-	-	2.48728063	2.382684449	-	1.400733843	1.296137662	-	-	-
TGME49_285880-t26_1	TGME49_285880	-	-	-3.039327359	-2.312004201	-2.144396168	-	-	-	-	-	-	-	-	-	-
TGME49_285870-t26_1	TGME49_285870	-	-2.546144162	-2.374628601	-3.649955828	-3.685517542	-2.333283211	-2.16176765	-3.437094876	-3.472656591	-	-1.103811666	-1.13937338	-1.275327226	-1.310888941	-
MSTRG.1905.2	TGME49_285840	-	-	-	2.41143489	-	-	-	-	-	-	-	-	-	-	-
TGME49_285840-t26_1	TGME49_285840	-	-	2.202101791	2.34379521	2.403727789	-	-	-	-	-	-	-	-	-	-
TGME49_285830-t26_1	TGME49_285830	-	-	-	-	-	-	-	-	-	-1.358716363	-	-	-	-	-
TGME49_285820-t26_1	TGME49_285820	-	-	-	-	-	-	-	-	-	-	-	-	-	-	-
TGME49_285810-t26_1	TGME49_285810	-	-	-	-	-	-	-	-	-	-	-	-	-	-	-
TGME49_285740-t26_1	TGME49_285740	-	-	-	-	-	-	-	-	-	-	-	-	-	-	-
TGME49_285730-t26_1	TGME49_285730	-	-	-2.619345987	-2.420353758	-2.359924438	-	-	-	-	-	-	-	-	-	-
MSTRG.1911.1	TGME49_285720	-	-	-	-	-	-	-	-	-	-	-	-	-	-	-
TGME49_285720-t26_1	TGME49_285720	-	-	2.436603595	2.588413705	2.658180663	-	4.450595374	4.602405484	4.672172441	2.666382095	2.818192205	2.887959163	-	-	-
TGME49_285710-t26_1	TGME49_285710	-	-	-	-	-	-	-	-	-	1.833586316	-	-	-	-	-
MSTRG.1914.1	TGME49_285680	-	-	-	-	-	-	-	-	-	-	-	-	-	-	-
TGME49_285680-t26_1	TGME49_285680	-	-	1.156426078	1.435895377	1.251233322	-	3.519739184	3.799208482	3.614546428	1.371272437	1.650741735	1.466079681	-	-	-
MSTRG.1915.1	TGME49_285670	-	-	-	1.558805505	1.699460124	-	-	-	-	-	3.320319601	3.460974219	-	-	-
TGME49_285670-t26_1	TGME49_285670	-	-	-	1.157250022	1.111243845	-	-	-	-	-	-	-	-	-	-
TGME49_285530-t26_1	TGME49_285530	-	-	-	1.248724632	1.35060984	-	-	-	-	-	-	-	-	-	-
TGME49_285510-t26_1	TGME49_285510	-	1.059179662	-	-	-	-	-	-	-	-1.03470883	-	-	-	-	-
MSTRG.1918.1	TGME49_285470	-	-	4.595777128	5.818427019	6.964134887	-	-	3.364269426	4.509977294	-	4.396205177	5.541913044	-	2.368357758	-
TGME49_285290-t26_1	TGME49_285290	-	-	-	-	-	-	-	-	-	-	-	-	-	-	-
MSTRG.1920.1	TGME49_285250	-	1.385265136	-	-	-	1.830831569	-	-	-	-1.132267034	-	-1.00850998	-	-	-
TGME49_285250-t26_1	TGME49_285250	-	1.853395649	-	-	-	1.204686785	-	-	-	-1.124278234	-1.243002207	-1.2940393	-	-	-
MSTRG.1921.1	TGME49_285240	-	-	-	-	-	-	-	-	-	-	-	-	-	-	-
TGME49_285240-t26_1	TGME49_285240	-	-	-	-	-	-	-	-	-	-	-	-	-	-	-
TGME49_285230-t26_1	TGME49_285230	-	-	-	-	-	-	-	-	-	-	1.454124199	1.362733856	-	-	-
MSTRG.1923.2	TGME49_285220	-	2.882981365	2.790188144	3.335137467	3.156174409	-	-	-	-	-	-	-	-	-	-
TGME49_285220-t26_1	TGME49_285220	-	-	2.144113882	2.302927491	2.174466033	-	-	-	-	-	-	-	-	-	-
MSTRG.1924.2	TGME49_285180	-	1.01664878	-	-	-	-	-	-	-	-	-	-1.020125529	-	-	-
TGME49_285180-t26_1	TGME49_285180	-	1.560615043	-	-	-	-	-	-	-	-1.413316643	-1.642074626	-1.7211662	-	-	-
MSTRG.1925.2	TGME49_285150	-	-	-	-	-	-	-	-	-	-	-	-	-	-	-
TGME49_285150-t26_1	TGME49_285150	-	-	1.310658435	1.239137578	-	-	-	-	-	-	-	-	-	-	-
MSTRG.1926.2	TGME49_284780	-	1.216817207	1.471816697	1.739744966	1.791950122	-	-	1.769454618	1.821659775	-	-	-	-	-	-
TGME49_284780-t26_1	TGME49_284780	-	1.687823092	1.513330236	1.371305984	1.163967557	-	-	-	-	-	-	-	-	-	-
MSTRG.1927.1	TGME49_284660	-	-	2.362704303	2.770099909	2.822385714	-	-	-	-	1.720715156	2.128110762	2.180396567	-	-	-
TGME49_284660-t26_1	TGME49_284660	-	-	2.558907788	2.850504197	2.887455743	-	3.978660322	4.27025673	4.307208276	4.161531197	4.453127606	4.490079151	-	-	-
MSTRG.1929.1	TGME49_284620	-	-	-	-	-	-	-	-	-	-	-	-	-	-	-
MSTRG.1930.1	TGME49_284615	-	-	-	-	-	-	-	-	-	-	-	-	-	-	-
MSTRG.1931.1	TGME49_284615	-	-	1.402135109	2.175581374	1.846313085	-	-	3.218456512	-	-	1.808027586	-	-	-	-
TGME49_284590-t26_1	TGME49_284590	-	-	-	-	-	-	-	-	-	-	-	-	-	-	-
TGME49_284580-t26_1	TGME49_284580	-	-	-	-	-	-	-	-	-	-	-	-	-	-	-
MSTRG.1934.1	TGME49_284570	-	2.66636728	1.167246994	1.541607742	1.540541975	-	-	-	-	-1.499120286	-	-	-	-	-
TGME49_284570-t26_1	TGME49_284570	-	-	2.233229175	2.732225168	2.547947134	-	3.866772703	4.365768696	4.181490662	1.762814433	2.261810426	2.077532392	-	-	-
MSTRG.1935.1	TGME49_284560	-	-	-	-	-	-	-	-	-	-	-	-	-	-	-
TGME49_284560-t26_1	TGME49_284560	-	-	-1.390541761	-1.301502349	-1.261928141	-1.092440381	-1.511286577	-1.422247165	-1.382672957	-	-	-	-	-	-
TGME49_284530-t26_1	TGME49_284530	-	-	-	-	-	-	-	2.186567542	-	-	-	-	-	-	-
TGME49_284310-t26_1	TGME49_284310	-	2.437120386	3.775381787	4.223953292	3.891498144	-	-	3.148925276	-	-	-	-	-	-	-
MSTRG.1941.1	0	-	5.381588936	6.584476791	7.308270192	7.337109168	-	-	4.544763692	4.573602667	-	-	-	-	-	-
MSTRG.1942.2	TGME49_284180	-	-	-	-	-	-	-	-	-	-	-	-	-	-	-
TGME49_284180-t26_1	TGME49_284180	-	-	-	-	-	1.093665676	-	-	-	-1.061851553	-1.261060536	-1.030296703	-	-	-
TGME49_284170-t26_1	TGME49_284170	-	-	-	-	-	-	-	-	-	-	-	-	-	-	-
TGME49_284050-t26_1	TGME49_284050	-	1.496299737	-	-	-	-	-	-	-	-2.254058393	-2.447497438	-2.166402679	-	-	-
TGME49_283882-t26_1	TGME49_283882	-	4.312295733	-	-	-	-	-	-	-	-3.443585201	-3.514828459	-3.657234863	-	-	-
TGME49_283860-t26_1	TGME49_283860	-	-	-	-	-	-	-	3.119777329	-	-	-	-	-	-	-
TGME49_283850-t26_1	TGME49_283850	-	-	-	-	-	-	-	-	-	-	-	-	-	-	-
TGME49_283840-t26_1	TGME49_283840	-	-	-	-	-	-	-	-	-	-	-	-	-	-	-
MSTRG.1950.2	TGME49_283820	-	2.164483033	3.124963315	2.906501054	2.639340287	-	3.369792263	3.151330003	-	-	-	-	-	-	-
TGME49_283820-t26_1	TGME49_283820	-	-	-	-	-	-	-	-	-	-1.684709144	-1.727080532	-1.719673856	-	-	-
TGME49_283780-t26_1	TGME49_283780	-	2.027959948	-	-	-	2.88099668	1.674303562	1.794315932	1.731204657	-1.206693118	-1.086680748	-1.149792023	-	-	-
TGME49_283740-t26_1	TGME49_283740	-	-	1.391324798	1.317865436	1.451715424	-	-	-	-	-	-	-	-	-	-
TGME49_283730-t26_1	TGME49_283730	-	-	-	-	-	-	-	-	-	-	-	-	-	-	-
TGME49_283720-t26_1	TGME49_283720	-	-	-	1.345927533	1.355029104	-	-	-	-	-	-	-	-	-	-
TGME49_283710-t26_1	TGME49_283710	-	-	1.174654784	1.164979946	-	-	-	-	-	-	-	-	-	-	-
MSTRG.1958.1	TGME49_283590	-	-	-	-	-	-	-	-	-	-	-	-	-	-	-
TGME49_283590-t26_1	TGME49_283590	-	-	1.308832192	1.349925972	1.251720345	-	-	-	-	-	3.044783443	-	-	-	-
TGME49_283580-t26_1	TGME49_283580	-	-	-	-	-	-	-	-	-	-	-	-	-	-	-
TGME49_283570-t26_1	TGME49_283570	-	-	-	-	-	-	-	-	-	-	-	-	-	-	-
TGME49_283550-t26_1	TGME49_283550	-	-	-1.322756599	-	-	-	-1.479768568	-1.129900785	-1.088443369	-1.570107873	-1.22024009	-1.178782675	-	-	-
MSTRG.1963.2	TGME49_283540	-	-	-	-	-	-	-	-	-	-	-	-	-	-	-
TGME49_283540-t26_1	TGME49_283540	-	-	-	-	-	-	-	-	-	-	-	-	-	-	-
TGME49_283520-t26_1	TGME49_283520	-	-	-	-	-	-	-	-	-	-	-	-	-	-	-
MSTRG.1966.2	TGME49_283510	-	-	-	-	-	-	-	-	-	3.544560138	3.716230313	3.706582049	-	-	-
TGME49_283510-t26_1	TGME49_283510	-	-	-	-	-	-	-	-	1.408469155	-	-	-	-	-	-
MSTRG.1968.2	TGME49_238000	-	-	2.491195538	2.715241853	3.016158126	-	-	-	-	-	-	-	-	-	-
TGME49_238000-t26_1	TGME49_238000	-	1.288592425	3.422633728	3.864586822	3.993299746	-	3.278393463	3.720346556	3.84905948	2.134041304	2.575994397	2.704707321	-	-	-
TGME49_238010-t26_1	TGME49_238010	-	-	-1.501220356	-1.356339353	-1.293516473	-	-	-	-	-	-	-	-	-	-
TGME49_238030-t26_1	TGME49_238030	-	1.735093223	-	-	-	-	-	-	-	-2.354604074	-2.544318609	-2.010232913	-	-	-
TGME49_238040-t26_1	TGME49_238040	-	1.80832811	-	-	-	-	-	-	-	-1.18112889	-1.214673093	-1.331796391	-	-	-
TGME49_238050-t26_1	TGME49_238050	-	-	-	-	-	-	-	-	-	-	-	-	-	-	-
TGME49_238060-t26_1	TGME49_238060	-	-	-	-	-	-	-	-	-	-	-	-	-	-	-
TGME49_238070-t26_1	TGME49_238070	-	-	-	-	-	-	-	-	-	-	-	-	-	-	-
TGME49_238073-t26_1	TGME49_238073	-	-	-	-	-	-	-	-	-	-	-	-	-	-	-
MSTRG.1976.2	TGME49_238100	-	-	-	1.955116101	-	-	-	-	-	-	-	-	-	-	-
TGME49_238100-t26_1	TGME49_238100	-	-	-	-	1.19096292	-	-	-	-	-	1.195532141	1.416300407	-	-	-
TGME49_238110-t26_1	TGME49_238110	-	-	-	-	-	-	-	-	-	-	-	-	-	-	-
MSTRG.1978.1	TGME49_238130	-	-	1.314736725	1.78065288	1.840710243	-	-	-	-	-	-	-	-	-	-
TGME49_238130-t26_1	TGME49_238130	-	-	1.284204257	1.316469558	1.731345109	-	-	-	-	-	-	-	-	-	-
TGME49_238140-t26_1	TGME49_238140	-	-	-	-	-	-	-	-	-	-	-	-	-	-	-
TGME49_238150-t26_1	TGME49_238150	-	-	1.408106817	-	1.269476249	-	1.584315967	-	1.445685398	1.192132567	-	1.053501998	-	-	-
TGME49_238160-t26_1	TGME49_238160	-	-	-	-	-	-	-	-	-3.871436576	-	-	-	-	-	-
TGME49_238180-t26_1	TGME49_238180	-	-	-	-	-	-	-	-	-	-	-	-	-	-	-
MSTRG.1983.1	TGME49_238190	-	-	-	1.4132489	1.510173844	-	-	-	-	-	-	-	-	-	-
TGME49_238190-t26_1	TGME49_238190	-	-	1.006811761	1.273548949	1.571553639	-	-	-	1.881139917	-	-	1.206359269	-	-	-
TGME49_238210-t26_1	TGME49_238210	-	2.11536849	1.519068164	2.72979384	3.070523889	-	-	-	-	-	-	-	1.210725676	1.551455725	-
TGME49_238220-t26_1	TGME49_238220	-	-	2.89237549	3.182203032	2.460641538	-	-	-	-	-	-	-	-	-	-
TGME49_238230-t26_1	TGME49_238230	-	1.218239368	1.246875774	1.179591378	1.166394551	-	-	-	-	-	-	-	-	-	-
MSTRG.1988.1	TGME49_238240	-	-	-	-	-	-	-	-	-	-	-	-	-	-	-
TGME49_238240-t26_1	TGME49_238240	-	-	-	-	-	-	2.092352337	1.921802778	1.733398949	1.425948687	1.255399129	1.066995299	-	-	-
MSTRG.1989.2	TGME49_238250	-	-	1.908576368	2.593588235	2.469450836	-	-	2.48317427	2.359036871	2.414953587	3.099965454	2.975828055	-	-	-
TGME49_238250-t26_1	TGME49_238250	-	-2.128397575	-2.829622382	-2.466403081	-2.34712244	-1.517017432	-2.218242239	-1.855022938	-1.735742297	-	-	-	-	-	-
MSTRG.1990.1	TGME49_238270	-	-	2.48150816	2.638556133	2.658581848	-	3.952828969	4.109876942	4.129902657	1.336379878	1.493427852	1.513453567	-	-	-
TGME49_238260-t26_1	TGME49_238260	-	-	1.52780909	1.464077699	1.57572705	-	-	-	-	-	-	-	-	-	-
MSTRG.1991.2	TGME49_238380	-	-	-	-	-	-	-	-	-	-	-	-	-	-	-
TGME49_238380-t26_1	TGME49_238380	-	-	-	-	-	-	1.488195125	1.391797884	1.455772594	-	-	-	-	-	-
TGME49_238390-t26_1	TGME49_238390	-	-	-1.361212613	-1.05278652	-	-	-1.866321563	-1.55789547	-1.41536312	-2.185046853	-1.87662076	-1.73408841	-	-	-
TGME49_238440-t26_1	TGME49_238440	-	9.202927491	7.825370045	8.415935281	8.370680982	7.313215441	5.935657995	6.526223231	6.480968931	-1.377557446	-	-	-	-	-
TGME49_238950-t26_1	TGME49_238950	-	-1.217327783	-1.037520979	-1.489128277	-1.929805396	-1.671325733	-1.491518929	-1.943126227	-2.383803346	-	-	-	-	-	-
TGME49_239010-t26_1	TGME49_239010	-	-3.541295506	-2.285549164	-2.444304272	-2.501315599	-4.669671264	-3.413924922	-3.57268003	-3.629691357	-	-	-	-	-	-
TGME49_239020-t26_1	TGME49_239020	-	2.986621723	2.459912948	2.368861055	2.41004076	-	-	-	-	-	-	-	-	-	-
TGME49_239087-t26_1	TGME49_239087	-	-	-	-	-	-	-	-	-	-	-	-	-	-	-
TGME49_239090-t26_1	TGME49_239090	-	-	-	-	-	-	-	-	-	-	-	-	-	-	-
MSTRG.2001.1	TGME49_239100	-	-	1.413903296	1.889845335	1.671021936	-	-	-	-	3.132022353	3.607964392	3.389140993	-	-	-
TGME49_239100-t26_1	TGME49_239100	-	-1.831727735	-2.36294274	-1.831966045	-1.705802407	-1.766630949	-2.297845953	-1.766869259	-1.640705621	-	-	-	-	-	-
TGME49_239260-t26_1	TGME49_239260	-	-	-	-	-1.000294715	-	-	-	-	-	-	-	-	-	-
MSTRG.2003.1	TGME49_239270	-	-	1.704465169	2.07199677	1.863007804	-	-	-	-	-	-	-	-	-	-
TGME49_239270-t26_1	TGME49_239270	-	1.091363657	-	1.087259823	1.025625631	-	-	-	-	-	-	-	-	-	-
TGME49_239320-t26_1	TGME49_239320	-	-	1.389728836	1.588752301	1.660155223	-	-	-	-	-	-	-	-	-	-
MSTRG.2005.1	TGME49_239330	-	-	-	-	-	-	-	-	-	-	-	-	-	-	-
TGME49_239330-t26_1	TGME49_239330	-	-1.86340209	-2.494586912	-2.285267319	-2.26447691	-1.732838097	-2.364022919	-2.154703327	-2.133912917	-	-	-	-	-	-
MSTRG.2006.2	TGME49_239400	-	-	-	-	-	-	-	-	-	-	-	-	-	-	-
TGME49_239400-t26_1	TGME49_239400	-	1.200202364	-	-	-	-	-	-	-	-	-1.349055679	-	-	-	-
MSTRG.2007.1	TGME49_239420	-	-	-1.134591985	-	-	-	-	-	-	-1.152464453	-	-	-	-	-
TGME49_239420-t26_1	TGME49_239420	-	-	-1.032126776	-1.079668087	-	-	-	-	-	-	-	-	-	-	-
TGME49_239480-t26_1	TGME49_239480	-	-	-	-	-	-	-	-	-	-	-	-	-	-	-
TGME49_460930-t26_1	TGME49_460930	-	-	-	-	4.195073696	-	-	-	-	-	-	-	-	-	-
TGME49_239490-t26_1	TGME49_239490	-	-1.179116647	-	-	-	-	-	-	-	-	1.004917147	-	-	-	-
TGME49_239500-t26_1	TGME49_239500	-	-	-	-	-	-	-	-	-	-1.298979524	-1.358869128	-1.58466888	-	-	-
MSTRG.2013.1	TGME49_239540	-	-	-	-	-	-	-	-	-	-3.065354571	-	-	-	-	-
MSTRG.2013.3	TGME49_239540	-	-	1.315102694	1.404112946	1.253265908	-	-	-	-	-	-	-	-	-	-
TGME49_239540-t26_1	TGME49_239540	-	-	1.445668128	1.414545835	1.30670106	-	3.173093756	3.141971462	3.034126687	-	-	-	-	-	-
TGME49_239580-t26_1	TGME49_239580	-	-	-2.908655442	-2.948738823	-2.701533991	-	-	-	-	-	-	-	-	-	-
TGME49_239590-t26_1	TGME49_239590	-	-	-	-	-	-	-	-	-	-	-	-	-	-	-
TGME49_239600-t26_1	TGME49_239600	-	2.77813801	2.627563038	2.664597486	2.502635082	3.347933468	3.197358495	3.234392943	3.072430539	-	-	-	-	-	-
TGME49_239610-t26_1	TGME49_239610	-	-	1.358430691	1.333847961	1.620150242	-	-	-	3.170722105	-	-	-	-	-	-
TGME49_239620-t26_1	TGME49_239620	-	-	-	-	-	-	-	-	-	-	-	-	-	-	-
MSTRG.2020.1	TGME49_239630	-	-	1.457297891	2.010243319	1.788778467	-	-	-	-	-	-	-	-	-	-
TGME49_239630-t26_1	TGME49_239630	-	1.893525457	3.277334999	3.561115758	3.461160465	-	4.754793417	5.038574175	4.938618882	1.383809542	1.667590301	1.567635008	-	-	-
TGME49_239680-t26_1	TGME49_239680	-	-	-	-	-	-	-	-	-	-	-	-	-	-	-
MSTRG.2023.1	TGME49_239720	-	-	-	-	-	-	-	-	-	-	-	-	-	-	-
TGME49_239720-t26_1	TGME49_239720	-	-	-	-	-	-	-	-	-	-	-	-	-	-	-
MSTRG.2025.2	TGME49_239748	-	-	1.641169302	2.378941592	1.804745858	-	-	-	-	-	2.647591628	2.073395895	-	-	-
TGME49_239748-t26_1	TGME49_239748	-	-	-	-	-	-	-	-	-	-	-	-	-	-	-
TGME49_239752-t26_1	TGME49_239752	-	2.160477395	2.528207738	2.407769501	2.005057281	-	1.414611548	1.294173311	-	-	-	-	-	-	-
MSTRG.2026.1	TGME49_239760	-	-1.100478506	-	-	-	-	-	-	-	-	-	-	-	-	-
TGME49_239760-t26_1	TGME49_239760	-	-	-2.237829424	-1.762748602	-1.635622114	-	-2.217449351	-1.742368529	-1.615242041	-1.61668608	-	-	-	-	-
TGME49_239770-t26_1	TGME49_239770	-	-	-	-	-	-	-	-	-	-	-	-	-	-	-
MSTRG.2028.1	TGME49_239780	-	1.921039503	3.110577097	3.029974556	3.093596483	-	3.815028265	3.734425723	3.798047651	1.189537594	1.108935053	1.17255698	-	-	-
TGME49_239780-t26_1	TGME49_239780	-	3.021601171	2.919494422	3.13278433	3.078451528	3.521628292	3.419521544	3.632811452	3.57847865	-	-	-	-	-	-
TGME49_239790-t26_1	TGME49_239790	-	-	-	-	-	-	-	-	-	-	-	-	-	-	-
TGME49_239795-t26_1	TGME49_239795	-	-5.169836779	-3.228273743	-3.080947808	-3.216288782	-	-	-	-	-	-	-	-	-	-
MSTRG.2030.2	TGME49_239800	-	-	-	-	-1.311498584	-	-	-	-	-	-	-	-	-	-
TGME49_239800-t26_1	TGME49_239800	-	-	-	-	-	-	-	-	-	-	1.528828082	-	-	-	-
MSTRG.2031.1	TGME49_239820	-	-	-	-1.081134761	-1.466570738	-	-	-	-1.023404209	-	-	-	-	-	-
TGME49_239820-t26_1	TGME49_239820	-	-	-	-	-	-	-	-	-	-	-	-	-	-	-
TGME49_239890-t26_1	TGME49_239890	-	-2.018585313	-1.23748767	-1.061518179	-1.163655803	-	-	-	-	-	-	-	-	-	-
MSTRG.2034.1	TGME49_240070	-	-	-	-	-	-4.605691177	-	-	-	3.587202316	3.852834547	3.836905605	-	-	-
TGME49_240070-t26_1	TGME49_240070	-	-	-	-	-	-	-	-	-	-	-	-	-	-	-
TGME49_240080-t26_1	TGME49_240080	-	-	1.250301587	1.192660467	1.254944165	-	2.308922505	2.251281385	2.313565083	-	-	-	-	-	-
MSTRG.2036.1	TGME49_240080	-	-	1.203457226	1.22435619	1.242134058	-	-	-	-	-	-	-	-	-	-
TGME49_240090-t26_1	TGME49_240090	-	-2.551832012	-1.036866157	-	-	-1.917299141	-	-	-	1.514965855	1.78579772	1.834861357	-	-	-
TGME49_240210-t26_1	TGME49_240210	-	-	-1.256167286	-1.485387066	-1.385262524	-	-	-	-	-	-	-	-	-	-
MSTRG.2041.2	TGME49_240250	-	-	-	-	-	-	-	-	-	-	-	-	-	-	-
TGME49_240250-t26_1	TGME49_240250	-	-	2.000753225	1.855397439	1.769892022	-	2.097285847	1.951930061	1.866424644	1.212022293	1.066666507	-	-	-	-
MSTRG.2042.1	TGME49_240270	-	1.85496364	1.699262918	2.231691799	2.225717077	-	-	-	-	-	-	-	-	-	-
TGME49_240270-t26_1	TGME49_240270	-	-	1.742730688	2.247947249	2.048126846	-	-	-	-	-	-	-	-	-	-
TGME49_240280-t26_1	TGME49_240280	-	-	-	-	-	-	-	-	-	-	-	-	-	-	-
TGME49_240310-t26_1	TGME49_240310	-	4.119254192	2.882463978	3.126207142	3.345531529	-	-	-	-	-	-	-	-	-	-
TGME49_240380-t26_1	TGME49_240380	-	1.051753762	-1.907533582	-1.790156949	-2.034427687	1.5134257	-1.445861645	-1.328485011	-1.57275575	-2.959287345	-2.841910711	-3.08618145	-	-	-
TGME49_240400-t26_1	TGME49_240400	-	-	-	1.167074205	-	-	-	-	-	-	-	-	-	-	-
TGME49_240440-t26_1	TGME49_240440	-	-	1.391827105	1.66138745	1.67566024	-	-	-	-	-	1.612803428	1.627076217	-	-	-
TGME49_240450-t26_1	TGME49_240450	-	-	-	-1.141908619	-	-	-	-2.540443968	-2.280238544	-	-	-	-	-	-
MSTRG.2050.1	TGME49_240460	-	-	2.340621158	2.868913329	2.762616097	-	2.548525393	3.076817564	2.970520332	1.456755753	1.985047924	1.878750692	-	-	-
MSTRG.2051.1	TGME49_240470	-	3.891684706	5.278597023	4.098809829	3.855140558	-	4.299529339	-	-	-	-	-	-	-	-
TGME49_240470-t26_1	TGME49_240470	-	5.293196568	5.176778205	4.190658965	3.881361804	-	-	-	-	-	-	-	-	-	-
TGME49_240480-t26_1	TGME49_240480	-	2.340488934	-	1.114949324	1.139223886	-	-	-	-	-1.812421883	-1.22553961	-1.201265048	-	-	-
TGME49_240490-t26_1	TGME49_240490	-	1.815203458	-	-	-	-	-	-	-	-1.983857071	-	-	-	-	-
MSTRG.2053.1	TGME49_240500	-	-	1.716358244	2.010235437	1.955708244	-	-	2.469906981	2.415379787	2.192367759	2.486244952	2.431717758	-	-	-
TGME49_240500-t26_1	TGME49_240500	-	1.995215653	1.710264864	2.084174301	2.072547876	-	-	-	-	-	-	-	-	-	-
TGME49_240510-t26_1	TGME49_240510	-	1.406601801	-	-	-	-	-	-	-	-1.611642519	-1.573167934	-1.677988136	-	-	-
MSTRG.2055.1	TGME49_240520	-	-	-	-	-	-	-	-	-	-	-	-	-	-	-
TGME49_240520-t26_1	TGME49_240520	-	-	-	-	-	-	-	-	-	2.925527075	-	-	-	-	-
MSTRG.2058.1	TGME49_240540	-	-	-	1.145727865	-	-	-	-	-	-	-	-	-	-	-
MSTRG.2058.3	TGME49_240560	-	-	1.351315749	1.057934433	-	-	-	-	-	-	-	-	-	-	-
TGME49_240540-t26_1	TGME49_240540	-	-	1.507740434	1.796992292	1.70137002	-	2.976060115	3.265311973	3.169689701	-	1.173053554	1.077431283	-	-	-
TGME49_240550-t26_1	TGME49_240550	-	2.208275126	-	-	-	-	-	-	-3.351367172	-	-2.474510388	-3.550479749	-	-	-
TGME49_240560-t26_1	TGME49_240560	-	-	1.340526866	1.488137159	1.429783238	-	-	-	-	-	-	-	-	-	-
MSTRG.2061.1	TGME49_240570	-	-	-	-	-	-	-	-	-	-	-	-	-	-	-
MSTRG.2063.1	TGME49_240580	-	-	1.866013406	-	-	-	-	-	-	-	-	-	-	-	-
TGME49_240580-t26_1	TGME49_240580	-	-	1.874204187	-	-	-	-	-	-	-	-	-	-	-	-
MSTRG.2064.2	TGME49_240590	-	-	1.385435209	2.460321934	2.16013366	-	-	-	-	-	-	-	-	-	-
TGME49_240590-t26_1	TGME49_240590	-	-	-	-	-	-	-	-	-	-	-	-	-	-	-
MSTRG.2065.1	TGME49_240600	-	-	2.955023211	3.336352013	3.129114633	-	-	-	-	-	-	-	-	-	-
MSTRG.2067.1	TGME49_240640	-	-	-	-	-	-	-	-	-	-	3.13901669	3.118101001	-	-	-
TGME49_240630-t26_1	TGME49_240630	-	-1.723479278	-	-1.435134005	-1.381121791	-	-	-	-	-	-	-	-	-	-
TGME49_240640-t26_1	TGME49_240640	-	-	-	-	-	-	-	-	-	-	-	-	-	-	-
MSTRG.2068.1	TGME49_240690	-	-	1.745910298	1.831189618	1.548322509	-	4.088813165	4.174092485	3.891225377	-	-	-	-	-	-
TGME49_240700-t26_1	TGME49_240700	-	-	-	-	-	-	-	-	-	-	-	-	-	-	-
TGME49_240710-t26_1	TGME49_240710	-	-	-	-	-	-	-	-	-	-	-	1.576574324	-	-	-
TGME49_240730-t26_1	TGME49_240730	-	-	-	-	-	-	-	-	-	-	-	-	-	-	-
TGME49_240740-t26_1	TGME49_240740	-	-	-	1.016041559	-	-	-	-	-	-	-	-	-	-	-
MSTRG.2073.1	TGME49_240780	-	-	2.306444154	2.984620046	2.956973563	-	-	-	-	-	-	-	-	-	-
TGME49_240780-t26_1	TGME49_240780	-	-	2.161529363	2.529193396	2.62470049	-	-	3.348675445	3.444182538	1.838089064	2.205753097	2.301260191	-	-	-
TGME49_240800-t26_1	TGME49_240800	-	-	-	-	-	-	-	-	-	-	-	-	-	-	-
MSTRG.2075.1	TGME49_240800	-	-	-4.571165486	-4.024564354	-3.869156968	-	-4.099037485	-	-	-	-	-	-	-	-
TGME49_240810-t26_1	TGME49_240810	-	-	2.166182622	2.435033499	2.432380193	-	-	-	-	1.992948663	2.26179954	2.259146233	-	-	-
TGME49_240820-t26_1	TGME49_240820	-	-	-	-	-	-	-	-	-	-	-	-	-	-	-
TGME49_240830-t26_1	TGME49_240830	-	-	1.813034009	1.657368603	1.979377785	-	-	-	-	-	-	-	-	-	-
TGME49_240850-t26_1	TGME49_240850	-	-	-	-	-	-	-	-	-	-	-	-	-	-	-
MSTRG.2080.2	TGME49_240860	-	-	-	-	-	-	-	-	-	-	-	-	-	-	-
TGME49_240860-t26_1	TGME49_240860	-	-	-	1.0908335	1.153040543	-	-	-	-	-	-	-	-	-	-
MSTRG.2081.2	TGME49_240890	-	-	-	-	-	-	-	-	-	-	-	-	-	-	-
TGME49_240890-t26_1	TGME49_240890	-	1.509510615	1.204584059	1.019912908	1.243131425	-	-	-	-	-	-	-	-	-	-
TGME49_240910-t26_1	TGME49_240910	-	-	-	-	-	-	-	-	-	-1.656630502	-1.549903487	-1.688066296	-	-	-
TGME49_240940-t26_1	TGME49_240940	-	-	3.177078042	3.171893649	3.135624147	-	-	-	-	-	-	-	-	-	-
TGME49_240950-t26_1	TGME49_240950	-	1.68038885	3.785147824	3.655818832	3.809401417	-	3.396462608	3.267133616	3.420716201	2.104758974	1.975429982	2.129012567	-	-	-
MSTRG.2087.1	TGME49_240960	-	-	-	-	-	-	-	-	-	-	-	-	-	-	-
TGME49_240960-t26_1	TGME49_240960	-	-	-	-	-	-	-	-	-	-	-	-	-	-	-
TGME49_240980-t26_1	TGME49_240980	-	-	-	-	-	-	-	-	-	-	-	-	-	-	-
TGME49_240990-t26_1	TGME49_240990	-	-	1.287682502	1.455886726	1.15033091	-	-	-	-	-	-	-	-	-	-
TGME49_241000-t26_1	TGME49_241000	-	-	2.106115119	1.222839748	1.212511291	-	-	-	-	2.387019044	-	-	-	-	-
TGME49_241150-t26_1	TGME49_241150	-	1.973885784	2.477559655	2.673330175	2.71941175	-	2.366500032	2.562270552	2.608352127	-	-	-	-	-	-
TGME49_241155-t26_1	TGME49_241155	-	-	2.08739987	2.055610067	2.103149346	-	-	-	-	-	-	-	-	-	-
TGME49_241160-t26_1	TGME49_241160	-	-	1.423556429	1.250432991	1.432324798	-	-	-	-	-	-	-	-	-	-
TGME49_241175-t26_1	TGME49_241175	-	-	-2.979490941	-2.404227064	-2.556739386	-	-	-	-	-	-	-	-	-	-
MSTRG.2096.1	TGME49_241180	-	-	-	1.179242758	1.194663301	-	-	3.368559437	3.38397998	-	-	-	-	-	-
TGME49_241180-t26_1	TGME49_241180	-	-	-	-	-	-	-	1.036243673	1.199884339	1.231978951	1.414485756	1.578126422	-	-	-
MSTRG.2097.2	TGME49_241240	-	-6.127596836	-10.0052201	-10.22819539	-9.912810175	-6.088316628	-9.965939894	-10.18891518	-9.873529967	-3.877623267	-4.100598554	-3.785213339	-	-	-
MSTRG.2097.3	TGME49_241240	-	-6.34287954	-7.03743277	-7.624023624	-8.011789008	-5.509899256	-6.204452487	-6.79104334	-7.178808724	-	-	-	-	-	-
TGME49_241240-t26_1	TGME49_241240	-	-7.614398343	-10.72842628	-10.36655553	-9.677532765	-6.197369864	-9.311397804	-8.949527048	-8.260504285	-	-	-	-	-	-
MSTRG.2098.1	TGME49_241300	-	-6.154860329	-4.697615493	-3.795988495	-3.45160542	-4.417536076	-2.960291241	-2.058664242	-1.714281168	-	-	-	-	1.246010073	-
TGME49_241300-t26_1	TGME49_241300	-	-	-3.313712249	-3.987240489	-3.092929058	-	-6.077282353	-6.750810593	-5.856499162	-4.253310439	-4.92683868	-4.032527249	-	-	-
MSTRG.2099.1	0	-	-1.479385478	-2.231583346	-2.364620901	-2.524908583	-	-2.265071534	-2.398109088	-2.558396771	-	-	-	-	-	-
MSTRG.2101.2	TGME49_241610	-	-5.814557682	-3.841267398	-2.99380856	-2.940810772	-	-	-	-	-	-	-	-	-	-
TGME49_241610-t26_1	TGME49_241610	-	-	-2.63290204	-1.80742083	-2.098344331	-	-	-	-	-2.375807536	-1.550326325	-1.841249826	-	-	-
TGME49_241820-t26_1	TGME49_241820	-	-	1.518216484	1.757359293	1.809022927	-	1.499852841	1.73899565	1.790659285	1.313087143	1.552229953	1.603893587	-	-	-
TGME49_241830-t26_1	TGME49_241830	-	-	1.419385117	1.409785257	1.528495213	-	-	-	-	-	-	-	-	-	-
TGME49_241840-t26_1	TGME49_241840	-	-	-	-	-	-	-	-	-	-	-	-	-	-	-
MSTRG.2107.1	TGME49_242000	-	-	-	1.018286203	-	-	-	3.288954162	-	-	-	-	-	-	-
TGME49_242000-t26_1	TGME49_242000	-	-	-	-	-	-	-	-	-	-	1.063667165	1.072399496	-	-	-
TGME49_242010-t26_1	TGME49_242010	-	-	1.43101968	1.428986639	1.718009882	-	-	-	-	-	-	-	-	-	-
MSTRG.2109.1	TGME49_242070	-	-	-	-	-	-	-	-	-	-	-	-	-	-	-
TGME49_242070-t26_1	TGME49_242070	-	-	-	-	-	-	-	-	1.048959965	-	-	-	-	-	-
MSTRG.2110.1	TGME49_242090	-	-	-	-	-	-	-	-	-	-	-	-	-	-	-
TGME49_242080-t26_1	TGME49_242080	-	-	-	-	-	-	-	-	-	-	-	-	-	-	-
TGME49_242090-t26_1	TGME49_242090	-	-	1.067936062	1.186570612	1.291166848	-	1.310209243	1.428843793	1.533440029	-	-	-	-	-	-
TGME49_242100-t26_1	TGME49_242100	-	-	1.155906106	-	-	-	-	-	-	-	-	-	-	-	-
TGME49_242110-t26_1	TGME49_242110	-	-	-	1.202395972	1.530633072	-	-	-	-	3.237670229	3.5557057	3.883942801	-	-	-
TGME49_242118-t26_1	TGME49_242118	-	-	-2.274820178	-3.634424697	-3.725285654	-	-	-3.722249122	-3.813110079	-	-	-	-	-	-
TGME49_242240-t26_1	TGME49_242240	-	-	-1.093911455	-2.49742834	-2.289380498	-	-	-	-	-	-	-	-1.403516885	-1.195469042	-
TGME49_242270-t26_1	TGME49_242270	-	1.086728743	-	1.305890307	1.352324445	-	-	-	-	-	-	-	-	-	-
MSTRG.2117.1	TGME49_242290	-	-	-	-	-	-	-	-	-	-	-	-	-	-	-
TGME49_242290-t26_1	TGME49_242290	-	-	-	-	-	-	-	-	-	-	-	-	-	-	-
TGME49_242310-t26_1	TGME49_242310	-	-	-	-	-	-	-	-	-	-	-	-	-	-	-
TGME49_242320-t26_1	TGME49_242320	-	1.279017275	1.126071379	1.271583826	-	-	-	-	-	-	-	-	-	-	-
MSTRG.2120.1	TGME49_242330	-	-	1.916821611	2.094109446	2.469486847	-	-	-	-	-	2.671473397	3.046850798	-	-	-
TGME49_242330-t26_1	TGME49_242330	-	-	-	-	-	-	-1.137949023	-1.093720275	-	-	-	-	-	-	-
MSTRG.2121.2	TGME49_242340	-	-	2.138009051	2.585955224	2.735702548	-	-	-	-	4.326660152	4.774606325	4.924353648	-	-	-
TGME49_242340-t26_1	TGME49_242340	-	-	-1.068409348	-	-	-	-	-	-	-	-	-	-	-	-
TGME49_242380-t26_1	TGME49_242380	-	-	2.0079232	1.355280493	1.374675012	-	1.464014024	-	-	1.46002866	-	-	-	-	-
TGME49_242460-t26_1	TGME49_242460	-	-	1.363396358	1.951472427	1.897693501	-	-	2.607243137	-	-	2.041756687	1.987977761	-	-	-
TGME49_242570-t26_1	TGME49_242570	-	2.578652646	3.394737902	2.960059878	2.855446944	1.930003651	2.746088907	2.311410883	2.206797949	-	-	-	-	-	-
TGME49_242580-t26_1	TGME49_242580	-	-	-	-	-	-	-	-	-	-	-	-	-	-	-
TGME49_242590-t26_1	TGME49_242590	-	-	-	-	-	-	-	-	-	-	-	-	-	-	-
MSTRG.2127.1	0	-	2.658256494	3.808334558	4.687849431	4.846444052	3.704835875	4.854913939	5.734428812	5.893023433	-	2.029592936	2.188187558	-	1.038109494	-
TGME49_242650-t26_1	TGME49_242650	-	-	1.758629851	1.867613539	1.731688239	-	-	-	-	-	-	-	-	-	-
MSTRG.2129.2	TGME49_242660	-	-	2.126942556	2.341949423	2.376394855	-	3.773825544	3.988832411	4.023277843	3.843966072	4.058972939	4.093418371	-	-	-
TGME49_242660-t26_1	TGME49_242660	-	-	1.398768415	1.454463435	1.445967461	-	1.326072157	1.381767177	1.373271203	1.176846362	1.232541382	1.224045408	-	-	-
MSTRG.2130.1	TGME49_242680	-	-	-	2.896627742	2.667434835	-	-	-	-	-	-	-	-	-	-
TGME49_242680-t26_1	TGME49_242680	-	-	1.572200697	1.8532257	1.877149835	-	3.508200754	3.789225757	3.813149892	-	2.097806946	2.121731081	-	-	-
TGME49_242730-t26_1	TGME49_242730	-	-	-	-	-	-	-	-	-	-	-	-	-	-	-
MSTRG.2132.2	TGME49_242800	-	-	3.309727102	4.118896372	3.979281356	-	-	-	-	4.235048307	5.044217577	4.904602561	-	-	-
TGME49_242800-t26_1	TGME49_242800	-	-	1.820470594	2.098449919	2.189451331	-	3.091424116	3.36940344	3.460404852	1.891724441	2.169703766	2.260705178	-	-	-
TGME49_242820-t26_1	TGME49_242820	-	-	-	-	-	-	-	-	-	-	-	-	-	-	-
TGME49_242840-t26_1	TGME49_242840	-	-	-1.412970775	-	-	-	-	-	-	-1.962059393	-	-	-	-	-
MSTRG.2135.1	TGME49_242850	-	-	-	-	-	-	-	-	-	-	-	-	-	-	-
TGME49_242850-t26_1	TGME49_242850	-	-	-	1.173178267	1.339389989	-	-	-	-	2.112305642	2.516933086	2.683144809	-	-	-
TGME49_242880-t26_1	TGME49_242880	-	-	-	-	1.084855359	-	-	-	-	-	-	-	-	-	-
TGME49_243110-t26_1	TGME49_243110	-	-	6.232759875	6.340246815	6.975477446	-	-	-	-	-	-	-	-	-	-
TGME49_243190-t26_1	TGME49_243190	-	-	1.815037804	1.008216029	1.338330298	-	-	-	-	-	-	-	-	-	-
TGME49_243200-t26_1	TGME49_243200	-	-	-	-2.002131839	-2.416265884	-1.661185946	-1.252480661	-2.890083162	-3.304217206	-	-1.228897216	-1.643031261	-1.637602501	-2.051736546	-
MSTRG.2144.1	TGME49_243210	-	-	-	-	-	-	-	-	-	-	-	-	-	-	-
TGME49_243210-t26_1	TGME49_243210	-	-	-	-	-	1.853635364	-	-	-	-	-	-	-	-	-
TGME49_243340-t26_1	TGME49_243340	-	-	1.036107709	1.604194016	1.57940957	-	-	-	-	-	-	-	-	-	-
MSTRG.2147.2	TGME49_243350	-	-	-	-	-	-	-	-	-	-	-	-	-	-	-
TGME49_243350-t26_1	TGME49_243350	-	-	-	-	-	-	-	1.683772281	1.553542998	-	-	-	-	-	-
TGME49_243370-t26_1	TGME49_243370	-	-	-	-	-	-	-	-	-	-	-	-	-	-	-
TGME49_243390-t26_1	TGME49_243390	-	-	1.691780321	1.803378665	1.953069257	-	-	-	-	-	-	-	-	-	-
TGME49_243400-t26_1	TGME49_243400	-	1.253515228	-2.530241397	-2.314633642	-2.239509309	-	-	-	-	-3.783756625	-3.56814887	-3.493024538	-	-	-
TGME49_243410-t26_1	TGME49_243410	-	-	-	-	-	-	-	-	-	-	-	-	-	-	-
TGME49_243420-t26_1	TGME49_243420	-	-	-4.32985571	-3.631039734	-3.486936186	-	-5.341032795	-4.642216819	-4.498113271	-	-	-	-	-	-
TGME49_243430-t26_1	TGME49_243430	-	-	-	-	-	-	-	-	-	-	-	-	-	-	-
TGME49_243440-t26_1	TGME49_243440	-	-	-	-	-	-	-	-	-	-	-	-	-	-	-
TGME49_243450-t26_1	TGME49_243450	-	-	-	-	-	-	-	-	-	-	-	-	-	-	-
MSTRG.2158.1	TGME49_243460	-	-5.222413327	-	-	-	-5.428237177	-	-	-	4.517782769	5.355717615	5.532903892	-	-	-
TGME49_243460-t26_1	TGME49_243460	-	-	-	-1.202370513	-1.001280914	-	-	-	-	-1.384505765	-1.627055998	-1.4259664	-	-	-
TGME49_243465-t26_1	TGME49_243465	-	-	-4.803214922	-4.033723389	-4.24042753	-	-4.802538616	-4.033047083	-4.239751224	-4.678057922	-3.90856639	-4.115270531	-	-	-
TGME49_243510-t26_1	TGME49_243510	-	1.675342438	1.097921986	1.411256035	1.220272676	-	-	-	-	-	-	-	-	-	-
MSTRG.2162.1	TGME49_243545	-	-2.756872474	-1.476724269	-2.494960336	-2.571280942	-1.933102146	-	-1.671190009	-1.747510614	1.280148205	-	-	-	-	-
MSTRG.2163.1	TGME49_243570	-	-	1.578145328	2.161573568	2.096534346	-	-	3.186671988	3.121632765	-	-	-	-	-	-
TGME49_243570-t26_1	TGME49_243570	-	-2.106549198	-1.768869676	-1.490270665	-1.558280522	-1.853628959	-1.515949437	-1.237350426	-1.305360283	-	-	-	-	-	-
MSTRG.2164.1	TGME49_243580	-	-	1.909054624	2.097729737	2.589519681	-	-	-	-	-	-	-	-	-	-
TGME49_243600-t26_1	TGME49_243600	-	2.059069569	2.728797912	2.906778452	2.849300614	1.671252965	2.340981308	2.518961848	2.46148401	-	-	-	-	-	-
TGME49_243620-t26_1	TGME49_243620	-	-	-1.393566788	-1.031737939	-	-	-	-	-	-	-	-	-	-	-
TGME49_243680-t26_1	TGME49_243680	-	-	-	-	-	-	-	-	-	-	-	-	-	-	-
TGME49_243690-t26_1	TGME49_243690	-	-	-	-	-	-	1.543735331	1.458573306	1.298631835	1.789630494	1.704468469	1.544526998	-	-	-
TGME49_243710-t26_1	TGME49_243710	-	-	-	-	-	-	-	-	-	-	-	-	-	-	-
TGME49_243720-t26_1	TGME49_243720	-	-	2.092197131	1.639683391	1.215990042	-	3.771023666	3.318509926	-	1.375741128	-	-	-	-	-
MSTRG.2172.1	TGME49_243730	-	-4.507241719	-	-	-	-4.141626197	-	-	-	3.926596171	4.784061212	4.818624888	-	-	-
TGME49_243730-t26_1	TGME49_243730	-	-3.101684418	-1.923091075	-2.110822541	-2.301340849	-2.316489069	-1.137895726	-1.325627193	-1.5161455	1.178593343	-	-	-	-	-
TGME49_243760-t26_1	TGME49_243760	-	-	1.291766529	1.390479695	1.597454127	-	-	-	-	-	-	-	-	-	-
TGME49_243780-t26_1	TGME49_243780	-	-	-	-	-	-	-	-	-	-	-	-	-	-	-
TGME49_243790-t26_1	TGME49_243790	-	-	-	-	-	-	-	-	-	-	-	-	-	-	-
TGME49_243910-t26_1	TGME49_243910	-	-	-	-	-	-	-	-	-	-	-	-	-	-	-
TGME49_243920-t26_1	TGME49_243920	-	-	-	-	-	-	-	-1.485484214	-1.923392216	-	-	-	-	-	-
MSTRG.2179.1	TGME49_243930	-	-	-	-	-	-	-	-	-	-	-	-	-	-	-
TGME49_243930-t26_1	TGME49_243930	-	-	-	-	-	1.145764059	1.393746994	1.562248727	1.441925752	-	-	-	-	-	-
TGME49_243940-t26_1	TGME49_243940	-	-	-3.489791755	-	-	-	-	-	-	-	-	-	-	-	-
MSTRG.2180.2	TGME49_243950	-	-	-	-	-	-	-	-	-	-	-	-	-	-	-
TGME49_243950-t26_1	TGME49_243950	-	-	-	-	-	-	-	-	-	-	-	-	-	-	-
MSTRG.2181.2	TGME49_243960	-	-	-2.031051419	-1.596412543	-1.443818226	-	-1.990867643	-1.556228767	-1.40363445	-2.199754059	-1.765115183	-1.612520866	-	-	-
TGME49_243960-t26_1	TGME49_243960	-	-	-2.987179778	-3.104974651	-2.961079789	-	-3.362596341	-3.480391215	-3.336496352	-2.836955704	-2.954750578	-2.810855715	-	-	-
TGME49_243980-t26_1	TGME49_243980	-	-	1.728498307	2.071144375	2.260199196	-	-	-	-	-	-	-	-	-	-
TGME49_244020-t26_1	TGME49_244020	-	-	-	-	-	-	-	-	-	-	-	-	-	-	-
TGME49_244060-t26_1	TGME49_244060	-	-	-	-	-	-	-	-	-	-	-	-	-	-	-
TGME49_244070-t26_1	TGME49_244070	-	-	9.477431147	9.92928298	9.87012551	-	-	-	-	-	-	-	-	-	-
TGME49_244080-t26_1	TGME49_244080	-	-	1.756602153	1.785741304	1.873347656	-	-	-	-	2.084873737	2.114012889	2.20161924	-	-	-
TGME49_244090-t26_1	TGME49_244090	-	-	1.493729273	1.681534944	1.75746417	-	-	-	-	-	1.861057187	1.936986413	-	-	-
TGME49_244100-t26_1	TGME49_244100	-	-	-	-	-	-	-	-	-	-	-	-	-	-	-
TGME49_244105-t26_1	TGME49_244105	-	-	-	-	-	-	-	-	-	-	-	-	-	-	-
MSTRG.2190.2	TGME49_244110	-	-	-	-	-	-	-	-	-	-	-	-	-	-	-
TGME49_244110-t26_1	TGME49_244110	-	-	-	-	-	-	-	-	-	-	-	-	-	-	-
TGME49_244170-t26_1	TGME49_244170	-	-	-	-	-	-	-	-	-	-	-	-	-	-	-
TGME49_244180-t26_1	TGME49_244180	-	6.35960992	6.826280483	7.188135613	7.261945606	-	3.770102446	4.131957576	4.205767569	-	-	-	-	-	-
TGME49_244190-t26_1	TGME49_244190	-	1.274053778	-	-	-	-	-	-	-	-	-	-	-	-	-
TGME49_244200-t26_1	TGME49_244200	-	-	1.07912695	1.178207138	1.016921034	-	-	-	-	1.009359413	1.108439601	-	-	-	-
TGME49_244210-t26_1	TGME49_244210	-	-	-	-	-	-	-	-	-	-	-	-	-	-	-
TGME49_244220-t26_1	TGME49_244220	-	-	-	-	-	-	-	-	-	-	-	-	-	-	-
TGME49_244230-t26_1	TGME49_244230	-	-	-1.057025953	-	-	-	-	-	-	-1.83162777	-1.467818461	-1.357222181	-	-	-
MSTRG.2198.1	TGME49_244250	-	-	1.805917873	2.370246268	2.505149507	-	-	-	-	3.450236891	4.014565285	4.149468524	-	-	-
TGME49_244250-t26_1	TGME49_244250	-	-	2.238213475	2.362317182	2.408586627	-	1.973906519	2.098010225	2.14427967	1.281846127	1.405949833	1.452219278	-	-	-
TGME49_244260-t26_1	TGME49_244260	-	-	-	-	-	-	-	-	-	-	-	-	-	-	-
MSTRG.2200.2	TGME49_244280	-	-7.808403826	-9.298744171	-9.808104525	-11.50035605	-7.709233739	-9.199574084	-9.708934438	-11.40118596	-	-	-3.691952225	-	-	-
TGME49_244280-t26_1	TGME49_244280	-	-	-6.280335285	-7.719947441	-7.63654279	-	-6.014394773	-7.454006929	-7.370602277	-4.410724736	-5.850336893	-5.766932241	-	-	-
TGME49_244290-t26_1	TGME49_244290	-	-	-	-	-	-	-	-	-	-	-1.163159807	-	-	-	-
MSTRG.2202.2	TGME49_244310	-	-	-	-	-	-	-	-	-	-	-	-	-	-	-
TGME49_244310-t26_1	TGME49_244310	-	-	-	-	-	-	-	-	-	-	-	-	-	-	-
MSTRG.2203.1	TGME49_244320	-	-	-1.113857507	-	-	-	-	-	-	-	-	-	-	-	-
TGME49_244320-t26_1	TGME49_244320	-	-1.452622052	-2.118908088	-1.761396876	-1.808240228	-	-	-	-	-	-	-	-	-	-
MSTRG.2204.1	TGME49_244335	-	3.340012695	4.958984399	5.694548055	5.932506651	-	3.395043952	4.130607608	4.368566204	-	2.35453536	2.592493955	-	-	-
TGME49_244370-t26_1	TGME49_244370	-	-	-	1.002413124	1.137173028	-	-	-	-	-	-	-	-	-	-
TGME49_244380-t26_1	TGME49_244380	-	-	-	-	-	-	-	-	-	-1.091587463	-	-	-	-	-
TGME49_244390-t26_1	TGME49_244390	-	-	-	-	1.038970749	-	-	-	-	-	-	-	-	-	-
TGME49_244400-t26_1	TGME49_244400	-	-	1.441451227	1.189301457	1.272955492	-	-	-	-	-	-	-	-	-	-
TGME49_244408-t26_1	TGME49_244408	-	-	-	-	-	-	-	-	-	-	-	-	-	-	-
MSTRG.2210.1	TGME49_244412	-	-	-	-	1.505193695	-	-	-	-	-	-	-	-	-	-
TGME49_244412-t26_1	TGME49_244412	-	2.371546606	2.077822857	2.614510147	2.625416851	4.590262736	4.296538987	4.833226277	4.844132981	-	-	-	-	-	-
TGME49_244420-t26_1	TGME49_244420	-	-	-	-	-	-	-	-	-	-	-	-	-	-	-
TGME49_244440-t26_1	TGME49_244440	-	-4.898050682	-1.46641666	-1.6109898	-1.490825645	-5.502213093	-2.070579071	-2.215152211	-2.094988055	3.431634022	3.287060882	3.407225037	-	-	-
TGME49_244490-t26_1	TGME49_244490	-	-	-2.321954389	-1.903805918	-2.303344491	-	-	-	-	-	-	-	-	-	-
TGME49_244530-t26_1	TGME49_244530	-	-3.789369026	-3.543265959	-3.219788269	-2.951486935	-2.816653787	-2.57055072	-2.24707303	-1.978771695	-	-	-	-	-	-
TGME49_244540-t26_1	TGME49_244540	-	-1.750521779	-1.155329443	-	-1.00855507	-	-	-	-	-	-	-	-	-	-
TGME49_244550-t26_1	TGME49_244550	-	-	1.049694719	-	-	-	-	-	-	-	-	-	-	-	-
MSTRG.2217.1	TGME49_244560	-	-	-1.421463469	-1.374937008	-1.587679523	-	-	-	-	-	-	-	-	-	-
TGME49_244570-t26_1	TGME49_244570	-	-	1.200692089	1.551913967	1.519113712	-	-	-	-	-	-	-	-	-	-
MSTRG.2219.1	TGME49_244600	-	-	-	1.321354141	-	-	-	-	-	-	-	-	-	-	-
TGME49_244600-t26_1	TGME49_244600	-	-	1.337123212	1.484190102	1.406613915	-	4.000260926	4.147327816	4.06975163	-	-	-	-	-	-
MSTRG.2220.1	TGME49_244640	-	-	-	-1.293833812	-1.189846575	-	-	-	-	-	-	-	-	-	-
TGME49_244640-t26_1	TGME49_244640	-	-	-	-	-	-	-	-	-	-	-	-	-	-	-
MSTRG.2221.2	TGME49_244650	-	-	-	1.054842655	-	-	-	-	-	-	1.055328439	-	-	-	-
TGME49_244645-t26_1	TGME49_244645	-	-	-	-	-	-	-	-	-10.73346181	-	-	-10.46026925	-	-	-
TGME49_244650-t26_1	TGME49_244650	-	-	-	-	-	-	-	-	-	-	-	-	-	-	-
TGME49_244660-t26_1	TGME49_244660	-	-	-1.293525295	-	-1.262022028	-	-	-	-	-	-	-	-	-	-
TGME49_244670-t26_1	TGME49_244670	-	-	-	-	-	-	-	-	-	-	-	-	-	-	-
TGME49_244690-t26_1	TGME49_244690	-	-2.763355486	-1.332551802	-1.43447644	-1.568201295	-2.560734626	-1.129930942	-1.231855581	-1.365580435	-	-	-	-	-	-
TGME49_244850-t26_1	TGME49_244850	-	-	-	-	-	-	-	-	-	-	-	-	-	-	-
TGME49_244860-t26_1	TGME49_244860	-	-	1.405346626	1.478734685	1.560383039	-	-	-	-	-	-	-	-	-	-
MSTRG.2227.1	TGME49_244910	-	-	-	-	-	-	-	-	-	-	-	-	-	-	-
MSTRG.2227.3	TGME49_244910	-	-	-	-	-	-	-	-	-	-	-	-	-	-	-
TGME49_244910-t26_1	TGME49_244910	-	-	1.267962525	1.21681214	1.009594344	-	-	-	-	-	-	-	-	-	-
TGME49_292610-t26_1	TGME49_292610	-	-	-	1.008419323	-	-	3.284831008	3.644992133	3.475234754	-	2.85781386	2.68805648	-	-	-
MSTRG.2229.1	TGME49_229000	-	-	-	-	-	-	-	-	-	-	-	-	-	-	-
TGME49_229000-t26_1	TGME49_229000	-	-	1.041790903	-	-	-	1.079809068	-	-	-	-	-	-	-	-
MSTRG.2231.1	TGME49_229010	-	-	-	-	-	-	-	-	-	-	-	-	-	-	-
MSTRG.2231.3	TGME49_229010	-	-	-	-	-	-	-	-	-	-	-	-	-	-	-
TGME49_229010-t26_1	TGME49_229010	-	-	-	-	-	-	-	-	-	-	-	-	-	-	-
TGME49_229020-t26_1	TGME49_229020	-	-	1.336974532	-	-	-	-	-	-	-	-	-	-	-	-
TGME49_229030-t26_1	TGME49_229030	-	-	-	-	-	-	-	-	-	-	-	-	-	-	-
TGME49_229140-t26_1	TGME49_229140	-	-3.319978239	-4.111397347	-3.971967862	-4.248914147	-4.336609679	-5.128028787	-4.988599303	-5.265545587	-	-	-	-	-	-
MSTRG.2235.1	TGME49_229160	-	-	-	-	1.052560804	-	-	2.999580846	3.079476166	-	-	1.458459436	-	-	-
TGME49_229160-t26_1	TGME49_229160	-	2.51063675	1.491233497	1.644505335	1.689866074	-	-	-	-	-	-	-	-	-	-
TGME49_229190-t26_1	TGME49_229190	-	-	-	-	-	-	-	-	-	-	-	-	-	-	-
TGME49_229200-t26_1	TGME49_229200	-	1.78295648	-	-	-	-	-	-	-	-	-	-	-	-	-
MSTRG.2238.2	TGME49_229210	-	-	-	1.039438731	1.069421439	-	-	-	-	3.532905024	3.684992821	3.714975529	-	-	-
TGME49_229210-t26_1	TGME49_229210	-	-	-	-	-	-	-	-	-	1.901912789	2.001165435	2.065030178	-	-	-
TGME49_229220-t26_1	TGME49_229220	-	-2.840119047	-2.175993913	-2.541387925	-2.32334659	-	-	-	-	-	-	-	-	-	-
TGME49_229250-t26_1	TGME49_229250	-	-1.277981815	-2.744096314	-2.533080792	-2.518724995	-	-2.601397383	-2.390381861	-2.376026064	-1.466114499	-1.255098977	-1.24074318	-	-	-
TGME49_229260-t26_1	TGME49_229260	-	-	-1.30184603	-1.501519324	-1.229791495	-	-	-	-	-1.867926604	-2.067599898	-1.795872069	-	-	-
TGME49_229280-t26_1	TGME49_229280	-	-	-1.354611075	-1.672559383	-1.614325005	-	-	-	-	-	-1.552680397	-1.494446019	-	-	-
TGME49_229320-t26_1	TGME49_229320	-	-	-	-	-2.603152577	-	-	-	-	-	-	-	-	-	-
MSTRG.2246.1	TGME49_229360	-	-	-	-	-	-	-	-	-	-	-	-	-	-	-
TGME49_229360-t26_1	TGME49_229360	-	-	1.105990997	1.179918747	1.181633176	-	-	-	-	-	-	-	-	-	-
TGME49_229390-t26_1	TGME49_229390	-	1.807487142	-	-	1.054573231	-	-	-	-	-	-	-	-	-	-
TGME49_229420-t26_1	TGME49_229420	-	-	-	-	-	-	-	-	-	-	-	-	-	-	-
MSTRG.2249.2	TGME49_229470	-	-	-	-	-	-	-	-	-	-	-	-	-	-	-
TGME49_229470-t26_1	TGME49_229470	-	-	-	-	-	-	-	-	-	-	-	-	-	-	-
TGME49_229480-t26_1	TGME49_229480	-	-	-	-	-	-	-	-	-	-	-	-	-	-	-
TGME49_229490-t26_1	TGME49_229490	-	-	-	-	-	-	-	-	-	-	-	-	-	-	-
MSTRG.2252.1	TGME49_229500	-	-	-	-	-	-	-	-	-	-	-	1.290974191	-	-	-
TGME49_229500-t26_1	TGME49_229500	-	-	-	-	-	-	-	-	-	-	-	-	-	-	-
TGME49_229620-t26_1	TGME49_229620	-	-	-	1.120030147	-	-	-	-	-	-	-	-	-	-	-
TGME49_229630-t26_1	TGME49_229630	-	-	-1.175863213	-	-	-	-	-	-	-1.247895328	-	-	-	-	-
MSTRG.2255.1	TGME49_229640	-	-	1.425578531	1.503610295	1.677400565	-	-	-	-	-	-	-	-	-	-
TGME49_229640-t26_1	TGME49_229640	-	-	-	-	-	-	-	-	-	-	-1.176966037	-	-	-	-
TGME49_229650-t26_1	TGME49_229650	-	-	1.175339305	1.111641617	1.022470558	-	-	-	-	-	-	-	-	-	-
TGME49_229660-t26_1	TGME49_229660	-	-	-	-	-	-	-	-	-	-	-	-	-	-	-
TGME49_229670-t26_1	TGME49_229670	-	-2.015743501	-3.833838037	-3.490315591	-3.217778038	-2.293012961	-4.111107497	-3.767585051	-3.495047498	-1.818094536	-1.47457209	-	-	-	-
TGME49_229680-t26_1	TGME49_229680	-	-	-1.571725311	-1.459059668	-1.351296921	-	-	-	-	-	-	-	-	-	-
TGME49_229700-t26_1	TGME49_229700	-	-	-2.370877084	-2.562244274	-2.209098483	-	-3.785081636	-3.976448826	-3.623303035	-2.780695619	-2.972062809	-	-	-	-
TGME49_229710-t26_1	TGME49_229710	-	-	-	-	-	-	-	-	-	-	-	-	-	-	-
TGME49_229740-t26_1	TGME49_229740	-	-	1.407562527	1.688654082	2.018895049	-	-	-	-	-	-	-	-	-	-
TGME49_229760-t26_1	TGME49_229760	-	-	-	-	-	-	-	-	-	-	-	-	-	-	-
TGME49_229770-t26_1	TGME49_229770	-	-	-	-	-	-	-	-	-	-	-	-	-	-	-
MSTRG.2267.2	TGME49_229920	-	-	-	-	-	-	-	-	-	-	-	-	-	-	-
TGME49_229920-t26_1	TGME49_229920	-	-	-	-	-	-	-	-	-	-	-	-	-	-	-
MSTRG.2268.1	TGME49_229930	-	-	-	-	-	-	-	-	-	-	-2.117985443	-	-	-	-
TGME49_229930-t26_1	TGME49_229930	-	-	-	-	-	-	-	1.501330984	1.580146505	-	-	-	-	-	-
TGME49_229950-t26_1	TGME49_229950	-	-	-	-	-	-	-	-	-	1.165800758	1.235498508	1.256390869	-	-	-
MSTRG.2270.1	TGME49_229990	-	-	-	1.506034057	1.537617025	-	-	-	-	-	-	-	-	-	-
MSTRG.2270.3	TGME49_229990	-	-	-	-	-	-	-	-	-	-	-	-	-	-	-
TGME49_229990-t26_1	TGME49_229990	-	-	1.471819115	1.463314219	1.610124344	-1.860766268	-	-	-	2.652207794	2.643702898	2.790513023	-	-	-
TGME49_230040-t26_1	TGME49_230040	-	-	-2.418756057	-2.367032222	-1.576190657	-	-	-	-	-4.140756395	-4.089032561	-3.298190995	-	-	-
TGME49_230060-t26_1	TGME49_230060	-	-	1.201783182	1.046012776	-	-	-	-	-	-	-	-	-	-	-
MSTRG.2273.1	TGME49_230070	-	-	-	-	-	-	-	-	-	-	-	-	-	-	-
TGME49_230070-t26_1	TGME49_230070	-	-	-	-	-	-	-	-	-	-	-	-	-	-	-
TGME49_230080-t26_1	TGME49_230080	-	1.625352489	-1.210756532	-	-	-	-	-	-	-2.836109021	-2.572934083	-2.568378706	-	-	-
TGME49_230140-t26_1	TGME49_230140	-	-	1.352916664	1.133732012	1.282056295	-	-	-	-	-	-	-	-	-	-
TGME49_230150-t26_1	TGME49_230150	-	-	-2.001751149	-2.203938103	-2.164536025	-	-1.966996179	-2.169183133	-2.129781054	-	-	-	-	-	-
TGME49_230160-t26_1	TGME49_230160	-	-3.789787253	-3.27018731	-2.651980435	-2.664909803	-2.9664738	-2.446873858	-1.828666983	-1.84159635	-	-	-	-	-	-
TGME49_230170-t26_1	TGME49_230170	-	-	-	-	-	1.720071388	-	-	-	-	-	-	-	-	-
MSTRG.2279.1	TGME49_230180	-	-6.919054274	-15.36181383	-9.403564984	-10.06550589	-5.854718921	-14.29747847	-8.33922963	-9.001170541	-	-	-	-	-	-
MSTRG.2280.1	TGME49_230190	-	-3.808679563	-	-	-	-	3.370345145	3.812477398	3.396247031	4.402280908	4.844413161	4.428182794	-	-	-
TGME49_230190-t26_1	TGME49_230190	-	-	1.101049494	1.362979869	1.363751473	-	2.283438841	2.545369216	2.546140821	1.365014593	1.626944968	1.627716572	-	-	-
MSTRG.2281.1	TGME49_230210	-	-	-	-	-	-	-	-	-	-	-	-	-	-	-
TGME49_230210-t26_1	TGME49_230210	-	-	-	-	-1.167746636	-	-	-1.374756475	-1.669456001	-	-	-	-	-1.092953017	-
TGME49_230220-t26_1	TGME49_230220	-	-	-1.053185705	-1.035177376	-	-	-	-	-	-	-	-	-	-	-
TGME49_230350-t26_1	TGME49_230350	-	-	-	-	-	-	-	-	-	-	-	-	-	-	-
MSTRG.2284.1	TGME49_230380	-	-	-	-	-	-	-	-	-	-	-	-	-	-	-
TGME49_230380-t26_1	TGME49_230380	-	-	-	-	-	-	-	-	-	-	-	-	-	-	-
TGME49_230400-t26_1	TGME49_230400	-	-	-1.198505427	-1.243551764	-1.05310595	-	-	-	-	-1.424447022	-1.469493359	-1.279047546	-	-	-
MSTRG.2286.1	TGME49_230410	-	-	1.48262326	2.237124536	2.328197628	-	-	-	-	-	3.707990825	3.799063916	-	-	-
TGME49_230410-t26_1	TGME49_230410	-	-1.765053009	-	-	-	-	-	-	-	-	1.490320337	1.703564525	-	-	-
MSTRG.2287.1	0	-	-	-	-	-	-	-	-	-	-	-	-	-	-	-
TGME49_230420-t26_1	TGME49_230420	-	-	-	1.074729685	1.046218342	-	-	-	-	-	-	-	-	-	-
TGME49_230430-t26_1	TGME49_230430	-	-	-	-	-	-	-	-	-	-	-	-	-	-	-
TGME49_230440-t26_1	TGME49_230440	-	-	-	-	-	-	-	-	-	-	-	-	-	-	-
TGME49_230480-t26_1	TGME49_230480	-	1.569283206	2.104511654	1.647888009	1.62791917	-	-	-	-	-	-	-	-	-	-
TGME49_230510-t26_1	TGME49_230510	-	-	-	-	-	-	-	-	-	-	-	-	-	-	-
TGME49_230520-t26_1	TGME49_230520	-	-3.462992769	-1.479172754	-1.77176368	-2.27322174	-	-	-	-2.0227709	-	-	-	-	-	-
MSTRG.2295.1	TGME49_230610	-	-	2.08213279	2.359890938	2.346593745	-	-	-	-	3.489878577	3.767636725	3.754339531	-	-	-
TGME49_230610-t26_1	TGME49_230610	-	-	1.841233665	2.054438545	2.206547036	-	2.63982768	2.85303256	3.005141051	-	1.296606196	1.448714687	-	-	-
TGME49_230650-t26_1	TGME49_230650	-	-	-	-	-	-	-	-	-	-	-	-	-	-	-
MSTRG.2297.1	TGME49_230690	-	1.705873564	1.60775356	1.492120591	1.705809536	1.975930616	1.877810613	1.762177644	1.975866589	-	-	-	-	-	-
TGME49_230690-t26_1	TGME49_230690	-	-	2.178138522	1.978502742	2.109884998	-	4.755971767	4.556335988	4.687718243	1.402065513	1.202429733	1.333811989	-	-	-
MSTRG.2298.1	TGME49_230705	-	-	-	-	-	-2.70677809	-	-	-	2.131473518	2.001755331	1.895541958	-	-	-
TGME49_230705-t26_1	TGME49_230705	-	-	-	-	-	-	-	-	-	-	-	-	-	-	-
MSTRG.2299.1	TGME49_230820	-	-1.990495731	-	-	-	-	-	-	-	1.96996638	1.964536376	2.021091271	-	-	-
TGME49_230820-t26_1	TGME49_230820	-	4.713332272	-	-	-	-	-	-	-	-	-	-	-	-	-
TGME49_230850-t26_1	TGME49_230850	-	-	-	-	-	-	-	-	-	-	-	-	-	-	-
TGME49_230860-t26_1	TGME49_230860	-	-	-	-	-	-	-	-	-	-	-	-	-	-	-
TGME49_230880-t26_1	TGME49_230880	-	-	1.314175523	1.605856723	1.921904792	-	-	-	-	-	-	-	-	-	-
TGME49_230890-t26_1	TGME49_230890	-	-	-	-	-	-	-	-	-	-	-	-	-	-	-
TGME49_230920-t26_1	TGME49_230920	-	1.518722328	1.169431028	1.356047785	1.543186942	-	-	-	-	-	-	-	-	-	-
MSTRG.2306.2	TGME49_230940	-	-	-1.592070421	-1.809546391	-	-	-	-	-	-	-	-	-	-	-
TGME49_230940-t26_1	TGME49_230940	-	-	-	-	-	-	-	-	-	-	-	-	-	-	-
TGME49_230970-t26_1	TGME49_230970	-	-	-	-1.760965093	-1.792107067	-	-2.889547821	-3.719882955	-3.751024929	-	-	-	-	-	-
MSTRG.2308.1	TGME49_230980	-	-	-	-	-	-	-	-	-	-	-	-	-	-	-
TGME49_230980-t26_1	TGME49_230980	-	1.88108719	-	-	-	2.244249802	-	-	-	-1.670796379	-1.551076855	-1.575479701	-	-	-
TGME49_231000-t26_1	TGME49_231000	-	-	-	-	-	-	-	-	-	-	-	-	-	-	-
TGME49_231010-t26_1	TGME49_231010	-	-	-	-	-	-	-	-	-	-	-	-	-	-	-
TGME49_231020-t26_1	TGME49_231020	-	-	-	-	-	-	-	-	-	-	-	-	-	-	-
TGME49_231030-t26_1	TGME49_231030	-	-	1.74109299	1.380595461	1.578701571	-	-	-	-	-	-	-	-	-	-
TGME49_231070-t26_1	TGME49_231070	-	1.093761346	1.554212589	1.304648689	1.524355962	-	1.487320091	1.237756191	1.457463465	-	-	-	-	-	-
MSTRG.2314.1	TGME49_231080	-	-	1.447143847	1.763164305	1.860866397	-	-	3.261787564	3.359489656	3.977702946	4.293723404	4.391425496	-	-	-
TGME49_231080-t26_1	TGME49_231080	-	-1.452122468	-1.437654534	-1.119840512	-1.074253271	-	-	-	-	-	-	-	-	-	-
MSTRG.2315.1	TGME49_231100	-	1.920472302	2.819758241	2.883322898	2.69264753	-	1.831987739	1.895552396	1.704877027	-	-	-	-	-	-
MSTRG.2316.1	TGME49_231120	-	1.404384696	2.436596658	2.896193763	2.957887631	3.684814381	4.717026344	5.176623448	5.238317317	-	1.491809067	1.553502935	-	-	-
TGME49_231120-t26_1	TGME49_231120	-	-	-	-	-	-	-	-	-	-	-	-	-	-	-
TGME49_231125-t26_1	TGME49_231125	-	-	-	1.423577757	1.655046844	-	-	-	-	-	-	-	-	-	-
TGME49_231140-t26_1	TGME49_231140	-	-	-3.184597786	-2.895806015	-2.787230842	-	-2.508505963	-2.219714192	-2.111139018	-2.306230578	-2.017438807	-1.908863634	-	-	-
TGME49_231150-t26_1	TGME49_231150	-	-	-1.319896992	-1.48893005	-1.424568339	-	-	-	-	-	-	-	-	-	-
MSTRG.2319.1	TGME49_231160	-	-	-	-	-	-	2.530456445	2.33650509	2.217751349	-	-	-	-	-	-
TGME49_231160-t26_1	TGME49_231160	-	1.691648177	2.331553511	2.020934577	1.994901975	-	1.22226633	-	-	-	-	-	-	-	-
TGME49_231170-t26_1	TGME49_231170	-	-	-1.420667703	-1.643010453	-1.915347079	-	-	-2.009618091	-2.281954717	-	-	-	-	-	-
TGME49_231180-t26_1	TGME49_231180	-	-	-	-2.069070974	-2.351566001	-	-2.18914281	-3.302366938	-3.584861965	-	-	-	-	-1.395719155	-
MSTRG.2322.2	TGME49_231190	-	-	-	-	-	-	-	-	-	-	-	-	-	-	-
TGME49_231190-t26_1	TGME49_231190	-	-	1.034478547	1.451317954	1.50984275	-	-	-	-	2.888470289	3.305309696	3.363834492	-	-	-
TGME49_231210-t26_1	TGME49_231210	-	-	-	-	-	-	-	-	-	-	-	-	-	-	-
TGME49_231215-t26_1	TGME49_231215	-	-	-1.772227456	-	-	-	-	-	-	-	-	-	-	-	-
MSTRG.2325.1	TGME49_231220	-	-	1.192486171	1.397111713	1.26873597	-	-	-	-	-	-	-	-	-	-
TGME49_231220-t26_1	TGME49_231220	-	-	-	1.022477363	-	-	-	-	-	-	-	-	-	-	-
TGME49_231230-t26_1	TGME49_231230	-	-	-	-	-	-	-	-	-	-	-	-	-	-	-
TGME49_231360-t26_1	TGME49_231360	-	-	-	-	-	-	-	-	-	-	-	-	-	-	-
MSTRG.2328.1	TGME49_231380	-	-	1.315592763	1.601131128	1.635764546	-	-	-	-	-	-	-	-	-	-
TGME49_231380-t26_1	TGME49_231380	-	-	-	-	-	-	-	-	-	-	-	-	-	-	-
MSTRG.2329.2	TGME49_231410	-	-	-	-	-	-	-	-	-	-	-	-	-	-	-
TGME49_231410-t26_1	TGME49_231410	-	-	-	-	-	-	-	-	-	1.168787571	-	-	-	-	-
TGME49_231430-t26_1	TGME49_231430	-	-	2.640932661	2.710104171	2.656610146	-	3.489409174	3.558580685	3.505086659	1.580838162	1.650009673	1.596515647	-	-	-
MSTRG.2332.1	TGME49_231460	-	-	1.745400896	1.741615796	1.618046183	-	-	-	-	-	-	-	-	-	-
TGME49_231460-t26_1	TGME49_231460	-	-	1.829568205	1.654058463	1.453071562	-	-	-	-	-	-	-	-	-	-
TGME49_231470-t26_1	TGME49_231470	-	-	-	-	-	-	-	-	-	-	-	-	-	-	-
TGME49_231480-t26_1	TGME49_231480	-	-	-1.265416041	-	-	-	-	-	-	-1.849805978	-1.527824758	-1.41901318	-	-	-
TGME49_231590-t26_1	TGME49_231590	-	-	-	1.032371566	-	-	-	-	-	-	-	-	-	-	-
MSTRG.2336.1	TGME49_231630	-	-	-	-	1.051085447	-	-	3.208281045	3.370939229	-	-	-	-	-	-
MSTRG.2337.1	TGME49_231640	-	-	-	-	-	-	-	-	-	3.528663109	3.348656186	3.422821735	-	-	-
TGME49_231640-t26_1	TGME49_231640	-	-	-	-	-	-1.380936347	-	-1.299921558	-1.393008147	-	-	-	-	-	-
MSTRG.2338.1	TGME49_231850	-	-	-	-	-	-	-	-	-	-	-	-	-	-	-
MSTRG.2338.3	TGME49_231850	-	-	-1.173171173	-	-	-	-	-	-	-	-	-	-	-	-
TGME49_231850-t26_1	TGME49_231850	-	-	1.121643688	1.137573053	1.138052448	-	1.129370131	1.145299496	1.145778891	1.486500849	1.502430214	1.50290961	-	-	-
TGME49_231910-t26_1	TGME49_231910	-	-	-	-	-	-	-	-	-	-	1.434756661	-	-	-	-
MSTRG.2341.1	TGME49_231920	-	-	-	-	-	-	-	-	-	-	-	-	-	-	-
TGME49_231920-t26_1	TGME49_231920	-	-	-	-	-	-	-	-	-	-	-	-	-	-	-
MSTRG.2342.2	TGME49_231950	-	-	-	-	-	-	-	-	-	-	-	-	-	-	-
TGME49_231940-t26_1	TGME49_231940	-	-	-	-	-	-	-	-	-	-	-	-	-	-	-
TGME49_231950-t26_1	TGME49_231950	-	-1.234219103	-	-	-	-	-	-	-	-	1.114741773	1.012941199	-	-	-
TGME49_231970-t26_1	TGME49_231970	-	-	-1.334364988	-1.14234329	-1.112905461	-	-1.910352543	-1.718330845	-1.688893015	-2.02164064	-1.829618941	-1.800181112	-	-	-
TGME49_231990-t26_1	TGME49_231990	-	-	-	-	-	-	-	-	-	-	-	-	-	-	-
MSTRG.2346.2	TGME49_232000	-	-	-	-	-	-	2.79420787	3.044981524	3.096617628	-	1.406617957	1.458254061	-	-	-
TGME49_232000-t26_1	TGME49_232000	-	-	-	1.038753802	1.016404317	-	-	1.251621151	1.229271666	1.521544898	1.692155804	1.669806319	-	-	-
MSTRG.2347.1	TGME49_232030	-	-	-	-	-	-	2.108325759	2.233339193	2.185685328	-	-	-	-	-	-
TGME49_232030-t26_1	TGME49_232030	-	-	-	-	-	-	-	-	-	-	-	-	-	-	-
MSTRG.2348.1	TGME49_232030	-	-	-1.006585942	-	-	-	-	-	-	-	-	-	-	-	-
TGME49_232040-t26_1	TGME49_232040	-	-	-1.826471408	-1.689308068	-1.577016965	-	-	-	-	-	-	-	-	-	-
TGME49_232050-t26_1	TGME49_232050	-	-	-	-	-	-	-	-	-	-	-	-	-	-	-
MSTRG.2352.1	TGME49_232090	-	1.402526777	1.004053765	1.021360738	1.160087444	3.176706031	2.778233019	2.795539992	2.934266698	-	-	-	-	-	-
TGME49_232090-t26_1	TGME49_232090	-	-	-	-	-	-	-	-	-	-	-	-	-	-	-
TGME49_232100-t26_1	TGME49_232100	-	-	-	-	-	-	-	-	-	-	-	-	-	-	-
MSTRG.2354.2	TGME49_232130	-	-	-	-	-	-	-	-	-	-	-	-	-	-	-
TGME49_232120-t26_1	TGME49_232120	-	1.269992772	-	-	-	2.823385689	-	-	-	-	-1.151462535	-1.148962738	-	-	-
TGME49_232130-t26_1	TGME49_232130	-	-	-	-	-	-	-	-	-	1.048079067	-	-	-	-	-
MSTRG.2355.2	TGME49_232150	-	-	-	-	-	-	-	-	-	-	-	-	-	-	-
TGME49_232150-t26_1	TGME49_232150	-	-	-	-	-	-	-	-	-	-	-	-	-	-	-
MSTRG.2356.2	TGME49_232160	-	2.613210169	2.998804907	3.17998103	3.357970223	-	2.527023807	2.70819993	2.886189124	-	-	-	-	-	-
TGME49_232160-t26_1	TGME49_232160	-	1.285976217	1.372417494	1.371281862	1.372090444	2.790480429	2.876921706	2.875786074	2.876594656	-	-	-	-	-	-
MSTRG.2357.1	0	-	-	3.756219909	5.037871068	4.705732369	-	-	-	-	-	-	-	-	-	-
MSTRG.2358.1	TGME49_232230	-	-	1.859714636	2.208954345	2.305567749	-	3.436479017	3.785718725	3.882332129	-	2.415043275	2.51165668	-	-	-
TGME49_232230-t26_1	TGME49_232230	-	-	-1.770598542	-1.448971944	-1.213782889	-	-1.699050652	-1.377424054	-1.142234999	-1.393876593	-1.072249995	-	-	-	-
MSTRG.2359.2	TGME49_232250	-	-	-	-	-	-	-	-	-	-	-	-	-	-	-
MSTRG.2359.3	TGME49_232250	-	-	-	-	-	-	-	-	-	-	-	-	-	-	-
TGME49_232250-t26_1	TGME49_232250	-	-	1.108378565	1.372937426	1.391732337	-	1.529635639	1.7941945	1.812989411	-	-	-	-	-	-
TGME49_232270-t26_1	TGME49_232270	-	-	-	1.001261173	1.10756387	-	2.657785698	2.911168544	3.017471242	-	-	1.065708258	-	-	-
MSTRG.2361.2	TGME49_232280	-	-	-	-	-	-	-	-	-	-	1.652478862	1.636054134	-	-	-
TGME49_232280-t26_1	TGME49_232280	-	-	-	-	-	-	-	-	-	-	-	-	-	-	-
TGME49_232290-t26_1	TGME49_232290	-	-	-	-	-	-	-	-	-	-	-	-	-	-	-
MSTRG.2363.1	TGME49_232300	-	-	3.130029176	3.544118344	3.916958167	-	3.929823138	4.343912305	4.716752129	4.961758988	5.375848155	5.748687979	-	-	-
TGME49_232300-t26_1	TGME49_232300	-	-	-	-	-	-	-	-	-	1.117255709	1.247726047	1.28520525	-	-	-
MSTRG.2364.1	TGME49_232340	-	-	-1.322485219	-1.020367779	-	-	-	-	-	-	-	-	-	-	-
TGME49_232340-t26_1	TGME49_232340	-	-1.392575183	-1.724677847	-1.842229521	-1.669876709	-	-	-	-	-	-	-	-	-	-
MSTRG.2365.1	TGME49_232350	-	-	-	-	-	-	-	-	-	-	-	-	-	-	-
TGME49_232350-t26_1	TGME49_232350	-	-2.249034828	-1.834618241	-2.723394942	-2.907582449	-1.548578374	-1.134161787	-2.022938488	-2.207125995	-	-	-	-	-1.072964208	-
TGME49_232360-t26_1	TGME49_232360	-	-	-1.095415317	-	-	-	-	-	-	-1.895222928	-1.50687212	-1.407211623	-	-	-
TGME49_232400-t26_1	TGME49_232400	-	8.005197802	7.76289701	8.101672549	8.152387844	6.868712467	6.626411675	6.965187214	7.015902509	-	-	-	-	-	-
TGME49_232420-t26_1	TGME49_232420	-	-	1.51290475	-	-	-	-	-	-	-	-	-	-	-	-
TGME49_232430-t26_1	TGME49_232430	-	-	1.234678499	1.399133999	1.537973242	-	-	-	-	-	-	-	-	-	-
MSTRG.2371.2	TGME49_232440	-	-	-	-	-	-	-	-	-	-	-	-	-	-	-
MSTRG.2371.3	TGME49_232440	-	-	-	-	-	-	-	-	-	-	-	-	-	-	-
TGME49_232440-t26_1	TGME49_232440	-	-1.056379042	-	-	-	-1.399004052	-1.045404781	-1.207950287	-1.254387359	-	-	-	-	-	-
TGME49_232530-t26_1	TGME49_232530	-	-	1.26533684	-	1.333640838	-	-	-	-	-	-	-	-	-	-
MSTRG.2373.1	TGME49_232550	-	-	-	-	-	-	-	-	-	-	-	-	-	-	-
TGME49_232550-t26_1	TGME49_232550	-	-	-	-	-	-	-	-	-	-	-	-	-	-	-
TGME49_232560-t26_1	TGME49_232560	-	1.493256337	-	-	-	-	-	-	-	-	-1.096111494	-1.279223778	-	-	-
MSTRG.2375.1	TGME49_232590	-	-	-	-	-	-	-	-	-	-	-	-	-	-	-
TGME49_232590-t26_1	TGME49_232590	-	1.097470714	1.277035984	1.411775655	1.339328673	-	-	-	-	-	-	-	-	-	-
MSTRG.2376.1	TGME49_232600	-	-	-	-	-	-	-	-	-	1.791765933	-	-	-	-	-
TGME49_232600-t26_1	TGME49_232600	-	-	-	-	-1.192789959	-	-1.466430575	-2.194355104	-2.455822664	-	-	-	-	-	-
MSTRG.2377.1	TGME49_232610	-	-	-	1.138223405	1.264491275	-	-	-	-	-	-	1.835464748	-	-	-
TGME49_232630-t26_1	TGME49_232630	-	1.053742	2.615749986	2.866520606	2.826909942	1.303597499	2.865605486	3.116376106	3.076765441	1.562007987	1.812778607	1.773167942	-	-	-
TGME49_232640-t26_1	TGME49_232640	-	1.480239835	1.268979677	1.593425224	1.680859991	-	-	-	-	-	-	-	-	-	-
MSTRG.2380.1	TGME49_232650	-	2.262030245	2.475343944	2.560870379	2.556703456	-	1.961731773	2.047258207	2.043091285	-	-	-	-	-	-
MSTRG.2382.1	TGME49_232660	-	-	-	-	-	-	-	-	-	-	-	-	-	-	-
TGME49_232660-t26_1	TGME49_232660	-	-	-	-	-	-	-	-	-	-	-	-	-	-	-
[truncated: 6,669 more rows]
