# Supplementary material for: Proteomic and transcriptomic analyses of early and late-chronic Toxoplasma gondii infection shows novel and stage specific transcripts
Source: BMC Genomics. 2019 Nov 14;20:859. doi: 10.1186/s12864-019-6213-0 (PMC6857164; doi:10.1186/s12864-019-6213-0)
Supplement: Supplementary file 8 — Additional file 8: Table S8. DE genes in chronic infection. Log2 values of the fold change for differentially expressed genes. Values were calculated with DESeq2. Values are only shown if there was > 2-fold change between samples with q-value < 0.05. Values below the threshold are represented by “-“. [file 12864_2019_6213_MOESM8_ESM.csv]

gene_id	gene_ref	WholeBrain_Acute/TZ	WholeBrain_Chronic/TZ	BZ_28DPI/TZ	BZ_90DPI/TZ	BZ_120DPI/TZ	WholeBrain_Chronic/WholeBrain_Acute	BZ_28DPI/WholeBrain_Acute	BZ_90DPI/WholeBrain_Acute	BZ_120DPI/WholeBrain_Acute	BZ_28DPI/WholeBrain_Chronic	BZ_90DPI/WholeBrain_Chronic	BZ_120DPI/WholeBrain_Chronic	BZ_90DPI/BZ_28DPI	BZ_120DPI/BZ_28DPI	BZ_120DPI/BZ_90DPI
MSTRG.176	TGME49_323310	-5.021843458	-4.274535185	-1.414528011	-3.941925319	-4.0394045	-	3.607315447	-	-	2.860007174	-	-	-2.527397308	-2.624876489	-
MSTRG.2859	TGME49_204440	-4.688042096	-1.369399124	-1.712464706	-1.578043897	-1.665029565	3.318642972	-	3.109998199	3.023012532	-	-	-	-	-	-
MSTRG.2931	TGME49_202970	-4.531325926	-5.591349819	-5.003651919	-4.079098891	-4.332744989	-	-	-	-	-	-	-	-	-	-
MSTRG.171	TGME49_323010	-4.08114029	-3.337715047	-5.541823683	-4.7164757	-4.091009902	-	-	-	-	-	-	-	-	-	-
MSTRG.69	TGME49_322110	-3.897769182	-1.200655299	-	-2.769774118	-2.971884107	2.697113883	3.193917787	-	-	-	-1.569118819	-1.771228807	-2.065922723	-2.268032711	-
MSTRG.523	TGME49_275870	-3.85562006	-2.744106904	-2.196022522	-1.800420298	-1.297513681	-	-	-	-	-	-	-	-	-	-
MSTRG.4921	TGME49_250010	-3.775969294	-	-	-	-	4.008142219	3.950901169	3.701694624	3.812517496	-	-	-	-	-	-
MSTRG.1984	TGME49_238200	-3.653771204	1.195205543	1.726151384	1.825116211	1.489989779	4.848976747	5.379922588	5.478887415	5.143760984	-	-	-	-	-	-
MSTRG.3574	TGME49_226540	-3.6463032	-6.530019379	-8.365654325	-7.860458678	-7.75608572	-	-4.719351125	-4.214155478	-4.10978252	-	-	-	-	-	-
MSTRG.519	TGME49_276120	-3.103780997	-1.616565536	-2.005140016	-1.946650549	-1.534145057	-	-	-	-	-	-	-	-	-	-
MSTRG.2808	TGME49_205680	-3.094498294	-	-	-	1.04606953	2.914648156	3.848919081	4.01398883	4.140567824	-	1.099340675	1.225919668	-	-	-
MSTRG.2425	TGME49_233450	-2.761365001	-4.95590267	-6.819836146	-6.462232726	-6.338513073	-	-4.058471145	-3.700867725	-3.577148072	-1.863933476	-	-	-	-	-
TGME49_250950	TGME49_250950	-2.757319826	-6.922218722	-9.182703823	-9.795742152	-9.481449233	-4.164898896	-6.425383997	-7.038422326	-6.724129407	-	-	-	-	-	-
MSTRG.3614	TGME49_225790	-2.729943173	-	1.157315184	1.444352754	1.356184286	2.963561499	3.887258357	4.174295928	4.086127459	-	1.210734428	1.12256596	-	-	-
MSTRG.626	TGME49_253930	-2.574637276	-5.460908488	-7.720373004	-7.760508783	-7.296194167	-2.886271212	-5.145735729	-5.185871508	-4.721556892	-2.259464517	-2.299600296	-1.835285679	-	-	-
MSTRG.632	TGME49_254000	-2.47724688	-1.814521002	-	-1.288832929	-	-	1.48734639	-	1.661574952	-	-	-	-	-	-
MSTRG.4552	TGME49_299670	-2.459091572	-	-	-	-	-	2.10772029	2.074912262	2.090316326	-	-	-	-	-	-
MSTRG.1520	TGME49_294690	-2.409532445	-2.110947032	-1.2757479	-1.137990236	-	-	-	-	-	-	-	-	-	-	-
MSTRG.605	TGME49_253640	-2.350541144	-	-	-	1.506256772	1.937668081	3.147134748	3.345411717	3.856797915	1.209466666	1.407743636	1.919129834	-	-	-
MSTRG.1148	TGME49_288820	-2.29561961	-	-	-	-	-	2.664204757	2.571661525	2.64092551	-	-	-	-	-	-
MSTRG.618	TGME49_253820	-2.250945728	-1.420926546	-1.670335555	-1.299729094	-	-	-	-	1.631030022	-	-	-	-	-	-
MSTRG.712	TGME49_299030	-2.244759225	-	-	-	-	2.010753303	2.773146913	2.679656143	2.745512403	-	-	-	-	-	-
MSTRG.641	TGME49_254120	-2.216879845	-	-	-	-	-	1.462533816	1.61301604	2.047778439	-	-	-	-	-	-
MSTRG.612	TGME49_253710	-2.102960126	-2.696542499	-1.356481524	-2.240890368	-2.516868098	-	-	-	-	1.340060975	-	-	-	-1.160386574	-
MSTRG.524	TGME49_275860	-2.079238317	-4.416817236	-3.910171263	-3.514666943	-3.045559451	-2.337578919	-1.830932946	-1.435428626	-	-	-	-	-	-	-
MSTRG.599	TGME49_253470	-2.049713386	-1.232006526	-	-1.424178011	-	-	-	-	-	-	-	-	-	-	-
MSTRG.1150	TGME49_288840	-2.015427417	-3.68525208	-2.815103213	-2.39348267	-2.611118899	-	-	-	-	-	-	-	-	-	-
MSTRG.300	TGME49_328700	-2.01526812	-2.619103722	-3.083622376	-2.635143171	-3.061565947	-	-	-	-	-	-	-	-	-	-
MSTRG.785	TGME49_319640	-1.964379887	-	-	-	-	-	2.681793718	2.838031521	2.825931657	1.609901481	1.766139283	1.754039419	-	-	-
MSTRG.383	TGME49_221480	-1.956194865	-3.32992445	-1.122984232	-	-	-	-	-	-	2.206940218	2.336452096	2.35338454	-	-	-
MSTRG.710	TGME49_299050	-1.940005633	-2.706100867	-2.595092225	-2.581067584	-2.013611861	-	-	-	-	-	-	-	-	-	-
MSTRG.2278	TGME49_230170	-1.902228958	-	-	-	-	2.236529003	1.667372714	1.580504528	1.639483533	-	-	-	-	-	-
MSTRG.679	TGME49_254720	-1.898844148	-4.516573951	-4.869511176	-4.415672401	-4.083749872	-2.617729803	-2.970667029	-2.516828253	-2.184905724	-	-	-	-	-	-
MSTRG.63	TGME49_253180	-1.845807613	-2.223424709	-	-	-	-	-	1.193114221	1.703839456	1.286207762	1.570731316	2.081456551	-	-	-
MSTRG.652	TGME49_254370	-1.813447151	-	-3.81428361	-3.458115366	-2.943788435	-	-2.000836459	-1.644668216	-	-3.126627258	-2.770459014	-2.256132083	-	-	-
MSTRG.4668	TGME49_217530	-1.777534931	-1.871756121	-	-	-	-	2.078432365	2.207553132	2.147226195	2.172653555	2.301774322	2.241447385	-	-	-
MSTRG.4439	TGME49_316710	-1.774784913	-1.722885947	-	-	-	-	-	-	1.752241902	-	1.224233186	1.700342936	-	-	-
MSTRG.1216	TGME49_289920	-1.761811683	-	1.131128745	1.712766798	1.332253684	-	2.892940428	3.474578481	3.094065367	1.851476709	2.433114762	2.052601648	-	-	-
MSTRG.1088	TGME49_264870	-1.725410822	-	-	-	-	-	-	-	1.517802166	-	-	-	-	-	-
MSTRG.3237	TGME49_260540	-1.710561324	-1.772732978	-1.138698796	-1.814429319	-1.822380814	-	-	-	-	-	-	-	-	-	-
MSTRG.698	TGME49_299210	-1.705519356	-1.992708124	-3.045223619	-2.970359187	-2.836263712	-	-1.339704263	-1.264839831	-1.130744356	-1.052515495	-	-	-	-	-
MSTRG.2876	TGME49_204050	-1.698773164	-7.760497489	-8.736187281	-8.520566179	-8.585247839	-6.061724325	-7.037414117	-6.821793015	-6.886474675	-	-	-	-	-	-
MSTRG.1730	TGME49_321350	-1.690376667	-2.242549438	-	-	-	-	-	1.381676536	1.370207903	1.274642274	1.933849307	1.922380674	-	-	-
MSTRG.2767	TGME49_304500	-1.653905209	-	-	1.086214166	1.070048045	1.306541079	2.367977489	2.740119376	2.723953254	1.06143641	1.433578297	1.417412176	-	-	-
MSTRG.517	TGME49_276170	-1.639439519	-1.352682939	-2.632453125	-2.806522967	-2.134998769	-	-	-1.167083448	-	-1.279770185	-1.453840027	-	-	-	-
MSTRG.661	TGME49_254470	-1.63666689	-2.725324368	-2.028361489	-2.110692955	-1.739628556	-	-	-	-	-	-	-	-	-	-
MSTRG.3164	TGME49_262400	-1.628877761	-2.808784378	-2.186709733	-2.134422855	-1.821967728	-1.179906617	-	-	-	-	-	-	-	-	-
MSTRG.3936	TGME49_214410	-1.621390994	-	-	1.502259809	1.464329757	-	2.610604711	3.123650803	3.085720752	1.406583447	1.91962954	1.881699488	-	-	-
MSTRG.560	TGME49_252390	-1.617320935	-1.739745547	-	-	-	-	1.218509367	1.584939058	2.14640928	1.340933979	1.70736367	2.268833892	-	-	-
MSTRG.1833	TGME49_213940	-1.612618536	-1.819650473	-	-	-	-	1.303175474	1.821865217	1.871491548	1.510207411	2.028897154	2.078523486	-	-	-
MSTRG.1544	TGME49_295030	-1.586361379	-	-	-	-	1.649648889	1.689139623	1.851721838	1.907880422	-	-	-	-	-	-
MSTRG.588	TGME49_253170	-1.555146355	-1.54594303	-	-	-	-	-	-	1.47026653	-	-	1.461063205	-	-	-
MSTRG.3074	TGME49_263700	-1.536247017	-2.39960956	-2.290888597	-1.930515684	-1.91343149	-	-	-	-	-	-	-	-	-	-
MSTRG.2947	TGME49_202770	-1.520532441	-1.409287281	-	-	-	-	-	-	-	-	-	-	-	-	-
MSTRG.1636	TGME49_208450	-1.497946493	-1.228109512	-1.507050018	-1.053995068	-	-	-	-	-	-	-	-	-	-	-
MSTRG.3757	TGME49_212270	-1.495112758	-2.627046825	-1.317238713	-	-	-1.131934067	-	-	-	1.309808112	1.911363204	1.904070513	-	-	-
MSTRG.611	TGME49_253700	-1.49322409	-2.405823233	-2.315894611	-2.191193252	-1.567854757	-	-	-	-	-	-	-	-	-	-
MSTRG.563	TGME49_252430	-1.492332796	-1.824397144	-2.505394786	-2.497886498	-1.772699238	-	-	-	-	-	-	-	-	-	-
MSTRG.2368	TGME49_232410	-1.489662931	-	-	-	-	1.278370897	1.430719078	1.648216262	1.615043224	-	-	-	-	-	-
MSTRG.2033	TGME49_240060	-1.486737656	-2.315437066	-1.559361725	-2.027465729	-1.777390125	-	-	-	-	-	-	-	-	-	-
MSTRG.610	TGME49_253690	-1.485485306	-3.839717498	-3.312920229	-2.517215095	-2.056396244	-2.354232192	-1.827434923	-1.03172979	-	-	1.322502403	1.783321254	-	1.256523985	-
MSTRG.4530	TGME49_300190	-1.485343628	-2.071065409	-3.871666716	-3.392852991	-3.358748749	-	-2.386323088	-1.907509363	-1.873405121	-1.800601307	-1.321787582	-1.287683339	-	-	-
MSTRG.1793	TGME49_213280	-1.472444876	-2.975535247	-1.669098632	-1.333368482	-1.269487258	-1.503090371	-	-	-	1.306436614	1.642166764	1.706047989	-	-	-
MSTRG.3253	TGME49_260260	-1.46339032	-1.745899475	-2.723841008	-2.663969477	-2.628925902	-	-1.260450687	-1.200579156	-1.165535582	-	-	-	-	-	-
MSTRG.2856	TGME49_204520	-1.449839692	-2.151896455	-1.464172383	-	-	-	-	-	-	-	1.187541239	1.227027299	-	-	-
MSTRG.4641	TGME49_218520	-1.432260978	-3.354907078	-2.450923006	-2.146846895	-2.126717247	-1.9226461	-1.018662029	-	-	-	1.208060182	1.228189831	-	-	-
MSTRG.4411	TGME49_316250	-1.40460348	-2.284509378	-	-	-	-	-	-	-	1.612099456	1.720659481	1.697537846	-	-	-
MSTRG.3176	TGME49_262050	-1.384309634	-7.33175348	-5.826770883	-8.207224379	-7.680040815	-5.947443846	-4.442461249	-6.822914745	-6.295731181	-	-	-	-2.380453497	-1.853269933	-
MSTRG.1483	TGME49_293740	-1.369482364	-	1.082454744	1.612841694	1.69372756	-	2.451937107	2.982324057	3.063209924	1.311558691	1.841945641	1.922831507	-	-	-
MSTRG.3082	TGME49_263560	-1.362609728	-	-	-	-	1.464707134	1.801739864	1.66902022	1.718057794	-	-	-	-	-	-
MSTRG.2669	TGME49_268850	-1.362246796	-3.916422657	-2.868337372	-2.433461395	-2.691173864	-2.55417586	-1.506090576	-1.071214599	-1.328927067	-	1.482961262	-	-	-	-
MSTRG.3331	TGME49_258470	-1.358610188	-1.17075851	-	-	-	-	-	-	-	-	-	-	-	-	-
MSTRG.4919	TGME49_249990	-1.358036602	-2.067043475	-2.096858818	-2.143594618	-2.065081654	-	-	-	-	-	-	-	-	-	-
MSTRG.5067	TGME49_277080	-1.333706809	-3.646959159	-2.806637881	-2.469907686	-2.33711058	-2.31325235	-1.472931073	-1.136200877	-1.003403771	-	1.177051473	1.309848579	-	-	-
MSTRG.2596	TGME49_270320	-1.307851105	-	-	-	-	-	1.498766161	1.486968079	1.485160891	-	-	-	-	-	-
MSTRG.4233	TGME49_312420	-1.305077729	-1.822546838	-1.931898121	-1.913954271	-1.777802195	-	-	-	-	-	-	-	-	-	-
MSTRG.1761	TGME49_220630	-1.302288852	-	-1.646568181	-2.587722374	-2.806612581	1.024550412	-	-1.285433522	-1.504323729	-1.368829741	-2.309983934	-2.528874141	-	-1.1600444	-
MSTRG.1030	TGME49_266070	-1.302276312	-2.64771995	-2.955926227	-2.824920074	-2.299750841	-1.345443637	-1.653649915	-1.522643762	-	-	-	-	-	-	-
MSTRG.597	TGME49_253430	-1.271720815	-2.419891723	-2.202059624	-2.242251156	-2.007790257	-1.148170908	-	-	-	-	-	-	-	-	-
MSTRG.4561	TGME49_308010	-1.245054205	-2.656819695	-1.871207794	-1.61630135	-1.915300627	-1.41176549	-	-	-	-	1.040518346	-	-	-	-
MSTRG.2727	TGME49_200350	-1.239245202	-7.884101055	-4.354634577	-3.910092115	-3.809944034	-6.644855854	-3.115389376	-2.670846914	-2.570698832	3.529466478	3.97400894	4.074157021	-	-	-
MSTRG.4928	TGME49_250115	-1.216869313	-	-	-	-	-	-	-	-	-	-	-	-	-	-
MSTRG.3601	TGME49_226020	-1.203531396	-	-	-	-	-	1.644341243	1.977038406	1.991619694	1.18102176	1.513718923	1.52830021	-	-	-
MSTRG.490	TGME49_297650	-1.174747693	-1.28029811	-1.208183741	-	-	-	-	-	-	-	-	-	-	-	-
MSTRG.2024	TGME49_239740	-1.172658519	-2.457418112	-	-	-	-1.284759593	-	-	-	1.816744071	2.139055427	2.106610509	-	-	-
MSTRG.4935	TGME49_250710	-1.16297883	-2.800935312	-4.059265255	-3.592198371	-3.47057214	-1.637956482	-2.896286424	-2.429219541	-2.30759331	-1.258329943	-	-	-	-	-
MSTRG.2383	TGME49_232670	-1.159676045	-1.632309475	-1.595704815	-1.47286334	-1.427987668	-	-	-	-	-	-	-	-	-	-
MSTRG.2915	TGME49_203300	-1.157278405	-1.488527909	-1.084014202	-	-	-	-	-	-	-	-	1.025547843	-	-	-
MSTRG.598	TGME49_253440	-1.111597186	-1.053324287	-1.892729074	-1.932950305	-1.265652386	-	-	-	-	-	-	-	-	-	-
MSTRG.3754	TGME49_212300	-1.101136319	-1.576550261	-	-	-	-	1.330148311	1.370639053	1.454286295	1.805562253	1.846052995	1.929700237	-	-	-
MSTRG.525	TGME49_275810	-1.058353372	-3.005405321	-2.059304409	-1.927140133	-1.425826272	-1.947051949	-1.000951037	-	-	-	1.078265188	1.579579049	-	-	-
MSTRG.2821	TGME49_205480	-1.018718318	-	-	-	-	-	1.058881696	1.13703285	1.048126167	-	-	-	-	-	-
MSTRG.1498	TGME49_294200	-1.013724021	-4.436732681	-4.595713343	-5.125986524	-5.705620196	-3.423008659	-3.581989322	-4.112262503	-4.691896174	-	-	-1.268887515	-	-1.109906852	-
MSTRG.2336	TGME49_231630	1.046806351	-	-	-	-	-1.349628026	-	-1.593238704	-1.603791362	-	-	-	-	-	-
MSTRG.3925	TGME49_214270	1.10709944	-	-	-	-	-	-1.482784254	-1.503089674	-1.615606854	-	-	-1.035724057	-	-	-
MSTRG.500	TGME49_297880	1.179497263	-3.151508493	-	-	-	-4.331005755	-1.776113051	-1.66754595	-1.215600884	2.554892705	2.663459805	3.115404871	-	-	-
MSTRG.4251	TGME49_312940	1.193693799	-	-1.639071695	-1.679980352	-1.663741033	-2.051960781	-2.832765494	-2.873674151	-2.857434831	-	-	-	-	-	-
MSTRG.1660	TGME49_209150	1.202758038	-2.277529545	-	-	-	-3.480287583	-1.429310434	-1.922883216	-1.677652922	2.050977149	-	-	-	-	-
MSTRG.1516	TGME49_294620	1.203877498	-	-	-	-	-	-1.006921115	-1.312116807	-1.079867213	-	-	-	-	-	-
MSTRG.3609	TGME49_225860	1.20625842	1.115424885	2.251046337	2.090683618	1.905124308	-	1.044787916	-	-	1.135621452	-	-	-	-	-
MSTRG.3691	TGME49_224460	1.222060512	-3.142306585	-2.266735759	-2.752221588	-2.524532075	-4.364367097	-3.48879627	-3.9742821	-3.746592587	-	-	-	-	-	-
MSTRG.419	TGME49_222170	1.222285747	-1.738080341	-1.94174057	-1.778532821	-1.64092461	-2.960366088	-3.164026317	-3.000818568	-2.863210357	-	-	-	-	-	-
MSTRG.2315	TGME49_231100	1.235488728	1.584859123	2.650652206	2.58715667	2.426353089	-	1.415163478	1.351667942	1.190864361	1.065793083	1.002297548	-	-	-	-
MSTRG.1247	TGME49_290678	1.252354773	-	-2.023485356	-2.253331195	-1.876531394	-	-3.275840129	-3.505685968	-3.128886168	-2.338978893	-2.568824732	-2.192024931	-	-	-
MSTRG.1392	TGME49_305860	1.290192152	1.266591729	1.563630991	1.742696269	1.788893323	-	-	-	-	-	-	-	-	-	-
MSTRG.1644	TGME49_208718	1.291005067	2.493578538	2.748430248	2.476943059	2.403202827	1.202573471	1.457425181	1.185937992	1.11219776	-	-	-	-	-	-
MSTRG.2564	TGME49_271030	1.300720502	2.892828613	-	-	-	1.59210811	-	-1.208213021	-1.10386468	-2.402934476	-2.800321131	-2.69597279	-	-	-
MSTRG.286	TGME49_325800	1.353489818	-	-	-	-	-	-	-	-	-	-	-	-	-	-
MSTRG.1808	TGME49_213580	1.361742702	-	-3.110299543	-2.568858139	-2.268376284	-1.594050014	-4.472042245	-3.930600841	-3.630118986	-2.87799223	-2.336550826	-2.036068971	-	-	-
MSTRG.1122	TGME49_288360	1.373086783	-	-	-	-	-2.085447547	-1.617929439	-1.983105687	-1.678541498	-	-	-	-	-	-
TGME49_297210	TGME49_297210	1.396631816	1.485780222	-	-	-	-	-2.261917723	-2.282381996	-2.20775711	-2.351066129	-2.371530401	-2.296905515	-	-	-
TGME49_212880	TGME49_212880	1.403073891	-	-2.223610321	-2.240496187	-2.342932228	-	-3.626684212	-3.643570079	-3.746006119	-3.216531594	-3.23341746	-3.3358535	-	-	-
MSTRG.1827	TGME49_213820	1.416292944	-	-	-1.5230354	-1.775232545	-1.870595293	-1.78595574	-2.939328344	-3.191525489	-	-	-	-1.153372604	-1.405569749	-
MSTRG.2793	TGME49_206430	1.416789157	2.544605374	-	-	-	1.127816216	-	-	-	-1.686340216	-1.595716104	-1.704790992	-	-	-
MSTRG.1298	TGME49_291930	1.427710665	-	-	-	-	-2.294484724	-1.871051405	-2.160025189	-2.223611762	-	-	-	-	-	-
TGME49_263980	TGME49_263980	1.445608185	1.524420085	-	-	-	-	-2.322037385	-1.900039274	-1.810947452	-2.400849286	-1.978851175	-1.889759352	-	-	-
MSTRG.4946	TGME49_250880	1.44667802	-	-	-	-	-	-	-	-	-	-	-	-	-	-
MSTRG.4197	TGME49_311680	1.453028267	-	-	-	-	-	-	-	-	-	-	-	-	-	-
MSTRG.4385	TGME49_315620	1.458045649	-	-	-	-	-	-1.422156222	-1.541476281	-1.451789817	-	-1.053733172	-	-	-	-
MSTRG.932	TGME49_267810	1.458784021	-	-	1.21072795	1.206553284	-2.355105566	-	-	-	1.812684311	2.107049495	2.102874829	-	-	-
MSTRG.2106	TGME49_241880	1.488635388	-	-	-	-	-	-	-1.375727903	-1.408918833	-	-	-	-	-	-
MSTRG.5075	TGME49_276940	1.490203659	1.371131875	1.618066108	1.975434244	1.949241854	-	-	-	-	-	-	-	-	-	-
MSTRG.4230	TGME49_312330	1.492770803	2.691188985	3.637368958	3.43882013	3.471811088	-	2.144598155	1.946049327	1.979040285	-	-	-	-	-	-
TGME49_227610	TGME49_227610	1.545541477	-	-2.046498082	-1.723224641	-1.458564494	-	-3.592039559	-3.268766118	-3.004105971	-2.800597355	-2.477323914	-2.212663767	-	-	-
MSTRG.2164	TGME49_243580	1.561601997	-	1.034737135	1.372019974	1.39929117	-	-	-	-	-	1.181244243	1.208515439	-	-	-
MSTRG.1518	TGME49_294640	1.575596916	-	-	-1.491163696	-1.800622613	-1.953494682	-2.017282679	-3.066760612	-3.37621953	-	-	-1.422724848	-	-	-
TGME49_224670	TGME49_224670	1.578367251	1.256285527	-1.407701353	-1.236627711	-1.010540783	-	-2.986068604	-2.814994962	-2.588908034	-2.66398688	-2.492913239	-2.266826311	-	-	-
MSTRG.2901	TGME49_203600	1.593117612	-	1.065260073	1.486738196	1.522972004	-1.992361662	-	-	-	1.464504123	1.885982246	1.922216054	-	-	-
TGME49_242625	TGME49_242625	1.604006103	1.992079604	-	-	-	-	-2.337151163	-2.245405961	-2.375413044	-2.725224664	-2.633479462	-2.763486545	-	-	-
MSTRG.4048	TGME49_308945	1.609711505	1.037732864	2.082302209	2.103118439	2.207761253	-	-	-	-	1.044569345	1.065385575	1.170028389	-	-	-
MSTRG.3071	TGME49_263750	1.610853749	3.163824823	2.216708281	1.998329229	1.934912588	1.552971074	-	-	-	-	-1.165495593	-1.228912234	-	-	-
MSTRG.2984	TGME49_202020	1.628877088	7.561568138	8.2020513	8.352695074	8.264980545	5.93269105	6.573174212	6.723817985	6.636103457	-	-	-	-	-	-
MSTRG.3944	TGME49_214740	1.628953842	-	-	-	-	-	-2.351916778	-2.412786675	-2.270137636	-	-	-	-	-	-
MSTRG.3910	TGME49_214080	1.633896684	3.404390579	-	-	-	1.770493895	-1.142010591	-	-	-2.912504485	-2.695125497	-2.637261572	-	-	-
TGME49_287480	TGME49_287480	1.635227705	2.037952819	-	-	-	-	-1.863206989	-1.393726206	-1.550162783	-2.265932103	-1.79645132	-1.952887897	-	-	-
MSTRG.4698	TGME49_245450	1.644524644	-	-	-	-	-	-1.61317398	-1.460893026	-1.492908721	-	-	-	-	-	-
MSTRG.2604	TGME49_270240	1.649178995	2.58235647	1.878184265	1.729381506	1.624826452	-	-	-	-	-	-	-	-	-	-
TGME49_211720	TGME49_211720	1.654125441	-4.25147233	-6.132767067	-6.249631335	-6.184834256	-5.905597771	-7.786892508	-7.903756776	-7.838959696	-	-	-	-	-	-
TGME49_310910	TGME49_310910	1.65492198	2.673198979	-	-	-	-	-1.831678793	-1.594232767	-1.419307732	-2.849955791	-2.612509766	-2.43758473	-	-	-
MSTRG.1937	TGME49_284540	1.668253862	-	-	-	-	-1.979095942	-2.150134036	-1.923267919	-1.961447621	-	-	-	-	-	-
TGME49_293170	TGME49_293170	1.709018698	-	-1.511291887	-1.821580141	-1.863278066	-1.313364468	-3.220310585	-3.530598839	-3.572296764	-1.906946117	-2.217234371	-2.258932296	-	-	-
TGME49_267855	TGME49_267855	1.7123814	2.166547505	-	-	-	-	-2.711882743	-2.513452162	-2.376105862	-3.166048848	-2.967618267	-2.830271967	-	-	-
MSTRG.2065	TGME49_240600	1.713118329	-	1.609869139	1.646244457	1.590986165	-	-	-	-	-	-	-	-	-	-
MSTRG.3340	TGME49_258230	1.719731808	1.990119274	2.620924088	2.116477753	2.018644618	-	-	-	-	-	-	-	-	-	-
MSTRG.2351	TGME49_232080	1.74350283	1.131497079	-	-	-	-	-2.025144432	-1.776241111	-1.544195806	-1.41313868	-1.16423536	-	-	-	-
MSTRG.3563	TGME49_226720	1.752416585	2.760766818	3.50822231	3.44219999	3.425060605	-	1.755805725	1.689783405	1.67264402	-	-	-	-	-	-
TGME49_311660	TGME49_311660	1.776758682	-	-	-1.243528948	-	-	-2.774664033	-3.02028763	-2.575661518	-1.904066209	-2.149689806	-1.705063693	-	-	-
MSTRG.4894	TGME49_249650	1.825132678	-	1.845322325	1.971676673	2.200425129	-	-	-	-	-	-	-	-	-	-
MSTRG.4147	TGME49_310670	1.836846378	3.853680708	4.260079191	4.06421507	3.847457048	2.01683433	2.423232813	2.227368692	2.01061067	-	-	-	-	-	-
MSTRG.4024	TGME49_207230	1.840260891	2.460013397	3.73289498	3.743998659	3.532273224	-	1.892634088	1.903737768	1.692012332	1.272881582	1.283985262	1.072259827	-	-	-
MSTRG.4399	TGME49_315885	1.87328476	-	-	1.229923111	1.198431048	-	-	-	-	-	-	-	-	-	-
MSTRG.1347	TGME49_307605	1.911174449	2.17361521	2.896599887	3.324281612	3.276227271	-	-	1.413107163	1.365052822	-	1.150666403	1.102612062	-	-	-
MSTRG.4153	TGME49_310740	1.944710389	2.41217488	2.754614595	2.82934805	2.564606203	-	-	-	-	-	-	-	-	-	-
MSTRG.3806	TGME49_235150	1.945230295	1.213052695	1.537375081	-	-	-	-	-1.337016592	-1.104400874	-	-	-	-	-	-
MSTRG.2636	TGME49_269620	1.948910391	-	-	-	-	-	-1.931120328	-2.391486733	-2.574865331	-	-1.654200239	-1.837578837	-	-	-
MSTRG.3379	TGME49_257530	1.959327476	-	-	-	1.230111105	-1.639371587	-1.219952296	-1.140604274	-	-	-	-	-	-	-
TGME49_271000	TGME49_271000	1.972351234	-	-	-	-	-	-2.185231524	-2.886969081	-2.957276256	-	-	-	-	-	-
MSTRG.4696	TGME49_245432	2.024082837	1.922878905	1.877893629	2.047313398	1.873688256	-	-	-	-	-	-	-	-	-	-
MSTRG.2012	TGME49_239530	2.026616574	-	-	-	-	-	-	-1.636701864	-1.632810044	-	-	-	-	-	-
TGME49_285650	TGME49_285650	2.064014859	1.403511355	-	-1.951379423	-1.96076965	-	-3.027028021	-4.015394282	-4.024784509	-2.366524517	-3.354890778	-3.364281005	-	-	-
TGME49_259200	TGME49_259200	2.070094958	-	-1.133884437	-	-1.204072831	-	-3.203979395	-3.067336122	-3.274167789	-	-	-	-	-	-
TGME49_306700	TGME49_306700	2.071759545	1.181771052	-3.826581863	-3.914377961	-3.604641867	-	-5.898341407	-5.986137505	-5.676401412	-5.008352914	-5.096149012	-4.786412919	-	-	-
MSTRG.3258	TGME49_260190	2.079742755	7.106631843	7.98531686	7.957984992	7.912621074	5.026889088	5.905574105	5.878242237	5.832878319	-	-	-	-	-	-
MSTRG.2750	TGME49_280570	2.109530226	6.197183633	7.073897507	7.004300038	6.485306836	4.087653407	4.96436728	4.894769812	4.37577661	-	-	-	-	-	-
TGME49_319370	TGME49_319370	2.142754281	2.319820348	-	-	-	-	-	-	-1.696593694	-1.78897907	-1.755889018	-1.87365976	-	-	-
MSTRG.592	TGME49_253330	2.156974508	4.951805842	5.1020977	4.954616746	5.074280051	2.794831334	2.945123192	2.797642238	2.917305543	-	-	-	-	-	-
TGME49_249020	TGME49_249020	2.171081153	-	1.463047529	1.383125789	1.423466439	-	-	-	-	-	-	-	-	-	-
MSTRG.4000	TGME49_215620	2.179022414	2.14317265	-	-	-	-	-2.534050821	-2.384842183	-2.416266307	-2.498201057	-2.348992419	-2.380416543	-	-	-
TGME49_314330	TGME49_314330	2.22425355	-	-	-	-	-	-2.645358149	-2.819112395	-2.577952388	-	-	-	-	-	-
TGME49_242770	TGME49_242770	2.230166311	-	1.683372941	2.101693119	1.737558615	-	-	-	-	-	-	-	-	-	-
TGME49_262825	TGME49_262825	2.238631998	1.840343852	-1.200477968	-	-	-	-3.439109965	-3.012133528	-3.199483663	-3.04082182	-2.613845382	-2.801195518	-	-	-
MSTRG.2771	TGME49_304670	2.246707567	1.877132617	2.717944059	2.42766661	2.126275055	-	-	-	-	-	-	-	-	-	-
MSTRG.4105	TGME49_310060	2.271979024	2.10423842	1.926858404	2.224335719	2.031241258	-	-	-	-	-	-	-	-	-	-
MSTRG.1883	TGME49_286460	2.284901759	-	-3.135017857	-2.516168911	-1.607253712	-5.631622114	-5.419919616	-4.801070671	-3.892155471	-	-	-	-	-	-
MSTRG.3196	TGME49_261650	2.359629695	5.473914659	6.576968887	6.591611272	6.705006092	3.114284965	4.217339192	4.231981577	4.345376397	1.103054227	1.117696612	1.231091432	-	-	-
MSTRG.913	TGME49_279450	2.366703265	-	1.957054579	2.147756787	2.005540321	-	-	-	-	-	-	-	-	-	-
MSTRG.2668	TGME49_268860	2.402277842	7.670635284	8.338369199	8.556943109	8.45153496	5.268357442	5.936091357	6.154665267	6.049257118	-	-	-	-	-	-
TGME49_267570	TGME49_267570	2.403391808	-	-	-	-	-	-2.284828821	-2.401458524	-2.254915981	-	-	-	-	-	-
TGME49_234440	TGME49_234440	2.417039505	2.079109901	2.076621873	1.601531167	1.301269087	-	-	-	-	-	-	-	-	-	-
MSTRG.2343	TGME49_231960	2.459495306	-2.392920612	-1.230034421	-	-	-4.852415918	-3.689529728	-2.985075055	-3.387615901	-	-	-	-	-	-
MSTRG.3378	TGME49_257540	2.473113946	-	-	-	-	-	-	-	-	-	-	-	-	-	-
TGME49_285140	TGME49_285140	2.493504393	4.113475153	-	-	-	1.61997076	-2.882465263	-2.592289554	-2.567541401	-4.502436023	-4.212260314	-4.187512161	-	-	-
MSTRG.1913	TGME49_285700	2.516994959	2.137593592	2.140803234	2.186254324	2.049037438	-	-	-	-	-	-	-	-	-	-
TGME49_203830	TGME49_203830	2.523995194	-	-	-1.560669494	-	-	-3.069015404	-4.084664688	-3.751422357	-2.314220599	-3.329869883	-2.996627552	-	-	-
MSTRG.372	TGME49_221350	2.524050542	-	3.17448376	3.265128913	3.168630262	-	-	-	-	-	1.782917123	-	-	-	-
TGME49_262900	TGME49_262900	2.546523626	2.973441837	-	-	-	-	-2.557774229	-	-	-2.98469244	-2.317491623	-2.366614035	-	-	-
MSTRG.3456	TGME49_255170	2.561976928	-	2.202557257	1.38345101	1.373538798	-	-	-	-	-	-	-	-	-	-
MSTRG.1262	TGME49_290970	2.584369962	4.616588962	5.255652468	5.29022241	5.259021991	2.032219	2.671282507	2.705852449	2.674652029	-	-	-	-	-	-
MSTRG.1413	0	2.598286538	1.969600402	3.936691421	3.297098071	2.973304243	-	-	-	-	1.967091019	-	-	-	-	-
TGME49_314370	TGME49_314370	2.616699846	-	-	-	-1.049128454	-	-2.956516006	-3.543506163	-3.6658283	-	-	-	-	-	-
MSTRG.893	TGME49_301350	2.677498706	3.439390608	4.030078248	4.176033917	4.100713135	-	-	-	-	-	-	-	-	-	-
MSTRG.1835	TGME49_213960	2.710266459	-	-	-	-	-	-2.41258061	-3.420410126	-3.726990192	-	-	-	-	-	-
MSTRG.1476	TGME49_293650	2.777333964	2.152081159	2.109952831	2.403699832	2.31818523	-	-	-	-	-	-	-	-	-	-
TGME49_216700	TGME49_216700	2.781963783	-	1.026144725	1.039907963	-	-	-	-	-	-	-	-	-	-	-
MSTRG.1421	TGME49_306455	2.791586856	6.268155816	6.921270143	6.988730665	7.018228584	3.47656896	4.129683287	4.19714381	4.226641728	-	-	-	-	-	-
MSTRG.4792	TGME49_247648	2.805886505	-	1.486808619	1.640282731	1.756496819	-	-	-	-	-	-	-	-	-	-
MSTRG.2645	TGME49_269310	2.870239731	9.359148045	8.806922584	8.94360764	9.017054293	6.488908314	5.936682853	6.073367909	6.146814562	-	-	-	-	-	-
MSTRG.2473	TGME49_273530	2.883314464	-	-	-	-	-	-2.848125857	-3.248730513	-3.22506373	-	-	-	-	-	-
MSTRG.3477	TGME49_228240	2.888204408	-	-2.332473129	-2.568251017	-3.51642395	-	-5.220677537	-5.456455425	-6.404628359	-	-	-	-	-	-
MSTRG.3297	TGME49_259020	2.902816621	8.241333789	8.607198264	8.87568788	8.85747552	5.338517167	5.704381643	5.972871259	5.954658898	-	-	-	-	-	-
MSTRG.4023	TGME49_207210	2.946705997	7.473621688	6.889654111	7.148736765	7.18760643	4.526915691	3.942948115	4.202030768	4.240900433	-	-	-	-	-	-
MSTRG.3191	TGME49_261730	2.956364572	1.807211457	-	-	-	-	-2.421168689	-2.726890256	-2.850167256	-	-1.577737142	-1.701014142	-	-	-
MSTRG.1385	0	3.000436371	-	1.387244714	1.771491492	1.947610881	-	-	-	-	-	-	-	-	-	-
MSTRG.4020	TGME49_207140	3.015508283	4.061770425	5.36053268	5.131973928	5.077296871	-	2.345024397	-	-	-	-	-	-	-	-
TGME49_219370	TGME49_219370	3.043387153	-	-	-	-	-	-3.626475215	-3.34769085	-3.068431277	-	-	-	-	-	-
TGME49_248540	TGME49_248540	3.064790208	2.275606303	-	-	-	-	-3.810333985	-4.050037437	-3.996897597	-3.02115008	-3.260853532	-3.207713692	-	-	-
MSTRG.1000	TGME49_266670	3.095921113	-	-	-	-	-	-2.688377057	-2.710579329	-2.592400533	-	-	-	-	-	-
MSTRG.615	TGME49_253790	3.20361706	6.17579571	4.897985336	4.743052115	5.111681309	2.97217865	1.694368276	-	1.90806425	-1.277810375	-1.432743595	-1.064114401	-	-	-
MSTRG.4493	TGME49_216140	3.226475146	6.979087747	7.453057528	7.480343391	7.513731672	3.752612601	4.226582382	4.253868245	4.287256526	-	-	-	-	-	-
MSTRG.832	TGME49_318300	3.305313025	-	-	-	-	-	-3.629849596	-3.551700294	-3.378512659	-	-	-	-	-	-
MSTRG.1268	TGME49_291040	3.326587077	8.443360172	8.701838565	8.801924952	8.758277849	5.116773094	5.375251488	5.475337874	5.431690772	-	-	-	-	-	-
TGME49_243470	TGME49_243470	3.382690114	-	2.382244855	1.889215402	1.959163433	-	-	-	-	-	-	-	-	-	-
MSTRG.4400	TGME49_315900	3.507112209	3.938620091	3.469332342	4.155372557	3.824807798	-	-	-	-	-	-	-	-	-	-
TGME49_294805	TGME49_294805	3.5087866	-	-1.383555336	-1.472980856	-	-	-4.892341936	-4.981767456	-4.408016285	-	-	-	-	-	-
MSTRG.1098	TGME49_264650	3.595514318	6.039139884	5.329578799	4.580855921	4.265456376	2.443625566	1.734064481	-	-	-	-1.458283962	-1.773683508	-	-	-
MSTRG.4936	TGME49_250720	3.638323374	-	-	-	-	-	-	-3.009456426	-	-	-	-	-	-	-
MSTRG.1420	TGME49_306450	3.647732673	3.906313204	4.78576414	4.730541173	4.633454706	-	-	-	-	-	-	-	-	-	-
MSTRG.821	TGME49_318450	3.659224713	-	-	-	-	-	-4.434834783	-3.818807298	-3.564901914	-3.189876649	-	-	-	-	-
TGME49_210245	TGME49_210245	3.686861816	-	-	1.539957943	-	-	-	-	-	-	-	-	-	-	-
MSTRG.431	TGME49_222370	3.740936808	6.308442344	6.72534277	6.641017618	6.63713405	2.567505536	2.984405962	2.90008081	2.896197242	-	-	-	-	-	-
MSTRG.751	TGME49_320190	3.784818788	7.535631727	8.421443383	8.378662227	8.240895595	3.750812938	4.636624594	4.593843438	4.456076807	-	-	-	-	-	-
TGME49_215180	TGME49_215180	3.802332819	-	-	-	-	-	-4.829639571	-4.021197447	-4.091040991	-	-	-	-	-	-
TGME49_297495	TGME49_297495	3.832124084	-	1.751676118	1.826354986	1.968405255	-	-	-	-	-	-	-	-	-	-
MSTRG.76	TGME49_220720	3.874535321	5.723700015	3.678832193	3.420577313	3.104778571	-	-	-	-	-2.044867822	-2.303122702	-2.618921443	-	-	-
MSTRG.1323	TGME49_292390	3.919118717	7.486933117	6.054185351	7.058434217	7.099098959	3.567814401	-	3.1393155	3.179980243	-1.432747766	-	-	1.004248865	1.044913608	-
MSTRG.4184	TGME49_311370	3.982854653	7.378376577	7.667158445	7.8794566	7.952813462	3.395521924	3.684303792	3.896601947	3.969958809	-	-	-	-	-	-
TGME49_294240	TGME49_294240	4.04786796	7.90547149	7.121175202	6.271570468	6.270667858	3.85760353	3.073307242	-	-	-	-1.633901022	-1.634803631	-	-	-
TGME49_206290	TGME49_206290	4.054890304	3.956661708	5.081017129	5.044924627	4.732598439	-	-	-	-	-	-	-	-	-	-
TGME49_305630	TGME49_305630	4.059544318	-	-	-	-	-	-2.984754163	-2.881806059	-	-	-	-	-	-	-
MSTRG.1703	TGME49_209985	4.097185013	8.415486437	8.131002313	7.733476314	7.911394382	4.318301424	4.033817299	3.6362913	3.814209369	-	-	-	-	-	-
TGME49_237585	TGME49_237585	4.147899037	-	2.483127574	2.968327707	2.603031774	-	-	-	-	-	-	-	-	-	-
MSTRG.861	TGME49_211060	4.174947033	-	-	-	-	-	-4.568681207	-3.335806119	-3.456785005	-	-	-	-	-	-
MSTRG.3981	TGME49_215343	4.297331046	-	2.442552947	2.468201507	2.151507638	-	-	-	-	-	-	-	-	-	-
MSTRG.1993	TGME49_238440	4.31047063	9.622585875	8.706988236	9.246182117	9.241594007	5.312115244	4.396517606	4.935711487	4.931123377	-	-	-	-	-	-
TGME49_277810	TGME49_277810	4.312357613	-	-	-	-	-	-3.720062637	-3.814274026	-4.007885029	-	-	-	-	-	-
TGME49_226610	TGME49_226610	4.340074182	-	2.850664936	3.030759059	2.753560244	-	-	-	-	-	-	-	-	-	-
MSTRG.4273	TGME49_313220	4.367135575	5.14698663	4.041945255	3.862243082	3.724507576	-	-	-	-	-	-	-	-	-	-
TGME49_297280	TGME49_297280	4.397890913	6.154981738	6.129146583	5.717314972	6.243296683	-	-	-	-	-	-	-	-	-	-
MSTRG.1705	TGME49_321710	4.416089746	9.891870084	10.25637104	10.31304803	10.35266632	5.475780338	5.840281291	5.896958282	5.936576575	-	-	-	-	-	-
MSTRG.4407	TGME49_316120	4.431483175	-	-	-	-	-	-3.003297067	-3.599939681	-3.170434303	-	-	-	-	-	-
MSTRG.3337	TGME49_258370	4.431960777	9.600678584	10.28781892	10.0619075	10.21443706	5.168717806	5.855858144	5.629946721	5.782476285	-	-	-	-	-	-
TGME49_238915	TGME49_238915	4.592469052	5.94968973	4.622403764	3.995670221	3.54993228	-	-	-	-	-	-	-	-	-	-
TGME49_267875	TGME49_267875	4.634222923	4.535994334	3.856183242	3.664488322	3.156914248	-	-	-	-	-	-	-	-	-	-
MSTRG.1724	TGME49_321470	4.64882952	-	4.845957074	4.843095161	5.033721392	-	-	-	-	-	-	-	-	-	-
TGME49_269350	TGME49_269350	4.649261146	-	4.037287415	4.292122193	4.065691582	-	-	-	-	-	-	-	-	-	-
MSTRG.1704	TGME49_210095	4.661364323	9.315785485	9.904652676	9.850928385	10.0393974	4.654421161	5.243288353	5.189564061	5.378033077	-	-	-	-	-	-
TGME49_305580	TGME49_305580	4.700040345	-	1.911453776	2.731176726	2.105487035	-	-	-	-	-	-	-	-	-	-
MSTRG.3678	TGME49_224770	4.722860571	3.662836693	4.861960359	2.52812479	2.838546757	-	-	-	-	-	-	-	-2.333835568	-2.023413602	-
TGME49_218500	TGME49_218500	4.749504138	-	2.07296884	2.242187378	2.126262279	-	-	-	-	-	-	-	-	-	-
MSTRG.1691	TGME49_209755	4.761218975	8.314863847	7.170523842	7.367958012	7.329355064	3.553644872	2.409304867	2.606739037	2.56813609	-	-	-	-	-	-
TGME49_205090	TGME49_205090	4.852604387	-	4.472141914	5.392708492	4.894157367	-	-	-	-	-	-	-	-	-	-
TGME49_247850	TGME49_247850	4.853639768	4.755411188	4.044284292	3.707746848	4.11972311	-	-	-	-	-	-	-	-	-	-
TGME49_269400	TGME49_269400	4.878186357	3.818162616	3.993395518	4.575249176	4.415939579	-	-	-	-	-	-	-	-	-	-
MSTRG.61	TGME49_321800	4.888666347	8.496445164	7.207521081	7.55958616	7.434697235	-	-	-	-	-	-	-	-	-	-
TGME49_310580	TGME49_310580	4.920049475	4.821820882	4.547105243	5.223960216	4.939297546	-	-	-	-	-	-	-	-	-	-
MSTRG.4988	TGME49_251962	4.921214076	5.66290659	3.751662147	2.463372121	2.464757784	-	-	-	-	-	-3.199534469	-3.198148807	-	-	-
TGME49_225953	TGME49_225953	4.943303396	-	3.154886732	3.961827524	4.094833801	-	-	-	-	-	-	-	-	-	-
TGME49_207965	TGME49_207965	4.946298921	4.848070341	3.521128293	2.790575567	3.428991203	-	-	-	-	-	-	-	-	-	-
TGME49_316130	TGME49_316130	4.954893202	3.894869499	3.727194473	2.804470217	3.674986267	-	-	-	-	-	-	-	-	-	-
TGME49_208760	TGME49_208760	5.135397326	-	3.128759313	3.057322107	3.247250128	-	-	-	-	-	-	-	-	-	-
TGME49_212045	TGME49_212045	5.166721068	5.068492501	-	-	-	-	-	-	-	-	-	-	-	-	-
TGME49_289745	TGME49_289745	5.186085957	-	1.809724301	1.711570811	2.047669612	-	-3.376361655	-3.474515146	-3.138416345	-	-	-	-	-	-
TGME49_203340	TGME49_203340	5.186371211	4.126347462	5.543895149	5.198218065	4.911025966	-	-	-	-	-	-	-	-	-	-
TGME49_248730	TGME49_248730	5.190042714	5.09181413	4.937829731	4.289034861	4.264422887	-	-	-	-	-	-	-	-	-	-
TGME49_202445	TGME49_202445	5.215111023	5.116882428	6.175150937	6.481246577	6.133020287	-	-	-	-	-	-	-	-	-	-
TGME49_231880	TGME49_231880	5.234069316	4.174045594	3.171919122	4.891766906	5.475808101	-	-	-	-	-	-	-	-	-	-
MSTRG.1335	TGME49_210330	5.254720447	5.991725645	4.096499968	4.012303611	3.661281373	-	-	-	-	-	-	-	-	-	-
MSTRG.1700	TGME49_209920	5.254837052	5.994023773	3.674512359	3.50621031	3.28651016	-	-	-	-	-	-	-	-	-	-
TGME49_318180	TGME49_318180	5.256422918	6.582587206	5.748602875	5.558923382	5.010884691	-	-	-	-	-	-	-	-	-	-
TGME49_235190	TGME49_235190	5.387939259	7.374878142	6.678680255	5.728548291	5.324506182	-	-	-	-	-	-1.646329851	-2.05037196	-	-1.354174073	-
MSTRG.4391	TGME49_315740	5.445052814	-	-	-	-	-	-5.037000791	-4.937991104	-4.87152328	-	-	-	-	-	-
TGME49_226110	TGME49_226110	5.558703705	4.498679906	2.854919339	2.993454844	2.983354436	-	-	-	-	-	-	-	-	-	-
MSTRG.1631	TGME49_208380	5.577452643	-	4.638254673	3.696274562	-	-	-	-	-	-	-	-	-	-	-
MSTRG.4419	TGME49_316320	5.587052244	4.527028345	5.640939347	6.019939934	5.818275037	-	-	-	-	-	-	-	-	-	-
TGME49_268820	TGME49_268820	5.612087322	6.916736617	4.569527102	4.91641433	4.829413741	-	-	-	-	-	-	-	-	-	-
MSTRG.1006	TGME49_266610	5.613463886	4.553439978	5.177629557	4.976885731	5.000900357	-	-	-	-	-	-	-	-	-	-
MSTRG.839	TGME49_318130	5.625938109	7.01036425	3.31563106	2.453405923	2.895518648	-	-	-	-	-3.69473319	-4.556958327	-4.114845602	-	-	-
TGME49_239550	TGME49_239550	5.629586235	6.374348987	5.958795995	5.555746709	5.278690279	-	-	-	-	-	-	-	-	-	-
MSTRG.1007	TGME49_266600	5.630775486	7.387795313	4.015931869	4.152932701	4.97405878	-	-	-	-	-3.371863444	-3.234862611	-2.413736533	-	-	-
TGME49_213530	TGME49_213530	5.653345636	-	2.895803736	-	-	-	-	-3.762908468	-	-	-	-	-	-	-
TGME49_213340	TGME49_213340	5.666493463	4.606469833	3.878859408	4.646842815	4.471181012	-	-	-	-	-	-	-	-	-	-
TGME49_231400	TGME49_231400	5.67222457	5.573995977	6.461785987	6.190286895	6.477071307	-	-	-	-	-	-	-	-	-	-
TGME49_305100	TGME49_305100	5.842865065	5.626013118	3.854502879	3.952169887	3.705978875	-	-	-	-	-	-	-	-	-	-
MSTRG.4985	TGME49_251940	5.866135784	3.844316739	3.192821169	2.537853708	2.541264719	-	-	-3.328282077	-3.324871066	-	-	-	-	-	-
MSTRG.37	TGME49_462910	5.877117942	8.153575326	12.06170827	12.78192289	13.07174897	-	6.184590324	6.904804949	7.19463103	3.908132939	4.628347564	4.918173645	-	-	-
MSTRG.2566	TGME49_271015	5.972098164	-	2.247870115	2.765396885	2.965574033	-	-3.724228049	-3.206701279	-3.00652413	-	-	-	-	-	-
MSTRG.2084	TGME49_240930	6.020772963	6.714422174	7.644366189	7.709556709	7.822493188	-	-	-	-	-	-	-	-	-	-
TGME49_268310	TGME49_268310	6.179788151	5.119764706	3.970584159	4.940279341	4.62506498	-	-	-	-	-	-	-	-	-	-
TGME49_316380	TGME49_316380	6.184912224	5.124888707	4.855987683	4.63966337	4.388623262	-	-	-	-	-	-	-	-	-	-
TGME49_205420	TGME49_205420	6.187136068	5.127112522	4.969648924	4.67834479	4.46271056	-	-	-	-	-	-	-	-	-	-
MSTRG.840	TGME49_318120	6.193658656	6.944556413	4.545902435	3.866851988	4.502914584	-	-	-	-	-2.398653978	-3.077704425	-2.441641829	-	-	-
MSTRG.1160	TGME49_288970	6.197215965	6.098987392	3.954972623	3.404076478	3.086100213	-	-	-	-	-	-	-	-	-	-
MSTRG.1001	TGME49_266660	6.197390909	6.099162336	4.479747011	4.241173211	4.304723877	-	-	-	-	-	-	-	-	-	-
TGME49_320715	TGME49_320715	6.216294287	5.156270463	6.195567411	6.782127271	6.602566292	-	-	-	-	-	-	-	-	-	-
MSTRG.2441	TGME49_233960	6.218923902	6.120695312	6.689882476	6.945089437	6.729290626	-	-	-	-	-	-	-	-	-	-
MSTRG.3556	TGME49_226825	6.22993395	9.775546989	10.95325104	11.20073418	11.34935727	3.545613039	4.723317092	4.970800233	5.119423321	-	1.425187194	1.573810281	-	-	-
MSTRG.3621	TGME49_225590	6.23698057	7.585011421	9.191963705	10.15402118	10.3353575	-	-	3.917040614	4.098376927	-	2.569009764	2.750346076	-	-	-
MSTRG.2046	TGME49_240390	6.237934633	8.296084657	7.098251133	7.068880666	7.191644758	-	-	-	-	-	-	-	-	-	-
TGME49_278245	TGME49_278245	6.542970626	4.52115228	3.597324182	-	-	-	-	-	-4.170864408	-	-	-	-	-	-
MSTRG.29	TGME49_462900	6.609872362	8.761856101	9.360104597	9.82294761	9.960758419	-	2.750232235	3.213075248	3.350886057	-	-	-	-	-	-
MSTRG.26	TGME49_462890	6.613262329	8.759484184	9.362850058	9.773819398	9.486282926	-	2.74958773	3.16055707	2.873020598	-	-	-	-	-	-
TGME49_311075	TGME49_311075	7.204818689	6.144795561	5.633550221	5.323882387	4.633182491	-	-	-	-	-	-	-	-	-	-
TGME49_210470	TGME49_210470	7.214621401	6.154597962	5.697112805	4.781660613	5.07142606	-	-	-	-	-	-	-	-	-	-
MSTRG.2339	TGME49_231860	7.215602686	6.155579218	6.127878631	4.588985906	4.987062232	-	-	-	-	-	-	-	-	-	-
TGME49_275600	TGME49_275600	7.216468094	6.156444601	5.133227069	5.263470086	5.678608033	-	-	-	-	-	-	-	-	-	-
MSTRG.2656	TGME49_269100	7.219240654	6.159217085	6.671648764	6.432831038	5.879781393	-	-	-	-	-	-	-	-	-	-
MSTRG.478	TGME49_297290	7.220834969	6.160811358	6.334990416	5.834251278	5.804158053	-	-	-	-	-	-	-	-	-	-
MSTRG.1475	TGME49_293620	7.222724405	6.162700745	6.438223313	6.023381347	5.7220615	-	-	-	-	-	-	-	-	-	-
TGME49_273478	TGME49_273478	7.223248532	6.163224858	6.856469532	5.172934575	5.71159	-	-	-	-	-	-	-	-	-	-
TGME49_313000	TGME49_313000	7.224259656	7.126031079	6.693809616	5.612645452	5.086926289	-	-	-	-	-	-	-	-	-	-
TGME49_211910	TGME49_211910	7.225697875	6.165674141	6.793278826	6.055031335	6.147220805	-	-	-	-	-	-	-	-	-	-
MSTRG.1315	TGME49_292270	7.229624041	7.131395452	8.219979412	7.159778243	6.840287619	-	-	-	-	-	-	-	-	-	-
MSTRG.743	TGME49_320280	7.229767096	7.131538506	6.320742165	6.679513337	6.553688303	-	-	-	-	-	-	-	-	-	-
MSTRG.83	TGME49_457380	7.230818369	9.272557788	4.473992353	5.048592203	4.252476814	-	-	-	-	-4.798565435	-4.223965585	-5.020080974	-	-	-
MSTRG.1681	TGME49_209610	7.230920881	6.170897024	8.178875604	7.42062263	6.536684194	-	-	-	-	-	-	-	-	-	-
MSTRG.1995	TGME49_238850	7.233189955	9.552404659	8.365109221	7.895610364	8.189733797	-	-	-	-	-	-	-	-	-	-
MSTRG.1024	TGME49_266150	7.233470852	6.173446938	9.24981193	10.41422597	9.907443032	-	-	3.180755114	-	3.076364992	4.240779028	3.733996095	-	-	-
MSTRG.2140	TGME49_243170	7.237102363	8.979034336	9.029386687	8.762978196	8.359710338	-	-	-	-	-	-	-	-	-	-
MSTRG.2652	TGME49_269160	7.250269637	6.190246276	5.864066264	5.326111596	4.270385886	-	-	-	-	-	-	-	-	-	-
MSTRG.216	TGME49_461270	7.441668098	8.388067101	4.563869835	5.044809283	4.758738793	-	-2.877798264	-	-	-3.824197266	-3.343257818	-3.629328308	-	-	-
MSTRG.186	TGME49_460630	7.964626533	7.956126744	3.770327556	3.132727492	2.580406405	-	-4.194298976	-4.831899041	-5.384220128	-4.185799188	-4.823399252	-5.37572034	-	-	-
MSTRG.2184	TGME49_244030	8.185476735	6.163657942	4.982321907	4.543222457	4.452864879	-	-	-3.642254278	-3.732611856	-	-	-	-	-	-
TGME49_217800	TGME49_217800	8.18893035	6.167111395	5.083525682	5.287783096	5.255594621	-	-	-	-	-	-	-	-	-	-
MSTRG.108	TGME49_458010	8.193987837	10.15778745	5.519452826	5.796598496	5.279066519	-	-	-	-	-4.638334625	-4.361188955	-4.878720932	-	-	-
MSTRG.1342	TGME49_461480	8.391374727	8.755507519	3.781131289	3.854090011	4.084938628	-	-4.610243438	-4.537284716	-4.306436099	-4.974376231	-4.901417508	-4.670568892	-	-	-
MSTRG.270	TGME49_460160	9.041008284	8.989786975	5.710784156	6.20811194	6.084977513	-	-3.330224127	-2.832896344	-2.956030771	-3.279002819	-2.781675035	-2.904809462	-	-	-
MSTRG.1350	TGME49_461470	9.067454543	7.600815057	3.689645803	3.316921214	3.400856786	-	-5.37780874	-5.750533329	-5.666597757	-3.911169254	-4.283893843	-4.199958271	-	-	-
MSTRG.1939	TGME49_284420	9.637182475	12.74255961	13.11431953	12.97577593	13.11936995	-	3.477137055	3.338593452	3.482187472	-	-	-	-	-	-
MSTRG.3711	TGME49_224040	9.637199836	11.43211169	9.537339398	10.25425281	10.14141692	-	-	-	-	-1.894772292	-	-	-	-	-
MSTRG.3	TGME49_302055	9.637212974	-	7.121670601	7.289517513	7.595201424	-	-	-	-	-	-	-	-	-	-
MSTRG.1555	TGME49_296000	11.06419915	-	13.43547365	13.94288078	13.90142854	-	2.371274502	2.878681627	2.837229388	5.820109555	6.32751668	6.286064441	-	-	-
MSTRG.2428	TGME49_233480	-	-8.324000087	-11.71597208	-13.00452188	-13.01991527	-8.077813805	-11.4697858	-12.7583356	-12.77372899	-3.391971993	-4.680521793	-4.695915185	-1.2885498	-1.303943192	-
MSTRG.2426	TGME49_233460	-	-6.374770205	-9.0616628	-10.88613468	-11.36997641	-6.905898671	-9.592791266	-11.41726314	-11.90110488	-2.686892595	-4.511364471	-4.995206209	-	-2.308313614	-
MSTRG.1164	TGME49_289050	-	-2.159661891	-4.4554743	-4.112786772	-4.104974709	-1.51019366	-3.806006069	-3.463318541	-3.455506477	-2.295812409	-1.953124881	-1.945312818	-	-	-
MSTRG.1221	TGME49_290000	-	3.501724604	4.531127196	4.81704606	4.754841812	2.716276804	3.745679396	4.03159826	3.969394011	1.029402592	1.315321456	1.253117207	-	-	-
MSTRG.1409	TGME49_306270	-	3.359114362	4.813440657	5.153738473	5.309368104	3.640460354	5.094786649	5.435084465	5.590714096	1.454326295	1.794624111	1.950253742	-	-	-
MSTRG.1591	TGME49_207400	-	-3.388867381	-2.223096878	-2.247549825	-2.029094904	-2.571441089	-1.405670586	-1.430123533	-1.211668612	1.165770503	1.141317557	1.359772478	-	-	-
MSTRG.1609	TGME49_207750	-	1.864562873	2.623116324	3.489139903	3.747471544	4.390216138	5.148769589	6.014793168	6.273124808	-	1.62457703	1.88290867	-	1.12435522	-
MSTRG.2045	TGME49_240380	-	1.062803136	-1.986928419	-1.89128295	-2.125983111	1.487349037	-1.562382518	-1.466737049	-1.70143721	-3.049731555	-2.954086086	-3.188786247	-	-	-
MSTRG.2127	0	-	2.671073068	3.731640015	4.588713793	4.757685117	3.675218755	4.735785702	5.592859481	5.761830805	-	1.917640726	2.08661205	-	1.026045103	-
MSTRG.2172	TGME49_243730	-	-3.147197638	-1.905572543	-1.968160363	-2.10159146	-2.416911809	-1.175286714	-1.237874533	-1.37130563	1.241625095	1.179037275	1.045606178	-	-	-
MSTRG.2200	TGME49_244280	-	-6.069349638	-8.912046933	-9.676938548	-10.793778	-5.995367217	-8.838064512	-9.602956127	-10.71979557	-2.842697294	-3.607588909	-4.724428357	-	-	-
MSTRG.2212	TGME49_244440	-	-4.880529952	-1.539976886	-1.707190937	-1.574442765	-5.527293126	-2.18674006	-2.353954111	-2.22120594	3.340553066	3.173339015	3.306087186	-	-	-
MSTRG.2258	TGME49_229670	-	-2.005587599	-3.913170496	-3.591836436	-3.307864177	-2.320390068	-4.227972965	-3.906638905	-3.622666646	-1.907582897	-1.586248837	-1.302276578	-	-	-
MSTRG.2378	TGME49_232630	-	1.069007073	2.540852311	2.769643167	2.739294045	1.277233376	2.749078614	2.977869469	2.947520348	1.471845238	1.700636094	1.670286972	-	-	-
MSTRG.2439	TGME49_233920	-	7.423052243	5.968275666	6.155913829	6.208161319	6.914340254	5.459563677	5.64720184	5.69944933	-1.454776577	-1.267138413	-1.214890923	-	-	-
MSTRG.2562	TGME49_271050	-	-4.605408772	-3.262810714	-3.503171767	-2.9775677	-3.95335435	-2.610756292	-2.851117346	-2.325513279	1.342598058	1.102237004	1.627841071	-	-	-
MSTRG.2710	TGME49_268176	-	-1.671044077	-3.124416587	-3.202458775	-2.850678392	-1.56242248	-3.01579499	-3.093837178	-2.742056795	-1.45337251	-1.531414698	-1.179634315	-	-	-
MSTRG.2791	TGME49_206450	-	1.529633933	-1.641032538	-1.309848335	-1.123664604	1.386129071	-1.784537399	-1.453353196	-1.267169465	-3.170666471	-2.839482268	-2.653298536	-	-	-
MSTRG.2835	TGME49_205265	-	1.070583905	2.85779712	2.588659126	2.537248039	4.01069339	5.797906605	5.528768611	5.477357524	1.787213215	1.518075222	1.466664134	-	-	-
MSTRG.2839	TGME49_205210	-	4.6691185	6.27937112	6.792776427	6.65752107	3.9556125	5.56586512	6.079270427	5.94401507	1.61025262	2.123657927	1.98840257	-	-	-
MSTRG.2983	TGME49_202025	-	3.445731665	1.281012341	1.703321759	1.544405928	3.780731067	1.616011743	2.03832116	1.87940533	-2.164719324	-1.742409907	-1.901325737	-	-	-
MSTRG.3051	TGME49_264150	-	5.90298969	6.997812886	6.957124521	7.042748215	3.655797555	4.750620751	4.709932386	4.79555608	1.094823196	1.05413483	1.139758525	-	-	-
MSTRG.3155	TGME49_262560	-	1.398185538	2.663344537	2.868979555	2.852421496	1.300871424	2.566030422	2.77166544	2.755107381	1.265158999	1.470794017	1.454235957	-	-	-
MSTRG.3189	TGME49_261750	-	1.58703659	2.689973754	2.836917211	2.708005266	1.859194197	2.962131361	3.109074818	2.980162873	1.102937164	1.249880621	1.120968676	-	-	-
MSTRG.3275	TGME49_259630	-	1.063023426	2.217136041	2.595572015	2.600739784	1.983525289	3.137637903	3.516073878	3.521241646	1.154112614	1.532548589	1.537716358	-	-	-
MSTRG.3581	TGME49_226420	-	2.293642458	4.33025144	4.33798052	4.405777629	2.572440089	4.609049071	4.616778152	4.68457526	2.036608982	2.044338062	2.112135171	-	-	-
MSTRG.365	TGME49_221210	-	-1.399020812	-3.058105074	-3.176754918	-3.386826876	-1.287747193	-2.946831454	-3.065481299	-3.275553257	-1.659084262	-1.777734106	-1.987806064	-	-	-
MSTRG.3683	TGME49_224620	-	5.123243364	3.759735648	4.073045801	4.024734699	4.897360092	3.533852375	3.847162528	3.798851427	-1.363507717	-1.050197564	-1.098508665	-	-	-
MSTRG.395	TGME49_221620	-	-1.164549518	-	-2.275255445	-2.582058114	-1.800331889	-1.579021326	-2.911037815	-3.217840485	-	-1.110705926	-1.417508596	-1.332016489	-1.638819159	-
MSTRG.401	TGME49_221840	-	6.929330228	5.233937477	5.337032674	5.40498019	5.453126772	3.757734021	3.860829218	3.928776735	-1.695392751	-1.592297554	-1.524350038	-	-	-
MSTRG.4096	TGME49_309990	-	2.786335738	4.023066972	4.34418073	4.295826878	3.286277094	4.523008328	4.844122085	4.795768234	1.236731234	1.557844992	1.50949114	-	-	-
MSTRG.4289	TGME49_313440	-	2.324325711	3.706134067	3.946938884	3.883321117	3.792403643	5.174212	5.415016817	5.35139905	1.381808356	1.622613174	1.558995407	-	-	-
MSTRG.4374	TGME49_315320	-	-2.215137924	-1.027365628	-1.060755995	-1.164870553	-2.510473698	-1.322701402	-1.356091769	-1.460206327	1.187772297	1.154381929	1.050267371	-	-	-
MSTRG.457	TGME49_223050	-	-1.02590812	-2.830823897	-2.407999222	-2.245896035	-1.090506322	-2.895422099	-2.472597424	-2.310494237	-1.804915777	-1.382091102	-1.219987915	-	-	-
MSTRG.461	TGME49_223110	-	1.306569345	2.411218993	2.465443564	2.409483314	1.353820354	2.458470001	2.512694572	2.456734322	1.104649647	1.158874219	1.102913968	-	-	-
MSTRG.4646	TGME49_218410	-	-1.608205909	-2.780623363	-2.941401281	-3.002647622	-1.068656755	-2.241074209	-2.401852127	-2.463098468	-1.172417454	-1.333195372	-1.394441713	-	-	-
MSTRG.4800	TGME49_247780	-	1.694712774	2.99680585	3.143645154	3.087585495	1.36154832	2.663641395	2.8104807	2.75442104	1.302093075	1.44893238	1.39287272	-	-	-
MSTRG.4824	TGME49_248390	-	-1.69152278	-3.38682902	-3.498683537	-3.309759715	-1.200427607	-2.895733848	-3.007588365	-2.818664542	-1.695306241	-1.807160758	-1.618236935	-	-	-
MSTRG.4855	TGME49_248990	-	1.246405744	2.735548684	3.078153322	3.070077037	1.680600091	3.169743031	3.512347669	3.504271384	1.48914294	1.831747578	1.823671293	-	-	-
MSTRG.4975	TGME49_251810	-	-1.402484002	-2.962150157	-3.006985267	-3.167247747	-1.69673889	-3.256405045	-3.301240155	-3.461502635	-1.559666155	-1.604501265	-1.764763745	-	-	-
MSTRG.4994	TGME49_278882	-	8.121223794	9.299112279	9.555371262	9.365301012	5.983390766	7.161279252	7.417538235	7.227467984	1.177888486	1.434147469	1.244077218	-	-	-
MSTRG.5058	TGME49_277490	-	-2.535948477	-4.294675134	-4.192430145	-4.14868169	-3.093256731	-4.851983388	-4.749738399	-4.705989944	-1.758726657	-1.656481668	-1.612733213	-	-	-
MSTRG.60	TGME49_318880	-	5.653182054	4.450937159	4.163286196	4.364436145	4.208410499	3.006165604	2.718514641	2.91966459	-1.202244895	-1.489895859	-1.288745909	-	-	-
MSTRG.804	TGME49_318660	-	2.257706459	3.689157767	3.865935649	3.713992751	2.537644431	3.969095738	4.145873621	3.993930722	1.431451308	1.60822919	1.456286292	-	-	-
MSTRG.982	TGME49_266970	-	-5.485602985	-9.475983884	-10.04240397	-9.076378846	-5.045153005	-9.035533905	-9.601953986	-8.635928866	-3.9903809	-4.556800981	-3.590775861	-	-	-
TGME49_239830	TGME49_239830	-	-	-2.262735943	-3.92942069	-4.212741403	-	-2.529632947	-4.196317694	-4.479638407	-1.86312348	-3.529808227	-3.813128941	-1.666684747	-1.95000546	-
TGME49_247280	TGME49_247280	-	-1.381453316	-5.445930193	-5.346642372	-4.926105146	-2.17112289	-6.235599766	-6.136311946	-5.71577472	-4.064476876	-3.965189056	-3.54465183	-	-	-
TGME49_251740	TGME49_251740	-	-	-1.984819661	-3.87559786	-3.469365752	-	-2.787645696	-4.678423895	-4.272191787	-1.656888235	-3.547666435	-3.141434326	-1.890778199	-1.484546091	-
MSTRG.1035	TGME49_266010	-	1.070262109	-1.622833995	-1.409787849	-1.326897649	-	-1.810420281	-1.597374135	-1.514483934	-2.693096104	-2.480049959	-2.397159758	-	-	-
MSTRG.1079	TGME49_265040	-	1.195912219	3.081071564	3.240927807	3.344226925	-	2.949650142	3.109506386	3.212805504	1.885159345	2.045015588	2.148314706	-	-	-
MSTRG.1087	TGME49_264880	-	1.409891119	2.53553954	2.686893604	2.626493579	-	2.667335859	2.818689922	2.758289898	1.125648421	1.277002484	1.21660246	-	-	-
MSTRG.1159	TGME49_288950	-	1.139583856	2.679615372	2.638752768	2.20081205	-	2.261796994	2.220934389	1.782993671	1.540031517	1.499168912	1.061228194	-	-	-
MSTRG.1437	TGME49_306688	-	3.036273718	-4.059786335	-4.706800108	-4.061166878	-	-4.713985982	-5.360999755	-4.715366525	-7.096060052	-7.743073826	-7.097440596	-	-	-
MSTRG.1461	TGME49_293430	-	-2.99505233	-1.108530808	-1.60116441	-1.505239178	-3.090824216	-1.204302693	-1.696936295	-1.601011063	1.886521523	-	1.489813153	-	-	-
MSTRG.1482	TGME49_293720	-	1.075330559	2.393773838	2.802175897	2.931827884	-	2.842938358	3.251340417	3.380992404	1.318443279	1.726845338	1.856497325	-	-	-
MSTRG.1488	TGME49_293790	-	5.843230903	6.312369455	6.913963468	7.008065617	5.532802986	6.001941538	6.603535552	6.697637701	-	1.070732566	1.164834715	-	-	-
MSTRG.1568	TGME49_295730	-	1.276516126	2.435596866	2.644158229	2.594763294	-	2.324820401	2.533381764	2.48398683	1.15908074	1.367642103	1.318247168	-	-	-
MSTRG.1599	TGME49_207600	-	1.439072721	2.55953321	2.565724126	2.348694281	4.004727306	5.125187795	5.131378711	4.914348866	1.120460489	1.126651405	-	-	-	-
MSTRG.1755	TGME49_220560	-	7.209792167	8.161348772	8.327016542	8.295062954	6.009862023	6.961418629	7.127086398	7.09513281	-	1.117224375	1.085270787	-	-	-
MSTRG.1774	TGME49_212770	-	-	-	-2.126866721	-2.1676257	-1.608956867	-1.103896919	-2.786731403	-2.827490382	-	-1.177774536	-1.218533515	-1.682834484	-1.723593463	-
MSTRG.1818	TGME49_213720	-	3.494227061	4.72010281	5.092619184	5.037296673	-	3.208523078	3.581039452	3.525716941	1.22587575	1.598392123	1.543069612	-	-	-
MSTRG.2020	TGME49_239630	-	1.776627917	2.768070205	3.070484269	2.958999509	3.8615721	4.853014388	5.155428453	5.043943693	-	1.293856353	1.182371592	-	-	-
MSTRG.2086	TGME49_240950	-	1.694752839	3.70970825	3.558212702	3.720385511	-	3.280021422	3.128525875	3.290698684	2.01495541	1.863459863	2.025632672	-	-	-
MSTRG.2143	TGME49_243200	-	-	-	-2.102296358	-2.506258121	-1.688306296	-1.369483101	-3.029191901	-3.433153664	-	-1.340885604	-1.744847368	-1.6597088	-2.063670563	-
MSTRG.2204	TGME49_244335	-	3.730808558	5.367520581	6.076811197	6.330550635	-	3.962802462	4.672093077	4.925832516	1.636712024	2.346002639	2.599742077	-	-	-
MSTRG.2241	TGME49_229250	-	-1.266148867	-2.821929526	-2.633010558	-2.607712932	-	-2.717747457	-2.528828488	-2.503530862	-1.555780659	-1.366861691	-1.341564065	-	-	-
MSTRG.2446	TGME49_274050	-	-	1.60471011	1.689561764	1.664113988	1.155894028	2.192539506	2.27739116	2.251943384	1.036645478	1.121497132	1.096049356	-	-	-
MSTRG.2479	TGME49_273350	-	1.683104963	2.567711526	2.707165368	2.69359677	3.366607678	4.251214241	4.390668083	4.377099485	-	1.024060405	1.010491807	-	-	-
MSTRG.2503	TGME49_272680	-	1.644776461	2.911512032	3.508116579	3.368746276	-	1.918892429	2.515496976	2.376126673	1.266735571	1.863340118	1.723969815	-	-	-
MSTRG.2506	TGME49_272590	-	3.227727676	4.38583721	4.64608768	4.669680763	-	3.354614317	3.614864787	3.638457871	1.158109534	1.418360004	1.441953087	-	-	-
MSTRG.2591	TGME49_270380	-	-1.91110108	-2.931440036	-3.047263325	-3.037421486	-	-2.17385859	-2.289681879	-2.279840041	-1.020338956	-1.136162245	-1.126320406	-	-	-
MSTRG.2674	TGME49_268790	-	-	2.820957437	2.764129827	2.869000924	1.010632117	2.873588626	2.816761016	2.921632113	1.862956509	1.806128899	1.910999996	-	-	-
MSTRG.2697	TGME49_268380	-	1.209808812	-1.737548723	-2.005029882	-1.81602667	-	-2.632155011	-2.89963617	-2.710632958	-2.947357536	-3.214838694	-3.025835482	-	-	-
MSTRG.2728	TGME49_200360	-	-3.554201038	-2.718070109	-2.237115248	-2.038101634	-2.601126614	-1.764995685	-1.284040824	-1.08502721	-	1.317085791	1.516099404	-	-	-
MSTRG.2769	TGME49_304630	-	1.209514169	-1.283433821	-1.12509981	-1.033692689	-	-1.475121409	-1.316787398	-1.225380276	-2.492947991	-2.33461398	-2.243206858	-	-	-
MSTRG.2878	TGME49_204040	-	1.916034491	2.655604696	2.932034366	2.926897668	3.750104802	4.489675006	4.766104676	4.760967978	-	1.015999875	1.010863176	-	-	-
MSTRG.2898	TGME49_203630	-	-2.372075674	-5.150285853	-4.792004021	-4.594622951	-	-4.388710127	-4.030428296	-3.833047226	-2.778210179	-2.419928347	-2.222547277	-	-	-
MSTRG.3150	TGME49_262630	-	3.041500706	4.123055791	4.386178767	4.165391532	-	3.853438563	4.116561539	3.895774304	1.081555085	1.344678061	1.123890826	-	-	-
MSTRG.3182	TGME49_261970	-	1.644786031	2.713966202	2.931787924	2.919197973	-	1.725771113	1.943592835	1.931002885	1.06918017	1.287001893	1.274411942	-	-	-
MSTRG.3358	TGME49_257970	-	4.562940715	5.045138129	6.120946417	6.287501377	4.805722851	5.287920265	6.363728553	6.530283513	-	1.558005702	1.724560662	-	-	-
MSTRG.3591	TGME49_226260	-	-	1.948337763	1.973090229	1.63453014	2.035130724	3.739997119	3.764749586	3.426189496	1.704866395	1.729618861	1.391058772	-	-	-
MSTRG.3617	TGME49_225730	-	1.00083252	2.18213801	2.289723395	2.251240239	-	1.979027411	2.086612797	2.04812964	1.18130549	1.288890876	1.250407719	-	-	-
MSTRG.3725	TGME49_223810	-	1.492548376	3.675121404	3.901709795	4.051401497	-	3.891480304	4.118068694	4.267760397	2.182573029	2.409161419	2.558853121	-	-	-
MSTRG.3801	TGME49_234950	-	1.220822838	2.743605304	2.630819585	2.786669988	-	3.397722887	3.284937169	3.440787572	1.522782466	1.409996748	1.565847151	-	-	-
MSTRG.3815	TGME49_235440	-	1.702379959	4.125114617	4.597486885	4.501663065	-	2.297054552	2.769426819	2.673602999	2.422734659	2.895106926	2.799283107	-	-	-
MSTRG.3881	TGME49_236950	-	-1.412143002	-1.53166134	-2.404079681	-2.561465895	-1.485300905	-1.604819243	-2.477237584	-2.634623798	-	-	-1.149322893	-	-1.029804555	-
MSTRG.389	TGME49_221550	-	6.329179243	5.965347874	5.11348781	4.3170882	4.97793781	4.614106442	3.762246377	-	-	-1.215691433	-2.012091043	-	-1.648259674	-
MSTRG.391	TGME49_221580	-	1.214625444	-1.055553654	-1.100653281	-1.240511608	-	-1.647352222	-1.692451849	-1.832310175	-2.270179098	-2.315278725	-2.455137052	-	-	-
MSTRG.4168	TGME49_311010	-	-1.424870529	1.110598539	1.370838998	1.116522023	-	2.644064229	2.904304687	2.649987713	2.535469069	2.795709527	2.541392552	-	-	-
MSTRG.4313	0	-	1.605201007	3.303435698	3.592339063	3.618733622	-	4.256576343	4.545479707	4.571874267	1.698234691	1.987138055	2.013532614	-	-	-
MSTRG.4333	TGME49_314415	-	1.534124786	3.05449115	3.378374194	3.452487857	-	2.36014959	2.684032634	2.758146297	1.520366364	1.844249408	1.918363071	-	-	-
MSTRG.4376	TGME49_315340	-	2.697800792	4.39222615	4.419600684	4.550516324	-	4.921152865	4.948527399	5.079443039	1.694425358	1.721799893	1.852715532	-	-	-
MSTRG.4390	TGME49_315730	-	9.42846839	10.71389213	13.14004707	13.26111258	-	-	4.46464607	4.585711583	-	3.711578677	3.832644191	2.426154941	2.547220454	-
MSTRG.4437	0	-	4.955995044	5.830131024	6.241736113	6.166083876	4.337022728	5.211158708	5.622763797	5.54711156	-	1.285741068	1.210088832	-	-	-
MSTRG.4774	TGME49_247300	-	-1.191427678	-2.236743595	-2.295686022	-2.44858142	-	-1.38650406	-1.445446487	-1.598341885	-1.045315917	-1.104258344	-1.257153742	-	-	-
MSTRG.4904	TGME49_249760	-	1.168096378	2.909383588	3.200801695	3.225226634	-	2.87200733	3.163425438	3.187850377	1.74128721	2.032705317	2.057130256	-	-	-
MSTRG.4952	TGME49_251170	-	-7.706297527	-3.892162583	-3.699019468	-3.06980019	-6.101428409	-2.287293465	-2.09415035	-	3.814134944	4.007278059	4.636497337	-	-	-
MSTRG.5025	TGME49_278205	-	1.080458149	-1.825290379	-1.276289536	-1.481257782	-	-2.1996991	-1.650698257	-1.855666503	-2.905748527	-2.356747684	-2.56171593	-	-	-
MSTRG.65	TGME49_322010	-	-1.22799284	-	-2.3589476	-2.454508609	-1.689066349	-1.283365835	-2.820021109	-2.915582117	-	-	-1.226515768	-1.536655274	-1.632216282	-
MSTRG.684	TGME49_254870	-	1.149841141	1.8656422	2.271887181	2.685932897	2.147010325	2.862811384	3.269056365	3.683102081	-	1.12204604	1.536091756	-	-	-
MSTRG.78	TGME49_322700	-	-	-8.066982267	-7.413786022	-8.824284256	-2.415519077	-8.998458495	-8.34526225	-9.755760484	-6.582939418	-5.929743173	-7.340241407	-	-	-
MSTRG.934	TGME49_267740	-	-	1.543300752	1.750157383	1.776254272	2.372883416	3.529927199	3.73678383	3.762880719	1.157043783	1.363900414	1.389997303	-	-	-
TGME49_205562	TGME49_205562	-	1.113017183	-1.420264072	-1.080448677	-1.024775805	-	-2.756862291	-2.417046896	-2.361374023	-2.533281255	-2.19346586	-2.137792988	-	-	-
TGME49_208070	TGME49_208070	-	1.046180072	-2.443111064	-2.249700722	-1.837854308	-	-3.046634982	-2.85322464	-2.441378226	-3.489291135	-3.295880793	-2.884034379	-	-	-
TGME49_210230	TGME49_210230	-	1.060577299	2.319281547	2.290989899	2.275553716	-	2.713095741	2.684804092	2.669367909	1.258704248	1.230412599	1.214976416	-	-	-
TGME49_219738	TGME49_219738	-	-	-2.5394874	-2.503685478	-2.646217439	-1.708396295	-3.567586156	-3.531784234	-3.674316194	-1.859189861	-1.823387939	-1.965919899	-	-	-
TGME49_220520	TGME49_220520	-	1.296790877	-2.138055203	-2.572003658	-2.442261694	-	-1.827521105	-2.261469559	-2.131727595	-3.434846081	-3.868794535	-3.739052571	-	-	-
TGME49_221200	TGME49_221200	-	1.014871616	-1.021770761	-1.39109401	-1.189149004	-	-1.43264725	-1.801970498	-1.600025492	-2.036642377	-2.405965626	-2.20402062	-	-	-
TGME49_221280	TGME49_221280	-	1.473273807	-1.216967368	-1.495829692	-1.229781945	-	-1.75703357	-2.035895895	-1.769848147	-2.690241175	-2.969103499	-2.703055752	-	-	-
TGME49_224540	TGME49_224540	-	1.439501724	-1.929059265	-1.579503486	-1.641644025	-	-2.216594313	-1.867038534	-1.929179073	-3.368560989	-3.019005211	-3.081145749	-	-	-
TGME49_224870	TGME49_224870	-	1.034155809	-1.469146407	-1.224778301	-1.046383807	-	-2.390982581	-2.146614475	-1.968219982	-2.503302216	-2.25893411	-2.080539617	-	-	-
TGME49_224880	TGME49_224880	-	1.065481348	-	-1.145612725	-1.576628029	-	-1.683439171	-2.525868256	-2.95688356	-1.368664988	-2.211094073	-2.642109377	-	-1.273444389	-
TGME49_226950	TGME49_226950	-	1.056556624	-1.951494983	-2.117067265	-1.861979732	-	-1.869539829	-2.035112112	-1.780024579	-3.008051607	-3.173623889	-2.918536356	-	-	-
TGME49_228395	TGME49_228395	-	2.96464077	-2.907661266	-2.605871951	-2.406969637	2.957132125	-2.915169911	-2.613380596	-	-5.872302036	-5.570512721	-5.371610407	-	-	-
TGME49_242055	TGME49_242055	-	1.897369983	-1.891293584	-1.69399777	-1.696366544	-	-2.883384911	-2.686089097	-2.68845787	-3.788663567	-3.591367753	-3.593736527	-	-	-
TGME49_246600	TGME49_246600	-	1.059146504	-1.30089441	-1.221337004	-1.057017245	-	-1.945570685	-1.866013279	-1.701693521	-2.360040913	-2.280483508	-2.116163749	-	-	-
TGME49_246740	TGME49_246740	-	1.364620593	-1.982162846	-1.939519046	-1.88100999	-	-2.158044442	-2.115400642	-2.056891585	-3.34678344	-3.30413964	-3.245630583	-	-	-
TGME49_255160	TGME49_255160	-	2.327219093	-6.099549456	-5.13982218	-5.523065128	-	-7.898775473	-6.939048197	-7.322291145	-8.426768549	-7.467041273	-7.850284221	-	-	-
TGME49_255180	TGME49_255180	-	1.336211166	-1.405966893	-1.275859735	-1.068077207	-	-2.813919819	-2.683812661	-2.476030133	-2.742178059	-2.612070901	-2.404288373	-	-	-
TGME49_256920	TGME49_256920	-	1.261615305	-1.616354505	-1.394264786	-1.422588099	-	-2.884361354	-2.662271636	-2.690594948	-2.87796981	-2.655880091	-2.684203404	-	-	-
TGME49_263000	TGME49_263000	-	-1.270753079	-2.992713638	-3.208705761	-3.049702443	-	-2.183671061	-2.399663184	-2.240659867	-1.721960559	-1.937952682	-1.778949365	-	-	-
TGME49_269320	TGME49_269320	-	3.821531033	2.79803727	2.743303869	2.426161587	4.341085844	3.317592082	3.26285868	-	-1.023493763	-1.078227164	-1.395369446	-	-	-
TGME49_271200	TGME49_271200	-	1.47229287	-	-1.460801261	-1.580083437	-	-1.857193127	-3.089716006	-3.208998182	-1.700571252	-2.933094131	-3.052376307	-	-1.351805055	-
TGME49_278815	TGME49_278815	-	1.195124021	-1.766705522	-2.081203223	-1.767576082	-	-2.77125148	-3.08574918	-2.77212204	-2.961829543	-3.276327244	-2.962700103	-	-	-
TGME49_288190	TGME49_288190	-	1.333853482	-1.416723339	-1.049308156	-1.183295042	-	-2.227408159	-1.859992975	-1.993979862	-2.750576821	-2.383161638	-2.517148524	-	-	-
TGME49_291980	TGME49_291980	-	1.018810985	-1.597595018	-1.700617162	-1.562214845	-	-1.978481375	-2.081503519	-1.943101202	-2.616406003	-2.719428147	-2.58102583	-	-	-
TGME49_298070	TGME49_298070	-	1.32616456	-2.603403322	-2.215159251	-1.950981575	-	-2.965590387	-2.577346317	-2.31316864	-3.929567882	-3.541323811	-3.277146134	-	-	-
TGME49_307760	TGME49_307760	-	-4.372505996	-4.245413306	-6.49723258	-5.787292173	-5.286780453	-5.159687764	-7.411507037	-6.70156663	-	-	-	-2.251819273	-1.541878866	-
TGME49_314840	TGME49_314840	-	1.370606022	-4.481341853	-4.291451922	-4.004763722	-	-4.005212638	-3.815322707	-3.528634507	-5.851947875	-5.662057944	-5.375369744	-	-	-
TGME49_315860	TGME49_315860	-	1.27141537	-1.678018248	-1.406559058	-1.400658503	-	-2.895616138	-2.624156948	-2.618256393	-2.949433618	-2.677974427	-2.672073873	-	-	-
TGME49_322000	TGME49_322000	-	-2.925542297	-1.962296056	-3.59416677	-3.740010685	-3.528275475	-2.565029235	-4.196899949	-4.342743864	-	-	-	-1.631870714	-1.777714629	-
MSTRG.1015	TGME49_266366	-	-	-1.188561663	-1.499457479	-1.39208623	-1.274662265	-2.133669005	-2.444564821	-2.337193572	-	-1.169902556	-1.062531307	-	-	-
MSTRG.1046	TGME49_265500	-	-	-3.265354658	-2.968416762	-2.962146578	-	-3.35937527	-3.062437373	-3.056167189	-2.827323171	-2.530385274	-2.52411509	-	-	-
MSTRG.1090	TGME49_264860	-	-	-2.521135795	-2.614904387	-2.147665862	-	-4.167598628	-4.26136722	-3.794128695	-2.474588668	-2.56835726	-2.101118735	-	-	-
MSTRG.1126	TGME49_288440	-	1.388455649	-1.415932844	-1.086475869	-	1.378881299	-1.425507194	-1.096050219	-	-2.804388492	-2.474931518	-2.289245832	-	-	-
MSTRG.1137	TGME49_288600	-	-	1.64298222	1.809950122	1.616789989	-	2.25464872	2.421616623	2.22845649	1.29602007	1.462987972	1.269827839	-	-	-
MSTRG.1145	TGME49_288740	-	-	2.280478292	1.971834451	2.12766872	-	2.719059666	2.410415825	2.566250094	1.898772636	1.590128795	1.745963064	-	-	-
MSTRG.1149	TGME49_288830	-	-	1.705579443	1.782880563	1.818993838	-	1.647305806	1.724606926	1.760720201	1.248161408	1.325462528	1.361575803	-	-	-
MSTRG.1153	TGME49_288860	-	-	-1.81354956	-1.649322548	-1.534327269	-	-3.479328428	-3.315101417	-3.200106138	-2.215517412	-2.051290401	-1.936295122	-	-	-
MSTRG.1156	TGME49_288900	-	-	-2.054999024	-2.38995012	-1.910938829	-	-3.508808721	-3.843759818	-3.364748526	-3.012084259	-3.347035355	-2.868024064	-	-	-
MSTRG.1182	TGME49_289360	-	1.42906759	2.350843562	2.636178191	2.565920241	-	2.038905865	2.324240493	2.253982544	-	1.2071106	1.13685265	-	-	-
MSTRG.1275	TGME49_291180	-	-	-1.994572098	-1.708040596	-1.561022776	-	-1.894990536	-1.608459034	-1.461441214	-2.557664758	-2.271133256	-2.124115436	-	-	-
MSTRG.1291	TGME49_291840	-	-	-1.819367607	-1.481904393	-1.334805157	-	-1.998857905	-1.661394691	-1.514295455	-1.809341166	-1.471877952	-1.324778716	-	-	-
MSTRG.1292	TGME49_291850	-	-	-6.170169319	-5.234905074	-4.8330637	-	-6.561103745	-5.6258395	-5.223998126	-5.46524243	-4.529978185	-4.128136811	-	-	-
MSTRG.1300	TGME49_291960	-	-3.183547973	-1.76670685	-1.989913876	-2.140694389	-3.143525396	-1.726684274	-1.949891299	-2.100671812	1.416841123	-	-	-	-	-
MSTRG.1357	TGME49_304955	-	1.004835019	1.939317121	2.026023277	2.196576108	-	1.789805694	1.87651185	2.047064681	-	1.021188259	1.19174109	-	-	-
MSTRG.1402	TGME49_306060	-	-	-1.982196432	-2.123018369	-2.088147527	-	-2.445746033	-2.586567969	-2.551697128	-2.012714081	-2.153536018	-2.118665176	-	-	-
MSTRG.1432	TGME49_306620	-	4.416052922	3.185863443	3.425229005	3.678962803	3.359922582	2.129733102	2.369098665	2.622832463	-1.230189479	-	-	-	-	-
MSTRG.1439	TGME49_292920	-	-	1.718002014	1.488230383	1.373799972	-	1.456315263	1.226543632	1.112113221	1.542643224	1.312871593	1.198441182	-	-	-
MSTRG.1472	TGME49_293580	-	-	1.442964634	1.659074306	1.720896157	-	4.306634755	4.522744428	4.584566279	1.433026562	1.649136234	1.710958086	-	-	-
MSTRG.1478	TGME49_293680	-	-	1.999490334	2.198480598	1.983498264	-	3.064739595	3.263729858	3.048747524	1.306754903	1.505745166	1.290762832	-	-	-
MSTRG.1481	TGME49_293710	-	-	2.341462381	2.233333793	2.269652743	-	1.847459804	1.739331217	1.775650167	1.768457724	1.660329136	1.696648087	-	-	-
MSTRG.1508	TGME49_294350	-	-	-2.732976916	-2.757669624	-2.96141984	-	-2.654100371	-2.678793078	-2.882543294	-2.74177619	-2.766468897	-2.970219113	-	-	-
MSTRG.1512	TGME49_294550	-	1.360308143	-1.254341821	-1.134422859	-	-	-1.728490179	-1.608571217	-1.346654027	-2.614649964	-2.494731002	-2.232813813	-	-	-
MSTRG.1515	TGME49_294610	-	-	-	-1.748086314	-1.839673527	-	-1.527708409	-2.699067471	-2.790654685	-	-2.054485262	-2.146072476	-1.171359062	-1.262946275	-
MSTRG.1559	TGME49_295950	-	2.190951108	3.471994387	2.957425518	2.84224259	1.113236091	2.39427937	1.879710501	1.764527572	1.281043279	-	-	-	-	-
MSTRG.1583	TGME49_295360	-	-	1.185393762	1.543064696	1.617013572	-	1.748485865	2.1061568	2.180105676	1.034673081	1.392344015	1.466292891	-	-	-
MSTRG.1611	TGME49_207800	-	-	2.201338711	2.372034738	2.199191391	-	3.116596928	3.287292955	3.114449608	2.361972708	2.532668735	2.359825388	-	-	-
MSTRG.1617	TGME49_207880	-	-	-3.145327388	-3.557104236	-3.398652746	-	-2.133516763	-2.545293611	-2.386842121	-2.796550316	-3.208327164	-3.049875674	-	-	-
MSTRG.1634	TGME49_208430	-	1.408196582	2.131124477	2.477744209	2.434117508	-	2.485139229	2.831758961	2.78813226	-	1.069547627	1.025920926	-	-	-
MSTRG.1648	TGME49_208830	-	-6.396222764	-8.375696043	-9.535458784	-8.975992608	-6.31337599	-8.292849269	-9.452612009	-8.893145833	-	-3.139236019	-	-	-	-
MSTRG.1649	TGME49_208970	-	-	1.709092315	1.768343908	1.697880338	-	2.433211156	2.492462748	2.421999178	1.962809862	2.022061454	1.951597884	-	-	-
MSTRG.1665	TGME49_209200	-	-	2.006217965	2.183823382	2.017341422	-	1.910681103	2.08828652	1.92180456	1.070860584	1.248466001	1.081984041	-	-	-
MSTRG.1668	TGME49_209290	-	-	-2.20441248	-2.022921148	-2.021519807	-	-2.181472426	-1.999981094	-1.998579753	-1.29283043	-1.111339098	-1.109937757	-	-	-
MSTRG.1672	TGME49_209440	-	-	-1.568221502	-1.65212769	-1.592287035	-	-2.804471228	-2.888377415	-2.828536761	-2.387948019	-2.471854206	-2.412013552	-	-	-
MSTRG.1675	TGME49_209490	-	-	1.296217777	1.535139226	1.448600005	-	2.564391278	2.803312727	2.716773506	1.512977986	1.751899434	1.665360213	-	-	-
MSTRG.1676	TGME49_209570	-	-	2.155645862	2.128277423	2.137120293	-	1.994973102	1.967604663	1.976447532	1.716678412	1.689309974	1.698152843	-	-	-
MSTRG.1697	TGME49_209890	-	-	1.404989309	1.445146955	1.522012052	-	1.482789803	1.522947449	1.599812546	1.843511363	1.883669009	1.960534106	-	-	-
MSTRG.1721	TGME49_321500	-	-	1.736517126	1.959261282	1.838183754	-	1.93981618	2.162560335	2.041482807	1.874831843	2.097575998	1.97649847	-	-	-
MSTRG.1727	TGME49_321410	-	-	-1.780372139	-1.61321071	-1.588689691	-	-1.500341894	-1.333180465	-1.308659446	-2.094447984	-1.927286556	-1.902765537	-	-	-
MSTRG.1747	TGME49_220390	-	-	2.101785295	2.21970326	2.414342825	-	1.937924086	2.055842051	2.250481616	1.271669679	1.389587643	1.584227209	-	-	-
MSTRG.1748	TGME49_220400	-	-	-1.606342694	-1.368094644	-1.354870901	-	-1.449445499	-1.211197449	-1.197973706	-1.705147685	-1.466899636	-1.453675893	-	-	-
MSTRG.1749	TGME49_220400	-	-	-3.544986327	-3.295825628	-3.201289084	-	-2.657594578	-2.408433879	-2.313897335	-2.597544082	-2.348383383	-2.253846839	-	-	-
MSTRG.1777	TGME49_212840	-	-	2.603028101	2.566805014	2.451990353	-	2.248605208	2.21238212	2.097567459	1.549992749	1.513769662	1.398955001	-	-	-
MSTRG.180	TGME49_323400	-	-	4.835568602	5.818199292	6.461900203	-	4.717333397	5.699964088	6.343664998	4.81556199	5.798192681	6.441893591	-	-	-
MSTRG.1809	TGME49_213590	-	-	1.124233447	1.405810327	1.50140128	-	2.267389002	2.548965881	2.644556835	1.994981407	2.276558287	2.37214924	-	-	-
MSTRG.1813	TGME49_213650	-	-	1.50148673	1.601990498	1.582843226	-	2.211256655	2.311760424	2.292613151	1.653863655	1.754367424	1.735220151	-	-	-
MSTRG.1817	TGME49_213700	-	2.038503325	3.243156073	3.038964554	2.626798014	-	2.286357742	2.082166223	1.669999684	1.204652748	1.000461228	-	-	-	-
MSTRG.1846	TGME49_287180	-	-	-2.110218618	-2.563275146	-2.700870248	-	-2.175963138	-2.629019667	-2.766614768	-2.016903448	-2.469959976	-2.607555078	-	-	-
MSTRG.1853	TGME49_286770	-	-	-6.26623835	-7.356147941	-8.247147477	-	-6.846540098	-7.936449689	-8.827449225	-3.411784602	-4.501694194	-5.39269373	-	-	-
MSTRG.1871	TGME49_286590	-	-	-	-2.003644496	-2.315857173	-1.408482147	-	-2.506053343	-2.81826602	-	-1.097571196	-1.409783874	-1.683504483	-1.99571716	-
MSTRG.1896	TGME49_286090	-	-	1.025565322	1.392314142	1.525275095	-	1.721767139	2.088515959	2.221476912	1.421291213	1.788040033	1.921000986	-	-	-
MSTRG.1900	TGME49_286000	-	-	1.56087141	1.75000417	1.812853621	-	3.043960056	3.233092816	3.295942267	2.014388489	2.20352125	2.2663707	-	-	-
MSTRG.1911	TGME49_285720	-	-	1.446055656	1.600700787	1.69369693	-	4.499876329	4.65452146	4.747517603	2.745495885	2.900141016	2.993137159	-	-	-
MSTRG.1927	TGME49_284660	-	-	2.412552737	2.724356012	2.777688133	-	2.333199052	2.645002327	2.698334448	2.711196586	3.022999861	3.076331982	-	-	-
MSTRG.1962	TGME49_283550	-	-	-1.396217638	-1.068167186	-1.017762465	-	-1.596052953	-1.268002501	-1.21759778	-1.660025205	-1.331974753	-1.281570033	-	-	-
MSTRG.1968	TGME49_238000	-	-	3.320863987	3.736371393	3.87713594	-	3.191892374	3.60739978	3.748164327	2.074364923	2.489872329	2.630636877	-	-	-
MSTRG.1990	TGME49_238260	-	-	2.326285171	2.447661387	2.481658106	-	3.930079557	4.051455773	4.085452492	1.341046123	1.462422339	1.496419058	-	-	-
MSTRG.2050	TGME49_240460	-	-	2.26419076	2.769893029	2.675512776	-	2.433433916	2.939136185	2.844755932	1.366470951	1.87217322	1.777792967	-	-	-
MSTRG.2098	TGME49_241300	-	-3.792490588	-4.686685837	-3.899835638	-3.524996777	-3.018303014	-3.912498264	-3.125648065	-2.750809203	-	-	-	-	1.16168906	-
MSTRG.2103	TGME49_241820	-	-	1.442388311	1.659259529	1.720986602	-	1.383445172	1.60031639	1.662043463	1.223067322	1.439938539	1.501665612	-	-	-
MSTRG.2129	TGME49_242660	-	-	1.440665141	1.506241518	1.515784445	-	1.521767695	1.587344072	1.596886999	1.351361502	1.416937879	1.426480806	-	-	-
MSTRG.2130	TGME49_242680	-	-	1.495830051	1.818262942	1.834809077	-	3.450424635	3.772857526	3.789403661	1.794663526	2.117096417	2.133642552	-	-	-
MSTRG.2132	TGME49_242800	-	-	1.914706839	2.276833407	2.328084239	-	2.495276422	2.857402989	2.908653821	2.07543238	2.437558947	2.488809779	-	-	-
MSTRG.2159	TGME49_243465	-	-	-4.881163872	-4.133926905	-4.327911264	-	-4.921642542	-4.174405575	-4.368389934	-4.764981881	-4.017744914	-4.211729273	-	-	-
MSTRG.2181	TGME49_243960	-	-	-2.514422784	-2.271542225	-2.112309417	-	-2.754323514	-2.511442955	-2.352210147	-2.541489072	-2.298608513	-2.139375705	-	-	-
MSTRG.2198	TGME49_244250	-	-	2.143736994	2.263513186	2.324124779	-	1.910415088	2.030191279	2.090802873	1.244436667	1.364212859	1.424824452	-	-	-
MSTRG.2260	TGME49_229700	-	-	-2.44484925	-2.658853898	-2.29661957	-	-3.901483112	-4.11548776	-3.753253432	-2.869600702	-3.08360535	-2.721371022	-	-	-
MSTRG.2317	TGME49_231140	-	-	-3.263836669	-2.997213901	-2.878221194	-	-2.62489503	-2.358272263	-2.239279555	-2.396164788	-2.12954202	-2.010549312	-	-	-
MSTRG.2331	TGME49_231430	-	-	2.561596948	2.608419914	2.563665753	-	3.373635832	3.420458798	3.375704637	1.490567493	1.537390459	1.492636298	-	-	-
MSTRG.2344	TGME49_231970	-	-	-1.409092407	-1.239183222	-1.201472155	-	-2.025830057	-1.855920872	-1.818209805	-2.111651975	-1.94174279	-1.904031723	-	-	-
MSTRG.2365	TGME49_232350	-	-2.202382393	-1.81777291	-2.639511522	-2.824859237	-1.610719593	-1.226110109	-2.047848721	-2.233196437	-	-	-	-	-1.007086328	-
MSTRG.2385	TGME49_232690	-	-	1.866195531	1.944335218	1.836354533	-	2.072486962	2.150626648	2.042645963	2.450580319	2.528720005	2.42073932	-	-	-
MSTRG.2408	TGME49_233157	-	-	-5.890106068	-6.196576481	-6.446168277	-	-8.059091367	-8.365561781	-8.615153576	-6.980280965	-7.286751379	-7.536343174	-	-	-
MSTRG.2452	TGME49_273930	-	-	1.877990105	1.909494755	2.128338899	-	1.756311587	1.787816236	2.006660381	1.693379783	1.724884433	1.943728577	-	-	-
MSTRG.2466	TGME49_273690	-	-	1.485271345	1.687848197	1.554066172	-	2.734778833	2.937355684	2.80357366	1.044946889	1.247523741	1.113741716	-	-	-
MSTRG.2471	TGME49_273595	-	2.44452733	1.367988286	1.18640682	1.355496484	4.321926948	3.245387904	3.063806439	3.232896103	-	-1.258120509	-	-	-	-
MSTRG.2483	TGME49_273310	-	-	1.435580999	1.756373482	1.879448306	-	3.104671948	3.42546443	3.548539255	1.336741847	1.65753433	1.780609155	-	-	-
MSTRG.2523	TGME49_271970	-	-	1.848129224	1.822459689	1.848875254	-	2.081896496	2.056226961	2.082642526	1.781563552	1.755894017	1.782309582	-	-	-
MSTRG.2533	TGME49_271810	-	-	-1.804067494	-1.806953522	-1.85793243	-	-2.023802997	-2.026689025	-2.077667933	-1.876197943	-1.879083971	-1.930062879	-	-	-
MSTRG.2536	TGME49_271780	-	-	-1.713369101	-1.715619087	-1.850123359	-	-1.78454613	-1.786796116	-1.921300388	-2.330926567	-2.333176553	-2.467680825	-	-	-
MSTRG.2569	TGME49_270880	-	-	-2.007698259	-2.082901397	-1.880131551	-	-1.902632707	-1.977835845	-1.775065999	-1.453532882	-1.52873602	-1.325966174	-	-	-
MSTRG.2649	TGME49_269210	-	-	-2.250544092	-2.062624017	-2.361649304	-	-2.893587587	-2.705667512	-3.004692799	-3.140993038	-2.953072963	-3.25209825	-	-	-
MSTRG.2651	TGME49_269180	-	-	-1.612416407	-1.667632078	-1.584445534	-	-1.854736125	-1.909951797	-1.826765253	-1.272046477	-1.327262148	-1.244075604	-	-	-
MSTRG.2681	TGME49_268680	-	-	1.801070788	1.62966397	1.643648695	-	2.073450239	1.902043422	1.916028147	1.467163968	1.29575715	1.309741875	-	-	-
MSTRG.2688	TGME49_268610	-	-	2.550397416	2.992053996	2.962113096	-	3.724561402	4.166217981	4.136277082	1.556027431	1.99768401	1.967743111	-	-	-
MSTRG.2698	TGME49_268370	-	-	-2.252381055	-1.783092853	-1.655226646	-	-1.917830168	-1.448541967	-1.32067576	-2.122270259	-1.652982057	-1.52511585	-	-	-
MSTRG.2707	0	-	-	-3.623718105	-3.4372806	-2.821675317	-	-5.872531941	-5.686094436	-5.070489153	-5.164842836	-4.978405331	-4.362800048	-	-	-
MSTRG.2709	TGME49_268178	-	-	-3.648979069	-3.494341045	-3.432886288	-	-3.641866541	-3.487228517	-3.425773761	-2.271196275	-2.116558251	-2.055103495	-	-	-
MSTRG.2723	TGME49_200310	-	-	1.939544945	2.439829201	2.637231483	-	2.253259544	2.7535438	2.950946081	1.60684286	2.107127116	2.304529398	-	-	-
MSTRG.2725	TGME49_200330	-	-	1.271456797	1.332877413	1.233727	-	1.58081601	1.642236627	1.543086213	1.689700772	1.751121389	1.651970975	-	-	-
MSTRG.2752	TGME49_280540	-	-	-1.834755718	-1.729928835	-1.652809942	-	-1.889981434	-1.785154551	-1.708035657	-1.843479027	-1.738652144	-1.661533251	-	-	-
MSTRG.2766	TGME49_304490	-	-	2.471868181	2.762035763	2.719424284	-	4.489202598	4.77937018	4.736758701	1.948488686	2.238656268	2.196044789	-	-	-
MSTRG.2796	TGME49_206380	-	1.05274691	-	-1.051001591	-1.058374754	-	-1.312735269	-1.632545389	-1.639918552	-1.783938381	-2.103748501	-2.111121664	-	-	-
MSTRG.2803	TGME49_205750	-	1.034369053	2.254851245	2.114746241	1.911418961	-	2.785529075	2.645424071	2.44209679	1.220482193	1.080377189	-	-	-	-
MSTRG.2831	TGME49_205330	-	-	1.688957508	1.853208077	1.905838856	1.005958177	1.8565891	2.020839669	2.073470448	-	1.014881491	1.06751227	-	-	-
MSTRG.2832	TGME49_205320	-	-	-3.229423563	-3.475519909	-3.354300691	-	-3.083753336	-3.329849682	-3.208630464	-3.065679449	-3.311775795	-3.190556577	-	-	-
MSTRG.2863	TGME49_204370	-	-	1.981485861	2.084707507	2.067805255	-	2.94170175	3.044923396	3.028021144	1.134011307	1.237232953	1.220330701	-	-	-
MSTRG.2870	TGME49_204150	-	-	-3.915927229	-4.001766789	-3.765279345	-	-3.439987523	-3.525827083	-3.289339639	-4.552801205	-4.638640765	-4.402153321	-	-	-
MSTRG.2875	TGME49_204055	-	-	1.68971869	1.731265829	1.771963147	-	2.746789967	2.788337106	2.829034424	1.027945814	1.069492954	1.110190272	-	-	-
MSTRG.2883	TGME49_203980	-	-	-2.564944391	-2.156396665	-1.962701929	-	-2.084928963	-1.676381237	-1.482686501	-2.312347313	-1.903799587	-1.710104851	-	-	-
MSTRG.2888	TGME49_203810	-	-	1.114427285	1.246000119	1.215081371	-	1.43424894	1.565821774	1.534903026	1.050894111	1.182466945	1.151548197	-	-	-
MSTRG.2894	TGME49_203710	-	1.575965976	-	-1.006076727	-1.272350142	-	-2.02963233	-2.442960029	-2.709233444	-2.168715004	-2.582042703	-2.848316118	-	-	-
MSTRG.2916	TGME49_203280	-	-	1.864798471	2.109642645	2.210503671	1.504596123	2.464985544	2.709829718	2.810690744	-	1.205233595	1.306094621	-	-	-
MSTRG.2929	TGME49_203030	-	-	2.019438595	2.232601181	2.136867139	-	1.165992375	1.379154961	1.283420919	1.054673775	1.267836361	1.172102319	-	-	-
MSTRG.2968	TGME49_202420	-	-	2.064282091	2.011835451	1.9403209	3.946186821	5.026888719	4.974442078	4.902927527	1.080701898	1.028255257	-	-	-	-
MSTRG.2974	TGME49_202290	-	-	2.275771997	2.436275222	2.277324013	-	1.574691172	1.735194397	1.576243188	1.621503311	1.782006536	1.623055327	-	-	-
MSTRG.2994	TGME49_201785	-	-1.848416589	-3.153254928	-2.654058605	-2.704664303	-1.863612374	-3.168450713	-2.669254391	-2.719860088	-1.304838339	-	-	-	-	-
MSTRG.3005	TGME49_201630	-	-	1.782052598	1.813564899	1.861540087	-	1.688178663	1.719690964	1.767666152	1.42906095	1.460573251	1.508548439	-	-	-
MSTRG.3020	TGME49_281430	-	-	2.034501484	2.336767795	2.205219253	-	3.485335179	3.787601491	3.656052948	1.830072073	2.132338384	2.000789842	-	-	-
MSTRG.3021	TGME49_281440	-	-	-1.964386942	-1.901731935	-1.691302763	-	-1.704717784	-1.642062777	-1.431633605	-2.604777918	-2.542122911	-2.331693739	-	-	-
MSTRG.3026	TGME49_281570	-	-	1.785462008	2.119680213	2.00910522	-	3.691683679	4.025901884	3.915326892	1.202076235	1.53629444	1.425719447	-	-	-
MSTRG.3101	TGME49_263310	-	-	1.407228696	1.305813617	1.376410327	-	4.202067195	4.100652116	4.171248826	2.151302164	2.049887085	2.120483795	-	-	-
MSTRG.3130	TGME49_262930	-	-	1.199771069	1.148796582	1.10655095	-	1.319721874	1.268747387	1.226501755	1.5362456	1.485271113	1.443025481	-	-	-
MSTRG.3141	TGME49_262720	-	-	-3.200259717	-3.13254617	-2.741818168	-	-2.937358913	-2.869645365	-2.478917364	-2.353726361	-2.286012813	-1.895284811	-	-	-
MSTRG.3161	TGME49_262460	-	-	-1.465068428	-1.434727257	-1.438949916	-	-2.117915207	-2.087574036	-2.091796694	-1.939364642	-1.909023471	-1.913246129	-	-	-
MSTRG.3163	TGME49_262410	-	-	-1.903202869	-1.808435466	-1.764310302	-	-1.733168524	-1.63840112	-1.594275956	-2.246132422	-2.151365018	-2.107239854	-	-	-
MSTRG.3193	TGME49_261710	-	-	2.690453912	2.760417527	2.590955842	-	4.536716949	4.606680563	4.437218878	2.006485632	2.076449247	1.906987562	-	-	-
MSTRG.3210	TGME49_261400	-	-	1.624265883	1.679866202	1.740378238	-	2.199090116	2.254690435	2.315202471	1.242091775	1.297692094	1.35820413	-	-	-
MSTRG.3227	TGME49_260820	-	-	1.624349229	1.752248454	1.754178384	-	2.142998759	2.270897984	2.272827914	1.229783726	1.357682951	1.359612881	-	-	-
MSTRG.3309	TGME49_258860	-	-	1.152271734	1.073823909	1.165830454	-	1.864636879	1.786189054	1.878195599	1.440267972	1.361820146	1.453826691	-	-	-
MSTRG.3318	TGME49_258730	-	1.101927162	2.063980355	2.318909669	2.205406438	-	2.103054012	2.357983325	2.244480095	-	1.216982507	1.103479277	-	-	-
MSTRG.3327	TGME49_258540	-	-	-2.667744001	-2.358773098	-2.42709007	-	-2.962963814	-2.653992911	-2.722309883	-2.394850551	-2.085879648	-2.15419662	-	-	-
MSTRG.3339	TGME49_258240	-	-	-1.488944665	-1.654150003	-1.617507015	-	-2.101064592	-2.266269929	-2.229626942	-2.136967379	-2.302172716	-2.265529729	-	-	-
MSTRG.3370	TGME49_257685	-	-	-4.915747349	-4.266589678	-4.624870202	-	-6.995313107	-6.346155435	-6.704435959	-4.659317706	-4.010160034	-4.368440558	-	-	-
MSTRG.3402	TGME49_257040	-	-	1.777497799	2.039710555	2.142851888	-	2.171424879	2.433637635	2.536778968	1.485737089	1.747949845	1.851091178	-	-	-
MSTRG.3418	TGME49_256000	-	-	1.601111513	1.74317409	1.770097606	-	1.834035525	1.976098102	2.003021618	1.671217989	1.813280566	1.840204082	-	-	-
MSTRG.3433	TGME49_255670	-	-	2.820640373	3.29271631	3.158434639	-	3.342787487	3.814863424	3.680581753	1.54840709	2.020483026	1.886201355	-	-	-
MSTRG.3441	TGME49_255410	-	-	1.20735466	1.111564638	1.183771809	-	2.123874591	2.02808457	2.10029174	1.911182939	1.815392918	1.887600088	-	-	-
MSTRG.3533	TGME49_227275	-	-	-3.656383096	-2.685578584	-2.5718719	-	-4.632460643	-3.661656132	-3.547949447	-4.986749459	-4.015944948	-3.902238264	-	-	-
MSTRG.3580	TGME49_226430	-	-	1.775381635	1.780458216	1.867591933	-	1.421317635	1.426394217	1.513527933	1.238385388	1.243461969	1.330595686	-	-	-
MSTRG.3598	TGME49_226040	-	-	2.587019825	2.419249612	2.243172565	-	2.509579701	2.341809488	2.16573244	2.29869618	2.130925967	1.954848919	-	-	-
MSTRG.3605	TGME49_225940	-	1.756273392	2.395029336	2.733966146	2.816859197	2.343630219	2.982386164	3.321322973	3.404216024	-	-	1.060585805	-	-	-
MSTRG.3624	TGME49_225555	-	-	-1.921686154	-1.934493755	-1.946866153	-	-1.817747868	-1.830555468	-1.842927867	-1.905410719	-1.918218319	-1.930590718	-	-	-
MSTRG.3657	TGME49_225090	-	-	-1.607908113	-1.319517889	-1.102174232	-	-1.883535854	-1.59514563	-1.377801973	-2.472630058	-2.184239834	-1.966896177	-	-	-
MSTRG.3667	TGME49_224960	-	-	2.11089009	2.20860768	2.173966269	-	2.691164252	2.788881842	2.754240431	1.33035864	1.42807623	1.393434819	-	-	-
MSTRG.3712	TGME49_224020	-	-	1.826594192	2.167647297	2.22379515	-	2.276907131	2.617960236	2.674108089	2.480833867	2.821886972	2.878034826	-	-	-
MSTRG.3713	TGME49_223985	-	-	-2.09012056	-1.772265974	-1.863851244	-	-2.11996498	-1.802110394	-1.893695664	-2.688411912	-2.370557325	-2.462142595	-	-	-
MSTRG.3722	TGME49_223880	-	-	-2.831738961	-2.840105443	-2.699463188	-	-2.718908369	-2.727274852	-2.586632596	-3.481938831	-3.490305314	-3.349663058	-	-	-
MSTRG.3786	TGME49_234470	-	-	1.560607449	2.013491404	1.977004776	-	2.521231059	2.974115015	2.937628387	2.163315165	2.61619912	2.579712493	-	-	-
MSTRG.3798	TGME49_234900	-	-	-2.353327271	-1.938383788	-1.609072893	-	-2.408777095	-1.993833612	-1.664522717	-2.926378136	-2.511434654	-2.182123759	-	-	-
MSTRG.3802	TGME49_234970	-	-	-1.222908815	-1.205044059	-1.180145838	-	-1.617765152	-1.599900396	-1.575002175	-1.821705232	-1.803840475	-1.778942255	-	-	-
MSTRG.3830	TGME49_235730	-	-	1.390063627	1.710862889	1.803285363	-	2.744677876	3.065477138	3.157899612	1.9843645	2.305163762	2.397586236	-	-	-
MSTRG.3841	TGME49_236040	-	-	-1.932643297	-2.077726176	-2.291196848	-	-1.169870166	-1.314953044	-1.528423717	-1.687056179	-1.832139057	-2.04560973	-	-	-
MSTRG.3852	TGME49_236190	-	-	1.584970263	1.953857494	2.04822718	-	3.268295769	3.637183	3.731552686	1.488337883	1.857225114	1.9515948	-	-	-
MSTRG.3860	TGME49_236530	-	-	-2.142146398	-1.529055934	-1.306496918	-	-3.363581177	-2.750490713	-2.527931696	-3.293684899	-2.680594434	-2.458035418	-	-	-
MSTRG.3891	TGME49_237120	-	-	3.831748346	4.577624345	5.246678476	-	-	3.251258802	3.920312934	2.715193783	3.461069781	4.130123913	-	1.41493013	-
MSTRG.3930	TGME49_214320	-	-	1.547702204	1.776996254	1.872141692	-	1.744619758	1.973913808	2.069059246	1.061699665	1.290993715	1.386139153	-	-	-
MSTRG.394	TGME49_221600	-	-	-2.536222994	-2.099201664	-1.901459701	-	-3.34925037	-2.91222904	-2.714487077	-3.301193543	-2.864172213	-2.666430251	-	-	-
MSTRG.3966	TGME49_215090	-	-	2.206649959	2.282676309	2.355037009	-	4.0366239	4.11265025	4.18501095	2.671537779	2.747564128	2.819924829	-	-	-
MSTRG.3968	TGME49_215130	-	-	1.847367617	2.187960116	2.27809833	-	4.415291876	4.755884375	4.846022589	1.486184189	1.826776687	1.916914902	-	-	-
MSTRG.4012	TGME49_275460	-	-1.415705185	-	-	1.07488993	-	-	1.917497944	2.059341745	1.292968696	2.348751314	2.490595115	1.055782619	1.19762642	-
MSTRG.4025	TGME49_207240	-	-	1.862428207	1.798299651	1.875652815	-	1.116490971	1.052362414	1.129715579	1.272400934	1.208272378	1.285625542	-	-	-
MSTRG.4029	TGME49_307020	-	-	2.715471075	2.847836529	2.806625972	-	2.226798534	2.359163988	2.317953431	1.538478491	1.670843945	1.629633388	-	-	-
MSTRG.4063	TGME49_309200	-	-	-1.556076345	-1.310347757	-1.220506505	-	-2.921395044	-2.675666456	-2.585825203	-1.885120037	-1.639391449	-1.549550197	-	-	-
MSTRG.4071	TGME49_309560	-	-	1.980450927	1.982866	2.098804423	-	1.999975182	2.002390255	2.118328677	1.060736607	1.06315168	1.179090102	-	-	-
MSTRG.408	TGME49_222000	-	-	1.686821934	2.152988171	2.018417021	-	3.445588826	3.911755063	3.777183913	1.334191787	1.800358023	1.665786873	-	-	-
MSTRG.4088	TGME49_309850	-	-	2.206938471	2.469102112	2.623024781	-	2.62109024	2.883253881	3.037176549	2.444734912	2.706898553	2.860821221	-	-	-
MSTRG.410	TGME49_222050	-	-	-3.46232639	-3.51722943	-3.653833103	-	-4.203007557	-4.257910597	-4.39451427	-3.229399583	-3.284302623	-3.420906296	-	-	-
MSTRG.4130	TGME49_310420	-	-	1.341757557	1.43003057	1.45794286	-	1.403804283	1.492077296	1.519989587	1.066091148	1.154364161	1.182276452	-	-	-
MSTRG.4157	TGME49_310780	-	-2.934349681	-1.801909608	-1.447215382	-1.211333125	-2.409809856	-1.277369782	-	-	1.132440074	1.487134299	1.723016556	-	-	-
MSTRG.4179	TGME49_311240	-	-	-1.779158605	-2.003897237	-2.043248068	-1.414202103	-2.366432802	-2.591171434	-2.630522266	-	-1.176969331	-1.216320163	-	-	-
MSTRG.4193	TGME49_311480	-	-	1.350161128	1.473536547	1.548765088	-	1.558711474	1.682086893	1.757315435	1.417712029	1.541087448	1.61631599	-	-	-
MSTRG.4219	TGME49_312130	-	2.539377102	3.625227	3.784457184	3.755386599	-	3.774012645	3.933242829	3.904172244	-	1.245080082	1.216009497	-	-	-
MSTRG.4222	TGME49_312160	-	-	1.113413663	1.320638298	1.50314049	-	1.320572516	1.527797152	1.710299343	1.53343279	1.740657426	1.923159617	-	-	-
MSTRG.4257	TGME49_313020	-	-	-1.125136207	-1.097056096	-1.338878368	-	-2.004166162	-1.97608605	-2.217908323	-1.075235464	-1.047155352	-1.288977624	-	-	-
MSTRG.4260	TGME49_313050	-	5.751303081	6.367074711	6.764560716	6.7013594	5.66371749	6.279489121	6.676975125	6.613773809	-	1.013257635	-	-	-	-
MSTRG.438	TGME49_222800	-	-	-2.021689573	-1.981372412	-1.613566992	-	-2.249995181	-2.209678019	-1.8418726	-1.938466653	-1.898149491	-1.530344072	-	-	-
MSTRG.4382	TGME49_315520	-	4.992819738	5.909027549	6.06917776	5.994942323	3.76681005	4.68301786	4.843168071	4.768932635	-	1.076358022	-	-	-	-
MSTRG.4394	TGME49_315770	-	-	1.590015966	1.587090781	1.504855649	-	1.674443804	1.671518619	1.589283487	1.419806185	1.416881	1.334645868	-	-	-
MSTRG.4412	TGME49_316255	-	-	-2.094023418	-1.499341419	-1.272027514	-	-4.078516561	-3.483834562	-3.256520657	-3.559209867	-2.964527867	-2.737213962	-	-	-
MSTRG.451	TGME49_222970	-	-	2.225592129	2.56969155	2.587316023	-	3.718999629	4.063099051	4.080723524	1.611933479	1.956032901	1.973657374	-	-	-
MSTRG.4510	TGME49_215895	-	-	1.94387077	2.443296584	2.33641202	-	3.338679758	3.838105572	3.731221008	1.573299027	2.072724841	1.965840277	-	-	-
MSTRG.4514	TGME49_298620	-	-	1.853358364	1.857870859	1.793212978	-	1.969767486	1.974279981	1.9096221	1.367862373	1.372374868	1.307716987	-	-	-
MSTRG.4535	TGME49_300120	-	2.455867269	3.430825113	3.391771173	3.512743514	1.987009105	2.961966949	2.922913009	3.043885351	-	-	1.056876246	-	-	-
MSTRG.4554	TGME49_307820	-	-	1.920674633	2.139188341	2.248573352	-	2.904780008	3.123293716	3.232678727	1.79029765	2.008811357	2.118196369	-	-	-
MSTRG.4559	TGME49_307980	-	-	1.947230579	2.247959291	2.244493261	-	3.465818766	3.766547478	3.763081448	1.349152831	1.649881543	1.646415514	-	-	-
MSTRG.4569	TGME49_219850	-	-	-3.805665559	-3.915396587	-3.778448606	-	-3.880551191	-3.990282219	-3.853334237	-3.11240255	-3.222133578	-3.085185597	-	-	-
MSTRG.4581	TGME49_219730	-	-3.623072899	-3.140419644	-4.155461084	-4.710021148	-3.297636844	-2.814983589	-3.830025028	-4.384585093	-	-	-	-	-1.569601504	-
MSTRG.4602	TGME49_219210	-	-	1.35122662	1.757362746	1.610094978	-	3.702354703	4.108490829	3.961223061	2.95047434	3.356610467	3.209342699	-	-	-
MSTRG.4617	TGME49_218960	-	-	-2.807703154	-2.958654776	-2.752925024	-	-2.153063244	-2.304014866	-2.098285114	-2.297467361	-2.448418982	-2.242689231	-	-	-
MSTRG.4618	TGME49_218955	-	-	-4.975784661	-3.94649067	-3.821315572	-	-5.950618213	-4.921324222	-4.796149124	-5.769317282	-4.740023292	-4.614848194	-	-	-
MSTRG.4624	TGME49_218870	-	-	1.703768683	1.87754248	1.960216087	-	2.382028531	2.555802327	2.638475934	2.204722737	2.378496533	2.46117014	-	-	-
MSTRG.4683	TGME49_217680	-	-	-1.58019212	-1.53624007	-1.39530175	-	-1.279131507	-1.235179457	-1.094241136	-1.822198053	-1.778246003	-1.637307682	-	-	-
MSTRG.4703	TGME49_245485	-	-	2.285728707	2.670020759	2.574991227	-	2.364859938	2.74915199	2.654122457	1.419794672	1.804086724	1.709057192	-	-	-
MSTRG.4713	TGME49_245640	-	-	1.615557754	1.353189009	1.352264072	-	1.562070398	1.299701653	1.298776716	1.329218024	1.066849279	1.065924342	-	-	-
MSTRG.4767	TGME49_247030	-	-	1.167080704	1.27073214	1.292489915	-	1.328670194	1.43232163	1.454079405	1.59323675	1.696888186	1.718645961	-	-	-
MSTRG.4771	TGME49_247250	-	-	2.399245806	2.681134897	2.721634212	-	2.728782096	3.010671186	3.051170501	1.389411658	1.671300749	1.711800063	-	-	-
MSTRG.4779	TGME49_247440	-	-	1.026654125	1.009885098	1.139498792	-	1.093461587	1.07669256	1.206306253	1.211268637	1.19449961	1.324113304	-	-	-
MSTRG.4796	TGME49_247720	-	1.727815231	-1.162915735	-1.108449906	-	-	-1.636564213	-1.582098385	-1.453577787	-2.890730966	-2.836265138	-2.70774454	-	-	-
MSTRG.4806	TGME49_248110	-	-	-2.464478269	-2.41023425	-2.090177428	-	-1.970389802	-1.916145782	-1.596088961	-2.805292649	-2.75104863	-2.430991808	-	-	-
MSTRG.4846	TGME49_248810	-	-	-2.508109572	-2.732578804	-2.892336057	-	-2.398967209	-2.623436442	-2.783193694	-2.824176551	-3.048645784	-3.208403036	-	-	-
MSTRG.4865	TGME49_249260	-	-	-1.492499927	-1.460519128	-1.292221044	-	-1.483553675	-1.451572877	-1.283274793	-1.677340215	-1.645359417	-1.477061332	-	-	-
MSTRG.4875	TGME49_249370	-	-	1.628875353	2.058491152	2.067645593	-	2.492103285	2.921719085	2.930873526	1.986794087	2.416409886	2.425564327	-	-	-
MSTRG.4893	TGME49_249630	-	-	1.258914385	1.60719337	1.756327597	-	3.474706331	3.822985316	3.972119543	2.130505598	2.478784583	2.62791881	-	-	-
MSTRG.4897	TGME49_249670	-	2.383756332	3.366907356	3.446775955	3.23744054	1.993284519	2.976435543	3.056304142	2.846968727	-	1.063019623	-	-	-	-
MSTRG.4905	TGME49_249770	-	1.993215112	2.978130313	3.372847024	3.420122184	-	2.5317278	2.926444511	2.973719671	-	1.379631912	1.426907072	-	-	-
MSTRG.4933	TGME49_250685	-	-	-1.219727173	-1.377776728	-1.33672001	-	-1.600398244	-1.7584478	-1.717391081	-1.555603869	-1.713653424	-1.672596706	-	-	-
MSTRG.495	TGME49_297810	-	-	1.220369815	1.326804461	1.402671344	-	1.490842599	1.597277244	1.673144128	1.173894212	1.280328858	1.356195741	-	-	-
MSTRG.4954	TGME49_251440	-	-	1.678470567	1.775375706	1.865005276	-	2.726400751	2.823305889	2.912935459	1.332248052	1.429153191	1.518782761	-	-	-
MSTRG.5007	TGME49_278700	-	-	1.688752592	1.631037154	1.672609107	-	3.30314536	3.245429922	3.287001875	1.361940569	1.304225131	1.345797084	-	-	-
MSTRG.5048	TGME49_277740	-	-	-1.758481821	-1.798004206	-1.645026904	-	-2.165103772	-2.204626157	-2.051648855	-1.45713705	-1.496659435	-1.343682133	-	-	-
MSTRG.5059	TGME49_277260	-	-	-1.70056363	-1.929299698	-1.83652303	-	-1.568335996	-1.797072064	-1.704295396	-1.455361556	-1.684097624	-1.591320956	-	-	-
MSTRG.530	TGME49_275770	-	-	2.186192194	2.672951372	3.26781947	3.842206567	4.871664859	5.358424036	5.953292134	-	1.516217469	2.111085567	-	-	-
MSTRG.538	TGME49_275610	-	-	-1.899797266	-3.410288003	-3.611267989	-	-1.840657503	-3.351148239	-3.552128226	-	-2.719188464	-2.92016845	-	-1.711470723	-
MSTRG.547	TGME49_252230	-	-	1.233543174	1.515493683	1.93856858	-	3.63210341	3.914053919	4.337128816	1.261031547	1.542982056	1.966056953	-	-	-
MSTRG.554	TGME49_252295	-	-	-2.993293186	-2.702208808	-2.376875303	-	-2.737584052	-2.446499675	-2.121166169	-3.728257093	-3.437172716	-3.11183921	-	-	-
MSTRG.57	TGME49_302050	-	3.824381037	7.116665692	7.357085505	7.64069678	-	-	3.434475875	3.71808715	3.292284655	3.532704467	3.816315742	-	-	-
MSTRG.613	TGME49_253750	-	-	-1.748667396	-1.579312428	-1.057191411	-	-1.873480603	-1.704125635	-1.182004618	-2.175102065	-2.005747098	-1.48362608	-	-	-
MSTRG.631	TGME49_253990	-	-	-1.73025383	-2.036161222	-1.401495338	-	-1.866328519	-2.172235911	-1.537570027	-1.601182972	-1.907090364	-1.27242448	-	-	-
MSTRG.676	TGME49_254660	-	-	1.812513431	1.851979608	2.335050114	-	2.186290601	2.225756778	2.708827284	1.635756267	1.675222444	2.15829295	-	-	-
MSTRG.706	TGME49_299120	-	-	-5.866188259	-5.422456097	-5.038500634	-	-5.181121783	-4.737389621	-4.353434158	-5.082893206	-4.639161044	-4.255205581	-	-	-
MSTRG.766	TGME49_320020	-	-	1.457619566	1.663862417	1.671298849	-	1.302006093	1.508248944	1.515685376	2.064109365	2.270352217	2.277788648	-	-	-
MSTRG.773	TGME49_319930	-	-	-1.943861055	-2.111078288	-1.929431624	-	-2.375352672	-2.542569905	-2.36092324	-1.564590036	-1.731807269	-1.550160605	-	-	-
MSTRG.793	TGME49_319340	-	-	1.359796995	1.527980276	1.259220074	-	1.431195121	1.599378402	1.3306182	1.402113923	1.570297204	1.301537002	-	-	-
MSTRG.798	TGME49_318760	-	-	1.902556655	2.068390673	1.896748786	-	1.905089784	2.070923801	1.899281914	1.182758943	1.348592961	1.176951074	-	-	-
MSTRG.822	TGME49_318440	-	-	-2.573875512	-2.384296852	-2.392876732	-	-1.567478236	-1.377899575	-1.386479456	-2.218341827	-2.028763167	-2.037343047	-	-	-
MSTRG.841	TGME49_211710	-	-	2.489122822	2.657606989	2.717478649	-	2.583724912	2.752209079	2.812080739	1.599317736	1.767801902	1.827673562	-	-	-
MSTRG.847	TGME49_211600	-	-	-1.938042443	-2.005716013	-1.769444653	-	-1.543796854	-1.611470423	-1.375199064	-2.260491978	-2.328165548	-2.091894188	-	-	-
MSTRG.857	TGME49_211260	-	-	2.358230007	2.437254377	2.397359428	-	1.956568583	2.035592954	1.995698004	1.529658703	1.608683074	1.568788124	-	-	-
MSTRG.871	TGME49_210810	-	1.544048751	2.465590594	2.501214397	2.653917195	1.938947822	2.860489665	2.896113468	3.048816266	-	-	1.109868444	-	-	-
MSTRG.876	TGME49_210760	-	-	2.159058565	2.340991212	2.247988477	-	2.259971625	2.441904271	2.348901536	3.287636965	3.469569612	3.376566877	-	-	-
MSTRG.914	TGME49_279430	-	-	1.372369448	1.757559548	1.924018113	-	1.762783297	2.147973397	2.314431962	1.22925291	1.61444301	1.780901574	-	-	-
MSTRG.985	TGME49_266920	-	-	1.370782753	1.564445748	1.568166201	-	1.660875848	1.854538842	1.858259296	1.239622562	1.433285557	1.43700601	-	-	-
MSTRG.992	TGME49_266810	-	-	1.775732664	1.919216991	1.923400167	-	2.143309179	2.286793505	2.290976681	2.078564891	2.222049217	2.226232393	-	-	-
TGME49_202640	TGME49_202640	-	-	-2.211189476	-2.409404618	-2.258066687	-	-3.623268251	-3.821483393	-3.670145462	-3.578066269	-3.776281411	-3.62494348	-	-	-
TGME49_204315	TGME49_204315	-	-	-3.856480231	-4.700580797	-3.938403353	-	-4.555256864	-5.399357429	-4.637179985	-3.495233043	-4.339333609	-3.577156165	-	-	-
TGME49_204510	TGME49_204510	-	-3.08546172	-5.161758358	-5.864879614	-5.867922903	-	-3.16107645	-3.864197706	-3.867240995	-	-2.779417894	-2.782461182	-	-	-
TGME49_205615	TGME49_205615	-	-	-2.378693361	-2.213430106	-2.127458729	-	-2.448819039	-2.283555784	-2.197584407	-2.201497486	-2.036234231	-1.950262854	-	-	-
TGME49_206670	TGME49_206670	-	-	-1.287739411	-1.115456816	-1.139990176	-	-1.293026155	-1.12074356	-1.145276921	-1.757301791	-1.585019197	-1.609552557	-	-	-
TGME49_206690	TGME49_206690	-	-	-1.213649971	-2.080491774	-1.928942367	-	-2.003985135	-2.870826938	-2.719277531	-1.359030116	-2.225871919	-2.074322512	-	-	-
TGME49_206695	TGME49_206695	-	-	-4.673568246	-5.148869283	-4.254304274	-	-4.664630189	-5.139931226	-4.245366217	-6.3528297	-6.828130738	-5.933565728	-	-	-
TGME49_207990	TGME49_207990	-	-	-2.232739674	-2.246673965	-2.17813051	-	-2.654173048	-2.668107339	-2.599563884	-2.362309185	-2.376243477	-2.307700021	-	-	-
TGME49_208400	TGME49_208400	-	-	-2.804196119	-2.484631782	-2.428842285	-	-2.798007615	-2.478443278	-2.422653781	-2.314338177	-1.99477384	-1.938984344	-	-	-
TGME49_208842	TGME49_208842	-	-	-1.727272468	-1.871114817	-1.952693337	-	-1.963527376	-2.107369726	-2.188948245	-1.392354472	-1.536196822	-1.617775341	-	-	-
TGME49_210430	TGME49_210430	-	-	-1.622871935	-1.702796855	-1.782070445	-	-2.043523368	-2.123448287	-2.202721877	-2.120166424	-2.200091343	-2.279364933	-	-	-
TGME49_211670	TGME49_211670	-	-	1.058412918	1.429841808	1.473015707	-	2.70019205	3.071620941	3.114794839	1.525388374	1.896817265	1.939991163	-	-	-
TGME49_211700	TGME49_211700	-	-	-2.423918979	-2.176459194	-2.210031661	-	-2.244165729	-1.996705944	-2.030278411	-1.895459066	-1.647999281	-1.681571747	-	-	-
TGME49_213870	TGME49_213870	-	-	-2.6245138	-2.510117893	-2.742455728	-	-2.715309734	-2.600913827	-2.833251663	-2.326653225	-2.212257318	-2.444595153	-	-	-
TGME49_214600	TGME49_214600	-	-	-1.871069002	-1.933225982	-1.654069139	-	-2.007029197	-2.069186177	-1.790029334	-2.054193541	-2.11635052	-1.837193678	-	-	-
TGME49_214610	TGME49_214610	-	-	-2.315579833	-2.137695434	-2.024451399	-	-1.988946982	-1.811062583	-1.697818548	-2.399068948	-2.221184549	-2.107940514	-	-	-
TGME49_214960	TGME49_214960	-	-	-2.810049869	-2.51429899	-2.364649038	-	-2.098247966	-1.802497087	-1.652847135	-2.323029757	-2.027278878	-1.877628926	-	-	-
TGME49_214990	TGME49_214990	-	-	-1.154217956	-1.224685223	-1.231320871	-	-1.757176181	-1.827643449	-1.834279097	-1.824679062	-1.89514633	-1.901781978	-	-	-
TGME49_216620	TGME49_216620	-	-	-2.987675151	-3.055416893	-3.225539906	-	-3.276599756	-3.344341498	-3.514464511	-2.029937758	-2.0976795	-2.267802513	-	-	-
TGME49_217182	TGME49_217182	-	-	-2.548236095	-3.412004607	-3.39091581	-	-2.241586711	-3.105355223	-3.084266427	-1.771044187	-2.6348127	-2.613723903	-	-	-
TGME49_217360	TGME49_217360	-	-	-1.850756702	-2.134583401	-2.18526727	-	-2.225737423	-2.509564122	-2.560247991	-2.322479309	-2.606306008	-2.656989877	-	-	-
TGME49_217480	TGME49_217480	-	-	-2.111434362	-2.197924808	-2.248405759	-	-1.870918386	-1.957408832	-2.007889783	-1.529501443	-1.615991889	-1.66647284	-	-	-
TGME49_218000	TGME49_218000	-	-	-2.499895031	-2.579915809	-2.383289539	-	-2.333566243	-2.41358702	-2.21696075	-2.944218557	-3.024239334	-2.827613065	-	-	-
TGME49_218070	TGME49_218070	-	-	-1.526274429	-1.890449759	-1.488754732	-	-1.762830146	-2.127005476	-1.725310449	-1.613820812	-1.977996142	-1.576301114	-	-	-
TGME49_219500	TGME49_219500	-	-	-3.646522674	-3.620702023	-3.365022554	-	-3.253069716	-3.227249064	-2.971569595	-3.460454961	-3.434634309	-3.17895484	-	-	-
TGME49_221330	TGME49_221330	-	-	-2.619065238	-2.218523087	-2.368466178	-	-2.539089392	-2.138547241	-2.288490332	-2.1898916	-1.789349449	-1.93929254	-	-	-
TGME49_222660	TGME49_222660	-	-	-1.697256568	-1.713279199	-1.670918278	-	-2.151516421	-2.167539052	-2.125178131	-1.462465926	-1.478488557	-1.436127636	-	-	-
TGME49_223390	TGME49_223390	-	-	-1.498305557	-1.441059048	-1.353550293	-	-1.993902277	-1.936655768	-1.849147013	-2.467227956	-2.409981447	-2.322472692	-	-	-
TGME49_224510	TGME49_224510	-	-	-1.678442517	-1.7969445	-1.484630104	-	-2.291898017	-2.4104	-2.098085603	-2.245103126	-2.363605109	-2.051290712	-	-	-
TGME49_224920	TGME49_224920	-	-	-1.503704114	-1.233677676	-1.141611924	-	-2.058541346	-1.788514909	-1.696449156	-1.743280545	-1.473254107	-1.381188355	-	-	-
TGME49_225000	TGME49_225000	-	-	-2.675884627	-2.729453977	-2.574032189	-	-3.434983259	-3.488552609	-3.333130821	-1.885676747	-1.939246096	-1.783824309	-	-	-
TGME49_225340	TGME49_225340	-	-	-1.48233312	-1.44207331	-1.488528627	-	-1.78686397	-1.746604161	-1.793059477	-1.602747235	-1.562487425	-1.608942741	-	-	-
TGME49_226510	TGME49_226510	-	-	-1.097004489	-1.380611821	-1.131982837	-	-1.990494753	-2.274102085	-2.025473101	-1.801852203	-2.085459534	-1.83683055	-	-	-
TGME49_227350	TGME49_227350	-	-	-1.084757126	-1.356932406	-1.235549899	-	-2.459609252	-2.731784532	-2.610402025	-1.82096047	-2.09313575	-1.971753243	-	-	-
TGME49_228660	TGME49_228660	-	-	-1.933828732	-1.765503627	-1.696434491	-	-1.54962867	-1.381303565	-1.312234428	-1.323891198	-1.155566093	-1.086496956	-	-	-
TGME49_228690	TGME49_228690	-	-	-2.395721178	-2.2782278	-2.286612147	-	-3.523724191	-3.406230813	-3.41461516	-2.49459165	-2.377098272	-2.385482619	-	-	-
TGME49_228750	TGME49_228750	-	-	-2.120021003	-1.79884495	-1.807397368	-	-2.448883946	-2.127707893	-2.136260311	-2.807100778	-2.485924725	-2.494477143	-	-	-
TGME49_228980	TGME49_228980	-	-	-2.617509893	-1.94010184	-2.069685185	-	-4.76777681	-4.090368756	-4.219952102	-4.151530926	-3.474122872	-3.603706217	-	-	-
TGME49_231370	TGME49_231370	-	-	-2.237352685	-2.099852321	-1.867425576	-	-2.721563111	-2.584062748	-2.351636003	-2.68899712	-2.551496756	-2.319070011	-	-	-
TGME49_231780	TGME49_231780	-	-	-3.179606711	-4.783250085	-5.271220343	-	-3.61338031	-5.217023685	-5.704993943	-4.036514555	-5.64015793	-6.128128187	-	-	-
TGME49_232010	TGME49_232010	-	-	-1.941874806	-2.287969647	-1.910026729	-	-2.077509713	-2.423604554	-2.045661635	-2.42549835	-2.771593191	-2.393650272	-	-	-
TGME49_232190	TGME49_232190	-	-	-2.462970502	-2.57140758	-2.399456076	-	-2.768774125	-2.877211202	-2.705259698	-2.431604713	-2.54004179	-2.368090286	-	-	-
TGME49_233160	TGME49_233160	-	-	-4.69673944	-4.577549645	-4.400904352	-	-4.123394725	-4.00420493	-3.827559637	-4.4968319	-4.377642105	-4.200996811	-	-	-
TGME49_234230	TGME49_234230	-	-	-2.315717131	-2.090693233	-2.004317031	-	-1.679299221	-1.454275323	-1.36789912	-2.301921422	-2.076897524	-1.990521322	-	-	-
TGME49_235020	TGME49_235020	-	-	-2.083003603	-2.114534029	-2.088859766	-	-1.652353661	-1.683884087	-1.658209824	-2.221371076	-2.252901502	-2.227227239	-	-	-
TGME49_237090	TGME49_237090	-	-	-1.292649159	-1.641591161	-1.494766847	-	-1.389317351	-1.738259354	-1.591435039	-1.507393947	-1.856335949	-1.709511635	-	-	-
TGME49_237830	TGME49_237830	-	-	-1.815788763	-1.855432033	-1.790582484	-	-1.909107029	-1.948750299	-1.88390075	-1.857416357	-1.897059628	-1.832210078	-	-	-
TGME49_238400	TGME49_238400	-	-	-1.581029476	-1.626221779	-1.226271653	-	-1.736148028	-1.781340331	-1.381390205	-1.696124457	-1.74131676	-1.341366635	-	-	-
TGME49_238410	TGME49_238410	-	-	-1.939508072	-4.262792377	-4.16906149	-	-	-4.019847611	-3.926116724	-	-2.962663593	-2.868932707	-2.323284304	-2.229553418	-
TGME49_239410	TGME49_239410	-	-	-2.036444874	-1.887857623	-1.558430398	-	-1.912586313	-1.763999061	-1.434571836	-2.100229538	-1.951642287	-1.622215062	-	-	-
TGME49_240650	TGME49_240650	-	-	-2.879933041	-2.640586157	-2.402628551	-	-3.661897709	-3.422550825	-3.18459322	-3.492585723	-3.25323884	-3.015281234	-	-	-
TGME49_241170	TGME49_241170	-	-	-1.949236749	-1.830630053	-1.880699644	-	-2.252819899	-2.134213203	-2.184282794	-1.314480137	-1.195873441	-1.245943032	-	-	-
TGME49_241305	TGME49_241305	-	-	-4.221995399	-3.803794001	-3.440575668	-	-4.043669999	-3.625468601	-3.262250268	-3.00524953	-2.587048133	-2.2238298	-	-	-
TGME49_242790	TGME49_242790	-	-	-1.205366889	-1.326439897	-1.215025385	-	-1.872053541	-1.993126548	-1.881712037	-1.463467777	-1.584540785	-1.473126273	-	-	-
TGME49_244130	TGME49_244130	-	-	-2.895539164	-2.429805789	-2.649511235	-	-3.972804207	-3.507070833	-3.726776278	-2.752470762	-2.286737387	-2.506442832	-	-	-
TGME49_244500	TGME49_244500	-	-	-2.783390843	-3.709776188	-3.866913773	-	-3.646904048	-4.573289392	-4.730426978	-2.082467036	-3.008852381	-3.165989967	-	-	-
TGME49_244720	TGME49_244720	-	-	-2.542625721	-2.77886679	-2.689437878	-	-3.373725907	-3.609966977	-3.520538065	-3.933909728	-4.170150798	-4.080721886	-	-	-
TGME49_244880	TGME49_244880	-	-	-2.510119408	-2.388578933	-2.388355754	-	-3.618766657	-3.497226182	-3.497003003	-2.567842092	-2.446301617	-2.446078438	-	-	-
TGME49_244940	TGME49_244940	-	3.830475903	-2.253024404	-2.168464247	-1.291601995	-	-3.550552421	-3.465992264	-	-6.083500307	-5.99894015	-5.122077898	-	-	-
TGME49_245510	TGME49_245510	-	-	-2.466289866	-1.937147262	-2.024314423	-	-2.515803182	-1.986660579	-2.07382774	-2.470020463	-1.940877859	-2.02804502	-	-	-
TGME49_246190	TGME49_246190	-	-	-1.747730129	-1.414880502	-1.644869131	-	-3.161163084	-2.828313457	-3.058302085	-2.463554049	-2.130704422	-2.360693051	-	-	-
TGME49_247690	TGME49_247690	-	-	-1.187262103	-1.40146467	-1.256093184	-	-1.186662769	-1.400865335	-1.255493849	-1.096103958	-1.310306525	-1.164935039	-	-	-
TGME49_247700	TGME49_247700	-	-	-2.265517529	-2.318080377	-2.183645421	-	-2.298627912	-2.35119076	-2.216755804	-2.332433394	-2.384996242	-2.250561286	-	-	-
TGME49_255220	TGME49_255220	-	-	-1.249909041	-1.565230115	-1.51209154	-	-1.36359005	-1.678911124	-1.625772548	-1.470786261	-1.786107335	-1.732968759	-	-	-
TGME49_255390	TGME49_255390	-	-	-2.063039234	-1.752140264	-2.170115769	-	-2.506272189	-2.195373219	-2.613348724	-2.190216708	-1.879317738	-2.297293243	-	-	-
TGME49_255700	TGME49_255700	-	-	-2.373280184	-2.457443791	-2.640878977	-	-3.006490764	-3.090654371	-3.274089557	-2.480067946	-2.564231553	-2.747666739	-	-	-
TGME49_257430	TGME49_257430	-	-	-1.455464474	-1.838510983	-1.866640957	-	-2.05416339	-2.437209898	-2.465339873	-1.248884003	-1.631930511	-1.660060486	-	-	-
TGME49_258090	TGME49_258090	-	-	-1.269734243	-1.300490305	-1.364613841	-	-1.6871665	-1.717922562	-1.782046098	-1.195504961	-1.226261024	-1.29038456	-	-	-
TGME49_259840	TGME49_259840	-	-	-1.380629794	-1.584996792	-1.411469347	-	-2.101649516	-2.306016515	-2.13248907	-1.661658694	-1.866025692	-1.692498247	-	-	-
TGME49_260580	TGME49_260580	-	-	-1.390006089	-2.31706815	-2.406461394	-	-2.055519484	-2.982581546	-3.07197479	-1.600793791	-2.527855853	-2.617249097	-	-	-
TGME49_260650	TGME49_260650	-	-	-1.398905115	-1.599553147	-1.487483217	-	-3.317685356	-3.518333388	-3.406263458	-2.514817834	-2.715465865	-2.603395935	-	-	-
TGME49_263610	TGME49_263610	-	-	-2.250811317	-1.748666104	-1.598115057	-	-2.622587049	-2.120441836	-1.969890788	-2.695639458	-2.193494246	-2.042943198	-	-	-
TGME49_264090	TGME49_264090	-	-	-1.621163982	-1.399338847	-1.560908059	-	-2.782096925	-2.56027179	-2.721841002	-2.100180183	-1.878355049	-2.039924261	-	-	-
TGME49_264752	TGME49_264752	-	-	-3.244935689	-2.5488295	-2.558989543	-	-4.007835396	-3.311729207	-3.321889249	-2.995594057	-2.299487867	-2.30964791	-	-	-
TGME49_265190	TGME49_265190	-	-	-1.366730977	-1.644692436	-1.655196216	-	-1.439914577	-1.717876036	-1.728379816	-1.690875557	-1.968837017	-1.979340797	-	-	-
TGME49_266435	TGME49_266435	-	-	-1.893963334	-2.126219276	-2.141729646	-	-2.516337451	-2.748593392	-2.764103762	-2.07898281	-2.311238752	-2.326749122	-	-	-
TGME49_266830	TGME49_266830	-	-	-2.520982271	-2.179832188	-2.205935968	-	-2.580678791	-2.239528709	-2.265632488	-2.199452472	-1.85830239	-1.884406169	-	-	-
TGME49_267600	TGME49_267600	-	-	-1.360889532	-1.297846387	-1.253156055	-	-2.078357129	-2.015313984	-1.970623652	-2.096053678	-2.033010533	-1.988320201	-	-	-
TGME49_270090	TGME49_270090	-	-	-2.215148463	-2.0896052	-2.077388209	-	-2.938856221	-2.813312959	-2.801095967	-2.918605767	-2.793062504	-2.780845512	-	-	-
TGME49_270690	TGME49_270690	-	-	-1.593483259	-1.646182879	-1.564996989	-	-1.705088301	-1.757787921	-1.676602032	-1.770830984	-1.823530604	-1.742344714	-	-	-
TGME49_270720	TGME49_270720	-	-	-1.913934618	-1.957357354	-1.720043522	-	-2.686635276	-2.730058012	-2.49274418	-2.503735349	-2.547158085	-2.309844253	-	-	-
TGME49_271145	TGME49_271145	-	-	-2.192686342	-1.988153243	-1.952972957	-	-3.038185311	-2.833652211	-2.798471925	-3.04860599	-2.844072891	-2.808892605	-	-	-
TGME49_271470	TGME49_271470	-	-	-1.60912002	-1.344801871	-1.339556772	-	-2.057766598	-1.793448449	-1.78820335	-1.740488568	-1.47617042	-1.470925321	-	-	-
TGME49_271740	TGME49_271740	-	-	-2.006841695	-2.060319179	-1.977804439	-	-1.682324802	-1.735802286	-1.653287546	-2.098631856	-2.15210934	-2.0695946	-	-	-
TGME49_271770	TGME49_271770	-	-	-2.270593444	-2.15526434	-2.399214646	-	-2.742476338	-2.627147234	-2.87109754	-2.402389035	-2.287059931	-2.531010237	-	-	-
TGME49_272550	TGME49_272550	-	1.071588145	-2.202408074	-2.664194587	-2.566604575	-	-	-1.995425296	-1.897835284	-3.273996219	-3.735782732	-3.63819272	-	-	-
TGME49_275430	TGME49_275430	-	-	-1.515734169	-1.721642427	-1.872636782	-	-2.576851307	-2.782759565	-2.93375392	-2.386270005	-2.592178263	-2.743172618	-	-	-
TGME49_276230	TGME49_276230	-	-	-3.376672779	-3.320651833	-3.364259987	-	-4.500478933	-4.444457987	-4.48806614	-5.294429229	-5.238408284	-5.282016437	-	-	-
TGME49_277030	TGME49_277030	-	-	-2.826740847	-2.690982331	-2.671637259	-	-2.581179143	-2.445420627	-2.426075555	-2.068079633	-1.932321117	-1.912976044	-	-	-
TGME49_277895	TGME49_277895	-	-	-1.958580215	-1.576297252	-1.360184429	-	-2.583466543	-2.20118358	-1.985070757	-2.674938986	-2.292656023	-2.0765432	-	-	-
TGME49_280800	TGME49_280800	-	-	-1.380280422	-1.417956431	-1.359638787	-	-1.732401635	-1.770077643	-1.711759999	-1.962303706	-1.999979714	-1.94166207	-	-	-
TGME49_283702	TGME49_283702	-	-	-2.300352587	-2.36007547	-2.430706387	-	-3.370105912	-3.429828795	-3.500459713	-3.071746392	-3.131469275	-3.202100192	-	-	-
TGME49_284040	TGME49_284040	-	-	-1.741760335	-1.868767951	-1.572620478	-	-2.500856304	-2.62786392	-2.331716447	-2.361662763	-2.488670379	-2.192522905	-	-	-
TGME49_285895	TGME49_285895	-	-	-4.976560215	-5.184000898	-4.892677923	-	-4.682076209	-4.889516892	-4.598193917	-3.901597367	-4.10903805	-3.817715075	-	-	-
TGME49_288920	TGME49_288920	-	-	-1.386687249	-1.668708756	-1.466611455	-	-1.270438707	-1.552460215	-1.350362913	-1.086528945	-1.368550453	-1.166453151	-	-	-
TGME49_292110	TGME49_292110	-	-4.080616532	-4.176983851	-5.079441276	-5.976858484	-3.732790633	-3.829157951	-4.731615377	-5.629032585	-	-	-	-	-1.799874633	-
TGME49_292235	TGME49_292235	-	-	-1.75561813	-1.59962361	-1.706597869	-	-1.9971233	-1.84112878	-1.948103039	-1.97318504	-1.817190519	-1.924164779	-	-	-
TGME49_294040	TGME49_294040	-	-	-2.220498202	-1.688347048	-1.580299748	-	-2.198501873	-1.66635072	-1.558303419	-2.96295946	-2.430808307	-2.322761006	-	-	-
TGME49_294060	TGME49_294060	-	-	-2.565273649	-2.224624894	-2.421461869	-	-2.640936756	-2.300288002	-2.497124976	-2.268739233	-1.928090479	-2.124927453	-	-	-
TGME49_295610	TGME49_295610	-	-	-1.849926979	-1.639562147	-1.676643621	-	-2.722089424	-2.511724591	-2.548806065	-2.120052135	-1.909687302	-1.946768776	-	-	-
TGME49_297720	TGME49_297720	-	-	-2.021771695	-2.048579421	-1.921400079	-	-2.147241332	-2.174049059	-2.046869716	-2.497909023	-2.52471675	-2.397537407	-	-	-
TGME49_299110	TGME49_299110	-	-	-3.38056051	-3.12775634	-3.338978795	-	-4.079783727	-3.826979557	-4.038202012	-2.429922333	-2.177118163	-2.388340619	-	-	-
TGME49_301010	TGME49_301010	-	-	-1.951653198	-1.9957492	-1.814588163	-	-2.553803379	-2.597899381	-2.416738344	-2.401723879	-2.445819881	-2.264658844	-	-	-
TGME49_301222	TGME49_301222	-	-	-2.977856082	-3.44816312	-3.685879521	-	-2.896239007	-3.366546044	-3.604262446	-3.025265375	-3.495572413	-3.733288814	-	-	-
TGME49_301450	TGME49_301450	-	-	-1.748816421	-1.729057315	-1.598066434	-	-2.032717202	-2.012958096	-1.881967214	-1.618567883	-1.598808777	-1.467817896	-	-	-
TGME49_305330	TGME49_305330	-	-	-1.341996671	-1.65258334	-1.492268816	-	-1.74037565	-2.05096232	-1.890647795	-2.269535335	-2.580122004	-2.41980748	-	-	-
TGME49_306710	TGME49_306710	-	-	-3.592061206	-2.77157129	-2.616035443	-	-4.262403874	-3.441913958	-3.286378111	-5.05835528	-4.237865364	-4.082329517	-	-	-
TGME49_307045	TGME49_307045	-	-	-2.124629788	-2.352584622	-2.658406948	-	-3.781801091	-4.009755924	-4.315578251	-3.532211619	-3.760166452	-4.065988778	-	-	-
TGME49_307090	TGME49_307090	-	-	-2.653823418	-2.381093839	-3.004586219	-	-3.091027528	-2.818297948	-3.441790328	-3.668490503	-3.395760924	-4.019253304	-	-	-
TGME49_309910	TGME49_309910	-	-	-2.512368297	-2.345519684	-2.236708051	-	-2.201988076	-2.035139463	-1.926327829	-1.771708055	-1.604859442	-1.496047809	-	-	-
TGME49_310190	TGME49_310190	-	-	-2.047499547	-2.027886285	-1.855152348	-	-2.427941029	-2.408327767	-2.23559383	-1.800745488	-1.781132226	-1.608398289	-	-	-
TGME49_310350	TGME49_310350	-	-	-1.73672276	-1.776826331	-1.775791596	-	-3.005172771	-3.045276343	-3.044241608	-2.699972506	-2.740076078	-2.739041343	-	-	-
TGME49_310885	TGME49_310885	-	-	-1.780567641	-1.224310218	-1.08663114	-	-2.476197458	-1.919940034	-1.782260957	-2.764312823	-2.208055399	-2.070376321	-	-	-
TGME49_310900	TGME49_310900	-	-	-3.688540049	-3.570053804	-3.489575354	-	-3.630148555	-3.51166231	-3.43118386	-4.079994703	-3.961508458	-3.881030008	-	-	-
TGME49_312570	TGME49_312570	-	-1.031211882	-1.657453353	-2.240728321	-2.118121979	-	-1.348972911	-1.932247879	-1.809641537	-	-1.209516439	-1.086910096	-	-	-
TGME49_312700	TGME49_312700	-	-	-1.410462218	-1.369725712	-1.610647635	-	-2.351072096	-2.310335591	-2.551257513	-1.528634633	-1.487898128	-1.728820051	-	-	-
TGME49_313270	TGME49_313270	-	-	-2.850283815	-2.738712529	-2.552565752	-	-2.696938491	-2.585367204	-2.399220427	-2.125200433	-2.013629146	-1.827482369	-	-	-
TGME49_313370	TGME49_313370	-	-	-1.561984918	-1.603549243	-1.488802134	-	-2.143371904	-2.184936229	-2.07018912	-1.99103483	-2.032599155	-1.917852046	-	-	-
TGME49_313430	TGME49_313430	-	-	-1.602442418	-1.396647546	-1.220409885	-	-2.195152302	-1.989357431	-1.81311977	-2.010775899	-1.804981027	-1.628743367	-	-	-
TGME49_313495	TGME49_313495	-	-	-1.346897014	-1.208858076	-1.471291346	-	-2.981693307	-2.84365437	-3.10608764	-2.735980224	-2.597941287	-2.860374557	-	-	-
TGME49_315190	TGME49_315190	-	-	-1.419523671	-1.377362336	-1.292745094	-	-2.068361522	-2.026200187	-1.941582945	-2.259324594	-2.217163259	-2.132546018	-	-	-
TGME49_316730	TGME49_316730	-	-	-2.024343084	-1.96824483	-1.773519209	-	-2.144908023	-2.088809769	-1.894084149	-1.845475685	-1.789377431	-1.594651811	-	-	-
TGME49_319308	TGME49_319308	-	-	-2.670586225	-2.520075411	-2.605823805	-	-2.215711963	-2.065201149	-2.150949543	-2.731155964	-2.58064515	-2.666393544	-	-	-
TGME49_319860	TGME49_319860	-	-	-2.15060828	-2.601441442	-2.670307529	-	-2.755945072	-3.206778234	-3.275644321	-1.88303883	-2.333871992	-2.40273808	-	-	-
TGME49_320460	TGME49_320460	-	-	-5.883030569	-4.549388231	-4.411802252	-	-6.443892134	-5.110249796	-4.972663818	-6.404782476	-5.071140137	-4.933554159	-	-	-
TGME49_321340	TGME49_321340	-	-	-1.88990574	-1.921228531	-1.73617068	-	-1.6700794	-1.701402192	-1.51634434	-2.784712585	-2.816035376	-2.630977525	-	-	-
TGME49_321440	TGME49_321440	-	-	-1.898398688	-1.933606077	-1.712386548	-	-1.97532109	-2.01052848	-1.78930895	-1.944315385	-1.979522774	-1.758303245	-	-	-
MSTRG.1013	TGME49_266410	-	1.484377446	1.604328834	1.699601009	1.230347929	3.757957141	3.877908529	3.973180704	3.503927624	-	-	-	-	-	-
MSTRG.1016	TGME49_266360	-	-	1.650268605	1.958275084	2.046815804	-	-	3.35858428	3.447125001	3.148806401	3.456812879	3.5453536	-	-	-
MSTRG.1032	TGME49_266060	-	-2.357939809	-1.658719933	-1.661134784	-1.621397818	-2.054776253	-1.355556377	-1.357971228	-1.318234262	-	-	-	-	-	-
MSTRG.1037	TGME49_265830	-	2.324874557	2.082291101	2.345415176	2.391079127	3.438179259	3.195595803	3.458719878	3.504383829	-	-	-	-	-	-
MSTRG.1065	TGME49_265255	-	3.214306047	3.343938411	3.423186656	3.62484759	3.05346003	3.183092393	3.262340639	3.464001573	-	-	-	-	-	-
MSTRG.1075	TGME49_265090	-	1.373061518	-	-	-	1.054180067	-1.041257231	-1.1668805	-1.190350991	-2.095437298	-2.221060567	-2.244531058	-	-	-
MSTRG.1094	TGME49_264730	-	1.401926215	2.07331553	2.040624962	1.768816381	1.137962806	1.809352122	1.776661554	1.504852972	-	-	-	-	-	-
MSTRG.1107	TGME49_264420	-	4.544003778	2.972203477	3.749328268	3.843005311	2.645319993	-	1.850644483	1.944321527	-1.571800301	-	-	-	-	-
MSTRG.1115	TGME49_288210	-	-	1.816592169	2.08649485	2.11180981	-	-	2.35092341	2.37623837	1.723616974	1.993519655	2.018834615	-	-	-
MSTRG.1138	TGME49_288620	-	-	1.2206908	1.631640527	1.638935154	-	2.070148489	2.481098216	2.488392844	-	1.135808488	1.143103116	-	-	-
MSTRG.1139	TGME49_288630	-	1.016620076	1.729971608	1.918757712	1.931759433	1.327095782	2.040447314	2.229233418	2.242235139	-	-	-	-	-	-
MSTRG.1141	TGME49_288680	-	1.553363906	1.545168573	1.692759402	1.632283997	1.563359358	1.555164025	1.702754854	1.642279449	-	-	-	-	-	-
MSTRG.1180	TGME49_289330	-	-	-1.203937769	-1.349631444	-	-	-2.136588255	-2.28228193	-1.931572304	-1.887998037	-2.033691712	-1.682982085	-	-	-
MSTRG.1183	TGME49_289370	-	3.008142426	3.199180244	3.836844246	3.806463946	4.763731864	4.954769681	5.592433684	5.562053383	-	-	-	-	-	-
MSTRG.1203	TGME49_289710	-	-	-1.468080723	-2.285013208	-2.603083426	-	-	-2.720607285	-3.038677503	-1.942715035	-2.759647519	-3.077717737	-	-	-
MSTRG.1234	TGME49_290300	-	2.093972313	1.524495014	1.721699951	1.78383044	2.23635988	1.66688258	1.864087518	1.926218007	-	-	-	-	-	-
MSTRG.1267	TGME49_291030	-	-	2.34994522	2.34737914	2.192967247	-	1.801877082	1.799311002	-	2.362651142	2.360085062	2.205673169	-	-	-
MSTRG.1294	TGME49_291880	-	1.349517164	1.808637308	1.919347019	1.861708635	2.137389656	2.596509801	2.707219511	2.649581127	-	-	-	-	-	-
MSTRG.1295	TGME49_291890	-	-5.784824745	-5.411615825	-6.005593904	-6.28429475	-5.341891998	-4.968683078	-5.562661157	-5.841362003	-	-	-	-	-	-
MSTRG.1322	TGME49_292375	-	3.060992875	2.714124488	2.615469312	2.663509885	2.016497273	1.669628885	1.570973709	1.619014282	-	-	-	-	-	-
MSTRG.1324	TGME49_210600	-	7.037679408	6.000599225	6.236541752	6.206898714	4.006161237	-	3.20502358	3.175380543	-1.037080184	-	-	-	-	-
MSTRG.1333	TGME49_210370	-	-	-1.805538449	-2.003827682	-2.317722766	-	-1.929292166	-2.127581398	-2.441476482	-	-1.18935894	-1.503254023	-	-	-
MSTRG.1356	TGME49_304920	-	4.782671204	4.876418105	4.933027271	4.913216137	4.907098883	5.000845785	5.057454951	5.037643817	-	-	-	-	-	-
MSTRG.1390	TGME49_305840	-	-	2.505619332	2.742593255	2.673479436	-	3.381749546	3.618723469	3.549609651	-	2.278038827	2.208925008	-	-	-
MSTRG.1414	TGME49_306350	-	1.453919228	1.643046844	1.772628879	1.850078927	3.861533428	4.050661044	4.180243079	4.257693127	-	-	-	-	-	-
MSTRG.1425	TGME49_306500	-	7.134259052	7.626707972	6.992586005	6.652022253	4.071553718	4.564002639	3.929880672	3.58931692	-	-	-	-	-	-
MSTRG.1431	TGME49_306600	-	-	1.88561412	2.225205511	2.042691078	-	2.541791231	2.881382622	2.698868189	-	1.746757932	1.564243499	-	-	-
MSTRG.1436	TGME49_306670	-	-	1.189440024	1.52724184	1.561933762	-	1.6332338	1.971035616	2.005727539	-	1.12864754	1.163339462	-	-	-
MSTRG.1452	TGME49_293280	-	2.829135784	1.085200148	1.419560054	1.815213209	2.217795789	-	-	-	-1.743935637	-1.40957573	-1.013922576	-	-	-
MSTRG.1467	TGME49_293510	-	1.957264212	2.03593681	2.023986522	1.916620837	2.714134241	2.79280684	2.780856552	2.673490866	-	-	-	-	-	-
MSTRG.1485	TGME49_293760	-	1.482184375	2.340379497	2.267761815	2.353093698	1.209896297	2.068091419	1.995473737	2.08080562	-	-	-	-	-	-
MSTRG.1487	TGME49_293780	-	4.130390668	4.88827731	5.083744507	5.08861652	4.413722523	5.171609165	5.367076361	5.371948375	-	-	-	-	-	-
MSTRG.1506	TGME49_294330	-	5.167984605	4.337426284	4.503525834	4.42663399	4.457717096	3.627158775	3.793258325	3.716366481	-	-	-	-	-	-
MSTRG.1509	TGME49_294360	-	-	1.710381967	1.863936833	1.888145712	-	-	1.556324164	1.580533043	1.353642349	1.507197215	1.531406094	-	-	-
MSTRG.1543	TGME49_294990	-	-5.117851858	-6.358817503	-7.226669589	-5.946245228	-5.7875772	-7.028542845	-7.896394931	-6.61597057	-	-	-	-	-	-
MSTRG.1574	TGME49_295662	-	7.381497408	7.907594356	8.037443382	8.002916125	4.153162494	4.679259442	4.809108468	4.774581211	-	-	-	-	-	-
MSTRG.1585	TGME49_295340	-	-	1.164407039	1.474903942	1.574518126	-	-	1.526006593	1.625620778	1.800369264	2.110866167	2.210480352	-	-	-
MSTRG.1608	TGME49_207710	-	3.444845148	4.221051758	4.370711771	4.403896225	2.242214266	3.018420876	3.16808089	3.201265343	-	-	-	-	-	-
MSTRG.1616	TGME49_207840	-	-1.643036903	-1.227609921	-1.382554387	-1.427482619	-1.801897235	-1.386470253	-1.541414719	-1.586342951	-	-	-	-	-	-
MSTRG.1627	TGME49_208340	-	1.136017622	1.850403078	1.832559411	1.655558447	1.575628293	2.290013749	2.272170082	2.095169117	-	-	-	-	-	-
MSTRG.1663	TGME49_209180	-	6.755292347	6.526110439	7.100475609	6.893122287	4.616521133	4.387339225	4.961704395	4.754351072	-	-	-	-	-	-
MSTRG.1664	TGME49_209190	-	1.111104141	1.602531638	1.683372676	1.695468577	3.825056689	4.316484186	4.397325224	4.409421124	-	-	-	-	-	-
MSTRG.1702	TGME49_209950	-	-	-1.45582672	-1.313168276	-1.451236956	-	-1.548228466	-1.405570022	-1.543638703	-1.029421051	-	-1.024831288	-	-	-
MSTRG.1709	TGME49_321660	-	-	3.113899933	3.180508559	3.290888869	-	-	2.653752548	2.764132858	4.502642669	4.569251294	4.679631604	-	-	-
MSTRG.1714	TGME49_321570	-	-	1.33544424	1.561676777	1.481909639	-	2.54819375	2.774426288	2.694659149	-	1.402475002	1.322707863	-	-	-
MSTRG.174	TGME49_323110	-	-5.908110524	-3.309351313	-2.799312081	-2.679500567	-4.482901644	-1.884142433	-	-	-	3.108798443	3.228609957	-	-	-
MSTRG.1743	TGME49_220320	-	-	1.650002146	1.944737382	2.009432558	-	3.368535955	3.663271191	3.727966367	-	1.915822552	1.980517728	-	-	-
MSTRG.1756	TGME49_220560	-	8.615446108	8.677714989	9.025170634	8.987606969	5.915052627	5.977321509	6.324777154	6.287213488	-	-	-	-	-	-
MSTRG.1757	TGME49_220570	-	2.926458473	2.773638215	2.976780005	2.787328213	3.310807039	3.157986781	3.361128572	3.17167678	-	-	-	-	-	-
MSTRG.1768	TGME49_287470	-	3.058200687	2.761861932	3.233016155	3.256054663	2.611253971	2.314915216	2.786069439	2.809107947	-	-	-	-	-	-
MSTRG.1789	TGME49_213050	-	-3.484077372	-2.33119087	-2.585201504	-3.052219934	-2.499626848	-1.346740347	-1.60075098	-2.06776941	-	-	-	-	-	-
MSTRG.1795	TGME49_213350	-	-1.703454605	-2.302628172	-2.110026619	-2.005347984	-1.258165789	-1.857339355	-1.664737802	-1.560059167	-	-	-	-	-	-
MSTRG.1802	TGME49_213480	-	3.459940571	3.359009248	3.269440439	3.262405512	4.976887395	4.875956073	4.786387264	4.779352337	-	-	-	-	-	-
MSTRG.1804	TGME49_213520	-	2.245346612	2.915187414	3.109821356	2.927589551	2.898421943	3.568262744	3.762896687	3.580664882	-	-	-	-	-	-
MSTRG.181	TGME49_330000	-	-	2.773278839	3.172213715	3.231968801	-	3.48440659	3.883341466	3.943096552	-	2.499230678	2.558985764	-	-	-
MSTRG.1836	TGME49_213970	-	-2.794903575	-	1.199832917	1.256150098	-	-	1.937681539	1.99399872	3.607970923	3.994736492	4.051053673	-	-	-
MSTRG.1843	TGME49_287220	-	-	1.031412415	1.398611167	1.507229258	-	4.073688011	4.440886763	4.549504854	-	1.394670131	1.503288223	-	-	-
MSTRG.1848	TGME49_287040	-	3.570587643	3.675197411	4.02590261	4.030517263	6.404941626	6.509551395	6.860256593	6.864871246	-	-	-	-	-	-
MSTRG.1856	TGME49_286740	-	3.257922689	3.381353718	3.251519495	3.257999006	4.164510793	4.287941822	4.158107599	4.16458711	-	-	-	-	-	-
MSTRG.1884	TGME49_286450	-	-2.15121439	-2.339637136	-2.247040343	-2.113118046	-1.693457578	-1.881880324	-1.789283532	-1.655361235	-	-	-	-	-	-
MSTRG.1886	TGME49_286420	-	-1.194277479	-1.469096629	-1.610103839	-1.657615788	-1.665844683	-1.940663833	-2.081671043	-2.129182992	-	-	-	-	-	-
MSTRG.1901	TGME49_285980	-	2.517368224	2.685903464	3.218405392	3.264226278	3.103192015	3.271727255	3.804229183	3.850050069	-	-	-	-	-	-
MSTRG.1904	TGME49_285870	-	-2.887953097	-2.565842328	-3.380039214	-3.393259046	-2.191270269	-1.8691595	-2.683356386	-2.696576218	-	-	-	-	-	-
MSTRG.1914	TGME49_285680	-	-	-	1.236557607	1.092104037	-	3.454827755	3.701934633	3.557481062	1.335918101	1.583024978	1.438571408	-	-	-
MSTRG.1992	TGME49_238390	-	-	-1.437016888	-1.150129564	-	-	-1.982493014	-1.69560569	-1.54453252	-2.274643422	-1.987756099	-1.836682928	-	-	-
MSTRG.1996	TGME49_238950	-	-1.204816339	-1.11468156	-1.588493723	-2.019721317	-1.697709004	-1.607574225	-2.081386388	-2.512613982	-	-	-	-	-	-
MSTRG.1997	TGME49_239010	-	-3.526538997	-2.359715376	-2.540573622	-2.591900585	-4.697070574	-3.530246953	-3.711105199	-3.762432162	-	-	-	-	-	-
MSTRG.2001	TGME49_239100	-	-1.810251404	-1.912248712	-1.4215294	-1.387563964	-1.768258715	-1.870256024	-1.379536712	-1.345571276	-	-	-	-	-	-
MSTRG.2005	TGME49_239330	-	-1.896025331	-2.31274706	-2.244240302	-2.157653686	-1.790498665	-2.207220394	-2.138713636	-2.05212702	-	-	-	-	-	-
MSTRG.2017	TGME49_239600	-	2.790260276	2.550156052	2.564903549	2.412057496	3.321717813	3.081613589	3.096361085	2.943515032	-	-	-	-	-	-
MSTRG.2028	TGME49_239780	-	1.55346924	1.997128983	2.000836108	2.008948308	1.596624756	2.040284499	2.043991624	2.052103824	-	-	-	-	-	-
MSTRG.2051	TGME49_240470	-	3.111209342	3.330695742	2.470929683	2.307463736	4.381461267	4.600947667	3.741181609	3.577715661	-	-	-	-	-	-
MSTRG.2073	TGME49_240780	-	-	2.098637468	2.473060118	2.566278667	-	-	3.363073301	3.45629185	1.875156603	2.249579253	2.342797802	-	-	-
MSTRG.2090	TGME49_241010	-	-	-	1.025668082	1.134853823	-	1.307227992	1.357849298	1.467035039	1.022296672	1.072917978	1.182103718	-	-	-
MSTRG.2097	TGME49_241240	-	-6.857306613	-8.07227773	-8.592432852	-8.784047959	-6.157515572	-7.372486689	-7.892641812	-8.084256918	-	-	-	-	-	-
MSTRG.2099	0	-	-1.463539221	-2.304879191	-2.460560235	-2.611997823	-	-2.381245047	-2.53692609	-2.688363678	-	-	-1.148458602	-	-	-
MSTRG.2165	TGME49_243600	-	2.073295841	2.653468586	2.809040522	2.759560527	1.644716534	2.224889278	2.380461214	2.33098122	-	-	-	-	-	-
MSTRG.2210	TGME49_244412	-	2.230240277	1.912905567	2.421484675	2.456447582	4.561105165	4.243770455	4.752349564	4.78731247	-	-	-	-	-	-
MSTRG.2214	TGME49_244530	-	-3.775460031	-3.616387865	-3.315175081	-3.035181621	-2.846586501	-2.687514335	-2.386301551	-2.106308091	-	-	-	-	-	-
MSTRG.2224	TGME49_244690	-	-2.751561809	-1.410113074	-1.534361096	-1.659511217	-2.587752714	-1.246303979	-1.370552001	-1.495702122	-	-	-	-	-	-
MSTRG.2234	TGME49_229140	-	-3.306268196	-4.188349992	-4.071581274	-4.340246141	-4.361743175	-5.243824971	-5.127056253	-5.39572112	-	-	-	-	-	-
MSTRG.2277	TGME49_230160	-	-3.772842236	-3.343108175	-2.746902892	-2.750708832	-2.99314766	-2.5634136	-1.967208317	-1.971014256	-	-	-	-	-	-
MSTRG.2279	TGME49_230180	-	-8.990061514	-11.00522228	-11.27036745	-10.82631831	-7.735338001	-9.750498764	-10.01564394	-9.571594795	-	-	-	-	-	-
MSTRG.2280	TGME49_230190	-	-	-	1.200911594	1.141104312	-	2.434745435	2.706631142	2.646823861	1.542391117	1.814276824	1.754469543	-	-	-
MSTRG.2295	TGME49_230610	-	-	1.813375678	2.01770323	2.145611798	-	-	2.048738807	2.176647375	1.319361635	1.523689186	1.651597755	-	-	-
MSTRG.2297	TGME49_230690	-	1.421586137	1.794138806	1.614800937	1.797096155	2.234448973	2.607001642	2.427663772	2.60995899	-	-	-	-	-	-
MSTRG.2316	TGME49_231120	-	1.038319092	1.656112281	2.019445356	2.081584238	-	3.151184346	3.514517421	3.576656303	-	-	1.043265146	-	-	-
MSTRG.2356	TGME49_232160	-	1.762023701	1.911158763	1.985853655	2.092213487	2.419267774	2.568402836	2.643097728	2.74945756	-	-	-	-	-	-
MSTRG.2367	TGME49_232400	-	8.020333693	7.689005486	8.00542783	8.064445761	6.838832498	6.507504291	6.823926635	6.882944565	-	-	-	-	-	-
MSTRG.2387	TGME49_232710	-	-1.166507457	-1.544067617	-1.391699593	-1.269985693	-1.269208523	-1.646768683	-1.494400659	-1.372686759	-	-	-	-	-	-
MSTRG.2413	TGME49_233220	-	-1.064816285	-2.082904483	-1.920295421	-1.845373985	-	-1.721616423	-1.559007361	-1.484085925	-1.018088198	-	-	-	-	-
MSTRG.2437	TGME49_233770	-	-5.655322436	-4.261330194	-4.406825127	-4.219975346	-4.061112533	-2.667120291	-2.812615224	-2.625765443	-	-	-	-	-	-
MSTRG.2502	TGME49_272695	-	-	1.703126623	1.898543854	1.840551131	-	1.970238424	2.165655655	2.107662931	-	1.142486646	1.084493922	-	-	-
MSTRG.2603	TGME49_270250	-	-2.255657207	-2.92000019	-2.527477371	-2.395384911	-1.794132896	-2.458475879	-2.065953061	-1.9338606	-	-	-	-	-	-
MSTRG.2621	TGME49_269950	-	-2.749129795	-2.172423302	-2.746102852	-2.531086736	-2.685930378	-2.109223886	-2.682903436	-2.46788732	-	-	-	-	-	-
MSTRG.2646	TGME49_269300	-	1.746340877	2.749803466	3.024693419	2.43832009	-	3.97400448	4.248894433	3.662521103	-	1.278352542	-	-	-	-
MSTRG.2666	TGME49_268880	-	2.439785748	3.231090331	3.317168222	3.262452488	2.41337821	3.204682792	3.290760683	3.23604495	-	-	-	-	-	-
MSTRG.2670	TGME49_268840	-	-	1.797980902	2.087807959	2.272583941	-	-	2.010798442	2.195574424	1.183057794	1.472884851	1.657660833	-	-	-
MSTRG.2679	TGME49_268720	-	-	1.770780529	1.979118407	1.852210351	-	-	2.355057886	2.228149829	1.969858216	2.178196094	2.051288037	-	-	-
MSTRG.2684	TGME49_268650	-	2.604092793	2.234321374	2.343903384	2.219717918	4.362010611	3.992239192	4.101821202	3.977635736	-	-	-	-	-	-
MSTRG.2706	TGME49_268220	-	-5.631829927	-5.268765773	-6.288931142	-5.840527326	-5.439864478	-5.076800325	-6.096965694	-5.648561878	-	-	-	-	-	-
MSTRG.2715	TGME49_200240	-	4.963788146	5.054133488	5.448981879	5.27207495	3.919744566	4.010089908	4.404938299	4.22803137	-	-	-	-	-	-
MSTRG.2716	TGME49_200250	-	4.89274393	5.387324838	5.737931192	5.703473697	4.393053341	4.887634249	5.238240604	5.203783109	-	-	-	-	-	-
MSTRG.2718	TGME49_200270	-	2.912118522	2.713506975	2.993224504	2.863779517	5.651256112	5.452644565	5.732362094	5.602917106	-	-	-	-	-	-
MSTRG.2719	TGME49_200280	-	-	-1.553277181	-1.883648011	-2.283332449	-	-	-1.95289636	-2.352580798	-1.98251438	-2.312885209	-2.712569647	-	-	-
MSTRG.2746	TGME49_280660	-	1.437235687	-1.08883799	-	-	-	-1.672998677	-1.185195409	-1.102046361	-2.526073677	-2.038270409	-1.955121361	-	-	-
MSTRG.2749	TGME49_280580	-	3.634965317	4.253332002	4.498060247	4.3895567	3.675931266	4.294297951	4.539026196	4.430522649	-	-	-	-	-	-
MSTRG.2759	TGME49_280470	-	3.237255061	2.757765375	2.829608436	2.949341364	2.483460759	2.003971073	2.075814134	2.195547061	-	-	-	-	-	-
MSTRG.2818	TGME49_205520	-	-	-	2.382314184	2.651630092	-	-	3.806498616	4.075814524	-	3.053042586	3.322358494	1.542021075	1.811336983	-
MSTRG.2826	TGME49_205390	-	-	2.23536778	2.607375263	2.695035262	-	-	1.792815594	1.880475593	1.462026466	1.834033949	1.921693948	-	-	-
MSTRG.2830	TGME49_205340	-	-2.353746497	-2.225665848	-2.102110318	-1.976673325	-2.252264268	-2.12418362	-2.000628089	-1.875191096	-	-	-	-	-	-
MSTRG.2848	TGME49_205050	-	-4.031783973	-4.255556874	-3.029193352	-3.174966806	-3.88491856	-4.108691461	-2.882327939	-3.028101394	-	-	-	-	-	-
MSTRG.2860	TGME49_204420	-	4.64536608	3.787736732	4.159256168	4.2447292	4.738872194	3.881242846	4.252762282	4.338235314	-	-	-	-	-	-
MSTRG.2884	TGME49_203930	-	-	1.535035223	1.539476251	1.38933455	-	1.008404357	1.012845386	-	1.596417132	1.60085816	1.450716459	-	-	-
MSTRG.2896	0	-	6.044531939	5.941861404	6.522143827	6.395120286	6.386513591	6.283843056	6.86412548	6.737101939	-	-	-	-	-	-
MSTRG.2897	TGME49_203682	-	6.226135111	5.604621081	6.112966499	6.125806165	3.946472908	3.324958878	3.833304296	3.846143962	-	-	-	-	-	-
MSTRG.2900	TGME49_203610	-	-	1.453819875	1.870164916	1.977596662	-	2.943160565	3.359505606	3.466937352	-	1.423601799	1.531033545	-	-	-
MSTRG.2955	TGME49_202610	-	-1.798705175	-1.606521329	-1.489518489	-1.652977388	-1.566934542	-1.374750697	-1.257747857	-1.421206756	-	-	-	-	-	-
MSTRG.2958	TGME49_202580	-	-3.621300263	-4.071007409	-5.437018481	-5.62730063	-	-2.464654194	-3.830665266	-4.020947415	-	-	-	-	-1.556293221	-
MSTRG.2990	TGME49_201840	-	2.247201189	3.020409911	3.188585249	3.093529375	2.665908025	3.439116747	3.607292085	3.512236212	-	-	-	-	-	-
MSTRG.3006	TGME49_201520	-	-3.099264538	-2.036362933	-2.671149289	-2.711789988	-2.937983388	-1.875081783	-2.509868139	-2.550508839	-	-	-	-	-	-
MSTRG.3086	TGME49_263520	-	-1.665154663	-	-1.95390563	-2.280039117	-1.961257533	-1.259240617	-2.2500085	-2.576141988	-	-	-	-	-1.316901371	-
MSTRG.3104	TGME49_263270	-	2.974051646	3.306407241	3.103169063	3.015617253	2.022548128	2.354903723	2.151665544	2.064113734	-	-	-	-	-	-
MSTRG.3105	TGME49_263260	-	-	-	-1.012737872	-1.196003639	-	-1.656087882	-1.960908755	-2.144174523	-1.083143493	-1.387964366	-1.571230133	-	-	-
MSTRG.3109	TGME49_263210	-	1.430506807	-	-	-1.191463177	-	-1.848750779	-2.180308235	-2.3923599	-2.078360863	-2.409918319	-2.621969984	-	-	-
MSTRG.3126	TGME49_262970	-	5.018532693	5.271530559	5.053479894	4.966653198	4.491516367	4.744514233	4.526463568	4.439636871	-	-	-	-	-	-
MSTRG.3133	TGME49_262890	-	2.299982789	3.102264777	3.617651815	3.526287771	-	-	2.858806587	2.767442544	-	1.317669026	1.226304982	-	-	-
MSTRG.3140	TGME49_262730	-	-1.789028404	-1.361199214	-1.912241341	-1.861858574	-2.5166624	-2.08883321	-2.639875337	-2.58949257	-	-	-	-	-	-
MSTRG.3190	TGME49_261740	-	-3.126228353	-2.851695014	-2.98914161	-2.761870169	-3.353252604	-3.078719265	-3.216165861	-2.98889442	-	-	-	-	-	-
MSTRG.3199	TGME49_261570	-	-2.201425608	-2.96812554	-2.83095885	-2.991762311	-1.690600803	-2.457300734	-2.320134045	-2.480937505	-	-	-	-	-	-
MSTRG.3215	TGME49_261230	-	-	-1.453775078	-1.447373267	-1.205317014	-	-1.244854539	-1.238452729	-	-1.469560976	-1.463159166	-1.221102913	-	-	-
MSTRG.3245	TGME49_260400	-	2.917333025	2.672750007	3.075567034	3.14465965	2.732333248	2.487750229	2.890567256	2.959659872	-	-	-	-	-	-
MSTRG.3248	TGME49_260370	-	2.271935161	2.41340062	2.473706409	2.324060418	3.804950169	3.946415629	4.006721418	3.857075427	-	-	-	-	-	-
MSTRG.3267	TGME49_259940	-	-1.682955843	-1.542677993	-2.032218187	-1.782635939	-1.540942026	-1.400664176	-1.89020437	-1.640622122	-	-	-	-	-	-
MSTRG.3272	TGME49_259700	-	-	-	1.152836302	1.19023495	-	1.063632874	1.337406929	1.374805577	1.179453028	1.453227083	1.490625731	-	-	-
MSTRG.3281	TGME49_259530	-	-	-1.534952784	-1.92578877	-1.831329511	-	-2.162630009	-2.553465995	-2.459006736	-	-1.675982116	-1.581522857	-	-	-
MSTRG.3282	TGME49_259520	-	-	2.08178878	2.243538882	2.21353808	-	3.122029325	3.283779428	3.253778625	-	1.4974858	1.467484997	-	-	-
MSTRG.3285	TGME49_259240	-	-3.104895318	-1.559173863	-1.406929797	-1.1279267	-2.428411413	-	-	-	1.545721455	1.69796552	1.976968617	-	-	-
MSTRG.3335	TGME49_258390	-	-	1.420451434	1.351886682	1.2233363	-	1.826298018	1.757733267	1.629182885	1.082184093	1.013619342	-	-	-	-
MSTRG.3359	TGME49_257945	-	2.526304104	2.13031403	2.225096343	2.232128261	2.419843344	2.02385327	2.118635583	2.125667501	-	-	-	-	-	-
MSTRG.3404	TGME49_257020	-	-	1.157988649	1.386404478	1.380080278	-	3.586675933	3.815091763	3.808767563	-	2.060715601	2.0543914	-	-	-
MSTRG.3410	TGME49_256760	-	3.165477141	3.774862888	3.707686122	3.665542977	3.086223555	3.695609302	3.628432536	3.586289391	-	-	-	-	-	-
MSTRG.3413	TGME49_256060	-	1.899073978	-	1.171020336	1.011142731	2.51973887	1.477743472	1.791685228	1.631807623	-1.041995398	-	-	-	-	-
MSTRG.3424	TGME49_255900	-	1.283816843	1.300219345	1.62633801	1.475914574	1.40800696	1.424409462	1.750528127	1.600104691	-	-	-	-	-	-
MSTRG.3426	TGME49_255890	-	2.490834324	2.876206293	3.015888716	2.8945783	2.78777022	3.173142189	3.312824612	3.191514196	-	-	-	-	-	-
MSTRG.3438	TGME49_255460	-	7.916105759	7.770109209	8.00019167	8.033078481	5.552998751	5.407002201	5.637084662	5.669971473	-	-	-	-	-	-
MSTRG.3439	TGME49_255450	-	-	-	-1.753413286	-2.094545351	-	-	-2.325050065	-2.66618213	-	-1.277075446	-1.618207511	-1.227798104	-1.568930169	-
MSTRG.3448	TGME49_255320	-	-	-2.074868214	-2.060990566	-1.546185676	-	-3.511232705	-3.497355057	-2.982550167	-2.484798481	-2.470920833	-	-	-	-
MSTRG.3449	TGME49_255310	-	-	-1.314848787	-2.125671417	-1.899039157	-	-	-2.591111001	-2.364478741	-1.751170064	-2.561992694	-2.335360435	-	-	-
MSTRG.3455	TGME49_255175	-	2.407585206	3.183228694	3.17015921	3.203786286	1.893077624	2.668721112	2.655651628	2.689278704	-	-	-	-	-	-
MSTRG.3532	TGME49_227280	-	-1.621113754	-1.756499363	-1.487928952	-1.573341972	-1.473266271	-1.60865188	-1.34008147	-1.425494489	-	-	-	-	-	-
MSTRG.3540	TGME49_227010	-	3.218901471	4.154748354	4.164625624	4.063951513	2.705109135	3.640956018	3.650833288	3.550159177	-	-	-	-	-	-
MSTRG.3545	TGME49_226960	-	-1.731471958	-1.339204983	-1.307318078	-1.372530947	-1.975113192	-1.582846217	-1.550959312	-1.616172181	-	-	-	-	-	-
MSTRG.3611	TGME49_225820	-	2.135595572	3.539894756	3.07454291	3.053501776	-	4.074851239	3.609499394	3.588458259	1.404299185	-	-	-	-	-
MSTRG.3620	TGME49_225690	-	-	-	-1.545253215	-1.56613433	-	-	-2.04035234	-2.061233454	-	-1.886428186	-1.907309301	-1.274982717	-1.295863832	-
MSTRG.3626	TGME49_225530	-	2.316395944	2.926224556	3.02434137	3.266422764	2.521406062	3.131234674	3.229351487	3.471432882	-	-	-	-	-	-
MSTRG.364	TGME49_221190	-	-	-	1.295334163	1.338393452	-	4.512873538	4.849203396	4.892262685	1.574642795	1.910972653	1.954031943	-	-	-
MSTRG.3641	TGME49_225290	-	3.492075501	3.567705647	3.651170281	3.620109272	2.525846033	2.601476179	2.684940813	2.653879804	-	-	-	-	-	-
MSTRG.3668	TGME49_224950	-	1.720843701	2.30034095	2.22206537	2.323821024	2.101322838	2.680820088	2.602544508	2.704300161	-	-	-	-	-	-
MSTRG.3676	TGME49_224820	-	1.180249425	1.915709603	2.205131824	2.372943581	-	3.431433429	3.72085565	3.888667408	-	-	1.192694156	-	-	-
MSTRG.368	TGME49_221270	-	-	1.817086171	1.986501246	1.992682333	-	-	1.160488716	1.166669803	1.533598827	1.703013902	1.709194989	-	-	-
MSTRG.3698	TGME49_224205	-	-	1.357637283	1.675172315	1.717917204	-	-	1.335989166	1.378734055	1.450440717	1.767975749	1.810720637	-	-	-
MSTRG.3699	TGME49_224180	-	3.719639266	4.030556655	2.460520059	1.866473276	3.717426728	4.028344117	-	-	-	-	-1.85316599	-	-2.164083379	-
MSTRG.370	TGME49_221295	-	1.557457618	1.257846299	1.626779724	1.574111974	4.152377501	3.852766181	4.221699607	4.169031856	-	-	-	-	-	-
MSTRG.3700	TGME49_224170	-	2.975456132	3.728372326	3.053150124	2.919504873	2.806645211	3.559561406	2.884339204	2.750693953	-	-	-	-	-	-
MSTRG.3745	TGME49_223510	-	-	1.8008556	2.137338473	2.044729644	-	-	1.468155412	1.375546583	1.89053971	2.227022584	2.134413755	-	-	-
MSTRG.3750	TGME49_223410	-	-	1.383183088	1.54775661	1.544568466	-	1.270503068	1.43507659	1.431888446	-	1.14027454	1.137086395	-	-	-
MSTRG.3755	TGME49_212290	-	-1.716395992	-2.136168871	-2.103191353	-1.872832132	-2.171640901	-2.59141378	-2.558436262	-2.328077041	-	-	-	-	-	-
MSTRG.3763	TGME49_212190	-	1.320920925	1.830114424	1.851996827	1.562511078	1.214405279	1.723598777	1.74548118	1.455995431	-	-	-	-	-	-
MSTRG.3773	TGME49_234190	-	-	-1.188216412	-1.636108267	-1.774572899	-	-1.159647833	-1.607539688	-1.74600432	-	-1.383314468	-1.521779101	-	-	-
MSTRG.3782	TGME49_234380	-	1.268810409	1.678788077	1.793381722	1.960008823	4.016730183	4.426707851	4.541301497	4.707928598	-	-	-	-	-	-
MSTRG.3790	TGME49_234530	-	1.615401104	2.26392131	2.510724873	2.60922202	1.61148325	2.260003456	2.506807019	2.605304166	-	-	-	-	-	-
MSTRG.3811	TGME49_235370	-	-	-	-1.53095269	-1.925783078	-	-1.149693679	-2.034084773	-2.42891516	-	-1.278838059	-1.673668446	-	-1.279221482	-
MSTRG.382	TGME49_221470	-	1.516143495	2.039300982	2.12242858	2.181627289	1.796688619	2.319846106	2.402973705	2.462172413	-	-	-	-	-	-
MSTRG.3823	TGME49_235620	-	4.749672345	5.676299852	5.54348268	5.365297696	3.610907778	4.537535284	4.404718113	4.226533129	-	-	-	-	-	-
MSTRG.3838	TGME49_236010	-	1.556686471	2.306700692	2.373702238	2.238650541	1.78074765	2.53076187	2.597763416	2.462711719	-	-	-	-	-	-
MSTRG.3857	TGME49_236400	-	-	2.765138027	3.478232433	3.242596626	-	-	3.710540267	3.47490446	4.057469746	4.770564152	4.534928345	-	-	-
MSTRG.3915	TGME49_214130	-	-	-1.301213391	-1.550964431	-1.409597121	-	-	-1.24819025	-1.10682294	-1.001206185	-1.250957224	-1.109589915	-	-	-
MSTRG.3969	TGME49_215150	-	-	-	-1.330535825	-1.17556086	-	-1.812531355	-2.20107088	-2.046095916	-1.209299729	-1.597839254	-1.44286429	-	-	-
MSTRG.3979	TGME49_215290	-	-	1.573518346	1.941174397	1.955653687	-	2.496621041	2.864277092	2.878756382	-	1.181167652	1.195646942	-	-	-
MSTRG.3988	TGME49_215450	-	1.568813616	1.596704032	1.890622814	1.713448991	2.916292754	2.94418317	3.238101952	3.060928129	-	-	-	-	-	-
MSTRG.3989	TGME49_215460	-	-2.037753039	-1.297918488	-1.367367238	-1.221847229	-1.872331388	-1.132496838	-1.201945587	-1.056425579	-	-	-	-	-	-
MSTRG.3990	TGME49_215470	-	-1.53963596	-1.793584694	-1.774325829	-1.841075988	-1.462812727	-1.716761461	-1.697502596	-1.764252755	-	-	-	-	-	-
MSTRG.4019	TGME49_207130	-	7.43904565	7.704518731	7.502722374	7.336614187	4.171304615	4.436777696	4.234981339	4.068873152	-	-	-	-	-	-
MSTRG.4021	TGME49_207160	-	6.49864587	7.206667489	6.880730304	6.85577647	3.912426167	4.620447787	4.294510602	4.269556768	-	-	-	-	-	-
MSTRG.4044	TGME49_308840	-	-3.537093686	-3.785162366	-4.375561221	-4.640705111	-4.157296257	-4.405364937	-4.995763793	-5.260907682	-	-	-	-	-	-
MSTRG.4051	TGME49_308970	-	-2.658829487	-1.806710581	-1.626686885	-1.596987877	-2.338258728	-1.486139821	-1.306116125	-1.276417118	-	-	-	-	-	-
MSTRG.4056	TGME49_309100	-	3.577900681	2.789961456	2.559217549	2.863086572	4.773204047	3.985264822	3.754520915	4.058389937	-	-	-	-	-	-
MSTRG.4074	TGME49_309590	-	-1.62846007	-1.712751112	-1.890576682	-1.908326094	-1.694504446	-1.778795488	-1.956621059	-1.97437047	-	-	-	-	-	-
MSTRG.4084	TGME49_309810	-	-2.037468332	-2.302187759	-2.108002383	-1.954150189	-1.702146507	-1.966865934	-1.772680558	-1.618828364	-	-	-	-	-	-
MSTRG.4094	TGME49_309930	-	3.861749032	3.58022736	3.591192643	3.497566673	4.073332576	3.791810904	3.802776186	3.709150217	-	-	-	-	-	-
MSTRG.4171	TGME49_311090	-	1.731218836	2.20385425	2.244723767	2.089757558	1.976620357	2.44925577	2.490125287	2.335159078	-	-	-	-	-	-
MSTRG.418	TGME49_222160	-	2.804245342	2.499480776	2.462736781	2.504911268	2.97871627	2.673951704	2.637207708	2.679382195	-	-	-	-	-	-
MSTRG.4215	TGME49_312090	-	-2.051294515	-3.212116656	-2.855766448	-2.765336483	-	-2.025367072	-1.669016864	-1.5785869	-1.160822141	-	-	-	-	-
MSTRG.4240	TGME49_312590	-	2.603017907	2.419327629	2.807883148	2.890600716	3.345724275	3.162033997	3.550589516	3.633307084	-	-	-	-	-	-
MSTRG.4325	TGME49_314250	-	6.40271352	7.098798716	6.741044624	6.841678601	6.413585018	7.109670214	6.751916122	6.8525501	-	-	-	-	-	-
MSTRG.4326	TGME49_314260	-	1.654448142	2.048769746	2.020235818	2.006555169	1.153585374	1.547906978	1.519373051	1.505692401	-	-	-	-	-	-
MSTRG.4330	TGME49_314310	-	2.76955364	2.459920924	2.771830194	2.624314459	1.938011308	1.628378592	1.940287862	1.792772127	-	-	-	-	-	-
MSTRG.4332	TGME49_314400	-	-2.686084707	-	-	-	-3.03705933	-1.259370448	-1.124526104	-1.119889701	1.777688883	1.912533227	1.917169629	-	-	-
MSTRG.4354	TGME49_314790	-	-	1.316470814	1.55199763	1.552692046	-	-	1.586245774	1.58694019	1.389784061	1.625310877	1.626005293	-	-	-
MSTRG.4364	TGME49_315130	-	1.154725487	2.034865989	2.099179951	2.177129787	-	2.089282194	2.153596156	2.231545992	-	-	1.022404299	-	-	-
MSTRG.4370	TGME49_315230	-	-	1.409431694	1.835307546	1.801463125	-	3.15174908	3.577624932	3.543780511	-	2.24646845	2.212624029	-	-	-
MSTRG.4378	TGME49_315490	-	-	1.526005182	1.618178364	1.287005451	-	1.86151109	1.953684271	1.622511358	1.160950831	1.253124012	-	-	-	-
MSTRG.4392	TGME49_315750	-	-	1.352140067	1.262654525	1.380355089	-	1.88170297	1.792217428	1.909917992	1.078110591	-	1.106325612	-	-	-
MSTRG.4397	TGME49_315802	-	-5.046961674	-6.066753461	-5.356355394	-5.478306579	-4.520507516	-5.540299303	-4.829901236	-4.951852422	-	-	-	-	-	-
MSTRG.440	TGME49_222850	-	-	1.053265875	1.309263597	1.359664102	-	-	1.11360398	1.164004485	1.236461458	1.49245918	1.542859685	-	-	-
MSTRG.4429	TGME49_316540	-	-	1.581598439	1.341275812	1.264249672	-	1.498460751	1.258138124	-	1.555957172	1.315634544	1.238608404	-	-	-
MSTRG.4448	TGME49_217000	-	-	-	1.057334181	1.077662734	-	3.203683167	3.390402138	3.410730691	2.430067734	2.616786705	2.637115258	-	-	-
MSTRG.4450	TGME49_216970	-	-	1.074092108	1.259281355	1.225045493	-	1.440854908	1.626044156	1.591808293	-	1.122237094	1.088001232	-	-	-
MSTRG.4457	TGME49_216880	-	-1.210633649	-1.379648572	-1.175096888	-1.338718031	-1.458700956	-1.627715879	-1.423164195	-1.586785338	-	-	-	-	-	-
MSTRG.4497	TGME49_216080	-	1.517536207	2.146196873	2.109227107	1.98946438	1.335891055	1.964551722	1.927581956	1.807819229	-	-	-	-	-	-
MSTRG.4504	TGME49_215960	-	-2.701088485	-2.64355083	-2.037016966	-1.754138557	-2.680482081	-2.622944426	-2.016410562	-1.733532153	-	-	-	-	-	-
MSTRG.4505	TGME49_215980	-	-2.954408258	-3.86777113	-3.291786758	-3.049034331	-3.186573122	-4.099935994	-3.523951621	-3.281199195	-	-	-	-	-	-
MSTRG.453	TGME49_222990	-	-	1.408655633	1.754858127	1.562846508	-	-	2.015424306	1.823412687	1.463687939	1.809890434	1.617878815	-	-	-
MSTRG.4536	TGME49_300110	-	-	1.901521858	2.335684179	2.264138047	-	3.819448089	4.25361041	4.182064279	-	1.907225281	1.835679149	-	-	-
MSTRG.4543	TGME49_300000	-	-1.955239321	-3.20993353	-2.764853336	-2.54044505	-	-2.12334829	-1.678268096	-1.45385981	-1.254694209	-	-	-	-	-
MSTRG.4567	TGME49_308096	-	6.805933916	7.615970213	7.853892589	7.678720663	3.915695889	4.725732186	4.963654561	4.788482636	-	-	-	-	-	-
MSTRG.4579	TGME49_219750	-	-1.198021469	-1.686523942	-1.789167878	-1.686768764	-1.947650546	-2.436153019	-2.538796955	-2.436397841	-	-	-	-	-	-
MSTRG.458	TGME49_223070	-	-	1.236886358	1.557688139	1.562708255	-	1.036581397	1.357383177	1.362403294	-	1.289697773	1.29471789	-	-	-
MSTRG.4580	TGME49_219742	-	8.756281848	8.57010145	8.841780758	9.035021296	4.96723795	4.781057552	5.052736859	5.245977398	-	-	-	-	-	-
MSTRG.4586	TGME49_219620	-	-	1.081414304	1.529323475	1.409298814	-	3.400043141	3.847952312	3.727927651	-	2.517735345	2.397710685	-	-	-
MSTRG.4587	TGME49_219600	-	1.459481954	1.79097979	2.101014084	2.119064773	2.663890285	2.995388121	3.305422416	3.323473104	-	-	-	-	-	-
MSTRG.4631	TGME49_218740	-	-5.875402484	-7.601941134	-8.504673197	-8.345389465	-4.196081227	-5.922619877	-6.82535194	-6.666068208	-	-	-	-	-	-
MSTRG.467	TGME49_297100	-	-	1.138390035	1.625150048	1.586634149	-	3.444511717	3.931271731	3.892755832	-	2.176994845	2.138478946	-	-	-
MSTRG.4672	TGME49_217570	-	-1.967712766	-2.485843379	-2.376264317	-2.370478889	-1.699580365	-2.217710979	-2.108131916	-2.102346488	-	-	-	-	-	-
MSTRG.4675	TGME49_217610	-	-4.9981469	-3.202955162	-2.884484671	-2.382342916	-4.368924823	-2.573733085	-2.255262594	-1.753120839	-	-	-	-	-	-
MSTRG.4705	TGME49_245520	-	2.699996976	-	-	-	3.735428892	1.770695708	1.881285796	1.776129345	-1.964733184	-1.854143096	-1.959299547	-	-	-
MSTRG.4711	TGME49_245620	-	-2.246642126	-2.583196807	-2.44780285	-2.310913856	-1.176940749	-1.51349543	-1.378101473	-1.241212479	-	-	-	-	-	-
MSTRG.4716	TGME49_245680	-	-2.042884667	-2.730219309	-2.769223036	-2.608640144	-2.204705832	-2.892040474	-2.931044201	-2.770461309	-	-	-	-	-	-
MSTRG.4726	TGME49_246000	-	-	1.805575808	2.341660721	2.221444407	-	3.391735379	3.927820292	3.807603978	-	2.583549974	2.46333366	-	-	-
MSTRG.4730	TGME49_246080	-	1.040216339	1.42064513	1.687233258	1.479974604	4.093444614	4.473873405	4.740461533	4.53320288	-	-	-	-	-	-
MSTRG.4733	TGME49_246120	-	-	1.028259298	1.291617127	1.398763433	-	-	1.859766969	1.966913275	1.51058698	1.773944808	1.881091115	-	-	-
MSTRG.479	TGME49_297340	-	1.960425755	1.435582473	1.462644882	1.655516554	1.64818297	1.123339688	1.150402097	1.34327377	-	-	-	-	-	-
MSTRG.4790	TGME49_247630	-	2.00759815	2.843138461	3.430459333	3.635879307	-	3.733050039	4.320370911	4.525790884	-	-	1.628281157	-	-	-
MSTRG.4810	TGME49_248190	-	2.611683045	1.210982019	1.434441424	1.30992435	2.014046536	-	-	-	-1.400701026	-1.177241621	-1.301758695	-	-	-
MSTRG.4840	TGME49_248670	-	1.785447508	1.519610501	1.412113297	1.328098701	1.846602559	1.580765552	1.473268347	1.389253752	-	-	-	-	-	-
MSTRG.4861	TGME49_249180	-	-1.50871471	-2.115759485	-2.109384337	-2.379373544	-2.274093559	-2.881138334	-2.874763185	-3.144752392	-	-	-	-	-	-
MSTRG.4862	TGME49_249200	-	1.047047075	1.210389931	1.31116693	1.117299626	1.307531989	1.470874845	1.571651845	1.37778454	-	-	-	-	-	-
MSTRG.4864	TGME49_249250	-	-1.506361697	-1.736260451	-1.630944513	-1.592347396	-1.477276436	-1.70717519	-1.601859252	-1.563262136	-	-	-	-	-	-
MSTRG.4868	TGME49_249300	-	-4.822824228	-3.690780476	-3.821816341	-3.721259253	-3.801656415	-2.669612663	-2.800648528	-2.70009144	-	-	-	-	-	-
MSTRG.487	TGME49_297470	-	-	1.823903473	1.93094219	2.007250802	2.299244091	3.133863132	3.240901848	3.31721046	-	-	1.01796637	-	-	-
MSTRG.4902	TGME49_249720	-	-1.28802543	-1.142661828	-1.402509818	-1.487772342	-2.342030629	-2.196667027	-2.456515018	-2.541777542	-	-	-	-	-	-
MSTRG.4951	TGME49_250940	-	2.718449077	2.457661468	2.501252771	3.185173094	3.234705871	2.973918262	3.017509564	3.701429887	-	-	-	-	-	-
MSTRG.4961	TGME49_251540	-	1.730079875	1.99277705	2.290748817	2.414277752	2.234030684	2.496727859	2.794699626	2.918228561	-	-	-	-	-	-
MSTRG.4968	TGME49_251680	-	-2.247144294	-1.595783433	-1.568848947	-1.44141429	-2.03614873	-1.384787869	-1.357853382	-1.230418726	-	-	-	-	-	-
MSTRG.4974	TGME49_251800	-	-	2.051970601	2.244739222	2.278380085	-	-	2.8297397	2.863380563	1.701210885	1.893979506	1.927620368	-	-	-
MSTRG.498	TGME49_297850	-	1.537968799	1.922871602	2.444263648	2.396105314	3.686133298	4.071036102	4.592428147	4.544269813	-	-	-	-	-	-
MSTRG.5005	TGME49_278720	-	-	2.061168549	2.337779149	1.830457117	-	2.966617946	3.243228547	2.735906514	1.564913781	1.841524382	-	-	-	-
MSTRG.502	TGME49_297900	-	2.074819387	2.104674415	1.980785506	2.044700242	1.988106875	2.017961902	1.894072993	1.95798773	-	-	-	-	-	-
MSTRG.5033	TGME49_278080	-	7.635059458	8.353731862	8.340772349	8.282480592	6.669973699	7.388646102	7.375686589	7.317394832	-	-	-	-	-	-
MSTRG.5055	TGME49_277560	-	1.885975953	-	-1.383210216	-1.24434696	-	-	-2.467909591	-2.329046336	-2.817756717	-3.269186169	-3.130322913	-	-	-
MSTRG.5057	TGME49_277500	-	-	1.437103846	1.511918965	1.627792921	-	-	1.208851089	1.324725044	1.112031045	1.186846165	1.30272012	-	-	-
MSTRG.5060	TGME49_277270	-	-3.799946726	-4.38511756	-4.133326662	-3.995969475	-3.576519436	-4.16169027	-3.909899372	-3.772542185	-	-	-	-	-	-
MSTRG.5062	TGME49_277240	-	-4.707145458	-4.218571698	-3.809369934	-3.590502697	-4.77499287	-4.286419109	-3.877217345	-3.658350108	-	-	-	-	-	-
MSTRG.5072	TGME49_276990	-	1.186999326	2.022034663	2.460207446	2.43502047	-	-	2.321949534	2.296762558	-	1.273208119	1.248021143	-	-	-
MSTRG.5077	TGME49_276920	-	2.642232392	3.240556499	3.11775267	2.757226327	2.136403595	2.734727702	2.611923874	2.25139753	-	-	-	-	-	-
MSTRG.528	TGME49_275790	-	-	3.85323135	5.059427336	5.403609507	-	-	3.859871356	4.204053527	3.71369918	4.919895167	5.264077338	-	-	-
MSTRG.536	TGME49_275650	-	-3.375012591	-1.772050576	-2.362432797	-2.009341515	-3.594361839	-1.991399823	-2.581782044	-2.228690762	-	-	-	-	-	-
MSTRG.542	TGME49_252065	-	1.187201092	1.926933218	1.774919503	2.117575549	4.083814233	4.823546358	4.671532643	5.014188689	-	-	-	-	-	-
MSTRG.571	TGME49_252630	-	2.160651307	2.791081702	2.642784339	3.133168468	2.346772903	2.977203298	2.828905935	3.319290064	-	-	-	-	-	-
MSTRG.59	TGME49_318880	-	4.212035627	4.292099605	4.588856737	4.52904394	2.998031306	3.078095283	3.374852416	3.315039618	-	-	-	-	-	-
MSTRG.628	TGME49_253950	-	-	-	1.117492707	1.370269835	-	3.375969785	3.556242267	3.809019394	2.107763088	2.28803557	2.540812697	-	-	-
MSTRG.691	TGME49_254940	-	-	-2.10183701	-1.828872583	-1.139359075	-	-1.51906143	-1.246097003	-	-2.07644169	-1.803477263	-1.113963755	-	-	-
MSTRG.71	TGME49_250955	-	-6.398899921	-8.995530491	-8.226069504	-7.940800344	-5.755335762	-8.351966332	-7.582505345	-7.297236184	-	-	-	-	-	-
MSTRG.744	TGME49_320270	-	7.327556846	7.483651287	7.828554476	7.557379455	5.026841065	5.182935507	5.527838695	5.256663675	-	-	-	-	-	-
MSTRG.745	TGME49_320260	-	5.168970082	5.43353393	5.819864665	5.759563662	4.774247273	5.038811121	5.425141856	5.364840854	-	-	-	-	-	-
MSTRG.757	TGME49_320120	-	-	1.304062725	1.635946128	1.773139576	-	-	3.185911103	3.323104551	2.077993105	2.409876507	2.547069956	-	-	-
MSTRG.762	TGME49_320070	-	-	1.062232169	1.520687047	1.702664171	-	-	2.895932252	3.077909375	1.684769516	2.143224394	2.325201517	-	-	-
MSTRG.763	TGME49_320050	-	-1.136513192	-1.270039101	-1.290991485	-1.223266176	-1.041389977	-1.174915886	-1.19586827	-1.128142961	-	-	-	-	-	-
MSTRG.797	TGME49_319090	-	3.467188294	4.213027601	4.360407612	4.191350585	4.329888839	5.075728146	5.223108157	5.05405113	-	-	-	-	-	-
MSTRG.799	TGME49_318750	-	6.200352163	6.510854586	7.028283568	7.010227418	5.164505995	5.475008418	5.9924374	5.97438125	-	-	-	-	-	-
MSTRG.837	TGME49_318150	-	-	-1.183273672	-	-1.112034698	-	-1.592351748	-1.399568248	-1.521112774	-1.231027827	-1.038244327	-1.159788853	-	-	-
MSTRG.838	TGME49_318140	-	-	-1.165142299	-1.092475581	-1.282929999	-	-1.560959763	-	-1.678747463	-1.401722097	-1.329055379	-1.519509797	-	-	-
MSTRG.856	TGME49_211270	-	-4.176648761	-5.500379185	-5.119852349	-5.155879955	-2.856237131	-4.179967554	-3.799440719	-3.835468324	-	-	-	-	-	-
MSTRG.863	TGME49_211015	-	-	1.267691337	1.477348808	1.454447712	-	1.356644224	1.566301695	1.543400599	-	1.104050049	1.081148953	-	-	-
MSTRG.908	TGME49_237880	-	-2.169621181	-	-2.364919672	-2.942553711	-2.59511785	-1.431962904	-2.790416341	-3.36805038	-	-	-	-	-1.936087476	-
MSTRG.915	TGME49_279420	-	2.244973899	1.811772534	1.720742984	1.732385297	1.929641631	1.496440266	1.405410716	1.417053029	-	-	-	-	-	-
MSTRG.922	TGME49_279355	-	-6.807519332	-7.437000651	-8.576003218	-7.566155009	-6.259553808	-6.889035127	-8.028037694	-7.018189485	-	-	-	-	-	-
MSTRG.923	TGME49_279350	-	-6.229309528	-5.845755667	-7.111989819	-6.573318869	-5.649075012	-5.26552115	-6.531755303	-5.993084352	-	-	-	-	-	-
MSTRG.937	TGME49_267720	-	-	-1.660523643	-1.646325138	-1.547742013	-	-1.121012819	-1.106814314	-1.008231188	-1.112493455	-1.098294951	-	-	-	-
MSTRG.940	TGME49_267680	-	5.989605006	5.554744868	5.619953314	5.739317481	5.050604112	4.615743975	4.68095242	4.800316587	-	-	-	-	-	-
MSTRG.941	TGME49_267670	-	2.496682423	3.040600075	2.920915182	2.95780661	3.89333124	4.437248891	4.317563999	4.354455426	-	-	-	-	-	-
MSTRG.958	TGME49_267400	-	-1.066471598	-2.176930415	-2.017944341	-1.942062787	-	-1.68055938	-1.521573305	-1.445691751	-1.110458818	-	-	-	-	-
TGME49_205640	TGME49_205640	-	-	-1.059966649	-2.032052401	-2.023780558	-	-1.998375199	-2.970460951	-2.962189108	-	-2.132009033	-2.12373719	-	-	-
TGME49_207100	TGME49_207100	-	2.715341762	1.563390071	1.709877864	1.773958519	4.138728314	-	3.133264415	3.19734507	-1.151951692	-	-	-	-	-
TGME49_208050	TGME49_208050	-	1.636486691	-1.152142321	-1.08986186	-	-	-2.077120102	-2.014839641	-	-2.788629012	-2.726348551	-2.480708959	-	-	-
TGME49_208850	TGME49_208850	-	-	-5.175225059	-6.538040358	-4.521555314	-	-6.239522365	-7.602337664	-5.585852619	-4.217703723	-5.580519022	-	-	-	-
TGME49_209530	TGME49_209530	-	-	1.390073673	1.814220357	1.884945325	-	3.495568307	3.919714991	3.990439959	-	2.569973433	2.640698401	-	-	-
TGME49_210700	TGME49_210700	-	1.362880291	-1.158791257	-	-	-	-2.05525874	-1.50716579	-1.452545313	-2.521671548	-1.973578598	-1.918958122	-	-	-
TGME49_211350	TGME49_211350	-	-	-1.817308296	-1.752018621	-1.663836492	-	-2.424131009	-2.358841334	-2.270659205	-1.265227267	-1.199937591	-	-	-	-
TGME49_211690	TGME49_211690	-	-	-1.143802845	-1.215399824	-1.082107005	-	-1.831357293	-1.902954273	-1.769661453	-1.215318458	-1.286915438	-	-	-	-
TGME49_212780	TGME49_212780	-	1.336188264	-	-	-1.069826099	-	-1.725509605	-2.287033382	-2.485790739	-1.645733229	-2.207257006	-2.406014363	-	-	-
TGME49_212955	TGME49_212955	-	-	-4.129148832	-3.852118631	-2.694382831	-	-4.545667322	-4.268637121	-	-5.277048845	-5.000018644	-3.842282845	-	-	-
TGME49_213060	TGME49_213060	-	-	-2.135960019	-2.173187356	-1.871914191	-	-2.566701486	-2.603928823	-2.302655658	-1.487023259	-1.524250596	-	-	-	-
TGME49_214230	TGME49_214230	-	-	-	-1.330492398	-1.276639654	-	-1.645151645	-2.059264094	-2.00541135	-1.176411725	-1.590524175	-1.536671431	-	-	-
TGME49_217910	TGME49_217910	-	-	-1.354212416	-1.516732909	-1.508826518	-	-	-1.537853921	-1.52994753	-1.896161714	-2.058682207	-2.050775816	-	-	-
TGME49_219540	TGME49_219540	-	-1.514557217	-1.64659706	-1.764509255	-1.826757781	-2.152261658	-2.284301501	-2.402213696	-2.464462222	-	-	-	-	-	-
TGME49_221320	TGME49_221320	-	-	-2.285127021	-2.725908217	-2.830462943	-1.910167217	-2.9272762	-3.368057397	-3.472612123	-	-	-1.562444906	-	-	-
TGME49_221540	TGME49_221540	-	1.184740725	1.086461	1.301733599	1.434765086	3.638572434	3.540292709	3.755565308	3.888596795	-	-	-	-	-	-
TGME49_221720	TGME49_221720	-	-	-1.486128185	-1.387826628	-1.033853949	-	-1.832466705	-1.734165148	-	-2.447132037	-2.34883048	-1.994857802	-	-	-
TGME49_223780	TGME49_223780	-	-	-	-1.203067763	-1.296105099	-	-1.576758623	-1.853179028	-1.946216364	-1.654162879	-1.930583285	-2.02362062	-	-	-
TGME49_225960	TGME49_225960	-	-	-1.093458812	-1.088904315	-	-	-2.21755681	-2.213002313	-1.959634513	-1.844058158	-1.839503662	-1.586135861	-	-	-
TGME49_229690	TGME49_229690	-	-	-1.528028785	-1.601858558	-1.73117059	-	-1.968871034	-2.042700807	-2.172012839	-	-1.126465429	-1.255777462	-	-	-
TGME49_233710	TGME49_233710	-	-	-2.572052217	-3.698808262	-3.416447422	-	-	-2.551947209	-2.269586369	-	-2.246744271	-1.964383431	-1.126756045	-	-
TGME49_236850	TGME49_236850	-	-	-	-1.23633332	-1.266764617	-	-1.954167675	-2.562803593	-2.593234891	-1.264626432	-1.87326235	-1.903693648	-	-	-
TGME49_243800	TGME49_243800	-	-2.099336652	-1.519515836	-1.522338162	-1.66899486	-2.487855499	-1.908034682	-1.910857009	-2.057513707	-	-	-	-	-	-
TGME49_248560	TGME49_248560	-	-	-2.209213196	-2.257191121	-2.283032382	-	-4.264310934	-4.312288859	-4.338130121	-	-3.252265015	-3.278106276	-	-	-
TGME49_248570	TGME49_248570	-	-	-1.610782625	-1.826512361	-2.181059598	-	-2.240696888	-2.456426624	-2.810973862	-	-1.970874279	-2.325421517	-	-	-
TGME49_251480	TGME49_251480	-	-	-	-1.251071852	-1.048672099	-	-2.467805477	-2.899789129	-2.697389376	-1.676423306	-2.108406959	-1.906007205	-	-	-
TGME49_253615	TGME49_253615	-	-	-2.581342644	-2.545132869	-1.690012839	-	-2.100979442	-2.064769667	-	-2.79533867	-2.759128895	-1.904008864	-	-	-
TGME49_254300	TGME49_254300	-	-	-2.47504885	-2.258928676	-1.97376491	-	-2.148066156	-1.931945981	-1.646782216	-1.579947123	-1.363826949	-	-	-	-
TGME49_261850	TGME49_261850	-	-	-2.768865824	-2.380207002	-2.642356057	-	-2.655173839	-2.266515018	-2.528664073	-1.935893622	-	-1.809383855	-	-	-
TGME49_266860	TGME49_266860	-	-4.480287562	-10.12906386	-7.559668278	-7.570667471	-	-7.670595296	-5.101199713	-5.112198907	-5.648776298	-	-	-	-	-
TGME49_267370	TGME49_267370	-	-	-1.292666773	-1.870046358	-1.812457621	-	-	-1.869937428	-1.812348691	-1.768177367	-2.345556952	-2.287968215	-	-	-
TGME49_268182	TGME49_268182	-	-	-1.18002031	-2.680485299	-2.785946342	-	-2.449176569	-3.949641558	-4.055102601	-	-	-	-1.500464989	-1.605926031	-
TGME49_269460	TGME49_269460	-	-	-2.154471265	-2.482008111	-2.391197372	-	-2.471548488	-2.799085334	-2.708274595	-	-1.483534534	-1.392723795	-	-	-
TGME49_269710	TGME49_269710	-	-	-1.480292233	-1.499143891	-1.230743976	-	-1.588040205	-1.606891863	-1.338491947	-1.043058171	-1.061909829	-	-	-	-
TGME49_273560	TGME49_273560	-	1.261676934	-	-	-1.150438148	-	-1.770389119	-1.858116691	-2.023563982	-2.158940219	-2.246667791	-2.412115082	-	-	-
TGME49_278550	TGME49_278550	-	-	-1.86984783	-1.732484772	-1.489042918	-	-2.23435636	-2.096993302	-1.853551448	-1.680488809	-1.543125751	-	-	-	-
TGME49_282000	TGME49_282000	-	-	-1.476297639	-1.623708018	-2.229234731	-	-	-1.246859647	-1.85238636	-1.099331343	-1.246741722	-1.852268435	-	-	-
TGME49_285425	TGME49_285425	-	-	-1.569368956	-1.719653209	-2.089514323	-	-	-1.995391296	-2.36525241	-1.77951304	-1.929797293	-2.299658407	-	-	-
TGME49_285480	TGME49_285480	-	-	-3.230831455	-4.13817344	-4.286228514	-	-4.463918965	-5.37126095	-5.519316024	-	-3.068978786	-3.21703386	-	-	-
TGME49_287970	TGME49_287970	-	-	-1.531663023	-2.139779928	-2.115782418	-	-2.32750743	-2.935624335	-2.911626825	-	-1.489074322	-1.465076813	-	-	-
TGME49_288940	TGME49_288940	-	1.68001725	-1.221363786	-	-	-	-2.414414272	-2.122068956	-1.869310855	-2.901381036	-2.60903572	-2.35627762	-	-	-
TGME49_290620	TGME49_290620	-	-	-	-1.027570234	-1.132906664	-	-2.119514909	-2.208994505	-2.314330935	-1.808658271	-1.898137867	-2.003474297	-	-	-
TGME49_292975	TGME49_292975	-	-	-2.252579112	-2.232293012	-1.930981566	-	-1.91169767	-1.89141157	-	-2.041818921	-2.021532821	-1.720221375	-	-	-
TGME49_295472	TGME49_295472	-	-	-1.28519119	-	-1.08417266	-	-1.855718455	-1.560328802	-1.654699925	-1.720416668	-1.425027015	-1.519398138	-	-	-
TGME49_297150	TGME49_297150	-	-3.043787892	-3.931095243	-4.453114188	-5.063318617	-3.633054245	-4.520361596	-5.04238054	-5.65258497	-	-	-	-	-	-
TGME49_301240	TGME49_301240	-	2.930853589	3.366181005	1.957542661	1.62086077	-	3.358143417	-	-	-	-	-1.309992819	-1.408638344	-1.745320235	-
TGME49_304450	TGME49_304450	-	8.577180188	8.779608511	10.97370284	11.89825974	-	-	-	3.222850957	-	-	3.32107955	2.194094327	3.118651228	-
TGME49_304650	TGME49_304650	-	-	-1.924722286	-1.904719651	-1.491390775	-	-2.078479061	-2.058476426	-	-2.504045869	-2.484043234	-2.070714358	-	-	-
TGME49_305590	TGME49_305590	-	-	-1.861765191	-2.000727421	-2.045802562	-	-1.885249171	-2.024211402	-2.069286543	-	-1.347207354	-1.392282496	-	-	-
TGME49_306020	TGME49_306020	-	1.999404578	-1.749245955	-1.233826403	-1.391789777	-	-2.11374263	-	-	-3.748650534	-3.233230981	-3.391194355	-	-	-
TGME49_312100	TGME49_312100	-	-	-	-1.381184071	-1.151331928	-	-1.404391069	-2.068788505	-1.838936362	-1.352706867	-2.017104304	-1.78725216	-	-	-
TGME49_315360	TGME49_315360	-	-	-1.155220646	-1.954572343	-2.163690756	-	-2.041943191	-2.841294888	-3.050413301	-	-2.043438543	-2.252556956	-	-	-
TGME49_318350	TGME49_318350	-	-	-3.010471197	-2.985699335	-2.747977799	-	-1.782454067	-1.757682205	-	-2.421703564	-2.396931701	-2.159210166	-	-	-
MSTRG.1008	TGME49_266500	-	1.535280922	1.429977548	1.893440504	1.834977053	-	3.103039311	3.566502267	3.508038816	-	-	-	-	-	-
MSTRG.1027	TGME49_266100	-	-4.060700962	-5.054416504	-5.19625251	-5.450607133	-	-3.846505263	-3.98834127	-4.242695893	-	-	-	-	-	-
MSTRG.1056	TGME49_265390	-	1.117392048	1.501855106	1.900267958	1.948994071	-	1.54810912	1.946521972	1.995248086	-	-	-	-	-	-
MSTRG.1123	TGME49_288370	-	-	-	1.45263699	1.670645669	-	2.232124468	2.784903493	3.002912171	-	1.088886041	1.30689472	-	-	-
MSTRG.1143	TGME49_288720	-	-2.100128011	-2.852410174	-2.934522983	-3.053575399	-	-2.06966344	-2.151776249	-2.270828665	-	-	-	-	-	-
MSTRG.1202	TGME49_289700	-	1.042575555	1.80806629	1.967231041	1.933820736	-	2.782934851	2.942099602	2.908689296	-	-	-	-	-	-
MSTRG.1215	TGME49_289910	-	-	-	-1.803362412	-2.163584113	-2.27994302	-	-2.848970933	-3.209192634	-	-	-	-1.89058296	-2.250804661	-
MSTRG.1308	TGME49_292130	-	-1.070031659	-2.007524605	-1.901463602	-1.933419966	-	-1.797648773	-1.691587771	-1.723544135	-	-	-	-	-	-
MSTRG.1363	TGME49_305050	-	-3.599192375	-5.09029388	-4.953156092	-4.963868346	-	-5.928178314	-5.791040525	-5.80175278	-	-	-	-	-	-
MSTRG.1370	TGME49_305190	-	-	1.084259832	1.241162753	1.392447532	-	-	-	1.857733959	1.207240302	1.364143222	1.515428002	-	-	-
MSTRG.1376	TGME49_305340	-	-	-1.020287857	-1.21216857	-1.053732479	-	-	-1.100571512	-	-1.001168525	-1.193049239	-1.034613147	-	-	-
MSTRG.1403	TGME49_306190	-	-	-1.099374414	-1.241730921	-1.251609017	-1.230211198	-1.775878977	-1.918235485	-1.92811358	-	-	-	-	-	-
MSTRG.1445	TGME49_293180	-	-1.489944896	-1.712826717	-1.76970662	-1.881126125	-	-1.228922731	-1.285802634	-1.397222138	-	-	-	-	-	-
MSTRG.1456	TGME49_293340	-	-1.800033018	-1.309581272	-1.595669342	-1.33208216	-	-1.146603057	-1.432691128	-1.169103945	-	-	-	-	-	-
MSTRG.1517	TGME49_294630	-	-1.252760526	-1.658447078	-1.439062751	-1.450363343	-	-1.623240999	-1.403856672	-1.415157264	-	-	-	-	-	-
MSTRG.1542	TGME49_294970	-	-2.395443146	-1.096622766	-	-1.064025505	-1.445386758	-	-	-	1.298820379	1.475463194	1.331417641	-	-	-
MSTRG.1549	TGME49_295110	-	-	1.213867613	1.372717233	1.342436652	-	1.201385219	1.360234839	1.329954257	-	1.004138245	-	-	-	-
MSTRG.1554	TGME49_296010	-	-	-1.263100151	-	-	-	-1.519335208	-1.100933755	-1.152319653	-1.436312001	-1.017910548	-1.069296447	-	-	-
MSTRG.1566	0	-	-	2.851301589	3.4913643	3.569234099	-	-	3.603887554	3.681757353	-	3.702116151	3.77998595	-	-	-
MSTRG.1569	TGME49_295720	-	3.364969492	3.601725824	4.297616427	3.806627716	-	3.592450359	4.288340962	3.797352251	-	-	-	-	-	-
MSTRG.1594	TGME49_207440	-	-	-1.748180939	-1.839762025	-1.871894884	-1.10732813	-1.971024768	-2.062605854	-2.094738713	-	-	-	-	-	-
MSTRG.1598	TGME49_207590	-	-	1.477172586	1.644152998	1.504750661	-	-	3.183139722	3.043737384	-	1.588921423	1.449519086	-	-	-
MSTRG.1622	TGME49_207960	-	-	1.261188319	1.48452894	1.464483503	-	-	2.732422492	2.712377055	-	1.330124129	1.310078692	-	-	-
MSTRG.1624	TGME49_208030	-	-1.451720254	-2.258333055	-1.842920055	-1.959479478	-	-1.63375862	-1.21834562	-1.334905043	-	-	-	-	-	-
MSTRG.1662	TGME49_209170	-	1.721023799	1.71854074	1.391761764	1.335809608	1.9204746	1.917991541	1.591212564	-	-	-	-	-	-	-
MSTRG.1685	TGME49_209690	-	-	1.763807921	2.030984902	2.231802809	-	-	-	1.696976452	1.441288538	1.708465519	1.909283425	-	-	-
MSTRG.173	TGME49_323100	-	-2.313795355	-	-	-	-1.48132947	-	1.050305437	1.161766401	2.114051521	2.531634906	2.643095871	-	-	-
MSTRG.1762	TGME49_220640	-	-	-	-1.103253838	-1.084536706	-	-	-1.113437409	-1.094720277	-1.112388725	-1.306218336	-1.287501204	-	-	-
MSTRG.1810	TGME49_213600	-	1.851727319	1.122136744	-	-	2.218502228	1.488911653	1.350733776	1.182472526	-	-	-1.036029702	-	-	-
MSTRG.1862	TGME49_286680	-	1.031051089	2.237695298	2.185871734	2.128793317	-	-	-	-	1.206644209	1.154820645	1.097742228	-	-	-
MSTRG.1918	TGME49_285470	-	-	3.912134364	5.078139141	6.226218324	-	-	-	4.382549202	-	4.294493809	5.442572992	-	2.314083961	-
MSTRG.1935	TGME49_284560	-	-	-1.262758535	-1.19061526	-1.089020315	-1.081892356	-1.500665992	-1.428522717	-1.326927773	-	-	-	-	-	-
MSTRG.1963	TGME49_283540	-	-2.61503222	-1.38524941	-1.013771675	-	-1.673953806	-	-	-	1.22978281	1.601260546	1.89202742	-	-	-
MSTRG.2041	TGME49_240250	-	-	1.908486901	1.743115008	1.665015187	-	2.006052349	1.840680456	1.762580635	1.146409032	-	-	-	-	-
MSTRG.2058	TGME49_240540	-	-	1.346023442	1.561449317	1.445686111	-	1.745443969	1.960869844	1.845106638	-	1.010392723	-	-	-	-
MSTRG.2092	TGME49_241150	-	1.987504422	2.401994436	2.575309392	2.628862106	-	2.250702768	2.424017724	2.477570438	-	-	-	-	-	-
MSTRG.2124	TGME49_242570	-	2.512144139	3.27907599	2.818588229	2.729661796	-	2.079286848	1.618799086	1.529872653	-	-	-	-	-	-
MSTRG.2152	TGME49_243400	-	1.271903568	-2.601409615	-2.408413788	-2.325086898	-	-	-	-	-3.873313183	-3.680317356	-3.596990466	-	-	-
MSTRG.2162	TGME49_243545	-	-2.587521961	-1.549477644	-2.589629799	-2.654683096	-1.807361952	-	-1.80946979	-1.874523086	-	-	-	-	-	-
MSTRG.2163	TGME49_243570	-	-1.921918551	-1.552347322	-1.228024742	-1.284345981	-1.673930398	-1.304359168	-	-1.036357828	-	-	-	-	-	-
MSTRG.2192	TGME49_244180	-	6.374866265	6.753539402	7.093028589	7.174013805	-	3.651349944	3.990839132	4.071824347	-	-	-	-	-	-
MSTRG.2270	TGME49_229990	-	-	1.363885804	1.320907927	1.469095082	-1.561076654	-	-	-	2.2412239	2.198246024	2.346433179	-	-	-
MSTRG.2274	TGME49_230080	-	1.636743031	-1.289277185	-1.047776799	-1.034121436	-	-	-	-	-2.926020215	-2.684519829	-2.670864467	-	-	-
MSTRG.2319	TGME49_231160	-	1.307210802	1.773996219	1.471444408	1.429551344	-	1.345126935	1.042575124	1.00068206	-	-	-	-	-	-
MSTRG.2321	TGME49_231180	-	-	-1.027863519	-2.163814652	-2.43752864	-	-2.304599357	-3.44055049	-3.714264478	-	-	-	-	-1.409665121	-
MSTRG.2436	TGME49_233760	-	1.756323861	2.313856592	2.573699712	2.674419697	-	3.254485072	3.514328192	3.615048177	-	-	-	-	-	-
MSTRG.2482	TGME49_273320	-	-	-	1.26350258	1.282951523	-	2.040123727	2.320290295	2.339739237	-	1.201837556	1.221286499	-	-	-
MSTRG.2509	TGME49_272520	-	-	-	1.002594719	1.065287532	-	-	1.580220878	1.642913692	1.817136769	2.033300415	2.095993228	-	-	-
MSTRG.2551	TGME49_271320	-	6.506526244	7.223918448	7.30403792	7.520141867	-	4.27522658	4.355346052	4.571449999	-	-	-	-	-	-
MSTRG.2585	TGME49_270650	-	1.730982537	2.793114068	3.010173892	3.069076393	-	-	3.074861208	3.133763709	-	-	1.338093856	-	-	-
MSTRG.2598	TGME49_270310	-	-	1.014829049	1.396516653	1.462247254	-	-	1.929202195	1.994932796	-	1.653901099	1.7196317	-	-	-
MSTRG.2620	TGME49_269970	-	-	1.294783853	1.437760321	1.399170145	-	3.205052584	3.348029052	3.309438876	-	1.009708586	-	-	-	-
MSTRG.2634	TGME49_269660	-	1.028856874	1.293105604	1.167202186	1.273964047	-	1.711165491	1.585262073	1.692023934	-	-	-	-	-	-
MSTRG.2662	TGME49_268920	-	-	-	1.315860373	1.20245072	-	-	2.350547998	2.237138344	1.472744229	1.811193169	1.697783516	-	-	-
MSTRG.2713	TGME49_267980	-	4.548480314	5.025401169	4.81666624	4.93600768	-	3.272455237	3.063720308	3.183061748	-	-	-	-	-	-
MSTRG.2714	TGME49_200230	-	3.634803469	3.509168423	3.169128567	3.024743202	3.883702653	3.758067607	3.418027752	-	-	-	-	-	-	-
MSTRG.2761	TGME49_280460	-	-	1.056926687	1.103469924	1.218346981	1.275165595	1.52039268	1.566935918	1.681812975	-	-	-	-	-	-
MSTRG.2786	TGME49_206540	-	-1.020464079	-1.835579597	-1.782510816	-1.594932717	-	-1.429479133	-1.376410351	-1.188832252	-	-	-	-	-	-
MSTRG.2788	TGME49_206510	-	-	-2.083847471	-1.796946421	-1.534453154	-	-1.009019796	-	-	-1.689687248	-1.402786198	-1.14029293	-	-	-
MSTRG.2815	TGME49_205558	-	-1.856474473	-2.277231584	-2.294443699	-2.086928124	-	-1.746946184	-1.764158299	-1.556642724	-	-	-	-	-	-
MSTRG.2827	TGME49_205380	-	-	1.556822946	1.236797225	1.049331352	-1.631327095	-	-	-	2.457825346	2.137799625	1.950333751	-	-	-
MSTRG.2858	TGME49_204460	-	1.918512621	2.559410736	3.294525453	3.295930593	-	3.396496221	4.131610937	4.133016077	-	-	-	-	-	-
MSTRG.2871	TGME49_204130	-	-1.228164973	-2.010553523	-1.808759162	-1.94126749	-	-1.414110787	-1.212316426	-1.344824755	-	-	-	-	-	-
MSTRG.2873	TGME49_204080	-	-	-1.005778598	-1.044946683	-1.017178191	-	-	-1.076295619	-	-1.798690976	-1.837859061	-1.81009057	-	-	-
MSTRG.2880	TGME49_204010	-	-	-6.695479243	-5.748536608	-5.485835734	-	-5.142927741	-4.195985106	-3.933284232	-4.082904015	-	-	-	-	-
MSTRG.2902	TGME49_203540	-	-1.030926581	-1.730516539	-1.732522891	-1.856321179	-	-1.194935523	-1.196941875	-1.320740163	-	-	-	-	-	-
MSTRG.2930	TGME49_203010	-	1.629642686	-	-	-	-	-1.226314958	-1.41767575	-1.673034355	-1.910121159	-2.101481951	-2.356840556	-	-	-
MSTRG.2987	TGME49_201880	-	-1.246645904	-	-	-	-	1.619346628	1.605470636	1.64814524	1.764308479	1.750432487	1.793107091	-	-	-
MSTRG.3001	TGME49_201690	-	5.04518986	5.309467375	5.49095515	5.587185984	-	3.676769823	3.858257597	3.954488432	-	-	-	-	-	-
MSTRG.3029	TGME49_281620	-	2.12834271	2.547115545	2.600260553	2.577934085	-	3.299491867	3.352636875	3.330310407	-	-	-	-	-	-
MSTRG.3032	TGME49_281675	-	-	-2.433300368	-2.483140647	-1.692519165	-	-2.930347097	-2.980187377	-	-2.480416927	-2.530257207	-	-	-	-
MSTRG.3049	TGME49_264175	-	1.883948892	2.409707445	2.921636415	3.012715605	-	3.599749557	4.111678527	4.202757717	-	-	-	-	-	-
MSTRG.3121	TGME49_263050	-	-1.604613912	-2.189454101	-1.934229886	-1.835984683	-	-1.357991836	-1.102767621	-1.004522418	-	-	-	-	-	-
MSTRG.3122	TGME49_263040	-	-1.100343335	-2.033689973	-1.811534824	-1.76421627	-	-1.966697159	-1.74454201	-1.697223456	-	-	-	-	-	-
MSTRG.3144	TGME49_262690	-	-1.67495653	-1.630619038	-1.523527689	-1.377367991	-1.205443101	-1.161105609	-1.05401426	-	-	-	-	-	-	-
MSTRG.3238	TGME49_260520	-	1.081234889	1.533649429	1.643286924	1.672271867	-	1.0910653	1.200702795	1.229687737	-	-	-	-	-	-
MSTRG.3303	TGME49_258940	-	-	-1.638566209	-1.283495233	-1.177983775	-	-2.946323198	-	-	-3.211555101	-2.856484125	-2.750972666	-	-	-
MSTRG.3371	TGME49_257680	-	-1.261660887	-1.63580321	-1.916566388	-2.232514231	-	-1.601207351	-1.881970529	-2.197918372	-	-	-	-	-	-
MSTRG.3374	TGME49_257580	-	-	-3.945510232	-5.343500204	-4.02960504	-	-4.744805474	-6.142795446	-4.828900282	-	-4.266095031	-	-	-	-
MSTRG.3389	TGME49_257380	-	-2.39595029	-1.065918857	-1.027014509	-	-1.884221636	-	-	-	1.330031433	1.368935781	1.398801848	-	-	-
MSTRG.3440	TGME49_255420	-	1.521424684	2.166918989	2.248130781	2.298312982	-	1.949341266	2.030553058	2.080735258	-	-	-	-	-	-
MSTRG.3469	TGME49_228390	-	2.982850844	-	1.093658912	1.269792589	3.521115221	-	-	-	-2.12956425	-1.889191932	-1.713058254	-	-	-
MSTRG.3480	TGME49_228200	-	1.452873358	1.747603439	1.604255256	1.739608794	-	1.781010009	1.637661826	1.773015364	-	-	-	-	-	-
MSTRG.3525	TGME49_227360	-	-1.476119146	-1.892498196	-1.988686982	-1.893179733	-	-1.374389296	-1.470578082	-1.375070834	-	-	-	-	-	-
MSTRG.3539	TGME49_227020	-	1.504279757	1.934833873	2.299858994	2.211497037	-	2.149880472	2.514905593	2.426543635	-	-	-	-	-	-
MSTRG.3544	TGME49_226970	-	-1.659133653	-2.194426588	-2.243038216	-2.042493994	-	-1.478199998	-1.526811626	-1.326267405	-	-	-	-	-	-
MSTRG.3566	TGME49_226660	-	-	-1.800995639	-1.458608332	-1.34033723	-	-1.589123877	-	-	-2.105650096	-1.763262789	-1.644991687	-	-	-
MSTRG.3612	TGME49_225810	-	-	1.799521554	2.031047308	2.088028958	-	-	-	1.199296743	1.029607937	1.26113369	1.318115341	-	-	-
MSTRG.3616	TGME49_225745	-	2.936868051	-	1.346338912	1.305834169	1.898273577	-	-	-	-2.097931563	-1.590529138	-1.631033882	-	-	-
MSTRG.3650	TGME49_225150	-	-	-	1.029623161	-	-	1.149432884	1.308054749	1.028507152	1.339991288	1.498613152	1.219065555	-	-	-
MSTRG.3690	TGME49_224470	-	1.240900778	1.511931227	2.225427557	2.3684096	-	-	2.068146504	2.211128547	-	-	1.127508822	-	-	-
MSTRG.3736	TGME49_223630	-	1.059672241	1.216376305	1.441412188	1.764075207	-	3.235141093	3.460176976	3.782839995	-	-	-	-	-	-
MSTRG.3784	TGME49_234450	-	-	-1.521634563	-1.229400908	-1.213875232	-1.397939119	-2.210303258	-1.918069603	-1.902543927	-	-	-	-	-	-
MSTRG.3792	TGME49_234550	-	-1.844136666	-2.810084507	-2.452955011	-2.401312122	-	-2.069895301	-1.712765806	-1.661122917	-	-	-	-	-	-
MSTRG.3816	TGME49_235450	-	-1.231955112	-	-	-	-	1.563504443	1.775632323	1.807067003	1.903168421	2.115296301	2.146730981	-	-	-
MSTRG.3822	TGME49_235620	-	-	-	1.207279291	1.36223979	-	-	1.875333819	2.030294318	1.264667894	1.597460957	1.752421456	-	-	-
MSTRG.3844	TGME49_236070	-	1.115108485	1.041992208	1.190188204	1.247438554	-	2.010395396	2.158591391	2.215841741	-	-	-	-	-	-
MSTRG.3865	TGME49_236580	-	-	-1.280026528	-1.183346134	-	-	-1.596687166	-1.500006772	-	-1.478015365	-1.381334971	-1.164719164	-	-	-
MSTRG.3866	TGME49_236620	-	-	-	1.10031225	-	-	1.88866706	2.294470613	2.177137503	1.089551733	1.495355287	1.378022176	-	-	-
MSTRG.3890	TGME49_237130	-	-	2.856787722	3.717777533	4.017663267	-	-	3.193965799	3.493851532	-	3.40876541	3.708651143	-	-	-
MSTRG.3905	TGME49_237290	-	-	-1.34524266	-	-	-	-2.173120075	-1.584049104	-1.531845031	-1.644010726	-1.054939755	-1.002735682	-	-	-
MSTRG.3924	TGME49_214260	-	2.136259544	1.427118629	-	1.130383149	2.316548681	1.607407766	-	-	-	-1.188252994	-1.005876395	-	-	-
MSTRG.3934	TGME49_214380	-	-3.191404331	-	-	1.055284977	-	-	3.122006305	3.186665374	3.634407269	4.18203024	4.246689309	-	-	-
MSTRG.3941	TGME49_214575	-	-	-4.498528895	-5.178942975	-4.713176606	-4.66069158	-6.059189997	-6.739604077	-6.273837709	-	-	-	-	-	-
MSTRG.3984	TGME49_215360	-	-3.170133932	-3.064139899	-3.562421426	-2.989038865	-	-1.760300545	-2.258582073	-1.685199512	-	-	-	-	-	-
MSTRG.4003	TGME49_215785	-	-1.59382857	-2.359911958	-2.223987875	-2.112681981	-	-1.744798319	-1.608874236	-1.497568342	-	-	-	-	-	-
MSTRG.4013	TGME49_275470	-	-4.912464583	-7.441094287	-7.666030384	-6.999861921	-	-7.673498503	-7.8984346	-7.232266137	-	-	-	-	-	-
MSTRG.403	TGME49_221905	-	-1.060359817	-	-	-	-	1.310642462	1.573235536	1.725622919	1.53237409	1.794967164	1.947354547	-	-	-
MSTRG.4073	TGME49_309580	-	1.737199455	2.516875369	2.455810124	2.521292022	-	2.834043942	2.772978698	2.838460596	-	-	-	-	-	-
MSTRG.4138	TGME49_310490	-	-1.602258865	-2.039779971	-1.930154714	-1.827262255	-	-1.411210788	-1.301585531	-1.198693073	-	-	-	-	-	-
MSTRG.4146	TGME49_310660	-	-	1.16131861	1.352171112	1.177564177	3.929599453	4.487351955	4.678204457	4.503597522	-	-	-	-	-	-
MSTRG.4170	TGME49_311040	-	1.990077534	2.406750692	2.633292093	2.605487146	-	3.08053917	3.307080571	3.279275623	-	-	-	-	-	-
MSTRG.4176	TGME49_311170	-	1.673724045	1.899627836	2.083160728	2.200678909	-	2.450639313	2.634172205	2.751690386	-	-	-	-	-	-
MSTRG.4203	TGME49_311760	-	1.430142808	1.879699441	1.963140082	1.937358576	-	2.36793587	2.451376511	2.425595004	-	-	-	-	-	-
MSTRG.4205	TGME49_311780	-	-	1.494379933	1.695433847	1.634090878	-	-	1.709086949	-	1.562231531	1.763285444	1.701942475	-	-	-
MSTRG.4207	TGME49_311800	-	1.038030507	1.650060718	1.954034535	1.812727063	-	1.155596858	1.459570675	1.318263203	-	-	-	-	-	-
MSTRG.4238	TGME49_312530	-	-	2.172862534	2.057974746	2.299567615	-	-	-	2.052854806	1.814136129	1.69924834	1.94084121	-	-	-
MSTRG.4263	TGME49_313080	-	1.498871716	2.213928127	2.342938534	2.267857739	-	1.212386375	1.341396782	1.266315987	-	-	-	-	-	-
MSTRG.4275	TGME49_313273	-	1.610518953	-2.176012587	-1.797185303	-1.39865764	-	-	-	-	-3.78653154	-3.407704256	-3.009176593	-	-	-
MSTRG.4310	TGME49_313820	-	1.234524058	1.902328058	1.704973486	1.739710615	-	2.708133516	2.510778944	2.545516074	-	-	-	-	-	-
MSTRG.4343	TGME49_314500	-	-	-1.567295013	-1.405519496	-1.383827148	-	-1.140166403	-	-	-1.21147126	-1.049695742	-1.028003395	-	-	-
MSTRG.4414	TGME49_316270	-	-	1.673691461	1.788503352	1.739591818	-	-	1.77593898	-	2.69807083	2.812882721	2.763971187	-	-	-
MSTRG.4434	TGME49_316670	-	3.92407935	1.393536128	1.514173655	1.850167136	-	-	-	-	-2.530543222	-2.409905695	-2.073912214	-	-	-
MSTRG.4436	TGME49_316690	-	-	4.492449551	5.747962994	5.758798939	-	-	-	-	-	3.264855254	3.275691198	1.255513443	1.266349388	-
MSTRG.4464	TGME49_216770	-	-3.526751031	-6.162062363	-6.670702934	-5.958987924	-	-5.506080979	-6.01472155	-5.30300654	-	-	-	-	-	-
MSTRG.450	TGME49_222948	-	1.035259033	1.725705019	1.872717366	1.895590329	-	1.847654181	1.994666527	2.01753949	-	-	-	-	-	-
MSTRG.4508	TGME49_215910	-	2.696424069	-	1.012642385	1.050932595	2.350932967	-	-	-	-1.843714195	-1.683781684	-1.645491474	-	-	-
MSTRG.4526	TGME49_300250	-	-	1.061705753	1.09059356	1.353590981	-	1.789140045	1.818027853	2.081025273	-	-	1.077282492	-	-	-
MSTRG.4534	TGME49_300140	-	-1.176881082	-1.178071562	-	-1.112403986	-1.393732551	-1.394923032	-1.208564972	-1.329255455	-	-	-	-	-	-
MSTRG.4553	TGME49_307800	-	-	-	1.153149209	1.115522504	-	1.58381957	1.764236033	1.726609328	-	1.137469032	1.099842327	-	-	-
MSTRG.4565	TGME49_308090	-	-	-1.123948401	-1.383818216	-1.337747827	-	-1.6108456	-1.870715415	-1.824645026	-	-1.02130108	-	-	-	-
MSTRG.4566	TGME49_308093	-	2.310336911	2.792742634	2.911825348	2.868694741	-	1.720162102	1.839244816	1.796114209	-	-	-	-	-	-
MSTRG.4574	TGME49_219810	-	-	-	1.029356462	1.1831419	-	1.191683499	1.614272298	1.768057736	-	1.09424075	1.248026187	-	-	-
MSTRG.459	TGME49_223080	-	1.308996481	-	-	-	-	-1.466492174	-1.152555938	-1.09017936	-2.009434809	-1.695498573	-1.633121995	-	-	-
MSTRG.4593	TGME49_219510	-	-	1.705441318	1.825155809	1.916099942	-	-	-	1.886436371	2.136411374	2.256125866	2.347069998	-	-	-
MSTRG.4595	TGME49_219320	-	-1.3154155	-	-1.391336974	-1.464125854	-1.589779794	-1.102646616	-1.665701269	-1.738490149	-	-	-	-	-	-
MSTRG.4609	TGME49_219130	-	1.390936855	1.859415969	1.963729698	1.912629206	-	3.426029445	3.530343175	3.479242683	-	-	-	-	-	-
MSTRG.4669	TGME49_217540	-	-	1.470667305	1.653530018	1.420721289	1.301404804	1.927829669	2.110692382	1.877883653	-	-	-	-	-	-
MSTRG.4670	TGME49_217550	-	-	-	1.254547079	1.352199925	-	1.223588299	1.485575783	1.58322863	-	1.144099237	1.241752083	-	-	-
MSTRG.4706	TGME49_245540	-	1.298552327	1.364298546	1.49860028	1.46710823	-	1.436570021	1.570871756	1.539379706	-	-	-	-	-	-
MSTRG.4723	TGME49_245980	-	-2.662670554	-2.30249608	-	-	-	-	-	2.195470016	-	2.357758819	2.616823453	1.997584344	2.256648978	-
MSTRG.4794	0	-	-	2.456378966	3.064459609	3.210108272	-	-	3.434256114	3.579904777	-	2.682261709	2.827910372	-	-	-
MSTRG.4808	TGME49_248130	-	-	1.691538008	1.958851551	1.856673058	-	-	3.015920557	-	2.370692571	2.638006114	2.535827622	-	-	-
MSTRG.4851	TGME49_248900	-	3.471852734	3.57456369	3.448601936	3.548414409	-	1.939758967	1.813797213	1.913609686	-	-	-	-	-	-
MSTRG.4857	TGME49_249010	-	-	1.010365435	1.242210678	1.268757294	-	-	1.442639647	1.469186263	-	1.188565773	1.215112389	-	-	-
MSTRG.4870	TGME49_249325	-	-	-2.763611178	-2.306044635	-1.985847095	-	-3.723058807	-	-	-4.465967595	-4.008401052	-3.688203512	-	-	-
MSTRG.4876	TGME49_249390	-	-1.320029503	-1.464096486	-1.446674084	-1.444963276	-	-1.040262338	-1.022839936	-1.021129129	-	-	-	-	-	-
MSTRG.515	TGME49_276200	-	1.220752326	-	-	1.48826625	2.63878063	-	2.039532001	2.906294554	-1.572430241	-	-	-	1.839944165	-
MSTRG.567	TGME49_252490	-	-	1.121797304	1.310218151	1.871229051	-	-	2.779460424	3.340471324	-	1.475981776	2.036992677	-	-	-
MSTRG.658	TGME49_254440	-	-2.718552424	-2.565895195	-2.342325631	-1.832409205	-1.711987067	-1.559329839	-1.335760275	-	-	-	-	-	-	-
MSTRG.678	TGME49_254710	-	-2.692424912	-3.069101198	-2.866730909	-2.900401871	-	-1.686689835	-1.484319546	-1.517990508	-	-	-	-	-	-
MSTRG.699	TGME49_299200	-	-	1.311906798	1.828264213	2.348124162	-	-	1.412071322	1.93193127	-	1.227292473	1.747152422	-	-	-
MSTRG.708	TGME49_299070	-	-	1.63693082	1.575457736	2.180055454	-	-	-	2.080687647	1.867889472	1.806416388	2.411014106	-	-	-
MSTRG.713	TGME49_299010	-	-	-2.09833701	-1.719266501	-1.482484793	-	-1.387179197	-	-	-2.032046057	-1.652975549	-1.41619384	-	-	-
MSTRG.855	TGME49_211290	-	-1.527114061	-	-1.466836635	-1.360318079	-1.988904306	-1.392092108	-1.92862688	-1.822108324	-	-	-	-	-	-
MSTRG.883	TGME49_301160	-	-	-4.474895186	-9.306723118	-6.23886311	-	-	-8.219088727	-5.151228719	-	-7.159065245	-4.091205237	-	-	-
MSTRG.894	TGME49_301355	-	2.922325362	3.843093932	3.968205056	3.959709735	-	4.226635105	4.351746229	4.343250907	-	-	-	-	-	-
MSTRG.946	TGME49_267550	-	-	1.184566463	1.617477281	1.464497293	-	-	2.386306569	2.233326581	-	1.558148799	1.405168811	-	-	-
MSTRG.988	TGME49_266890	-	1.058269139	1.772898107	1.830893384	1.8803427	-	1.6364936	1.694488877	1.743938193	-	-	-	-	-	-
TGME49_202550	TGME49_202550	-	2.864337712	1.512809137	1.173053443	1.412865683	-	-	-	-	-1.351528574	-1.691284269	-1.451472028	-	-	-
TGME49_203665	TGME49_203665	-	2.114216956	-	-	-	-	-2.419612699	-1.954576553	-1.926513407	-2.951323807	-2.486287662	-2.458224515	-	-	-
TGME49_204310	TGME49_204310	-	-	-2.176204412	-2.329203542	-2.31444651	1.61403005	-	-	-	-2.367755754	-2.520754883	-2.505997851	-	-	-
TGME49_205150	TGME49_205150	-	1.517986166	-1.851011864	-2.095520607	-1.773992826	-	-	-	-	-3.36899803	-3.613506773	-3.291978992	-	-	-
TGME49_208910	TGME49_208910	-	1.200291615	-1.274309884	-1.398731225	-1.183244722	-	-	-	-	-2.4746015	-2.59902284	-2.383536337	-	-	-
TGME49_209050	TGME49_209050	-	-	-	-1.979309779	-2.102214422	-	-1.462137768	-3.171604424	-3.294509068	-	-	-	-1.709466656	-1.832371299	-
TGME49_210300	TGME49_210300	-	1.240658353	-	-	-	-	-1.725246734	-1.500500515	-1.370162648	-2.131413272	-1.906667053	-1.776329186	-	-	-
TGME49_211730	TGME49_211730	-	1.13790932	-	-	-	-	-1.474738668	-1.904924755	-1.838527768	-1.701316704	-2.13150279	-2.065105804	-	-	-
TGME49_220208	TGME49_220208	-	-	-1.684869522	-2.320821903	-2.050368659	-	-1.980346682	-2.616299063	-2.345845819	-	-1.915142705	-	-	-	-
TGME49_220340	TGME49_220340	-	4.314248017	1.859724834	-	-	-	-	-	-	-2.454523184	-4.121245575	-3.836144229	-1.666722391	-1.381621046	-
TGME49_220910	TGME49_220910	-	-	-1.10180823	-1.199334268	-1.151657521	3.397269707	-	-	-	-1.593649629	-1.691175667	-1.64349892	-	-	-
TGME49_227150	TGME49_227150	-	-1.635770463	-1.8382968	-2.082926131	-2.219009382	-	-1.820923583	-2.065552915	-2.201636166	-	-	-	-	-	-
TGME49_228350	TGME49_228350	-	-	-2.238317902	-2.649479892	-2.265113826	-	-	-2.840912512	-	-3.387087409	-3.798249399	-3.413883334	-	-	-
TGME49_231200	TGME49_231200	-	1.836246679	-	-	-	-	-2.454613043	-2.520202548	-2.52355332	-2.748476095	-2.8140656	-2.817416372	-	-	-
TGME49_233810	TGME49_233810	-	-	-1.681098632	-1.740767649	-1.697323463	-	-1.60515273	-1.664821747	-1.621377561	-	-1.018414155	-	-	-	-
TGME49_235920	TGME49_235920	-	3.055364062	1.617563988	1.552252823	1.327001506	3.96254372	-	-	-	-	-1.503111239	-1.728362556	-	-	-
TGME49_238880	TGME49_238880	-	-	-1.267404657	-	-	-	-2.555791805	-2.24902665	-2.197493577	-2.226400835	-1.91963568	-1.868102606	-	-	-
TGME49_240050	TGME49_240050	-	1.097098425	-	-	-	-	-1.519452206	-1.67142377	-1.57218232	-1.884918026	-2.03688959	-1.937648139	-	-	-
TGME49_243382	TGME49_243382	-	-3.578179077	-4.683486822	-4.542838219	-4.026040821	-	-3.566777592	-3.426128989	-2.909331591	-	-	-	-	-	-
TGME49_244515	TGME49_244515	-	5.350585683	2.258498462	2.671844891	2.630429327	-	-	-	-	-3.09208722	-2.678740792	-2.720156355	-	-	-
TGME49_246040	TGME49_246040	-	-	-1.422563671	-1.25096459	-1.31199611	-	-1.785035259	-1.613436179	-1.674467698	-1.208340556	-	-	-	-	-
TGME49_251670	TGME49_251670	-	-	1.144665612	1.149560017	1.323823783	3.463196602	3.741018187	3.745912592	3.920176357	-	-	-	-	-	-
TGME49_253730	TGME49_253730	-	-	-2.026592162	-2.068215616	-1.63500172	-	-2.247410433	-2.289033887	-1.855819991	-	-1.409869016	-	-	-	-
TGME49_262420	TGME49_262420	-	1.310957039	-1.244554296	-1.14308949	-1.016603431	-	-	-	-	-2.555511335	-2.454046529	-2.32756047	-	-	-
TGME49_262530	TGME49_262530	-	-	-1.48441591	-1.301721679	-1.47542497	3.319595094	-	-	-	-1.751766004	-1.569071773	-1.742775064	-	-	-
TGME49_265810	TGME49_265810	-	1.71677678	2.326298593	2.421160094	2.287389259	-	3.533535679	3.628397181	3.494626346	-	-	-	-	-	-
TGME49_270640	TGME49_270640	-	-	1.687518043	2.05495092	1.722402299	-	-	1.899382601	-	1.468244956	1.835677833	1.503129212	-	-	-
TGME49_270930	TGME49_270930	-	-	-1.959016072	-1.723171259	-1.64194822	-	-1.817739402	-1.581894589	-1.50067155	-1.289457291	-	-	-	-	-
TGME49_271025	TGME49_271025	-	2.666866978	-1.471312911	-1.705704012	-1.866601082	-	-	-	-	-4.138179889	-4.37257099	-4.53346806	-	-	-
TGME49_271120	TGME49_271120	-	-	-2.52380332	-3.029333394	-2.954455727	-	-2.835467873	-3.340997947	-3.26612028	-	-1.993701252	-	-	-	-
TGME49_282130	TGME49_282130	-	2.970895123	1.995319794	2.124304172	2.18699612	3.449604669	-	2.603013718	2.665705666	-	-	-	-	-	-
TGME49_297110	TGME49_297110	-	-	-	-1.2359631	-1.192117113	-	-1.952937899	-2.317747457	-2.273901469	-	-1.592947471	-1.549101483	-	-	-
TGME49_297510	TGME49_297510	-	-	1.114624147	1.615254151	1.255166718	-	3.103197636	3.60382764	3.243740207	-	2.852101852	-	-	-	-
TGME49_300260	TGME49_300260	-	-2.4075188	-1.035157182	-	-1.233239044	-2.961953729	-1.58959211	-1.52600215	-1.787673973	-	-	-	-	-	-
TGME49_304720	TGME49_304720	-	-	-1.939913161	-1.396230062	-1.425869607	-	-2.041033725	-	-	-2.276082114	-1.732399015	-1.76203856	-	-	-
TGME49_305260	TGME49_305260	-	1.783422519	1.967242028	2.123721275	2.045985433	-	3.351928225	3.508407472	3.43067163	-	-	-	-	-	-
TGME49_306720	TGME49_306720	-	-	-3.488388959	-2.364528002	-2.792625765	-	-4.80555836	-3.681697404	-4.109795166	-3.265872339	-	-	-	-	-
TGME49_308880	TGME49_308880	-	-3.669458687	-1.756141632	-1.474602074	-1.519200314	-	-2.255841779	-1.974302221	-2.01890046	-	-	-	-	-	-
TGME49_309080	TGME49_309080	-	-	-	-1.228932422	-1.111339125	-	-1.997233639	-2.246068699	-2.128475403	-	-1.766695523	-1.649102227	-	-	-
TGME49_323020	TGME49_323020	-	-	-9.547399197	-9.585229014	-7.416720295	-	-11.38434082	-11.42217064	-9.253661922	-	-	-6.402953532	-	-	-
MSTRG.1010	TGME49_266480	-	-	1.79247058	2.196432455	2.059592507	-	3.220991502	3.624953377	3.488113429	-	-	-	-	-	-
MSTRG.1020	TGME49_266310	-	-	-	-	-	-	-1.570334976	-1.685501086	-1.665380895	-1.284484487	-1.399650597	-1.379530406	-	-	-
MSTRG.1026	TGME49_266120	-	-	1.176924847	1.182915207	1.143814199	-	1.433781863	1.439772224	1.400671216	-	-	-	-	-	-
MSTRG.1043	TGME49_265530	-	-	1.109772343	1.142754967	1.220607131	-	-	-	1.023649713	-	1.010966091	1.088818255	-	-	-
MSTRG.1049	TGME49_265460	-	-	-	-	-	-	3.246647718	3.099538347	3.040493379	1.650502961	1.50339359	1.444348621	-	-	-
MSTRG.1051	TGME49_265450	-	-	1.214335594	1.169382103	1.145208496	-	-	-	-	1.164530683	1.119577191	1.095403584	-	-	-
MSTRG.1057	TGME49_265380	-	-	2.019667615	2.178840115	2.124996967	-	-	-	-	1.975379918	2.134552418	2.08070927	-	-	-
MSTRG.1110	TGME49_287990	-	-	3.016387951	3.270899989	3.075708477	-	-	-	-	3.631368466	3.885880504	3.690688993	-	-	-
MSTRG.1130	TGME49_288520	-	2.218074223	2.188892538	2.577118356	2.499089909	-	-	3.321222172	3.243193725	-	-	-	-	-	-
MSTRG.1136	TGME49_288590	-	-	-	-	-	-	-3.648368469	-3.383534098	-3.35624916	-3.460581113	-3.195746742	-3.168461804	-	-	-
MSTRG.1154	TGME49_288870	-	-	-1.476444366	-1.376943188	-1.520786812	-	-2.801531033	-2.702029856	-2.845873479	-	-	-	-	-	-
MSTRG.1162	TGME49_288990	-	-	1.966622047	2.028792664	2.061644072	-	-	-	-	1.327990039	1.390160656	1.423012064	-	-	-
MSTRG.1163	TGME49_289010	-	-	1.610015687	1.951779831	1.772885262	-	3.967855733	4.309619876	4.130725307	-	-	-	-	-	-
MSTRG.1179	TGME49_289320	-	-	-1.169669706	-1.22031674	-1.22547212	-	-	-	-	-1.271867324	-1.322514359	-1.327669738	-	-	-
MSTRG.1193	TGME49_289610	-	-	1.056249058	1.269109306	1.246890401	-	2.310487238	2.523347486	2.501128582	-	-	-	-	-	-
MSTRG.1195	TGME49_289630	-	-3.127965684	-2.022283399	-1.521555461	-1.513432846	-	-	-	-	-	1.606410223	1.614532838	-	-	-
MSTRG.1207	TGME49_289760	-	-	-1.56908153	-2.031827786	-2.089042278	-	-1.750756707	-2.213502962	-2.270717455	-	-	-	-	-	-
MSTRG.1229	TGME49_290200	-	-1.71814258	-	-1.730572434	-2.191648028	-2.266446162	-	-2.278876016	-2.73995161	-	-	-	-	-	-
MSTRG.1248	TGME49_290682	-	-	-2.507151813	-2.566510769	-2.357432489	-	-4.319326586	-4.378685542	-4.169607262	-	-	-	-	-	-
MSTRG.1249	TGME49_290700	-	-1.937882779	-	-	-	-	-	1.000555748	1.023550091	1.733197751	2.074921786	2.097916129	-	-	-
MSTRG.1263	TGME49_290980	-	-	1.358022425	1.466215814	1.544049081	-	4.111394617	4.219588007	4.297421274	-	-	-	-	-	-
MSTRG.1264	TGME49_290990	-	-	-1.326651225	-1.319231838	-1.368868781	-	-	-	-	-1.458087932	-1.450668545	-1.500305489	-	-	-
MSTRG.1321	TGME49_292360	-	1.190288819	1.898437074	1.913479432	1.977460385	-	-	2.163275631	2.227256584	-	-	-	-	-	-
MSTRG.1325	TGME49_210490	-	-	1.948421102	2.178407365	1.890843924	-	-	-	-	2.153901523	2.383887786	2.096324345	-	-	-
MSTRG.1340	TGME49_210255	-	-	1.212411438	1.196768386	1.419167622	-	2.322058271	2.30641522	2.528814455	-	-	-	-	-	-
MSTRG.1352	TGME49_304880	-	-	1.249535961	1.128911558	1.104865636	-	1.193973154	1.073348751	1.049302829	-	-	-	-	-	-
MSTRG.1371	TGME49_305200	-	-	-1.688813138	-1.602660141	-1.57690531	-	-	-	-	-2.087294398	-2.0011414	-1.97538657	-	-	-
MSTRG.1399	TGME49_306000	-	-	-1.463516438	-1.630741913	-1.382552363	-	-	-	-	-1.125223292	-1.292448767	-1.044259217	-	-	-
MSTRG.1410	TGME49_306280	-	-	1.764595372	1.704683484	1.630608299	-	2.721935905	2.662024017	2.587948833	-	-	-	-	-	-
MSTRG.1460	TGME49_293420	-	-	-4.108398142	-5.882946237	-8.156523032	-	-	-4.561505613	-6.835082408	-	-	-5.775058895	-	-	-
MSTRG.1465	TGME49_293480	-	-	-1.158185868	-1.310974799	-1.53375789	-	-1.379940115	-1.532729046	-1.755512137	-	-	-	-	-	-
MSTRG.1470	TGME49_293560	-	-	-	1.085408767	1.40740118	-	-	-	2.167092543	2.155432476	2.582250956	2.904243368	-	-	-
MSTRG.1486	TGME49_293770	-	-	-	-	-	-	1.262520628	1.250658473	1.134024008	1.178080855	1.166218699	1.049584235	-	-	-
MSTRG.1493	TGME49_293900	-	-	-	-	-	-	1.711575557	1.923177578	1.877173581	1.377827265	1.589429287	1.543425289	-	-	-
MSTRG.1499	TGME49_294220	-	-	1.763251521	1.867222205	1.6839069	-	-	-	-	1.707987899	1.811958583	1.628643278	-	-	-
MSTRG.1513	TGME49_294560	-	1.138443379	2.291914982	1.883924305	1.747651343	-	1.212737946	-	-	1.153471604	-	-	-	-	-
MSTRG.1526	TGME49_294750	-	-	1.390931403	1.603584774	1.659607295	-	-	-	-	3.450006152	3.662659524	3.718682045	-	-	-
MSTRG.1536	TGME49_294870	-	-	1.536506986	1.556862865	1.600159312	-	1.601092422	1.6214483	1.664744747	-	-	-	-	-	-
MSTRG.1564	TGME49_295850	-	-	-1.848774704	-1.417293667	-1.499593445	-	-	-	-	-2.247566334	-1.816085298	-1.898385075	-	-	-
MSTRG.1567	TGME49_295760	-	2.54207191	1.342958797	1.209586118	-	-	-	-	-	-1.199113113	-1.332485792	-1.565385594	-	-	-
MSTRG.1592	TGME49_207420	-	-	1.352362184	1.484657313	1.709643312	-	-	-	-	1.275447908	1.407743037	1.632729036	-	-	-
MSTRG.1614	TGME49_207820	-	-	1.11409463	1.255418344	1.216589528	-	1.202025166	1.343348881	1.304520064	-	-	-	-	-	-
MSTRG.1620	TGME49_207930	-	-	1.409477791	1.387098101	1.497375716	-	1.974417227	1.952037537	2.062315152	-	-	-	-	-	-
MSTRG.1621	TGME49_207950	-	-	1.895080978	2.003367717	1.769976723	-	-	-	-	1.353770194	1.462056933	1.228665939	-	-	-
MSTRG.1623	TGME49_208010	-	-	1.420948698	1.515299701	1.384109196	-	2.365713225	2.460064228	2.328873723	-	-	-	-	-	-
MSTRG.1659	TGME49_209140	-	-	1.555226275	1.368998941	1.329772482	-	-	-	-	2.375075351	2.188848018	2.149621559	-	-	-
MSTRG.1708	TGME49_321680	-	-	-1.473975907	-1.150352606	-1.072743931	-	-1.395941526	-1.072318225	-	-1.085145903	-	-	-	-	-
MSTRG.1712	TGME49_321590	-	-	1.543846815	1.526171673	1.467587227	-	2.494991648	2.477316506	2.41873206	-	-	-	-	-	-
MSTRG.1718	TGME49_321530	-	-	-1.149937027	-1.068302136	-	1.111607696	-	-	-	-1.32536491	-1.24373002	-1.136243008	-	-	-
MSTRG.1741	TGME49_220270	-	-	-	-1.138103945	-1.220047104	-1.507935262	-1.155734689	-1.769325581	-1.851268739	-	-	-	-	-	-
MSTRG.1766	TGME49_287450	-	3.423313979	1.758565104	2.068812261	1.838152446	-	-	-	-	-1.664748875	-	-1.585161532	-	-	-
MSTRG.1778	TGME49_212850	-	-	1.146249993	1.029831618	-	-	4.047801871	3.931383496	3.863488421	1.263322528	-	-	-	-	-
MSTRG.1814	TGME49_213660	-	-	-	-	-	-	-1.003806015	-1.393965001	-1.645742909	-1.136433273	-1.526592259	-1.778370167	-	-	-
MSTRG.1849	TGME49_286932	-	-3.090614939	-3.409853917	-3.715767891	-3.657068354	-	-	-2.255160672	-2.196461135	-	-	-	-	-	-
MSTRG.1861	TGME49_286690	-	-	1.380664637	1.541165865	1.441120162	-	3.740500924	3.901002152	3.800956449	-	-	-	-	-	-
MSTRG.1878	TGME49_286510	-	-	1.6274114	2.185670803	2.061115855	-	-	3.059950804	-	-	1.671812656	1.547257709	-	-	-
MSTRG.1941	0	-	5.385744454	6.498064736	7.199745485	7.237414878	-	-	4.403785566	4.44145496	-	-	-	-	-	-
MSTRG.1985	TGME49_238210	-	2.131683016	1.446891696	2.635722863	2.984410638	-	-	-	-	-	-	-	1.188831167	1.537518942	-
MSTRG.1989	TGME49_238250	-	-1.974001986	-1.695788408	-1.156436305	-1.178679443	-1.460310237	-1.182096659	-	-	-	-	-	-	-	-
MSTRG.2013	TGME49_239540	-	-	1.304009397	1.263945441	1.162291786	-	2.189588202	2.149524246	2.04787059	-	-	-	-	-	-
MSTRG.2025	TGME49_239748	-	1.45080163	1.825421934	1.831912304	1.474387323	-	1.035549687	1.042040057	-	-	-	-	-	-	-
MSTRG.2029	TGME49_239795	-	-5.152464667	-3.301788798	-3.176687915	-3.301782476	-	-2.009976621	-	-2.009970299	-	-	-	-	-	-
MSTRG.2037	TGME49_240090	-	-2.532967268	-1.10846613	-	-	-1.943938718	-	-	-	1.424501138	1.672868227	1.731892624	-	-	-
MSTRG.2053	TGME49_240500	-	-	1.638765093	1.939979297	1.910394659	-	1.972916676	2.27413088	2.244546242	-	-	-	-	-	-
MSTRG.2076	TGME49_240810	-	-	2.08819856	2.334638537	2.343206147	-	-	-	-	1.904159856	2.150599832	2.159167443	-	-	-
MSTRG.2113	TGME49_242118	-	-	-2.352934204	-3.734874361	-3.815551773	-	-2.479162475	-3.861102632	-3.941780044	-	-	-	-	-	-
MSTRG.2154	TGME49_243420	-	-	-4.403943507	-3.724631597	-3.570081672	-	-5.462930326	-4.783618416	-4.629068491	-	-	-	-	-	-
MSTRG.2168	TGME49_243690	-	-	-	-	-	-	1.427637676	1.320124681	1.170658949	1.699787	1.592274004	1.442808272	-	-	-
MSTRG.2171	TGME49_243720	-	-	2.018180609	1.54388224	1.129538918	-	3.651972784	3.177674415	-	1.285884018	-	-	-	-	-
MSTRG.2186	TGME49_244070	-	-	1.74409735	1.77188985	1.862393683	-	-	-	-	2.060212628	2.088005127	2.17850896	-	-	-
MSTRG.2219	TGME49_244600	-	-	1.18017729	1.358832061	1.263076669	-	4.109946834	4.288601606	4.192846214	-	-	-	-	-	-
MSTRG.2242	TGME49_229260	-	-	-1.38010709	-1.601719542	-1.319885018	-	-	-	-	-1.957452032	-2.179064484	-1.897229961	-	-	-
MSTRG.2271	TGME49_230040	-	-	-2.488160561	-2.460836625	-1.662170378	-	-	-	-	-4.229630908	-4.202306972	-3.403640725	-	-	-
MSTRG.2276	TGME49_230150	-	-	-2.077130576	-2.301775375	-2.253890943	-	-2.082504212	-2.307149011	-2.259264579	-	-	-	-	-	-
MSTRG.2285	TGME49_230400	-	-	-1.272400581	-1.339391021	-1.139799567	-	-	-	-	-1.513950451	-1.580940892	-1.381349437	-	-	-
MSTRG.2313	TGME49_231070	-	1.107251682	1.478020133	1.206060481	1.436674312	-	1.371128697	-	1.329782876	-	-	-	-	-	-
MSTRG.2346	TGME49_232000	-	-	-	-	-	-	1.40550156	1.584593057	1.601144578	1.287969074	1.467060571	1.483612092	-	-	-
MSTRG.2380	TGME49_232650	-	2.279611522	2.421398663	2.481989029	2.502743446	-	-	1.660686247	1.681440664	-	-	-	-	-	-
MSTRG.2384	TGME49_232680	-	-	-1.309556666	-1.427865435	-1.697297356	-	-	-	-	-1.657256901	-1.77556567	-2.044997591	-	-	-
MSTRG.2395	TGME49_232815	-	-	-	-	-	-	1.352609005	1.352829934	1.376642335	1.007119491	1.00734042	1.031152821	-	-	-
MSTRG.2420	TGME49_233360	-	-	-4.042456801	-3.934416549	-4.17012202	-	-5.772608105	-5.664567853	-5.900273324	-	-	-	-	-	-
MSTRG.2435	TGME49_233735	-	-	-1.122975715	-1.43484462	-1.395491388	-	-2.409194771	-2.721063677	-2.681710444	-	-	-	-	-	-
MSTRG.2464	TGME49_273730	-	-	2.396607066	2.506401148	2.345599552	-	-	-	-	2.669579389	2.779373472	2.618571876	-	-	-
MSTRG.2495	TGME49_273030	-	-	2.198607154	2.554782734	2.463637339	-	-	-	-	2.547599446	2.903775027	2.812629632	-	-	-
MSTRG.2527	TGME49_271930	-	-	1.201483777	1.232322748	1.347512613	-	1.236373286	1.267212257	1.382402122	-	-	-	-	-	-
MSTRG.2532	TGME49_271840	-	-	2.076018079	2.070914603	2.033429498	-	-	-	-	1.328226835	1.32312336	1.285638254	-	-	-
MSTRG.2535	TGME49_271790	-	-	1.316717366	1.594217497	1.758835849	-	1.680223	1.957723131	2.122341484	-	-	-	-	-	-
MSTRG.2541	TGME49_271460	-	-	1.113393329	1.324344003	1.131342276	-	-	-	-	2.040063827	2.2510145	2.058012774	-	-	-
MSTRG.2548	TGME49_271370	-	-	-2.069679667	-1.763557665	-1.701417472	-	-	-	-	-2.967271322	-2.66114932	-2.599009127	-	-	-
MSTRG.2576	TGME49_270800	-	-	-1.515448964	-1.515580716	-1.548117769	-	-1.670640976	-1.670772728	-1.703309781	-	-	-	-	-	-
MSTRG.2584	TGME49_270670	-	3.112559888	3.675104308	4.1754022	3.933670092	-	-	2.601767979	2.36003587	-	-	-	-	-	-
MSTRG.2586	TGME49_270630	-	-	2.01022883	2.052644677	2.192660283	-	-	-	-	2.305830168	2.348246016	2.488261621	-	-	-
MSTRG.2599	TGME49_270300	-	-	1.193830648	1.658887912	1.931026843	-	-	2.134002478	2.406141409	-	-	1.191090703	-	-	-
MSTRG.2609	TGME49_270160	-	1.996251589	2.265846549	2.257961964	1.997945753	-	3.244036962	3.236152377	-	-	-	-	-	-	-
MSTRG.2632	TGME49_269690	-	-	1.688442609	1.688470889	1.809841106	-	1.514734676	1.514762956	1.636133174	-	-	-	-	-	-
MSTRG.2640	TGME49_269420	-	2.200368344	-	-	1.002496383	1.714150163	-	-	-	-1.21442626	-1.493920519	-1.197871961	-	-	-
MSTRG.2677	TGME49_268750	-	-	1.399688657	1.806169695	1.636957852	-	-	-	-	2.217243715	2.623724754	2.454512911	-	-	-
MSTRG.2693	TGME49_268570	-	-	-	1.055448795	1.127021423	-	1.518460245	1.719788023	1.791360651	-	-	1.033793238	-	-	-
MSTRG.2720	TGME49_200290	-	-	-	1.061337433	1.004704039	1.204846632	1.731036836	2.055039485	1.998406091	-	-	-	-	-	-
MSTRG.2726	TGME49_200340	-	-	-5.443523	-4.771028542	-4.785313996	-	-5.405251206	-4.732756749	-4.747042202	-	-	-	-	-	-
MSTRG.2799	TGME49_206340	-	-	-	-	-	-	1.885695094	2.101478792	2.053500595	1.269417735	1.485201434	1.437223237	-	-	-
MSTRG.2822	TGME49_205470	-	-1.156926974	-	-	-1.103135892	-1.870686244	-1.672607996	-1.323760057	-1.816895163	-	-	-	-	-	-
MSTRG.2828	TGME49_205370	-	-	-	-1.130463787	-1.465790188	-	-	-1.683671973	-2.018998373	-	-	-	-1.588644774	-1.923971175	-
MSTRG.2845	TGME49_205110	-	1.821806349	-1.199886669	-1.357910283	-	-	-	-	-	-3.021693018	-3.179716632	-2.810104407	-	-	-
MSTRG.2887	TGME49_203860	-	-	1.614999762	1.783607346	2.022109034	-	-	-	-	4.279223332	4.447830917	4.686332604	-	-	-
MSTRG.2890	TGME49_203790	-	-	1.053120603	1.279809155	1.308600948	-	1.446607397	1.673295949	1.702087742	-	-	-	-	-	-
MSTRG.2892	TGME49_203740	-	-1.959134943	-1.620188552	-2.602891839	-2.728340796	-	-	-1.961210302	-2.086659259	-	-	-	-	-	-
MSTRG.2922	TGME49_203120	-	-	2.678204759	2.587703128	2.560787406	-	-	-	-	2.437513644	2.347012013	2.320096291	-	-	-
MSTRG.2923	TGME49_203110	-	-	-8.515103205	-6.929105674	-5.746306336	-	-5.868062677	-4.282065146	-	-4.808039203	-	-	-	-	-
MSTRG.2963	TGME49_202490	-	1.085418356	-1.020920146	-	-	1.612748863	-	-	-	-2.106338501	-1.687339304	-1.542543625	-	-	-
MSTRG.2973	TGME49_202300	-	-	1.456664534	1.717109315	1.702095243	-	3.960110044	4.220554825	4.205540753	-	-	-	-	-	-
MSTRG.2993	TGME49_201790	-	-	-	-	-	-	1.944520361	1.879777626	1.972864925	1.224569465	1.15982673	1.252914029	-	-	-
MSTRG.2995	TGME49_201780	-	-2.167111478	-1.519521461	-1.280812207	-1.409820197	-1.703265867	-1.05567585	-	-	-	-	-	-	-	-
MSTRG.3007	TGME49_201390	-	-1.56822463	-	-	-	-	-	1.432083174	1.640982683	1.91935928	2.357549684	2.566449192	-	-	-
MSTRG.3037	TGME49_281960	-	-	-	-1.854218501	-1.564873165	-	-	-2.006819264	-1.717473929	-	-1.212801176	-	-1.417416773	-	-
MSTRG.3056	TGME49_264080	-	-	-1.168777339	-1.403910588	-1.336257691	-	-1.717399692	-1.952532941	-1.884880044	-	-	-	-	-	-
MSTRG.3059	TGME49_264050	-	-	1.47480524	1.648365821	1.658498279	-	3.75344134	3.927001921	3.937134379	-	-	-	-	-	-
MSTRG.3065	TGME49_263860	-	-	-1.602986888	-1.626023038	-1.610757325	-	-	-	-	-1.960780162	-1.983816311	-1.968550598	-	-	-
MSTRG.3100	TGME49_263320	-	-	1.143993531	1.370006322	1.338834755	-	1.4359057	1.661918491	1.630746923	-	-	-	-	-	-
MSTRG.3118	TGME49_263080	-	-	1.081337448	1.162824525	1.277759654	-	-	-	-	2.039889179	2.121376256	2.236311385	-	-	-
MSTRG.3134	TGME49_262880	-	-	-1.858900873	-1.828742635	-1.668747355	-	-	-	-	-2.129990099	-2.099831861	-1.939836581	-	-	-
MSTRG.3143	TGME49_262700	-	-	-2.890786211	-2.471299853	-2.249745966	-	-	-	-	-2.4996899	-2.080203542	-1.858649655	-	-	-
MSTRG.3158	TGME49_262490	-	-1.823032925	-1.180860726	-1.860484514	-2.001153011	-	-	-1.32827423	-1.468942727	-	-	-	-	-	-
MSTRG.3175	TGME49_262060	-	-	1.172006549	1.336665799	1.271904521	-	2.283860478	2.448519728	2.38375845	-	-	-	-	-	-
MSTRG.3197	TGME49_261600	-	-	1.146069598	1.190871077	1.262029213	-	-	2.136306078	2.207464214	-	-	1.146601369	-	-	-
MSTRG.3234	TGME49_260600	-	-1.592151002	-1.803750685	-2.193755547	-2.053385761	-	-	-1.37091117	-1.230541383	-	-	-	-	-	-
MSTRG.3244	TGME49_260440	-	-	-1.495478057	-1.238499091	-	-1.265148922	-1.939077493	-1.682098528	-1.150093639	-	-	-	-	-	-
MSTRG.3320	TGME49_258690	-	-	-1.643667405	-1.643762818	-1.667002205	-	-1.916850576	-1.916945989	-1.940185377	-	-	-	-	-	-
MSTRG.3353	TGME49_258060	-	-	-2.637693065	-2.240458947	-2.276137583	-	-	-	-	-2.51048217	-2.113248052	-2.148926688	-	-	-
MSTRG.3405	TGME49_256970	-	-	1.643183944	1.480692375	1.343766793	-	1.870532948	1.708041379	1.571115797	-	-	-	-	-	-
MSTRG.3409	TGME49_256770	-	-	1.166105319	1.162396572	1.232062759	-	-	-	-	1.392514505	1.388805757	1.458471945	-	-	-
MSTRG.3429	TGME49_255860	-	3.181505065	-	1.309753934	1.379949467	-	-	-	-	-2.387223639	-1.871751131	-1.801555598	-	-	-
MSTRG.3447	TGME49_255330	-	-	1.780358782	1.82718295	1.774842946	-	1.986980141	2.033804309	1.981464305	-	-	-	-	-	-
MSTRG.3461	TGME49_228760	-	-1.942850327	-	-	-	-1.429281348	1.141008933	-	-	2.570290281	2.348576356	2.253584291	-	-	-
MSTRG.3473	TGME49_228320	-	-	1.001755541	1.557054171	1.598498536	-	-	-	-	2.049860787	2.605159416	2.646603782	-	-	-
MSTRG.3484	TGME49_228160	-	-	-1.509157963	-1.32109659	-1.215670598	-	-1.337984925	-1.149923553	-1.04449756	-	-	-	-	-	-
MSTRG.3485	TGME49_228150	-	-	-1.678336612	-1.808037078	-1.588950702	-	-1.603438834	-1.733139301	-1.514052924	-	-	-	-	-	-
MSTRG.3513	TGME49_227620	-	-2.169490157	-2.445550779	-1.94465946	-1.817286057	-1.185768039	-1.46182866	-	-	-	-	-	-	-	-
MSTRG.3514	TGME49_227600	-	-1.246120889	-1.380659332	-1.079954132	-1.116454107	-1.041229662	-1.175768105	-	-	-	-	-	-	-	-
MSTRG.3520	TGME49_227430	-	1.573801891	1.616424907	-	-	-	-	-	-	-	-1.21305277	-1.175380173	-1.255675786	-1.218003189	-
MSTRG.3528	TGME49_227330	-	-	-1.176724875	-	-	-	-2.273349589	-1.878395196	-1.929008683	-1.709972655	-	-1.365631748	-	-	-
MSTRG.3552	TGME49_226860	-	-	-	-	-	-	1.366511348	1.717501026	1.770584703	1.376869046	1.727858724	1.7809424	-	-	-
MSTRG.3565	TGME49_226670	-	-	1.683309338	1.709335165	1.91862788	-	-	-	-	4.326856492	4.352882319	4.562175034	-	-	-
MSTRG.3629	TGME49_225490	-	-1.26702651	-	-	-	-	1.21516898	1.104589559	-	1.728068737	1.617489316	1.358595063	-	-	-
MSTRG.3635	TGME49_225420	-	-	1.803033898	1.909735103	1.94848645	-	-	-	-	3.250551344	3.357252549	3.396003896	-	-	-
MSTRG.3643	TGME49_225240	-	1.290692517	1.403382562	1.686231024	1.827215576	-	-	2.331743624	2.472728176	-	-	-	-	-	-
MSTRG.3652	TGME49_225120	-	-1.950107173	-2.047061697	-1.694258158	-1.761525134	-	-1.337235995	-	-1.051699432	-	-	-	-	-	-
MSTRG.3661	TGME49_225050	-	-	-	-1.420331558	-1.565858793	-2.14547378	-1.871488916	-2.306887712	-2.452414947	-	-	-	-	-	-
MSTRG.3670	TGME49_224932	-	-	1.758977798	1.967569123	1.944408756	-	4.266647697	4.475239022	4.452078655	-	-	-	-	-	-
MSTRG.3714	TGME49_223970	-	-	-1.413688593	-1.298116109	-1.020507038	-	-3.153219274	-3.03764679	-2.760037719	-	-	-	-	-	-
MSTRG.3720	TGME49_223910	-	-	-	-	-	-	2.274795585	2.454715836	2.399365881	1.446303038	1.626223288	1.570873334	-	-	-
MSTRG.3727	TGME49_223750	-	-	1.320215677	1.604085174	1.79399189	-	2.785133978	3.069003475	3.258910191	-	-	-	-	-	-
MSTRG.3805	TGME49_235140	-	-1.169127481	-	-	-	-	-	1.724420272	1.648959612	1.293004653	1.798892667	1.723432007	-	-	-
MSTRG.3820	TGME49_235540	-	-	-1.356640717	-1.298369551	-1.235541541	-	-1.729367977	-1.671096811	-1.608268801	-	-	-	-	-	-
MSTRG.3868	TGME49_236640	-	-	1.065809015	1.357528562	1.061845857	-	-	2.251863001	1.956180296	-	1.133794416	-	-	-	-
MSTRG.3871	TGME49_236780	-	-	-1.697908789	-1.263020788	-1.199426694	-	-	-	-	-2.313761149	-1.878873148	-1.815279053	-	-	-
MSTRG.3879	TGME49_236890	-	-1.137790687	-	-	-	-	-	1.245239606	1.299844863	1.621267762	1.979526698	2.034131955	-	-	-
MSTRG.3884	TGME49_236990	-	-	-2.793572422	-3.550387711	-3.226996014	-	-	-	-	-1.949469246	-2.706284534	-2.382892837	-	-	-
MSTRG.3892	TGME49_237140	-	-	1.396411919	1.695580464	1.842152327	-	-	-	-	3.170870303	3.470038848	3.616610711	-	-	-
MSTRG.3900	TGME49_237220	-	-	-	-1.569178498	-1.696463983	-	-	-1.777936986	-1.905222471	-	-1.767435092	-1.894720577	-	-	-
MSTRG.3902	TGME49_237250	-	-	-	-	-	-	1.595350052	1.639591499	1.46286245	1.859733433	1.903974881	1.727245832	-	-	-
MSTRG.3937	TGME49_214430	-	-	-3.870455463	-4.278505603	-4.672974597	-	-3.697387947	-4.105438087	-4.499907081	-	-	-	-	-	-
MSTRG.3956	TGME49_214880	-	1.372864123	1.541795521	1.307788151	1.221791226	1.051860941	1.220792339	-	-	-	-	-	-	-	-
MSTRG.3957	TGME49_214920	-	-2.120198983	-1.36611564	-1.03652195	-	-1.157016018	-	-	-	-	1.083677033	1.193468068	-	-	-
MSTRG.3976	TGME49_215260	-	-	-	-	-	-	-1.439984514	-1.555886494	-1.641161797	-1.475409011	-1.59131099	-1.676586293	-	-	-
MSTRG.399	TGME49_221690	-	-	-1.282482203	-1.615041833	-1.157665893	-	-1.877170907	-2.209730537	-1.752354597	-	-	-	-	-	-
MSTRG.3998	TGME49_215600	-	-	1.36692408	1.797450968	1.921410133	-	-	-	-	1.869221166	2.299748053	2.423707219	-	-	-
MSTRG.4002	TGME49_215775	-	-	1.160228644	1.050658958	1.190813241	-	1.239866664	1.130296978	1.270451261	-	-	-	-	-	-
MSTRG.4005	TGME49_275310	-	-	1.329622941	1.451683913	1.354154402	-	2.322915037	2.444976009	2.347446498	-	-	-	-	-	-
MSTRG.4014	TGME49_275480	-	-	-1.43660404	-1.398733416	-1.372316122	-	-1.229049571	-1.191178947	-1.164761653	-	-	-	-	-	-
MSTRG.4027	TGME49_301890	-	2.672793464	1.463427529	1.891438726	2.137444724	2.496092738	-	-	-	-1.209365935	-	-	-	-	-
MSTRG.4039	TGME49_306890	-	-	-2.606687788	-3.165060387	-3.504307528	-	-2.359800373	-2.918172972	-3.257420114	-	-	-	-	-	-
MSTRG.404	TGME49_221818	-	-	1.982459581	2.879307155	2.731652333	-	-	-	-	3.35159477	4.248442343	4.100787521	-	-	-
MSTRG.4061	TGME49_309180	-	-	1.351444065	2.312901292	2.699780699	-	-	-	-	-	3.954363601	4.341243008	-	1.348336633	-
MSTRG.4065	TGME49_309220	-	-1.555708657	-	-	-	-	-	1.456741365	1.483552816	2.008654982	2.070557853	2.097369303	-	-	-
MSTRG.4085	TGME49_309820	-	-2.522469121	-1.949692284	-1.500547071	-1.409937246	-1.571246502	-	-	-	-	-	1.112531875	-	-	-
MSTRG.4119	TGME49_310230	-	-	-1.214406395	-1.591974165	-1.369212696	-	-	-	-	-1.748277225	-2.125844995	-1.903083527	-	-	-
MSTRG.413	TGME49_222110	-	-	1.164387704	1.150253434	1.17787569	-	-	-	-	1.304447231	1.290312962	1.317935218	-	-	-
MSTRG.4162	TGME49_310870	-	-	2.348760441	2.6635692	2.856560582	-	-	-	-	1.353073386	1.667882145	1.860873527	-	-	-
MSTRG.417	TGME49_222155	-	2.678229934	1.303999971	1.437651187	1.611327391	-	-	-	-	-1.374229963	-1.240578747	-	-	-	-
MSTRG.4181	TGME49_311270	-	-	-2.905240856	-2.957148899	-3.184369548	-	-	-	-	-3.652638115	-3.704546158	-3.931766807	-	-	-
MSTRG.4190	TGME49_311440	-	-	2.17703778	1.72353902	2.036838901	-	-	-	-	2.660469158	2.206970398	2.520270278	-	-	-
MSTRG.4194	TGME49_311510	-	1.152595203	-	-	-	-	-1.381267898	-	-1.190875795	-1.851029673	-1.421184717	-1.66063757	-	-	-
MSTRG.4209	TGME49_311840	-	-	1.1175144	1.514561322	1.453620065	-	1.302040437	1.699087359	1.638146101	-	-	-	-	-	-
MSTRG.4229	TGME49_312310	-	-	1.852169372	2.225116285	2.153919528	-	-	2.598608552	-	-	1.653515331	1.582318574	-	-	-
MSTRG.4245	TGME49_312640	-	-	1.488669978	1.606023555	1.596761875	-	1.53715032	1.654503897	1.645242218	-	-	-	-	-	-
MSTRG.4249	TGME49_312840	-	-	1.382506402	1.449844341	1.434367402	-	1.915610446	1.982948386	1.967471447	-	-	-	-	-	-
MSTRG.4258	TGME49_313030	-	-	-1.767193296	-2.055194165	-1.61323098	-	-1.737931281	-2.02593215	-1.583968965	-	-	-	-	-	-
MSTRG.4277	TGME49_313290	-	-	1.40909544	1.498214504	1.504668375	-	2.731283414	2.820402478	2.826856349	-	-	-	-	-	-
MSTRG.4286	TGME49_313390	-	-1.46672447	-2.150669975	-1.705071988	-1.648027629	-	-1.451950754	-1.006352767	-	-	-	-	-	-	-
MSTRG.4300	TGME49_313665	-	2.74785772	3.561500043	3.571818891	3.762761265	-	-	3.162363486	3.353305859	-	-	-	-	-	-
MSTRG.4305	TGME49_313710	-	-	2.025526874	2.27481479	1.938046272	-	3.932789109	4.182077025	3.845308507	-	-	-	-	-	-
MSTRG.4328	TGME49_314280	-	-	1.307029323	1.678715868	1.591869382	-	-	-	-	2.245681484	2.61736803	2.530521543	-	-	-
MSTRG.4372	TGME49_315270	-	1.537193132	-	-	-	-	-	-1.029193008	-1.111438167	-1.267863635	-1.73977988	-1.822025039	-	-	-
MSTRG.4395	TGME49_315780	-	-	1.46138154	1.461181631	1.314994706	-	1.711072532	1.710872623	1.564685698	-	-	-	-	-	-
MSTRG.4424	TGME49_316400	-	-	-	-1.367985373	-1.763944333	-	-	-1.514747667	-1.910706627	-	-	-1.340813914	-	-1.208990782	-
MSTRG.4427	TGME49_316510	-	2.70084429	1.331758964	1.7259085	2.069629259	1.507839906	-	-	-	-1.369085325	-	-	-	-	-
MSTRG.4441	TGME49_316770	-	-	1.977256504	2.193639186	2.195708363	-	-	-	-	1.975388347	2.191771029	2.193840206	-	-	-
MSTRG.4460	TGME49_216820	-	-	-	-	-	-	1.748803271	1.836207502	1.847030774	1.001236057	1.088640288	1.09946356	-	-	-
MSTRG.4468	TGME49_216720	-	-1.633777064	-	-	-	-	-	1.224854271	1.522530733	1.294487357	1.753061699	2.050738161	-	-	-
MSTRG.4489	TGME49_216220	-	-	1.47422192	1.236205861	1.525896056	-	1.79625415	1.55823809	1.847928285	-	-	-	-	-	-
MSTRG.4500	TGME49_216055	-	-	1.567677817	1.708601071	1.66696249	-	-	-	-	1.286968239	1.427891494	1.386252912	-	-	-
MSTRG.4551	TGME49_299780	-	-2.496344294	-1.202662976	-	-	-2.291098698	-	-	-	1.293681317	1.762174207	1.793597692	-	-	-
MSTRG.4560	TGME49_307990	-	-	1.472196735	1.79580045	1.873789198	-	-	-	-	1.926951311	2.250555025	2.328543773	-	-	-
MSTRG.4575	TGME49_219800	-	-	1.63302468	1.696364649	1.721673734	-	1.389524046	1.452864015	1.4781731	-	-	-	-	-	-
MSTRG.4600	TGME49_219260	-	-	-1.528839814	-1.270465061	-1.181360047	-	-	-	-	-2.340851997	-2.082477244	-1.993372229	-	-	-
MSTRG.4632	TGME49_218730	-	-	1.257676844	1.402397784	1.490047609	-	1.316798314	1.461519254	1.549169079	-	-	-	-	-	-
MSTRG.4652	TGME49_218260	-	-	-	1.194800253	1.220222481	-	-	1.308286709	1.333708936	-	1.219946965	1.245369192	-	-	-
MSTRG.4660	TGME49_217440	-	-	1.228485747	1.098911172	1.03985506	-	-	-	-	1.946354027	1.816779452	1.757723339	-	-	-
MSTRG.4680	TGME49_217660	-	-	-5.761313972	-5.616457731	-6.329146678	-	-5.425940927	-5.281084686	-5.993773633	-	-	-	-	-	-
MSTRG.4692	TGME49_217900	-	-	1.676091637	1.619856192	1.654861205	-	-	-	-	1.203973943	1.147738498	1.182743511	-	-	-
MSTRG.4697	TGME49_245435	-	-	-1.944367742	-1.641549193	-1.536107001	-	-2.777526566	-2.474708016	-2.369265825	-	-	-	-	-	-
MSTRG.4718	TGME49_245730	-	-	-1.551238758	-1.741967739	-1.71958534	-	-	-	-	-1.467608096	-1.658337077	-1.635954678	-	-	-
MSTRG.474	TGME49_297220	-	1.79672033	3.306647031	2.621312645	2.585379912	-	3.471741864	-	-	1.509926701	-	-	-	-	-
MSTRG.4744	TGME49_246500	-	-	-1.315692407	-1.328173231	-1.39468417	-	-	-	-	-1.212797434	-1.225278258	-1.291789197	-	-	-
MSTRG.4750	TGME49_246580	-	-	-	-	-	-	1.325383375	1.575338762	1.452465035	1.532530327	1.782485714	1.659611987	-	-	-
MSTRG.4755	TGME49_246770	-	1.241530247	1.880955212	1.985953918	1.985915837	-	-	1.217284416	1.217246335	-	-	-	-	-	-
MSTRG.4776	TGME49_247400	-	2.041346808	-	1.994545884	2.003063477	3.209031086	-	3.162230163	3.170747756	-	-	-	-	-	-
MSTRG.4838	TGME49_248630	-	-	1.181209716	1.269259958	1.30889688	-	-	-	-	1.468676604	1.556726846	1.596363768	-	-	-
MSTRG.4900	TGME49_249690	-	-	1.512158311	1.614779465	1.745749393	-	-	-	-	2.625305811	2.727926966	2.858896893	-	-	-
MSTRG.4925	TGME49_250060	-	-	1.490612832	1.653273378	1.679871452	-	-	-	-	3.932963682	4.095624228	4.122222302	-	-	-
MSTRG.4927	TGME49_250100	-	-2.686641868	-1.438202853	-1.307345709	-1.32575094	-	-	-	-	-	1.379296159	1.360890928	-	-	-
MSTRG.4939	TGME49_250760	-	2.971570888	2.240585688	1.933851094	2.084132986	1.75074976	-	-	-	-	-1.037719794	-	-	-	-
MSTRG.4950	TGME49_250930	-	1.168906884	-1.127827575	-1.131267283	-	-	-	-	-	-2.29673446	-2.300174167	-1.757267074	-	-	-
MSTRG.4969	TGME49_251690	-	-	1.217462324	1.369473542	1.231832911	-	-	-	-	2.016824588	2.168835806	2.031195175	-	-	-
MSTRG.4982	TGME49_251885	-	-	2.483708387	2.995204166	2.767575529	-	-	-	-	3.684545742	4.196041521	3.968412884	-	-	-
MSTRG.4996	TGME49_278878	-	2.006735828	3.589161403	4.02564943	4.091650629	-	-	-	-	-	2.018913601	2.0849148	-	-	-
MSTRG.5000	TGME49_278830	-	-	3.765791196	3.607325345	3.734236564	-	-	-	-	2.203783172	2.045317321	2.17222854	-	-	-
MSTRG.5014	TGME49_278500	-	-	-1.227865599	-1.182511101	-1.148383042	-	-	-	-	-1.885430937	-1.840076439	-1.80594838	-	-	-
MSTRG.5019	TGME49_278440	-	-	-1.395035885	-1.285022975	-1.153384749	-	-	-	-	-2.227732765	-2.117719855	-1.986081629	-	-	-
MSTRG.5028	TGME49_278160	-	-	1.554508148	1.854694651	1.615648511	-	-	-	-	1.915035722	2.215222225	1.976176086	-	-	-
MSTRG.5076	TGME49_276930	-	-3.537806733	-2.598567119	-2.23750968	-2.538713469	-2.32428181	-1.385042196	-	-	-	-	-	-	-	-
MSTRG.531	TGME49_275750	-	-	-5.09289408	-4.26506134	-3.642172945	-	-5.740820667	-4.912987927	-4.290099532	-	-	-	-	-	-
MSTRG.546	TGME49_252220	-	-	-1.198188211	-1.290828364	-	-	-1.153224453	-1.245864607	-	-1.10052113	-1.193161283	-	-	-	-
MSTRG.548	TGME49_252250	-	-	1.343273674	1.230275713	1.564000028	-	3.458654915	3.345656955	3.67938127	-	-	-	-	-	-
MSTRG.553	TGME49_252290	-	-	-1.609039192	-1.776948031	-1.573609796	-	-	-	-	-1.31397772	-1.481886559	-1.278548324	-	-	-
MSTRG.575	TGME49_252990	-	-	1.1726689	1.397429014	2.04633421	-	-	-	1.868237999	-	1.586120891	2.235026086	-	-	-
MSTRG.638	TGME49_254080	-	-	1.002395828	-	1.596136635	-	1.922321282	1.895896239	2.516062089	-	-	1.545431539	-	-	-
MSTRG.647	TGME49_254290	-	-	-1.940966127	-2.191922348	-1.707566736	-	-	-	-	-2.237508119	-2.48846434	-2.004108728	-	-	-
MSTRG.692	TGME49_254960	-	-	-3.961656873	-3.652356265	-3.259998664	-	-	-	-	-3.292900132	-2.983599524	-2.591241923	-	-	-
MSTRG.73	TGME49_322500	-	-	-1.569534391	-1.181366571	-1.51288894	-	-	-	-	-2.442615448	-2.054447627	-2.385969997	-	-	-
MSTRG.732	TGME49_320600	-	-	-	1.011144345	1.238893758	-	-	1.172984062	1.400733475	-	1.01427187	1.242021282	-	-	-
MSTRG.823	TGME49_318430	-	-2.009832667	-	-1.467019458	-1.719842839	-2.531285941	-	-1.988472732	-2.241296113	-	-	-	-	-	-
MSTRG.824	TGME49_318410	-	-	1.346336163	1.368461855	1.286962939	-	-	-	-	1.233215051	1.255340743	1.173841827	-	-	-
MSTRG.825	TGME49_318380	-	1.642822119	1.765912669	1.516113469	1.96476101	-	1.249139375	-	1.447987716	-	-	-	-	-	-
MSTRG.848	TGME49_211480	-	-	-2.123067267	-1.953987895	-2.389173709	-	-2.854562056	-2.685482684	-3.120668499	-	-	-	-	-	-
MSTRG.872	TGME49_210800	-	-	-1.169266812	-1.296472458	-1.176857902	-	-1.97654135	-2.103746995	-1.984132439	-	-	-	-	-	-
MSTRG.911	TGME49_317720	-	-	-	-	-1.00638251	-	-1.195970716	-1.428275398	-1.527236427	-	-1.056477813	-1.155438843	-	-	-
MSTRG.921	TGME49_279360	-	-	1.476829008	1.43301356	1.392841731	-	1.237611044	1.193795596	1.153623767	-	-	-	-	-	-
MSTRG.949	TGME49_267500	-	-	-	-	-	-	1.153836125	1.043828101	1.124893334	1.529942919	1.419934894	1.501000127	-	-	-
MSTRG.963	TGME49_267330	-	-	1.652033103	1.509656756	1.504589926	-	-	-	-	1.854424659	1.712048313	1.706981483	-	-	-
MSTRG.980	TGME49_266990	-	-	-1.256620958	-1.225130288	-1.321339743	-	-	-	-	-1.58751721	-1.55602654	-1.652235995	-	-	-
MSTRG.996	TGME49_266740	-	-	-5.798318635	-5.413501601	-5.52259253	-	-4.181981884	-3.797164849	-3.906255779	-	-	-	-	-	-
TGME49_201120	TGME49_201120	-	-	-1.569413312	-1.757544771	-1.46021872	-	-	-	-	-1.499705083	-1.687836542	-1.390510491	-	-	-
TGME49_202070	TGME49_202070	-	1.075618739	-1.087090691	-	-	-	-1.443374604	-	-	-2.16270943	-1.856317439	-1.898658168	-	-	-
TGME49_202540	TGME49_202540	-	-	-1.282219937	-1.302767053	-1.133858163	-	-	-	-	-1.325232404	-1.345779519	-1.176870629	-	-	-
TGME49_203135	TGME49_203135	-	-3.353724115	-3.208769824	-2.13356338	-2.089746167	-	-	-	-	-	-	-	1.075206445	1.119023657	-
TGME49_203320	TGME49_203320	-	-	-1.521105197	-1.32021322	-1.045725153	-	-	-	-	-1.869759206	-1.668867229	-1.394379162	-	-	-
TGME49_204100	TGME49_204100	-	-	-2.066693598	-2.243533658	-2.171744149	-	-	-	-	-1.522327501	-1.699167561	-1.627378052	-	-	-
TGME49_205360	TGME49_205360	-	-	-1.790083926	-1.716100238	-1.811117746	-	-2.477674388	-2.4036907	-2.498708208	-	-	-	-	-	-
TGME49_206415	TGME49_206415	-	1.544830016	-	-	-	-	-	-1.490392024	-1.655433352	-1.511729883	-1.62592865	-1.790969978	-	-	-
TGME49_207760	TGME49_207760	-	-	-	-	-	-	-1.500946835	-1.689782074	-1.547845598	-1.207785193	-1.396620432	-1.254683957	-	-	-
TGME49_207875	TGME49_207875	-	3.043069556	-	-1.695566273	-1.938967487	-	-	-	-	-3.595435013	-4.738635829	-4.982037043	-	-	-
TGME49_209520	TGME49_209520	-	-	-1.838635493	-1.722136991	-1.777337346	-	-	-	-	-1.338057306	-1.221558804	-1.276759159	-	-	-
TGME49_209650	TGME49_209650	-	-	-2.122987674	-1.698932798	-1.707838497	-	-	-	-	-3.075373007	-2.651318131	-2.660223829	-	-	-
TGME49_210412	TGME49_210412	-	-	1.874763101	1.644838089	1.525259768	-	3.20253403	-	-	3.300762625	3.070837613	-	-	-	-
TGME49_210482	TGME49_210482	-	3.634795156	1.964857148	1.170703956	1.237148846	-	-	-	-	-	-2.4640912	-2.39764631	-	-	-
TGME49_210682	TGME49_210682	-	-	-1.725917332	-2.565182393	-2.667635671	-	-	-	-	-1.720940885	-2.560205946	-2.662659223	-	-	-
TGME49_211280	TGME49_211280	-	-	-2.352931715	-2.640234169	-3.283692528	-	-4.579940418	-4.867242873	-5.510701231	-	-	-	-	-	-
TGME49_212130	TGME49_212130	-	-	-1.065155466	-1.018965234	-1.305102644	-	-1.436841626	-1.390651394	-1.676788804	-	-	-	-	-	-
TGME49_213010	TGME49_213010	-	-	-1.785276871	-2.103634939	-2.300204056	-	-2.328811023	-2.647169092	-2.843738208	-	-	-	-	-	-
TGME49_213040	TGME49_213040	-	-	-1.928953256	-2.052617557	-2.123836187	-	-2.562548826	-2.686213128	-2.757431758	-	-	-	-	-	-
TGME49_213392	TGME49_213392	-	-	-1.356099195	-1.616584068	-1.60943528	-	-	-	-	-1.778314701	-2.038799574	-2.031650787	-	-	-
TGME49_213460	TGME49_213460	-	2.736116235	2.083929023	1.198543751	1.33435437	-	-	-	-	-	-1.537572484	-1.401761865	-	-	-
TGME49_215030	TGME49_215030	-	-	-1.610715257	-1.645340567	-1.611792069	-	-	-	-	-1.97599085	-2.01061616	-1.977067662	-	-	-
TGME49_215080	TGME49_215080	-	-	-1.472679142	-1.390025438	-1.6422841	-	-	-	-	-1.808111634	-1.72545793	-1.977716592	-	-	-
TGME49_216030	TGME49_216030	-	-	-1.511506882	-1.104339982	-1.304662027	-	-	-	-	-2.122760666	-1.715593766	-1.915915812	-	-	-
TGME49_216210	TGME49_216210	-	1.402046739	-	-	-1.207408581	-	-	-	-1.687474295	-2.285590024	-2.275506085	-2.60945532	-	-	-
TGME49_216335	TGME49_216335	-	-	-3.243137601	-2.044072123	-2.178569011	-	-	-	-	-3.378224759	-2.179159281	-2.313656169	-	-	-
TGME49_216785	TGME49_216785	-	-	-1.404692047	-1.663984243	-1.870513658	-	-	-	-	-2.75283548	-3.012127677	-3.218657091	-	-	-
TGME49_217400	TGME49_217400	-	-3.917386721	-1.490711431	-3.548545124	-2.891411714	-	-	-	-	-	-	-	-2.057833693	-1.400700283	-
TGME49_217790	TGME49_217790	-	-	-1.118618404	-1.240318875	-1.076359635	-	-2.453755658	-2.575456129	-2.411496889	-	-	-	-	-	-
TGME49_218200	TGME49_218200	-	-	-1.204006231	-1.741139226	-1.782834835	-	-	-	-	-1.499630738	-2.036763733	-2.078459343	-	-	-
TGME49_218362	TGME49_218362	-	1.894097862	-	-1.080063927	-1.203707914	-	-	-	-	-2.088839548	-2.974161789	-3.097805776	-	-	-
TGME49_218490	TGME49_218490	-	-	-2.002929431	-2.2207846	-2.189045863	-	-	-	-	-2.058283208	-2.276138376	-2.244399639	-	-	-
TGME49_219175	TGME49_219175	-	-	-2.146035212	-2.004872182	-2.060385924	-	-3.577496401	-3.436333371	-3.491847113	-	-	-	-	-	-
TGME49_219218	TGME49_219218	-	-	-	-1.63786819	-2.303708096	-	-	-2.290322899	-2.956162805	-	-	-	-1.869960454	-2.535800359	-
TGME49_219650	TGME49_219650	-	-	-2.378795576	-2.661729779	-2.768224362	-	-3.208173439	-3.491107641	-3.597602225	-	-	-	-	-	-
TGME49_220132	TGME49_220132	-	-	-2.005529122	-2.068124308	-1.730839694	-	-	-	-	-3.671122891	-3.733718077	-3.396433463	-	-	-
TGME49_220290	TGME49_220290	-	-	-2.454516285	-2.285433012	-2.031463523	-	-	-	-	-2.931470216	-2.762386942	-2.508417453	-	-	-
TGME49_220300	TGME49_220300	-	-	-2.599778065	-2.482460593	-2.261725766	-	-3.311688359	-3.194370887	-2.97363606	-	-	-	-	-	-
TGME49_220530	TGME49_220530	-	1.400077826	-1.303766718	-1.069243439	-	-	-	-	-	-2.703844544	-2.469321266	-2.29658781	-	-	-
TGME49_221880	TGME49_221880	-	-	-1.573475186	-1.297142436	-1.2349621	-	-	-	-	-2.071719839	-1.795387089	-1.733206753	-	-	-
TGME49_222230	TGME49_222230	-	-	-1.535056221	-1.537390707	-1.369393419	-	-	-	-	-2.282739849	-2.285074335	-2.117077047	-	-	-
TGME49_222400	TGME49_222400	-	-	-1.696889062	-2.660776092	-2.345780401	-	-2.32227545	-3.28616248	-2.971166788	-	-	-	-	-	-
TGME49_223060	TGME49_223060	-	-	-1.031267781	-1.014180904	-1.03951908	-	-	-	-	-1.488365348	-1.47127847	-1.496616646	-	-	-
TGME49_223480	TGME49_223480	-	-	-3.171857983	-2.897475206	-2.71711528	-	-3.917460733	-3.643077957	-3.46271803	-	-	-	-	-	-
TGME49_223610	TGME49_223610	-	-	-2.589130893	-2.612814649	-2.787594776	-	-	-	-	-2.219137925	-2.242821681	-2.417601808	-	-	-
TGME49_224260	TGME49_224260	-	-	-2.004379013	-1.901088997	-1.690231461	-	-	-	-	-2.028326194	-1.925036178	-1.714178642	-	-	-
TGME49_224330	TGME49_224330	-	-	-1.643567723	-1.100030122	-1.157161923	-	-	-	-	-2.280713344	-1.737175743	-1.794307544	-	-	-
TGME49_224700	TGME49_224700	-	-	-1.406437212	-1.353616131	-1.413771682	-	-	-	-	-1.892152473	-1.839331392	-1.899486944	-	-	-
TGME49_224840	TGME49_224840	-	2.280569341	1.161546556	-	-	2.542270872	-	-	-	-1.119022785	-1.503440204	-1.65059097	-	-	-
TGME49_227780	TGME49_227780	-	-	-2.427952074	-2.505919768	-2.207398697	-	-	-	-	-2.236520296	-2.314487989	-2.015966918	-	-	-
TGME49_228670	TGME49_228670	-	-	-1.798969356	-1.652419992	-1.66506279	-	-	-	-	-1.976498682	-1.829949319	-1.842592117	-	-	-
TGME49_229180	TGME49_229180	-	-	-	-	-	-	-1.50455859	-1.517231263	-1.521413191	-1.32858897	-1.341261642	-1.345443571	-	-	-
TGME49_229310	TGME49_229310	-	-	-1.814798754	-1.315711342	-1.349090035	-	-	-	-	-2.548760652	-2.04967324	-2.083051932	-	-	-
TGME49_230010	TGME49_230010	-	-	-1.194081389	-1.393885948	-1.153083347	-	-	-	-	-1.584023359	-1.783827918	-1.543025317	-	-	-
TGME49_230570	TGME49_230570	-	-	-2.306729858	-2.727817128	-2.561979398	-	-	-	-	-2.458629071	-2.879716341	-2.713878611	-	-	-
TGME49_232380	TGME49_232380	-	-	-1.6165603	-2.117276144	-1.886753834	-	-2.660717098	-3.161432942	-2.930910632	-	-	-	-	-	-
TGME49_233245	TGME49_233245	-	-	-1.956527921	-1.996600963	-1.557801314	-	-	-	-	-2.679370534	-2.719443577	-2.280643927	-	-	-
TGME49_233430	TGME49_233430	-	-	-1.774042804	-2.174044428	-2.088031513	-	-	-	-	-2.531120433	-2.931122057	-2.845109142	-	-	-
TGME49_233925	TGME49_233925	-	-	-3.222021274	-2.526758378	-2.787824701	-	-4.99375809	-4.298495194	-4.559561517	-	-	-	-	-	-
TGME49_235130	TGME49_235130	-	-	-1.408094265	-1.173263627	-1.208262086	-	-1.423131844	-1.188301206	-1.223299665	-	-	-	-	-	-
TGME49_235478	TGME49_235478	-	-	-1.936576053	-1.879372528	-1.773824395	-	-	-	-	-1.847668695	-1.79046517	-1.684917036	-	-	-
TGME49_235860	TGME49_235860	-	3.999053254	4.243311712	4.287307754	4.064119806	-	3.185192861	3.229188903	-	-	-	-	-	-	-
TGME49_237480	TGME49_237480	-	-	-2.315623812	-2.230853005	-2.044092393	-	-	-	-	-2.585462133	-2.500691326	-2.313930714	-	-	-
TGME49_237510	TGME49_237510	-	-	-2.189160118	-2.992299592	-3.531717479	-	-	-	-	-2.70557672	-3.508716193	-4.04813408	-	-	-
TGME49_238970	TGME49_238970	-	-	-4.918937142	-4.974268718	-4.681098889	-	-5.629984941	-5.685316517	-5.392146689	-	-	-	-	-	-
TGME49_239350	TGME49_239350	-	-	-1.892118968	-1.729051175	-1.768793187	-	-2.936478613	-2.773410819	-2.813152831	-	-	-	-	-	-
TGME49_239855	TGME49_239855	-	-	-3.162638586	-2.450901656	-4.09805116	-	-4.387901066	-3.676164136	-5.32331364	-	-	-	-	-	-
TGME49_239910	TGME49_239910	-	-1.305849775	-2.613867995	-2.705896709	-2.292348771	-	-	-	-	-1.30801822	-1.400046933	-	-	-	-
TGME49_240410	TGME49_240410	-	2.664178322	-	-	-	-	-	-1.889804819	-2.149712792	-2.68370303	-3.236595787	-3.49650376	-	-	-
TGME49_240900	TGME49_240900	-	2.381853948	1.663081643	1.279692707	1.223169089	-	-	-	-	-	-1.102161241	-1.158684859	-	-	-
TGME49_241130	TGME49_241130	-	1.553215017	2.29959305	2.644217539	2.618727638	-	-	3.046345524	3.020855623	-	-	-	-	-	-
TGME49_242435	TGME49_242435	-	-	-1.459043314	-1.342373338	-1.188298677	-	-	-	-	-2.346830091	-2.230160114	-2.076085454	-	-	-
TGME49_242780	TGME49_242780	-	-	-1.982472087	-1.693571736	-1.602229506	-	-	-	-	-2.515901092	-2.227000741	-2.135658511	-	-	-
TGME49_242830	TGME49_242830	-	-	-1.360507652	-1.722927724	-1.292128055	-	-	-	-	-1.470580867	-1.833000939	-1.40220127	-	-	-
TGME49_242870	TGME49_242870	-	-	1.226869426	1.326987931	1.213948387	-	3.659237457	3.759355962	3.646316418	-	-	-	-	-	-
TGME49_243265	TGME49_243265	-	2.235744708	-1.19231583	-1.023216107	-	-	-	-	-	-3.428060538	-3.258960814	-3.118538267	-	-	-
TGME49_243298	TGME49_243298	-	-	-1.779558992	-1.515736566	-1.789649133	-	-	-	-	-2.093637808	-1.829815381	-2.103727948	-	-	-
TGME49_243990	TGME49_243990	-	-	-1.621090862	-1.44868262	-1.259816819	-	-	-	-	-1.678584449	-1.506176208	-1.317310407	-	-	-
TGME49_244460	TGME49_244460	-	-	-1.569474939	-1.517469296	-1.469954007	-	-1.665537324	-1.613531681	-1.566016392	-	-	-	-	-	-
TGME49_244700	TGME49_244700	-	-	-1.858886227	-1.484007709	-1.527635484	-	-	-	-	-1.5486588	-1.173780281	-1.217408057	-	-	-
TGME49_246960	TGME49_246960	-	-	-1.307253804	-1.159413755	-1.755599512	-	-	-	-	-1.549432021	-1.401591973	-1.99777773	-	-	-
TGME49_248150	TGME49_248150	-	-	-1.279875671	-1.34378217	-1.047821382	-	-	-	-	-1.989002418	-2.052908917	-1.756948129	-	-	-
TGME49_248445	TGME49_248445	-	-	-	-1.623633322	-1.55758412	-2.512403485	-1.490183137	-2.540626631	-2.474577429	-	-	-	-	-	-
TGME49_248510	TGME49_248510	-	1.429256135	-1.055564167	-	-	-	-1.57693416	-	-	-2.484820302	-2.151577942	-1.901735435	-	-	-
TGME49_248530	TGME49_248530	-	-	-1.874983402	-1.651917925	-1.764022135	-	-	-	-	-2.033968445	-1.810902968	-1.923007178	-	-	-
TGME49_249702	TGME49_249702	-	-	1.184211054	1.316607814	1.170300052	-	-	-	-	1.259594217	1.391990976	1.245683214	-	-	-
TGME49_250830	TGME49_250830	-	-	-1.205024759	-1.25142999	-1.337799747	-	-1.852844742	-1.899249973	-1.98561973	-	-	-	-	-	-
TGME49_253490	TGME49_253490	-	-	-1.607582873	-1.676273843	-1.173020613	-	-	-	-	-1.84169271	-1.91038368	-1.40713045	-	-	-
TGME49_254200	TGME49_254200	-	-	-1.651317815	-1.433760827	-1.064428767	-	-	-	-	-2.101811276	-1.884254288	-1.514922229	-	-	-
TGME49_254630	TGME49_254630	-	-	-1.119726335	-1.423278189	-1.312419238	-	-1.764843913	-2.068395767	-1.957536816	-	-	-	-	-	-
TGME49_255240	TGME49_255240	-	1.542473423	-	-1.358149251	-1.151258364	-	-	-	-	-2.301892348	-2.900622674	-2.693731787	-	-	-
TGME49_255280	TGME49_255280	-	-	-3.590058969	-3.286162426	-3.209229745	-	-4.982601475	-4.678704932	-4.601772251	-	-	-	-	-	-
TGME49_255960	TGME49_255960	-	-	-1.025993002	-1.108854145	-1.307591408	-	-	-	-	-1.734727533	-1.817588676	-2.01632594	-	-	-
TGME49_256220	TGME49_256220	-	-	-5.217279828	-4.949827768	-4.946392599	-	-4.495321307	-4.227869247	-4.224434077	-	-	-	-	-	-
TGME49_256650	TGME49_256650	-	-	-2.907910565	-2.340759001	-2.589703522	-	-3.597235364	-3.030083799	-3.27902832	-	-	-	-	-	-
TGME49_256830	TGME49_256830	-	-	-2.625979217	-2.131735416	-2.100919522	-	-	-	-	-3.058867265	-2.564623464	-2.533807571	-	-	-
TGME49_256880	TGME49_256880	-	-	-1.798701502	-2.194410606	-1.867128083	-	-	-	-	-1.815003346	-2.21071245	-1.883429927	-	-	-
TGME49_256910	TGME49_256910	-	-	-	-1.000258022	-1.133107084	-	-1.835516345	-2.064032629	-2.19688169	-	-	-1.318970932	-	-	-
TGME49_257470	TGME49_257470	-	-	-1.310868485	-2.07209757	-1.941564001	-	-	-	-	-1.568339301	-2.329568387	-2.199034817	-	-	-
TGME49_257755	TGME49_257755	-	-	-1.719024767	-1.410229708	-1.287232359	-	-	-	-	-3.548900417	-3.240105357	-3.117108008	-	-	-
TGME49_258450	TGME49_258450	-	-	-	-1.575521459	-1.723811937	-	-	-1.991364447	-2.139654925	-	-1.619756558	-1.768047036	-	-	-
TGME49_258710	TGME49_258710	-	-	-1.349313987	-1.377006343	-1.358525159	-	-1.992149046	-2.019841401	-2.001360217	-	-	-	-	-	-
TGME49_258770	TGME49_258770	-	-	-1.199690115	-1.24875238	-1.217795543	-	-1.447108925	-1.49617119	-1.465214354	-	-	-	-	-	-
TGME49_259640	TGME49_259640	-	-	-	-	-	-	-2.069544555	-2.072309541	-1.953424418	-1.471327241	-1.474092227	-1.355207103	-	-	-
TGME49_259860	TGME49_259860	-	-	-1.592046765	-1.74652319	-1.49698868	-	-	-	-	-2.334027285	-2.48850371	-2.2389692	-	-	-
TGME49_259990	TGME49_259990	-	-	-1.231544074	-1.223323349	-1.073914938	-	-	-	-	-1.974868506	-1.966647781	-1.81723937	-	-	-
TGME49_260270	TGME49_260270	-	-	-1.437108441	-2.011556767	-1.973068201	-	-	-	-	-2.362961499	-2.937409824	-2.898921259	-	-	-
TGME49_260640	TGME49_260640	-	-	-1.459876975	-1.325311143	-1.310513304	-	-	-	-	-1.415295487	-1.280729655	-1.265931815	-	-	-
TGME49_261022	TGME49_261022	-	-	-2.240676881	-2.831678278	-2.282323129	-	-	-	-	-2.389069838	-2.980071235	-2.430716086	-	-	-
TGME49_261660	TGME49_261660	-	-	-1.465073792	-1.40325846	-1.595540462	-	-2.661480377	-2.599665046	-2.791947047	-	-	-	-	-	-
TGME49_264170	TGME49_264170	-	2.387631771	2.609862817	2.773041674	2.845640918	-	-	3.181998742	3.254597986	-	-	-	-	-	-
TGME49_265080	TGME49_265080	-	-	-	-1.314356333	-1.572742661	-	-1.561516224	-2.045512786	-2.303899115	-	-	-1.495598213	-	-	-
TGME49_266368	TGME49_266368	-	-	-1.048123368	-1.510694009	-1.293737068	-	-1.908249751	-2.370820392	-2.153863451	-	-	-	-	-	-
TGME49_268035	TGME49_268035	-	3.059468872	-	1.136070462	1.28334041	-	-	-	-	-2.241880813	-1.92339841	-1.776128462	-	-	-
TGME49_269050	TGME49_269050	-	-	-3.443464592	-3.445281299	-3.31710197	-	-3.894122185	-3.895938892	-3.767759564	-	-	-	-	-	-
TGME49_269270	TGME49_269270	-	3.080260542	3.335420786	4.553525211	4.521156825	-	-	-	-	-	-	-	1.218104425	1.185736038	-
TGME49_269480	TGME49_269480	-	-	-1.939859338	-1.622806759	-1.808490637	-	-	-	-	-2.410377986	-2.093325407	-2.279009285	-	-	-
TGME49_269990	TGME49_269990	-	-	-1.540092424	-1.810022005	-1.495968737	-	-	-	-	-1.948728069	-2.218657649	-1.904604382	-	-	-
TGME49_270010	TGME49_270010	-	-	-2.612867413	-2.459265198	-2.140568591	-	-3.340871226	-3.187269012	-2.868572404	-	-	-	-	-	-
TGME49_270150	TGME49_270150	-	-	-2.086002369	-2.167784362	-2.016479523	-	-	-	-	-2.142546496	-2.224328489	-2.07302365	-	-	-
TGME49_270980	TGME49_270980	-	-	-2.104957467	-2.1294044	-2.571760458	-	-2.933219651	-2.957666584	-3.400022642	-	-	-	-	-	-
TGME49_271110	TGME49_271110	-	-	-1.943574578	-1.710369338	-1.758979575	-	-	-	-	-2.039948543	-1.806743302	-1.85535354	-	-	-
TGME49_271880	TGME49_271880	-	-	-1.138151115	-1.275912285	-1.137400611	-	-	-	-	-1.749852749	-1.887613919	-1.749102245	-	-	-
TGME49_272040	TGME49_272040	-	-	-1.510747095	-1.74779658	-1.751205547	-	-	-	-	-2.866094359	-3.103143844	-3.106552811	-	-	-
TGME49_272155	TGME49_272155	-	-	-1.843296653	-2.084362209	-2.182266531	-	-	-	-	-2.177347518	-2.418413074	-2.516317397	-	-	-
TGME49_273130	TGME49_273130	-	-	-1.534586106	-2.765997098	-3.17402812	-	-	-2.736415685	-3.144446707	-	-	-	-	-1.639442013	-
TGME49_273445	TGME49_273445	-	-	-1.891193003	-1.511748191	-1.580382198	-	-	-	-	-2.306073153	-1.926628341	-1.995262348	-	-	-
TGME49_273660	TGME49_273660	-	-	-	-1.091053574	-1.043555808	-	-	-1.407409674	-1.359911907	-	-1.22509555	-1.177597784	-	-	-
TGME49_273780	TGME49_273780	-	-	-1.895933787	-1.641533607	-1.559410018	-	-	-	-	-2.82144991	-2.567049729	-2.48492614	-	-	-
TGME49_275490	TGME49_275490	-	-	-	-	-	-	-1.450529283	-1.620202766	-1.522814254	-1.397705023	-1.567378505	-1.469989993	-	-	-
TGME49_275630	TGME49_275630	-	-	-2.353271645	-2.191702663	-1.602268631	-	-	-	-	-1.852597313	-1.691028332	-1.1015943	-	-	-
TGME49_278260	TGME49_278260	-	-	-1.054906009	-1.088988569	-1.083444029	-	-	-	-	-2.003124973	-2.037207533	-2.031662992	-	-	-
TGME49_278660	TGME49_278660	-	-	-1.287120743	-1.686835389	-1.553420945	-	-1.737142374	-2.136857021	-2.003442576	-	-	-	-	-	-
TGME49_280770	TGME49_280770	-	-	-	-1.790645636	-1.981321715	-	-	-2.1838659	-2.374541979	-	-2.216814897	-2.407490977	-	-	-
TGME49_285490	TGME49_285490	-	-	-2.721933981	-2.727226577	-2.781699948	-	-	-	-	-2.185207579	-2.190500175	-2.244973546	-	-	-
TGME49_285780	TGME49_285780	-	-	-2.897038798	-3.947025139	-3.504209382	-	-	-	-	-3.828140424	-4.878126765	-4.435311008	-	-	-
TGME49_286150	TGME49_286150	-	-	-6.59435382	-5.453204334	-6.278426164	-	-6.124533715	-	-5.808606059	-5.064510606	-	-	-	-	-
TGME49_286230	TGME49_286230	-	-	-1.714208839	-1.6871259	-1.516880904	-	-2.335520065	-2.308437126	-2.13819213	-	-	-	-	-	-
TGME49_288000	TGME49_288000	-	-	-1.297893336	-	-1.140072122	1.566027356	-	-	-	-2.140646566	-1.80399086	-1.982825352	-	-	-
TGME49_288420	TGME49_288420	-	-	-1.265985687	-1.801493305	-1.628737259	-	-1.649157267	-2.184664885	-2.011908839	-	-	-	-	-	-
TGME49_289120	TGME49_289120	-	-	-1.829519257	-1.752422963	-1.749301729	-	-	-	-	-2.394629239	-2.317532945	-2.31441171	-	-	-
TGME49_290170	TGME49_290170	-	-	-1.030789999	-	-	-	-1.735244986	-1.402722903	-1.588933356	-1.276129148	-	-1.129817519	-	-	-
TGME49_290225	TGME49_290225	-	-	-1.910368034	-1.853459925	-1.891331109	-	-	-	-	-1.895190714	-1.838282605	-1.876153789	-	-	-
TGME49_291150	TGME49_291150	-	-	-	-1.050952432	-1.308327206	-	-	-3.27271034	-3.530085113	-	-2.764831432	-3.022206206	-	-	-
TGME49_292035	TGME49_292035	-	-	-1.582923529	-1.239917027	-1.210845196	-	-2.315607266	-1.972600764	-1.943528933	-	-	-	-	-	-
TGME49_293258	TGME49_293258	-	-	-3.314480283	-2.873182826	-2.11626354	-	-5.039345247	-4.59804779	-3.841128504	-	-	-	-	-	-
TGME49_293320	TGME49_293320	-	-	-1.610379204	-1.795287058	-1.538071479	-	-	-	-	-1.81296546	-1.997873314	-1.740657735	-	-	-
TGME49_293500	TGME49_293500	-	1.106747061	-	-1.419895986	-1.344603878	-	-	-	-	-1.909338542	-2.526643047	-2.451350939	-	-	-
TGME49_294180	TGME49_294180	-	-	-4.312485098	-3.599250072	-3.566268343	-	-	-	-	-3.850825617	-3.137590591	-3.104608862	-	-	-
TGME49_294730	TGME49_294730	-	-	-2.46563705	-2.348613336	-2.285002892	-	-	-	-	-2.932610034	-2.81558632	-2.751975876	-	-	-
TGME49_295658	TGME49_295658	-	-	-1.537161926	-1.32441852	-1.083223099	-	-	-	-	-2.377260009	-2.164516604	-1.923321183	-	-	-
TGME49_297330	TGME49_297330	-	1.999680377	-1.196962497	-1.080374215	-	-	-	-	-	-3.196642875	-3.080054592	-2.861874982	-	-	-
TGME49_297980	TGME49_297980	-	-	1.645278445	1.778537809	1.739613408	-	-	-	-	4.566868101	4.700127465	4.661203064	-	-	-
TGME49_298010	TGME49_298010	-	-	-1.626574284	-1.49404716	-1.376363669	-	-	-	-	-2.250831259	-2.118304135	-2.000620644	-	-	-
TGME49_301390	TGME49_301390	-	-	-1.847895245	-1.806728636	-1.657769948	-	-	-	-	-1.452637737	-1.411471128	-1.26251244	-	-	-
TGME49_304970	TGME49_304970	-	-	-1.854756442	-1.961176182	-1.909033091	-	-	-	-	-1.507745351	-1.61416509	-1.562021999	-	-	-
TGME49_305310	TGME49_305310	-	-	-1.285374823	-1.389864156	-1.380263603	-	-	-	-	-1.961079884	-2.065569217	-2.055968663	-	-	-
TGME49_305640	TGME49_305640	-	-	-2.501088638	-1.790429139	-1.57605933	-	-	-	-	-3.662611588	-2.951952089	-2.737582279	-	-	-
TGME49_305890	TGME49_305890	-	-4.623876678	-3.514265459	-4.048862345	-3.98377954	-	-	-2.31808202	-2.252999216	-	-	-	-	-	-
TGME49_306070	TGME49_306070	-	-	-3.886497634	-3.132808228	-3.339155751	-	-5.503773102	-4.750083695	-4.956431218	-	-	-	-	-	-
TGME49_307040	TGME49_307040	-	-	-2.314477527	-2.107804343	-1.965293677	-	-	-	-	-1.802764343	-1.59609116	-1.453580494	-	-	-
TGME49_308580	TGME49_308580	-	-	-1.270046959	-1.513290513	-1.37672904	-	-2.685863431	-2.929106984	-2.792545511	-	-	-	-	-	-
TGME49_308890	TGME49_308890	-	-	-1.798821754	-1.595366548	-1.580173387	-	-	-	-	-1.702084795	-1.498629589	-1.483436428	-	-	-
TGME49_309280	TGME49_309280	-	-	-1.902049245	-1.78091101	-1.50759852	-	-	-	-	-2.982480117	-2.861341881	-2.588029391	-	-	-
TGME49_309980	TGME49_309980	-	-	-2.180154525	-3.023121827	-2.933666654	-	-	-	-	-1.94362029	-2.786587592	-2.697132419	-	-	-
TGME49_310370	TGME49_310370	-	-	-1.532382194	-1.474099322	-1.255619485	-	-1.920696547	-1.862413674	-1.643933838	-	-	-	-	-	-
TGME49_311155	TGME49_311155	-	-	-2.419094561	-1.956686237	-1.765718524	-	-4.502012562	-4.039604238	-3.848636525	-	-	-	-	-	-
TGME49_312300	TGME49_312300	-	-	-1.322292562	-1.204104289	-1.198979471	-	-	-	-	-1.36645917	-1.248270896	-1.243146079	-	-	-
TGME49_313480	TGME49_313480	-	-	-2.131450299	-2.305791335	-2.26600731	-	-2.601103199	-2.775444234	-2.73566021	-	-	-	-	-	-
TGME49_313590	TGME49_313590	-	-	-1.497780077	-1.525536955	-1.479666321	-	-	-	-	-1.776136036	-1.803892914	-1.758022281	-	-	-
TGME49_314265	TGME49_314265	-	-	-1.465783573	-1.816082936	-1.804846904	-	-2.319064576	-2.669363938	-2.658127907	-	-	-	-	-	-
TGME49_314780	TGME49_314780	-	-	-1.261539185	-1.08336821	-1.28239865	-	-	-	-	-1.189924585	-1.01175361	-1.21078405	-	-	-
TGME49_314875	TGME49_314875	-	-	-	-	-	-	-1.985973878	-1.789171926	-1.664257525	-1.485402192	-1.28860024	-1.163685839	-	-	-
TGME49_314890	TGME49_314890	-	-	-1.783956213	-1.409228118	-1.560031446	-	-	-	-	-2.292940525	-1.918212429	-2.069015757	-	-	-
TGME49_316650	TGME49_316650	-	1.472478964	-1.188573759	-1.021163383	-	-	-	-	-	-2.661052722	-2.493642347	-2.346296164	-	-	-
TGME49_316750	TGME49_316750	-	-	-1.365104095	-1.691910245	-1.320027744	-	-2.75761513	-3.08442128	-2.712538779	-	-	-	-	-	-
TGME49_318460	TGME49_318460	-	-	-	-1.001168297	-	-	-1.786455273	-2.046061586	-1.980192577	-	-1.318499629	-1.252630621	-	-	-
TGME49_318525	TGME49_318525	-	2.291332024	1.378772469	1.152160631	1.035870674	-	-	-	-	-	-1.139171392	-1.25546135	-	-	-
TGME49_319312	TGME49_319312	-	-	-1.499730538	-1.665602148	-1.556990988	-	-	-	-	-2.446260381	-2.612131991	-2.503520831	-	-	-
TGME49_319610	TGME49_319610	-	-	-1.607040742	-1.593276633	-1.243713631	-	-	-	-	-2.113648916	-2.099884807	-1.750321805	-	-	-
TGME49_319740	TGME49_319740	-	-	-3.508452186	-2.947465042	-3.1108524	-	-	-	-	-3.690596666	-3.129609521	-3.292996879	-	-	-
TGME49_319900	TGME49_319900	-	-	-	-	-	-	-1.627871024	-1.893704458	-1.959698884	-1.182180878	-1.448014312	-1.514008738	-	-	-
TGME49_320210	TGME49_320210	-	-	-1.123776568	-	-	-	-1.653037597	-1.187447207	-1.318499671	-1.363271134	-	-1.028733208	-	-	-
TGME49_320440	TGME49_320440	-	1.166131682	-	-	-	-	-	-1.459228231	-1.295264965	-1.027661089	-1.565127836	-1.40116457	-	-	-
TGME49_320720	TGME49_320720	-	-	1.320603997	1.476004262	1.455956464	-	3.310166749	3.465567015	3.445519217	-	-	-	-	-	-
TGME49_321370	TGME49_321370	-	-	-	-	-	-	-1.620034732	-1.650683771	-1.60724528	-1.183621292	-1.214270331	-1.17083184	-	-	-
TGME49_321650	TGME49_321650	-	-	-	-	-	-	-1.192217929	-1.39643848	-1.445418666	-1.347492022	-1.551712573	-1.600692759	-	-	-
MSTRG.1009	TGME49_266480	-	-	3.042084946	3.419956113	3.286458396	-	-	-	-	-	2.374106764	2.240609047	-	-	-
MSTRG.1025	TGME49_266140	-	-	1.27628203	1.587426705	1.593830892	-	-	1.296613002	1.303017189	-	-	-	-	-	-
MSTRG.1067	TGME49_265220	-	-	1.741458334	2.071039709	2.142463908	-	-	-	-	-	1.209214747	1.280638946	-	-	-
MSTRG.1080	TGME49_265030	-	-	3.80537203	4.506154722	4.472027623	-	-	-	-	-	3.175042464	3.140915364	-	-	-
MSTRG.1082	TGME49_265010	-	2.967447182	-	-	-	2.905454361	-	-	-	-2.524619134	-2.922257508	-2.651157017	-	-	-
MSTRG.1114	TGME49_288045	-	-	1.471380252	1.152907849	-	-	3.66859907	3.350126667	3.033763318	-	-	-	-	-	-
MSTRG.1118	TGME49_288260	-	-2.370205764	-	-	-	-2.502387401	-	-	-	2.402856764	2.707238613	2.491445653	-	-	-
MSTRG.1124	TGME49_288380	-	-	-	-	-	-	-1.285460076	-1.003551797	-	-1.514929301	-1.233021022	-1.224257813	-	-	-
MSTRG.1128	TGME49_288475	-	-	-	-	-	-	-	3.638391067	3.706267884	-	-	1.952461677	1.177173002	1.245049819	-
MSTRG.1133	TGME49_288560	-	-	1.481361782	1.761370795	1.674056822	-	-	-	-	-	1.101938682	1.01462471	-	-	-
MSTRG.1184	TGME49_289380	-	-	-1.028036276	-1.203124701	-1.112706208	-	-	-1.113635194	-1.023216701	-	-	-	-	-	-
MSTRG.1194	TGME49_289620	-	-1.26334111	-	-	-	-	-	-	1.10949498	1.188295617	1.311948613	1.426360409	-	-	-
MSTRG.1201	TGME49_289690	-	1.155870071	-	-	-	1.065900674	-	-	-	-1.308610477	-1.067995725	-1.075360137	-	-	-
MSTRG.1205	TGME49_289740	-	-	-	-	1.012150283	-	-	1.324244686	1.490388108	-	1.220408193	1.386551616	-	-	-
MSTRG.1254	TGME49_290850	-	-	-	-	-	-	-	1.492450072	1.50327519	1.42979376	1.643734595	1.654559713	-	-	-
MSTRG.1257	TGME49_290890	-	-	1.242499542	1.538991525	1.5882597	-	-	1.745050475	1.794318651	-	-	-	-	-	-
MSTRG.1278	TGME49_291330	-	-	-	1.074155998	1.208541462	-	1.55656976	1.643732332	1.778117796	-	-	-	-	-	-
MSTRG.1282	TGME49_291600	-	-	-	-	-	-	1.755035589	1.799186	1.650826338	1.066924217	1.111074628	-	-	-	-
MSTRG.1353	TGME49_304890	-	-	-	1.298849783	1.360606721	-	-	1.286160106	1.347917043	-	-	1.012054159	-	-	-
MSTRG.1394	TGME49_305900	-	-	1.428692809	1.675952058	1.707400906	-	-	-	-	-	1.929531805	1.960980654	-	-	-
MSTRG.1411	TGME49_306300	-	3.470755984	-	-	-	2.034098762	-	-	-	-2.853259502	-2.819617965	-2.659798628	-	-	-
MSTRG.1415	TGME49_306370	-	1.212923	-	1.271884096	1.344641944	-	-	3.385270422	3.45802827	-	-	-	-	-	-
MSTRG.1441	TGME49_293020	-	4.6249117	1.828628637	2.404555742	2.536040359	-	-	-	-	-2.796283063	-	-	-	-	-
MSTRG.1444	TGME49_293060	-	2.117657947	1.750535631	2.029919213	1.922305592	-	-	1.690338682	-	-	-	-	-	-	-
MSTRG.1505	TGME49_294310	-	-	1.149051258	1.474294595	1.530994068	-	-	3.164841229	3.221540702	-	-	-	-	-	-
MSTRG.1507	TGME49_294340	-	-1.29827405	-	-	-	-	1.358501076	-	-	1.679758292	1.504001833	1.470598233	-	-	-
MSTRG.1511	TGME49_294390	-	1.766068863	-	-	-	2.139222351	1.164958431	1.239639696	1.227426738	-	-	-	-	-	-
MSTRG.1531	TGME49_294800	-	-2.479873062	-	-	-	-2.357880509	-	-	-	2.055511842	2.363406724	2.58314471	-	-	-
MSTRG.1533	TGME49_294830	-	-	2.261904107	2.045342476	1.84747107	-	-	-	-	1.320652273	1.104090642	-	-	-	-
MSTRG.1547	TGME49_295090	-	2.049910413	1.630231705	1.509629547	1.458074154	1.40259299	-	-	-	-	-	-	-	-	-
MSTRG.1548	TGME49_295105	-	-2.232475801	-	-	-	-1.79298171	-	-	-	1.922762139	2.063225311	1.941286174	-	-	-
MSTRG.1552	TGME49_296020	-	-	-2.844718158	-2.461245584	-2.084561051	-	-3.882297905	-3.498825331	-	-	-	-	-	-	-
MSTRG.1558	TGME49_295970	-	-	-3.212255831	-2.531156248	-2.02314955	-	-4.168441709	-	-	-4.07021313	-	-	-	-	-
MSTRG.1706	TGME49_321690	-	1.799623605	1.165014929	1.362675586	1.533995998	1.381912068	-	-	-	-	-	-	-	-	-
MSTRG.1750	TGME49_220460	-	-	-	-	-	-	1.950377354	1.923390193	2.025106887	1.013477528	-	1.088207062	-	-	-
MSTRG.1797	TGME49_213388	-	1.639583667	1.610388994	1.621524435	1.781185047	-	-	-	3.099294512	-	-	-	-	-	-
MSTRG.1807	TGME49_213570	-	-	-	-	1.126112413	-	-	-	1.014687569	1.058136069	1.093876183	1.34399458	-	-	-
MSTRG.1816	TGME49_213690	-	-	1.224588112	1.566778559	1.689649002	-	-	-	-	-	1.464846776	1.587717219	-	-	-
MSTRG.1832	TGME49_213920	-	-	-1.375078985	-2.339964384	-2.149179133	-	-	-1.607101181	-	-	-1.298055686	-	-	-	-
MSTRG.1869	TGME49_286600	-	-	1.902233553	1.32852433	-	-	1.61169001	-	-	2.007722944	1.434013721	-	-	-	-
MSTRG.1920	TGME49_285250	-	1.583384859	-	-	-	1.498705968	-	-	-	-1.219068548	-1.196893506	-1.226109312	-	-	-
MSTRG.1924	TGME49_285180	-	1.249462523	-	-	-	1.234608985	-	-	-	-1.258869647	-1.342837233	-1.394158569	-	-	-
MSTRG.1931	TGME49_284615	-	-	1.293260188	2.046762585	1.72886608	-	-	3.080636734	-	-	1.69986308	-	-	-	-
MSTRG.1940	TGME49_284310	-	2.450582109	3.699744267	4.125781342	3.80343221	-	-	3.007464577	-	-	-	-	-	-	-
MSTRG.1944	TGME49_284050	-	1.50587201	-	-1.052842929	-	-	-	-	-	-2.342684259	-2.558714939	-2.268999217	-	-	-
MSTRG.1951	TGME49_283780	-	1.677806001	-	-	-	1.057534207	-	-	-	-1.126794499	-1.193129318	-1.215894263	-	-	-
MSTRG.1979	TGME49_238150	-	-	1.334428259	-	1.183831584	-	1.468329774	-	1.317733099	1.101966515	-	-	-	-	-
MSTRG.1988	TGME49_238240	-	-	-	-	-	-	1.889170671	1.772521808	1.585491143	1.18731208	1.070663217	-	-	-	-
MSTRG.2048	TGME49_240440	-	-	1.316352005	1.563584382	1.587469588	-	-	-	-	-	1.501002029	1.524887235	-	-	-
MSTRG.2061	TGME49_240570	-	-	1.032214443	1.040530995	-	-	2.068577442	2.076893994	1.98387876	-	-	-	-	-	-
MSTRG.2096	TGME49_241180	-	-	-	-	-	-	-	1.23890855	1.375426732	1.008332463	1.220672451	1.357190633	-	-	-
MSTRG.2112	TGME49_242110	-	-	-	1.101494648	1.43813127	-	-	-	-	3.146684147	3.443063246	3.779699869	-	-	-
MSTRG.2115	TGME49_242240	-	-	-1.1689735	-2.595109534	-2.376980752	-	-	-	-	-	-	-	-1.426136034	-1.208007252	-
MSTRG.2123	TGME49_242460	-	-	1.290818206	1.856320284	1.811722382	-	-	-	-	-	1.929563693	1.88496579	-	-	-
MSTRG.2158	TGME49_243460	-	-	-1.00957905	-1.114934846	-	-	-	-	-	-1.315330159	-1.420685955	-1.214290821	-	-	-
MSTRG.2187	TGME49_244090	-	-	1.419825715	1.585315309	1.67006944	-	-	-	-	-	1.7491222	1.833876331	-	-	-
MSTRG.2228	TGME49_292610	-	-	-	-	-	-	3.165812539	3.503648107	3.342921581	-	2.745807493	2.585080968	-	-	-
MSTRG.2239	TGME49_229220	-	-2.824474932	-2.249685353	-2.637131609	-2.412916361	-	-	-1.523844787	-	-	-	-	-	-	-
MSTRG.2243	TGME49_229280	-	-	-1.428049587	-1.769072229	-1.703712738	-	-	-	-	-	-1.666072272	-1.600712781	-	-	-
MSTRG.2282	TGME49_230220	-	-	-1.127551147	-1.132090698	-1.032388104	-	-1.530012696	-1.534552247	-	-	-	-	-	-	-
MSTRG.2293	TGME49_230520	-	-3.452782726	-1.559727381	-1.874774378	-2.366959837	-	-	-	-2.151706022	-	-	-	-	-	-
MSTRG.2307	TGME49_230970	-	-	-	-1.858162942	-1.877598196	-	-3.006071222	-3.858203008	-3.877638262	-	-	-	-	-	-
MSTRG.2308	TGME49_230980	-	1.690382735	-	-	-	2.066395256	-	-	-	-1.493010249	-1.393712544	-1.40531699	-	-	-
MSTRG.2320	TGME49_231170	-	-	-1.501102227	-1.745817629	-2.008982327	-	-	-2.147925611	-2.411090309	-	-	-	-	-	-
MSTRG.2322	TGME49_231190	-	-	-	1.341568648	1.405253401	-	-	-	-	2.259567686	2.659708307	2.72339306	-	-	-
MSTRG.2334	TGME49_231480	-	-	-1.340834109	-1.040872241	-	-	-	-	-	-1.939236509	-1.63927464	-1.521651279	-	-	-
MSTRG.2352	TGME49_232090	-	1.215811203	-	-	-	2.790326282	2.296892164	2.297037812	2.421945456	-	-	-	-	-	-
MSTRG.2359	TGME49_232250	-	-	-	1.14147873	1.167299064	-	1.320637955	1.575383069	1.601203403	-	-	-	-	-	-
MSTRG.2366	TGME49_232360	-	-	-1.168520681	-	-	-	-1.212145755	-	-	-1.984447755	-1.618223948	-1.510586169	-	-	-
MSTRG.2371	TGME49_232440	-	-1.082086485	-	-	-	-1.425701604	-1.112688809	-1.288821396	-1.316099294	-	-	-	-	-	-
MSTRG.2440	TGME49_233950	-	4.461359956	6.074660805	6.598130098	6.066943675	-	-	4.442219049	-	-	-	-	-	-	-
MSTRG.2477	TGME49_273460	-	-1.245162113	-	-	-	-1.437479312	-	-	-	1.165155051	1.186184386	1.187104362	-	-	-
MSTRG.2501	TGME49_272710	-	-	-1.253427618	-1.020708882	-	-	-	-	-	-2.009149119	-1.776430383	-1.547040923	-	-	-
MSTRG.2512	TGME49_272460	-	-	-	1.084806514	1.070878623	-	-	-	-	1.626981909	1.830186613	1.816258722	-	-	-
MSTRG.2516	TGME49_272370	-	1.049847813	-	-	-	1.799070696	-	-	-	-1.321133838	-1.29691053	-1.137733133	-	-	-
MSTRG.2525	TGME49_271960	-	-1.732374986	-	-	-	-1.873187241	-	-	-	1.837315182	1.796901506	1.478445383	-	-	-
MSTRG.2530	TGME49_271860	-	-	1.65185055	2.027129993	2.006328839	-	-	-	-	-	1.709705485	1.688904331	-	-	-
MSTRG.2539	TGME49_271610	-	-	1.052770063	1.45929048	1.462901862	-	-	1.496962983	1.500574365	-	-	-	-	-	-
MSTRG.2594	TGME49_270350	-	-	1.159501489	1.504931484	1.612090861	-	-	1.583138581	1.690297958	-	-	-	-	-	-
MSTRG.2602	TGME49_270270	-	-	2.077324259	2.243173673	2.289972452	-	-	-	-	-	1.26636574	1.313164519	-	-	-
MSTRG.2622	TGME49_269920	-	-1.19119605	-	-1.280332028	-1.423388561	-	-	-1.078026469	-1.221083002	-	-	-	-	-	-
MSTRG.2630	TGME49_269730	-	-	1.172795563	-	1.104533184	-	1.363891955	1.118630692	1.295629576	-	-	-	-	-	-
MSTRG.2633	TGME49_269670	-	2.609921079	-	-	-	2.966276325	-	-	-	-1.98973807	-1.944365672	-1.797369817	-	-	-
MSTRG.2660	TGME49_268950	-	-	-	-	-	-	-	1.175201483	1.332938493	1.254108115	1.476555624	1.634292634	-	-	-
MSTRG.2690	TGME49_268590	-	-	1.123306624	1.380801694	1.385166301	-	-	-	-	-	1.196503954	1.200868561	-	-	-
MSTRG.2717	TGME49_200260	-	2.374677354	-	1.055851309	-	-	-	-	-	-1.537384965	-1.318826046	-1.382972416	-	-	-
MSTRG.2729	TGME49_200370	-	2.006708302	-	-	-	1.591041161	-	-	-	-1.994737255	-1.665020298	-1.568656602	-	-	-
MSTRG.2739	TGME49_280750	-	-	-	1.268934423	1.286443712	-	-	-	-	1.697909242	1.986141148	2.003650437	-	-	-
MSTRG.2740	TGME49_280740	-	-	-	1.009868566	-	-2.914811696	-	-	-	2.695767078	2.854060561	2.753682501	-	-	-
MSTRG.2763	TGME49_280440	-	-	1.081355853	1.327772328	1.305480159	-	-	-	-	-	1.388719508	1.366427339	-	-	-
MSTRG.2782	TGME49_206640	-	1.146110953	-	-	-	1.740251642	-	-	-	-1.627835272	-1.49975527	-1.541890847	-	-	-
MSTRG.2844	TGME49_205130	-	1.237418014	-	-	-	2.079120517	1.399740157	1.596904776	1.509000062	-	-	-	-	-	-
MSTRG.2868	TGME49_204270	-	-3.920601055	-2.759423854	-3.444508232	-3.00879902	-	-	-2.940075822	-	-	-	-	-	-	-
MSTRG.2899	TGME49_203620	-	-	1.678799528	1.933388836	1.996538693	-	-	-	-	-	1.82951807	1.892667928	-	-	-
MSTRG.291	TGME49_326800	-	-	-	-	-	-	-	-3.464641033	-4.456386524	-3.336334803	-3.716492056	-4.708237547	-	-	-
MSTRG.2935	TGME49_202930	-	-	4.488886546	4.637804475	4.641853418	-	-	-	-	-	2.360824789	2.364873732	-	-	-
MSTRG.2952	TGME49_202730	-	-	-1.27430537	-1.928202147	-1.965082214	-	-	-2.607853375	-2.644733442	-	-	-	-	-	-
MSTRG.3002	TGME49_201680	-	-1.539957825	-	-	-	-1.705081005	-	-	-	1.649549262	1.575929306	1.47658072	-	-	-
MSTRG.3012	TGME49_201180	-	-	1.830510659	2.287234949	2.182747315	-	-	-	-	-	1.792200732	1.687713098	-	-	-
MSTRG.3041	TGME49_282090	-	-	-	1.366678831	1.426004282	-	3.230685927	3.637218746	3.696544198	-	-	-	-	-	-
MSTRG.3058	TGME49_264060	-	-	1.419657961	1.557400423	1.453924304	-	-	-	-	-	1.816946163	1.713470044	-	-	-
MSTRG.3095	TGME49_263380	-	2.160921475	2.955012274	3.320897539	3.077291614	-	-	3.280864742	-	-	-	-	-	-	-
MSTRG.3127	TGME49_262960	-	-	-	1.052235112	-	-	-	2.424448403	-	2.073119583	2.235600195	2.042177915	-	-	-
MSTRG.3205	TGME49_261470	-	-	-	1.209741605	1.310924529	-	3.716860076	3.978295535	4.079478459	-	-	-	-	-	-
MSTRG.3212	TGME49_261380	-	-	1.864811572	2.100398933	2.416246825	-	-	-	-	-	2.37769791	2.693545802	-	-	-
MSTRG.3222	TGME49_261010	-	-	-	-	-	-	-	-1.346959679	-1.320205404	-1.340940216	-1.47241986	-1.445665585	-	-	-
MSTRG.3239	TGME49_260510	-	-	2.776216328	2.903670669	3.091822915	-	-	3.163600602	3.351752847	-	-	-	-	-	-
MSTRG.3298	TGME49_259010	-	-	1.20857455	1.525593876	1.587147464	-	-	-	-	-	1.196045665	1.257599253	-	-	-
MSTRG.3310	TGME49_258850	-	-	1.008813462	1.333339145	1.473631232	-	-	-	-	-	2.404611384	2.544903471	-	-	-
MSTRG.3326	TGME49_258550	-	-	-3.151637344	-3.847985639	-4.577484508	-	-	-	-3.829506098	-	-	-3.731277516	-	-	-
MSTRG.3332	TGME49_258458	-	-2.922799361	-	-	-	-2.070142058	-	-	-	2.440844696	2.452180955	2.324568719	-	-	-
MSTRG.3338	TGME49_258360	-	-	1.469749369	1.402978774	1.456135523	-	-	-	-	1.058858116	-	1.04524427	-	-	-
MSTRG.3364	TGME49_257760	-	1.944509709	-	-	-	1.77500211	-	-	-	-1.533267246	-1.472939558	-1.447574881	-	-	-
MSTRG.3367	TGME49_257720	-	2.664142342	-	-	-	3.094124616	-	-	-	-2.220354065	-1.974637748	-2.192671423	-	-	-
MSTRG.3414	TGME49_256050	-	-1.545085922	-	-	-	-1.597233398	-	-	-	1.415962842	1.694079015	1.76873049	-	-	-
MSTRG.3431	TGME49_255720	-	-	2.495322587	3.016140945	2.972139904	-	-	-	-	-	3.34283633	3.298835289	-	-	-
MSTRG.3442	TGME49_255400	-	-	1.380436171	-	-	-	2.711933698	-	-	2.181700863	1.771171086	1.613323381	-	-	-
MSTRG.3487	TGME49_228130	-	-	1.519859435	1.631769525	1.315798997	-	-	-	-	1.225647468	1.337557558	-	-	-	-
MSTRG.3509	TGME49_227810	-	-2.070906478	-	-1.340369479	-1.021833686	-2.095212572	-	-1.364675573	-	-	-	-	-	-	-
MSTRG.3518	TGME49_227450	-	1.434490762	-	-	-	2.115116116	-	-	-	-1.241879916	-1.351535503	-1.361758119	-	-	-
MSTRG.3577	TGME49_226470	-	1.597595848	-	-	-	1.84038897	-	-	-	-2.106284955	-1.690974327	-1.601609743	-	-	-
MSTRG.3592	TGME49_226250	-	-1.340473991	-	-1.247785352	-1.209820904	-	-	-1.0580341	-1.020069652	-	-	-	-	-	-
MSTRG.3595	TGME49_226068	-	-	-	1.071092986	1.110071489	-	-	-	-	2.291832661	2.432617689	2.471596192	-	-	-
MSTRG.360	TGME49_220940	-	-2.220684381	-	-	-	-1.37725073	-	-	-	1.743822101	2.11002588	2.145801818	-	-	-
MSTRG.3610	TGME49_225850	-	1.223249037	-	-	-	2.108348051	1.787890414	1.735640099	1.807490958	-	-	-	-	-	-
MSTRG.3649	TGME49_225160	-	-1.549835225	-	-	-	-	-	1.788617903	1.858953265	-	1.685886195	1.756221556	-	-	-
MSTRG.3689	TGME49_224490	-	-	1.164034224	1.508473225	1.50684275	-	-	-	-	-	2.158151944	2.156521469	-	-	-
MSTRG.3695	TGME49_224250	-	-	-3.378854551	-2.620765267	-3.093744848	-	-	-	-	-3.339470331	-	-3.054360628	-	-	-
MSTRG.3733	TGME49_223660	-	-	-	1.221749504	-	3.558783617	3.764368457	3.988772184	3.449873658	-	-	-	-	-	-
MSTRG.3762	TGME49_212210	-	-	-	-	-	-	1.25151755	1.202499371	-	1.231373874	1.182355696	1.153728898	-	-	-
MSTRG.3768	TGME49_211890	-	1.873383025	-	-	-	1.592992749	-	-	-	-2.658246344	-2.18085658	-2.054529358	-	-	-
MSTRG.377	TGME49_221400	-	1.81197122	-	-	-	1.185720555	-	-	-	-1.635879249	-1.727255515	-1.466680288	-	-	-
MSTRG.3770	TGME49_211870	-	-	1.074880872	1.398008902	1.363820796	-	-	3.213207241	3.179019134	-	-	-	-	-	-
MSTRG.3785	TGME49_234460	-	-	-	-	-	-	-	2.997034124	3.118630055	2.49179641	3.013879022	3.135474953	-	-	-
MSTRG.3845	TGME49_236080	-	-	1.239483126	1.481706512	1.42896136	-	-	1.364177224	1.311432073	-	-	-	-	-	-
MSTRG.3901	TGME49_237230	-	-2.295750149	-	-	-	-1.317039257	-	-	-	1.302797467	1.582175156	1.604121636	-	-	-
MSTRG.3908	TGME49_237560	-	-	1.034694746	1.147963331	-	-	1.195611856	1.308880441	1.061363631	-	-	-	-	-	-
MSTRG.3911	TGME49_214090	-	1.698823087	-	-	-	2.362750552	-	-	-	-2.111503963	-2.479244968	-2.273515654	-	-	-
MSTRG.3912	TGME49_214100	-	1.295974314	-	-	-	1.760704122	-	-	-	-1.69912459	-1.455652542	-1.323277991	-	-	-
MSTRG.3920	TGME49_214190	-	-	-10.26237932	-6.317132667	-5.819439431	-	-	-	-5.150712577	-	-4.588382235	-	-	-	-
MSTRG.3921	TGME49_214210	-	-	-	1.172805766	1.192422562	-	-	-	-	1.403236162	1.597053741	1.616670538	-	-	-
MSTRG.393	TGME49_221590	-	-2.460568061	-	-	-	-1.661717033	-	-	-	2.423464998	2.551220054	2.695512159	-	-	-
MSTRG.3938	TGME49_214440	-	-2.05304828	-	-	-1.032333009	-	-	-	-	1.165719672	1.122588738	1.020715271	-	-	-
MSTRG.3974	TGME49_215220	-	-1.97802576	-	-	-	-1.407127163	-	-	-	1.146951225	1.405232859	1.366650883	-	-	-
MSTRG.3987	TGME49_215420	-	-	1.024004846	1.219580703	1.15043924	-	-	1.180751076	1.111609613	-	-	-	-	-	-
MSTRG.4006	TGME49_275320	-	1.259381656	-	-	-	2.129348769	1.346880493	-	-	-	-1.147542489	-1.306180151	-	-	-
MSTRG.4015	TGME49_207020	-	1.51302851	1.865173183	2.384396079	2.38483649	-	-	2.984629931	-	-	-	-	-	-	-
MSTRG.4017	TGME49_207060	-	-1.611386	-1.700221856	-1.956692588	-2.547885855	-	-	-	-1.861197902	-	-	-	-	-	-
MSTRG.4018	TGME49_207120	-	2.250155713	1.301259342	1.268383255	1.32536373	2.285299554	-	-	-	-	-	-	-	-	-
MSTRG.4031	TGME49_307010	-	1.600471652	-	-	-	3.340064672	-	-	-	-1.049729118	-1.493132016	-1.40601297	-	-	-
MSTRG.4054	TGME49_309090	-	-	-1.140494961	-1.396083159	-1.432451741	-	-	-	-	-	-1.45967823	-1.496046812	-	-	-
MSTRG.4060	TGME49_309160	-	-	2.033035595	1.70288042	1.803226609	-	-	-	-	2.465164257	-	2.235355271	-	-	-
MSTRG.4081	TGME49_309760	-	-2.820555419	-	-	-	-2.062015163	-	-	-	2.11070981	2.541673579	2.594331232	-	-	-
MSTRG.4082	TGME49_309790	-	-	1.280304757	1.749847075	1.869131919	-	-	3.124047204	3.243332047	-	-	-	-	-	-
MSTRG.4128	TGME49_310400	-	-	1.628877147	2.041434669	2.02019112	-	-	-	-	-	1.777607365	1.756363816	-	-	-
MSTRG.4167	TGME49_310970	-	1.519828272	-	-	-	1.841801273	-	-	-	-1.906739229	-1.409451636	-1.309693666	-	-	-
MSTRG.4201	TGME49_311750	-	-	1.607650286	2.132499489	2.094866544	-	-	-	-	-	1.678027196	1.640394252	-	-	-
MSTRG.4206	TGME49_311790	-	-	1.774866101	2.123663034	2.110896768	-	-	-	-	-	2.508990311	2.496224044	-	-	-
MSTRG.4223	TGME49_312200	-	-1.238659165	-	-	-	-1.541620958	-	-	-	1.522836831	1.678475215	1.787178705	-	-	-
MSTRG.4270	TGME49_313190	-	-	1.683436421	1.982902347	1.88307078	-	-	-	-	-	1.561044275	1.461212709	-	-	-
MSTRG.4276	TGME49_313277	-	-	-2.12286206	-	-	-	-4.146383845	-2.963383942	-2.873382983	-3.104479135	-	-	-	-	-
MSTRG.4312	TGME49_313890	-	5.164228641	3.023892363	3.508076232	3.542689229	-	-	-	-	-2.140336278	-	-	-	-	-
MSTRG.4315	TGME49_313910	-	-1.765089932	-1.332764422	-1.254669353	-1.172194834	-1.300046282	-	-	-	-	-	-	-	-	-
MSTRG.4381	TGME49_315510	-	1.270439067	2.139822873	1.960895615	1.867908498	-	1.473176268	-	-	-	-	-	-	-	-
MSTRG.4393	TGME49_315760	-	2.036600015	-	-	-	2.065243544	-	-	-	-2.47073543	-2.057447393	-1.936650945	-	-	-
MSTRG.4406	TGME49_315980	-	-	1.25196321	1.594672235	1.592056411	-	-	2.743073399	2.740457576	-	-	-	-	-	-
MSTRG.4417	TGME49_316300	-	2.003898788	2.430949084	2.507743983	2.376847082	-	-	2.119183031	-	-	-	-	-	-	-
MSTRG.4422	TGME49_316350	-	-	1.064728532	1.248824947	1.253238148	-	-	-	-	-	2.001907092	2.006320292	-	-	-
MSTRG.4425	TGME49_316450	-	-	1.281307972	1.417483495	1.406796404	-	-	-	-	-	1.475473366	1.464786275	-	-	-
MSTRG.4438	TGME49_316700	-	-	2.253759475	2.606585921	2.655464621	-	-	-	-	-	2.123418682	2.172297382	-	-	-
MSTRG.4447	TGME49_217010	-	-	1.087766518	1.075501631	1.204127245	-	-	-	-	-	1.505993434	1.634619047	-	-	-
MSTRG.446	TGME49_222920	-	-	1.214285882	1.641076927	1.660370756	-	-	-	-	-	1.505073252	1.52436708	-	-	-
MSTRG.4467	TGME49_216730	-	-	-	-	-	-	-1.183380228	-1.642814799	-1.685850907	-	-1.175127818	-1.218163926	-	-	-
MSTRG.4476	TGME49_216490	-	-	1.787935663	2.349906832	2.275742379	-	-	-	-	-	2.56908291	2.494918457	-	-	-
MSTRG.4477	TGME49_216470	-	-	1.578380542	1.93953147	1.95263939	-	-	-	-	-	2.167323099	2.180431019	-	-	-
MSTRG.4525	TGME49_300270	-	-	-1.329637319	-1.565174209	-1.771897207	-	-	-1.457070726	-1.663793724	-	-	-	-	-	-
MSTRG.4592	TGME49_219520	-	-	1.071322906	1.258126789	1.180323123	-	-	-	-	-	1.182865326	1.10506166	-	-	-
MSTRG.4598	TGME49_219280	-	-	1.281901475	1.496845232	1.482437361	-	-	-	-	-	1.052331553	1.037923682	-	-	-
MSTRG.4676	TGME49_217620	-	-	2.930270436	3.339403614	3.286691442	-	-	-	-	-	3.040925421	2.988213249	-	-	-
MSTRG.4685	TGME49_217700	-	-	-	-2.257102549	-2.511712689	-	-2.258255016	-3.73480856	-3.989418701	-	-	-	-	-	-
MSTRG.469	TGME49_297130	-	-	1.419161601	1.497495445	1.539281012	-	-	-	-	-	1.037722708	1.079508275	-	-	-
MSTRG.4695	TGME49_245428	-	-	1.713897992	2.215987077	2.343851054	-	-	-	-	-	1.548761865	1.676625843	-	-	-
MSTRG.4699	TGME49_245460	-	-1.738926216	-	-	-	-1.513513855	-	-	-	1.340576364	1.720792653	1.83213685	-	-	-
MSTRG.4708	TGME49_245560	-	1.951481401	-	-	-	1.6241294	-	-	-	-1.968836048	-1.553114925	-1.501262681	-	-	-
MSTRG.4724	TGME49_245990	-	-	-	1.044008986	1.113553899	-	-	-	-	2.348236357	2.625962872	2.695507784	-	-	-
MSTRG.4741	TGME49_246450	-	-	-	1.242866877	-	-	3.099465842	3.437383591	2.980161451	-	1.080060538	-	-	-	-
MSTRG.477	TGME49_297270	-	1.848051039	2.507358715	2.893656645	2.900016342	-	-	2.994274815	-	-	-	-	-	-	-
MSTRG.4777	TGME49_247410	-	-	-	2.026477511	-	-	3.353634467	3.665520308	3.599077347	-	2.143514663	-	-	-	-
MSTRG.4805	TGME49_247980	-	-	10.61478263	10.79211676	10.86792626	-	-	-	-	-	3.176732953	3.252542453	-	-	-
MSTRG.4828	TGME49_248440	-	-3.187703073	-2.962107656	-4.175471306	-3.710443819	-	-	-	-	-	-	-	-1.21336365	-	-
MSTRG.4833	TGME49_248500	-	-	-	1.014985075	1.131816253	-	-	-	-	2.385670835	2.487708302	2.604539481	-	-	-
MSTRG.4906	TGME49_249780	-	-	1.215597446	1.195508309	1.182371724	-	-	-	-	1.028815024	1.008725887	-	-	-	-
MSTRG.4913	TGME49_249935	-	-	1.085806045	1.431000577	1.427076829	-	-	2.568612851	2.564689102	-	-	-	-	-	-
MSTRG.4924	TGME49_250040	-	-	-	1.302933782	1.366323391	-	-	-	-	2.253155918	2.57989035	2.643279958	-	-	-
MSTRG.4942	TGME49_250810	-	-1.449126112	-1.196511716	-1.07157369	-1.018814525	-1.118492379	-	-	-	-	-	-	-	-	-
MSTRG.4945	TGME49_250870	-	-	1.16666941	1.309345957	1.336203978	-	-	-	-	-	1.032461905	1.059319925	-	-	-
MSTRG.4981	TGME49_251880	-	-	-	1.320244355	1.250982885	-	-	-	-	1.81508194	2.148506847	2.079245376	-	-	-
MSTRG.4995	TGME49_278878	-	4.19982494	4.153065357	5.224070599	5.080244293	-	-	-	-	-	-	-	1.071005241	-	-
MSTRG.4997	TGME49_278870	-	-	-	-	-	-	-1.029308662	-1.470997234	-1.338598265	-	-1.276240467	-1.143841498	-	-	-
MSTRG.5006	TGME49_278710	-	-	-2.115333439	-	-2.04525324	-	-4.495933449	-3.608402063	-4.42585325	-	-	-	-	-	-
MSTRG.5011	TGME49_278540	-	-	1.222400475	1.362569366	1.089710862	-	1.336314451	1.476483342	-	-	-	-	-	-	-
MSTRG.5021	TGME49_278365	-	-	2.019981872	-	-	-	3.692609161	-	-	2.927901343	-	-	-1.602358625	-2.061091455	-
MSTRG.5040	TGME49_277920	-	-	-	1.073729299	1.209742399	-	-	-	-	1.944716016	2.569189293	2.705202393	-	-	-
MSTRG.5045	TGME49_277840	-	-	-	1.249639994	1.108453091	-	1.49787807	1.898954325	1.757767423	-	-	-	-	-	-
MSTRG.5064	TGME49_277230	-	-3.995077456	-1.993735516	-	-	-	-	-	-	-	3.639971996	4.235851083	-	2.234509143	-
MSTRG.556	TGME49_252320	-	-	-	1.053754763	1.414448099	-	-	-	2.740149869	-	2.396951923	2.757645259	-	-	-
MSTRG.557	TGME49_252340	-	-	-1.774652871	-1.606226678	-1.120657862	-	-	-	-	-1.593626401	-1.425200208	-	-	-	-
MSTRG.573	TGME49_252870	-	-	-1.887137747	-2.031232465	-	-	-	-	-	-2.677436437	-2.821531155	-1.999960077	-	-	-
MSTRG.591	TGME49_253320	-	-	-	-	1.27034687	-	3.584963599	3.966159035	4.402832451	-	-	1.864465914	-	-	-
MSTRG.608	TGME49_253690	-	-3.20269396	-1.686443168	-2.157527222	-1.182761303	-	-	-	-	-	-	2.019932657	-	-	-
MSTRG.633	TGME49_254010	-	-	-	-	-	-	1.418506937	1.456259138	1.724968425	-	1.014055366	1.282764653	-	-	-
[truncated: 2,525 more rows]
